# Supplementary material for: Transgenic rhesus monkeys carrying the human MCPH1 gene copies show human-like neoteny of brain development
Source: Natl Sci Rev. 2019 Mar 27;6(3):480–93. doi: 10.1093/nsr/nwz043 (PMC8291473; doi:10.1093/nsr/nwz043)
Supplement: nwz043_Supplemental_Files [file nwz043_supplemental_files.zip]

Archive with 12 entries (12 files):
- Supplementary data.docx
- Supplementary movie-1_Shi et al.mov
- SupplementaryData_Methods_final.docx
- Supplementary_Table1.xlsx
- Supplementary_Table17.xlsx
- Supplementary_Table18.xlsx
- Supplementary_Table19.xlsx
- Supplementary_Table3.xlsx
- Supplementary_Table4.xlsx
- Supplementary_Table5-7.xlsx
- Supplementary_Table8.xlsx
- Supplementary_Table9-16.xlsx
