# Supplementary material for: Transgenic rhesus monkeys carrying the human MCPH1 gene copies show human-like neoteny of brain development
Source: Natl Sci Rev. 2019 Mar 27;6(3):480–93. doi: 10.1093/nsr/nwz043 (PMC8291473; doi:10.1093/nsr/nwz043)
Supplement: nwz043_Supplemental_Files [file nwz043_supplemental_files.zip › Supplementary_Table1.xlsx]

## Sheet: Table S1
Table S1. SIV virus integration sites in the genomes of the transgenic monkeys.
Sample ID	Generation	Chromosome	aligned_SIV virus genome location	aligned_Macaque genome Position	Genome location(GRCh37 MMUL 1.0)	Tissue
TG_01	F1	1	1607-1659-1	10239729-10239976-0	ENSMMUG00000024768 U1 spliceosomal RNA 5'upstream 12kb	Ear, Blood
TG_01	F1	7	1607-1662-1	77796839-77797044-1	ARRDC4 ENSMMUG00000006488 5'upstream 9kb	Ear, Blood
TG_01	F1	11	1607-1824-1	85553824-85553856-1	C11H3ORF37 ENSMMUG00000013167 intron2-3	Ear, Blood
TG_01	F1	13	1607-1683-1	61853831-61853871-0	ENSMMUG00000003259 Uncharacterized protein 3' downstream 40kb	Ear, Blood
TG_01	F1	14	1607-1659-1	117163379-117163629-0	DDX6 ENSMMUG00000018651 intron 6-7	Ear, Blood
TG_01	F1	14	1607-1824-0	68176060-68176115-0	HBB ENSMMUG00000004867 intron 5-6	Ear, Blood
TG_02	F1	3	1607-1659-1	176794498-176794724-0	UBN2 ENSMMUG00000002277 intron17-18	Brain,Liver,Heart
TG_02	F1	8	1607-1662-1	65616565-65616612-1	TTPA ENSMMUG00000009147 3' downstream	Liver
TG_02	F1	9	1607-1658-0	85602151-85602238-1	PRKG1 ENSMMUG00000010844 intron3-4	Brain,Heart
TG_02	F1	16	1607-1659-1	78274160-78274621-0	ENSMMUG00000005376 TBCD intron7-8	Liver,Heart
TG_03	F1	3	1608-1660-1	3188298-3188520-0	HSF2BP ENSMMUG00000022791 intron8-9	Brain,Liver,Heart
TG_03	F1	5	1607-1659-0	37968139-37968269-1	GRXCR1 ENSMMUG00000030349 5' upstream 20kb	Brain,Liver,Heart
TG_03	F1	19	1607-1660-1	2753602-2753830-0	ZNF57 ENSMMUG00000018682 5' upstream 10kb	Brain,Liver,Heart
TG_03	F1	19	1607-1923	54154089-54154322	CRX ENSMMUG00000021902 intron2-3	Brain,Liver,Heart
TG_04	F1	2	1607-1659-1	87846859-87847032-1	SLC26A6 ENSMMUG00000031754 Uncharacterized protein intron17-18	Brain,Liver,Heart
TG_04	F1	2	6689-6742-1	99258121-99258336-0	GOLGA4 ENSMMUG00000021918 intron9-10	Brain,Heart
TG_04	F1	6	1607-1659-1	118243083-118243116-1	FTMT ENSMMUG00000018000 5'upstream 50kb	Brain,Liver,Heart
TG_04	F1	7	1607-1659-1	21550875-21550975-0	UBR1 ENSMMUG00000006498 5'upstream 13kb	Brain,Liver,Heart
TG_04	F1	10	1607-1659-1	642290-642507-0	ENSMMUG00000000171 Uncharacterized protein intron2-3	Brain,Heart
TG_04	F1	14	1607-1659-1	9781690-9781936-0	NRXN2 ENSMMUG00000022595 intron6-7	Brain,Liver,Heart
TG_04	F1	15	1607-1659-1	1442136-1442238-0	RABL6 ENSMMUG00000005042 Uncharacterized protein intron1-2	Liver,Heart
TG_04	F1	15	6689-6751-1	99576091-99576286-0	RALGPS1 ENSMMUG00000023495 intron3-4	Brain,Liver,Heart
TG_04	F1	19	1607-1659-0	17370302-17370421-1	B3GNT3 ENSMMUG00000012280 intron1-2	Brain,Liver,Heart
TG_05	F1	1	1607-1658-1	4460434-4460534-1	ENSMMUG00000006904 CCNL2 3' donwstream 3kb	Ear, Blood
TG_05	F1	2	1608-1658-1	83074766-83074988-1	ENSMMUG00000014433 TKT 5' upstream 6kb	Ear, Blood
TG_05	F1	5	1607-1659-1	31124569-31124799-0	ARAP2 ENSMMUG00000006871 intron13-14	Ear, Blood
TG_05	F1	9	1607-1658-1	108821038-108821147-0	ENSMMUG00000023759 Uncharacterized protein 3' downstream 474kb	Ear, Blood
TG_05	F1	11	1607-1658-1	22859073-22859176-1	C2CD5 ENSMMUG00000006641 5'upstream 5.25kb	Ear, Blood
TG_05	F1	13	1607-1658-1	96704278-96704478-1	STARD7 ENSMMUG00000023260 intron1-2	Ear, Blood
TG_05	F1	14	6689-6741-1	10924256-10924424-1	RARRES3 ENSMMUG00000018312 5'upstream 16.9kb	Ear, Blood
TG_05	F1	19	1607-1658-1	15893427-15893625-1	EPS15L1 ENSMMUG00000000994 3' downstream 8.4kb	Ear, Blood
TG_05	F1	20	1607-1658-1	88017592-88017753-1	ENSMMUG00000004926 Uncharacterized protein intron2-3	Ear, Blood
TG_06	F1	1	1607-1659-1	58301773-58301841-1	U6 ENSMMUG00000037075 3' downstream 35kb	Ear, Blood
TG_06	F1	4	1607-1659-1	100246517-100246586-0	HACE1 ENSMMUG00000014703 3'downstream 500kb	Ear, Blood
TG_06	F1	5	1607-1659-1	121988975-121989012-1	ENSMMUG00000030156 5'upstream 124kb	Ear, Blood
TG_06	F1	9	1607-1659-0	108640137-108640334-1	ENSMMUG00000023759 Uncharacterized protein 3' downstream 293kb	Ear, Blood
TG_06	F1	15	1621-1659-0	55972990-55973046-0	PTPLAD2 ENSMMUG00000019068 Intron3-4	Ear, Blood
TG_06	F1	X	1607-1659-0	150981263-150981313-0	NSDHL ENSMMUG00000013176 intron2-3	Ear, Blood
TG_07	F1	10	1610-1659-1	94314740-94314881-1	DENND6B ENSMMUG00000008327 5' upstream 17kb	Ear, Blood
TG_07	F1	14	6689-6741-1	9944605-9944852-0	ENSMMUG00000031150 Uncharacterized protein 3'downstream 12.9kb	Ear, Blood
TG_08	F1	1	1606-1659-1	148328806-148328958-0	U6 ENSMMUG00000025161 5' upstream 95kb	Ear, Blood
TG_08	F1	6	1607-1659-1	176633204-176633301-0	TBC1D9B ENSMMUG00000021057 intron1-2	Ear, Blood
TG_08	F1	7	1607-1659-1	89910849-89911045-0	NOVA1 ENSMMUG00000004271 5' upstream 430kb	Ear, Blood
TG_08	F1	10	1607-1659-1	84989902-84990062-0	EP300 ENSMMUG00000000893 5'upstream 24.1kb	Ear, Blood
TG_08	F1	11	1607-1659-1	35406798-35406961-0	ENSMMUG00000032034 Uncharacterized protein 3'downstream 733kb	Ear, Blood
TG_08	F1	19	1607-1659-1	51885129-51885298-1	FOSB ENSMMUG00000014430 5'upstream 22.9kb	Ear, Blood
TG_09	F2	1	1607-1659-1	10239729-10239976-0	ENSMMUG00000024768 U1 spliceosomal RNA 5'upstream 12kb	Skin,Liver,Muscle
TG_09	F2	7	1607-1662-1	77796839-77797044-1	ARRDC4 ENSMMUG00000006488 5'upstream 9kb	Liver,Muscle
TG_09	F2	11	1607-1824-1	85553824-85553856-1	C11H3ORF37 ENSMMUG00000013167 intron2-3	Liver,Muscle
TG_09	F2	13	1607-1683-1	61853831-61853871-0	ENSMMUG00000003259 Uncharacterized protein 3' downstream 40kb	Skin,Liver,Muscle
TG_09	F2	14	1607-1824-0	68176060-68176115-0	HBB ENSMMUG00000004867 intron 5-6	Skin,Liver,Muscle
TG_10	F2	1	1607-1659-1	10239729-10239976-0	ENSMMUG00000024768 U1 spliceosomal RNA 5'upstream 12kb	Skin,Liver,Muscle
TG_10	F2	7	1607-1662-1	77796839-77797044-1	ARRDC4 ENSMMUG00000006488 5'upstream 9kb	Skin,Muscle
TG_10	F2	11	1607-1824-1	85553824-85553856-1	C11H3ORF37 ENSMMUG00000013167 intron2-3	Skin,Liver,Muscle
TG_10	F2	13	1607-1683-1	61853831-61853871-0	ENSMMUG00000003259 Uncharacterized protein 3' downstream 40kb	Skin,Liver,Muscle
TG_10	F2	14	1607-1659-1	117163379-117163629-0	DDX6 ENSMMUG00000018651 intron 6-7	Liver,Muscle
TG_10	F2	14	1607-1824-0	68176060-68176115-0	HBB ENSMMUG00000004867 intron 5-6	Skin
TG_11	F2	1	1607-1659-1	10239729-10239976-0	ENSMMUG00000024768 U1 spliceosomal RNA 5'upstream 12kb	Skin,Liver,Muscle
TG_11	F2	7	1607-1662-1	77796839-77797044-1	ARRDC4 ENSMMUG00000006488 5'upstream 9kb	Liver,Muscle
TG_11	F2	11	1607-1824-1	85553824-85553856-1	C11H3ORF37 ENSMMUG00000013167 intron2-3	Skin
TG_11	F2	13	1607-1683-1	61853831-61853871-0	ENSMMUG00000003259 Uncharacterized protein 3' downstream 40kb	Liver
TG_11	F2	14	1607-1824-0	68176060-68176115-0	HBB ENSMMUG00000004867 intron 5-6	Skin,Muscle
