# Supplementary material for: Transgenic rhesus monkeys carrying the human MCPH1 gene copies show human-like neoteny of brain development
Source: Natl Sci Rev. 2019 Mar 27;6(3):480–93. doi: 10.1093/nsr/nwz043 (PMC8291473; doi:10.1093/nsr/nwz043)
Supplement: nwz043_Supplemental_Files [file nwz043_supplemental_files.zip › Supplementary_Table17.xlsx]

## Sheet: e76WT(OSVZ<CP)
Ensembl GeneID	baseMean	log2FoldChange	lfcSE	stat	pvalue	padj
ENSMMUG00000000639	22726.9	4.65243	0.144017	32.3048	5.98491e-229	9.9182e-225
ENSMMUG00000016187	10224.9	4.601	0.16679	27.5856	1.65734e-167	2.74654e-164
ENSMMUG00000019836	39092.1	5.88423	0.219484	26.8094	2.51348e-158	3.20411e-155
ENSMMUG00000023149	3054.51	4.59955	0.177498	25.9132	4.72877e-148	4.12448e-145
ENSMMUG00000005915	5165.14	6.26676	0.244224	25.6599	3.28095e-145	2.26549e-142
ENSMMUG00000007998	9946.34	3.66192	0.145135	25.2311	1.82745e-140	1.08159e-137
ENSMMUG00000017279	15064.4	4.60051	0.190007	24.2123	1.64924e-129	8.54098e-127
ENSMMUG00000015959	11552.8	4.60991	0.194809	23.6638	8.51617e-124	3.71395e-121
ENSMMUG00000018657	5899.27	4.2788	0.181758	23.5412	1.54534e-122	6.56652e-120
ENSMMUG00000021163	4066.83	4.63982	0.203021	22.8539	1.33595e-115	4.91984e-113
ENSMMUG00000007273	6736.9	3.7145	0.162996	22.7889	5.90611e-115	2.12774e-112
ENSMMUG00000009832	4703.58	3.35361	0.153454	21.8542	7.09271e-106	1.80831e-103
ENSMMUG00000003589	6771.99	3.30081	0.151065	21.8503	7.71748e-106	1.93779e-103
ENSMMUG00000019383	1295.55	6.66839	0.310911	21.4479	4.77378e-102	1.04093e-99
ENSMMUG00000003482	4258.66	5.11507	0.239769	21.3334	5.56519e-101	1.16742e-98
ENSMMUG00000004712	15078	4.84223	0.230512	21.0064	5.73154e-98	1.13075e-95
ENSMMUG00000023038	715.618	5.69687	0.271473	20.985	8.98925e-98	1.73221e-95
ENSMMUG00000001820	1128.53	5.55762	0.265842	20.9057	4.74983e-97	8.94479e-95
ENSMMUG00000017449	1029.88	5.25521	0.251819	20.869	1.02413e-96	1.90695e-94
ENSMMUG00000042046	3236.04	4.39061	0.210553	20.8527	1.43913e-96	2.59232e-94
ENSMMUG00000007870	1596.22	4.76217	0.230978	20.6174	1.91428e-94	3.30453e-92
ENSMMUG00000003348	6885.84	6.6003	0.326414	20.2206	6.44956e-91	1.02771e-88
ENSMMUG00000016936	1733.33	3.49535	0.17672	19.779	4.51702e-87	6.39795e-85
ENSMMUG00000006421	9576.72	5.74031	0.293137	19.5823	2.18744e-85	2.877e-83
ENSMMUG00000017180	3256.87	5.39256	0.275598	19.5668	2.96863e-85	3.87372e-83
ENSMMUG00000002712	3872.75	4.31953	0.220806	19.5625	3.22803e-85	4.17929e-83
ENSMMUG00000001661	1923.39	4.28927	0.219586	19.5335	5.70067e-85	7.26721e-83
ENSMMUG00000015888	1449.78	4.63994	0.237538	19.5335	5.70081e-85	7.26721e-83
ENSMMUG00000044273	1475.38	4.6148	0.237384	19.4403	3.52431e-84	4.39135e-82
ENSMMUG00000014425	2850.86	4.13677	0.213245	19.3992	7.84404e-84	9.55819e-82
ENSMMUG00000000291	1350.37	4.20516	0.219268	19.1782	5.6312e-82	6.71369e-80
ENSMMUG00000014626	2942.18	4.88067	0.255958	19.0683	4.63458e-81	5.33363e-79
ENSMMUG00000005870	1328.95	4.99155	0.261958	19.0548	5.99804e-81	6.85514e-79
ENSMMUG00000017259	2371.65	3.29658	0.174118	18.933	6.0965e-80	6.60335e-78
ENSMMUG00000010115	3156.46	3.89716	0.207616	18.771	1.30496e-78	1.37744e-76
ENSMMUG00000017907	4896.41	2.80624	0.150742	18.6162	2.37442e-77	2.41404e-75
ENSMMUG00000009736	8159.82	2.90205	0.157809	18.3897	1.58973e-75	1.49688e-73
ENSMMUG00000022529	1950.82	6.18605	0.336758	18.3694	2.30789e-75	2.16081e-73
ENSMMUG00000005440	2609.3	4.03002	0.220128	18.3076	7.19197e-75	6.58482e-73
ENSMMUG00000010184	1434.85	5.12307	0.281521	18.1978	5.36779e-74	4.65733e-72
ENSMMUG00000030786	733.542	5.89789	0.327052	18.0335	1.06361e-72	8.94726e-71
ENSMMUG00000020385	1753.97	3.47772	0.194217	17.9064	1.05156e-71	8.66985e-70
ENSMMUG00000003312	653.771	4.79953	0.268181	17.8966	1.25312e-71	1.02805e-69
ENSMMUG00000046541	2147.63	2.95833	0.166335	17.7854	9.16959e-71	7.34099e-69
ENSMMUG00000007133	806.496	4.63651	0.262277	17.6779	6.20496e-70	4.8966e-68
ENSMMUG00000010608	458.067	5.71202	0.325415	17.553	5.63809e-69	4.40729e-67
ENSMMUG00000002433	6562.75	5.09077	0.292749	17.3895	9.90547e-68	7.52997e-66
ENSMMUG00000015355	558.418	7.30523	0.420714	17.3639	1.54823e-67	1.16624e-65
ENSMMUG00000011468	3757.43	2.802	0.163538	17.1336	8.33052e-66	5.97634e-64
ENSMMUG00000011660	5187.11	3.57852	0.209896	17.049	3.55483e-65	2.51755e-63
ENSMMUG00000014271	691.289	5.0012	0.294752	16.9675	1.42953e-64	9.87088e-63
ENSMMUG00000016390	1212.45	3.85225	0.227722	16.9165	3.40081e-64	2.30976e-62
ENSMMUG00000000130	1882.52	4.44205	0.262935	16.8941	4.97391e-64	3.35071e-62
ENSMMUG00000000577	1223.27	3.64054	0.216328	16.8288	1.50201e-63	9.95653e-62
ENSMMUG00000021403	523.772	4.44028	0.26423	16.8046	2.2578e-63	1.49069e-61
ENSMMUG00000016480	7625.5	3.20927	0.191748	16.7369	7.05192e-63	4.60096e-61
ENSMMUG00000044539	1829.42	4.42582	0.265718	16.6561	2.73311e-62	1.76238e-60
ENSMMUG00000007661	2408.81	3.12639	0.188637	16.5736	1.0817e-61	6.89459e-60
ENSMMUG00000006871	1103.08	4.10927	0.248725	16.5213	2.57691e-61	1.61149e-59
ENSMMUG00000014764	4313.46	2.50069	0.151866	16.4664	6.39415e-61	3.96868e-59
ENSMMUG00000018918	562.736	4.04749	0.245815	16.4656	6.48522e-61	4.01019e-59
ENSMMUG00000002854	2686.59	3.9276	0.239458	16.402	1.84912e-60	1.13076e-58
ENSMMUG00000012599	694.099	5.0806	0.309854	16.3968	2.01604e-60	1.2283e-58
ENSMMUG00000040654	791.184	3.8132	0.235139	16.2168	3.83643e-59	2.29521e-57
ENSMMUG00000015484	808.74	7.18472	0.446055	16.1073	2.26797e-58	1.30051e-56
ENSMMUG00000003180	2723.44	2.54755	0.158252	16.0981	2.63157e-58	1.50381e-56
ENSMMUG00000017383	8879.74	3.41881	0.212766	16.0684	4.2524e-58	2.40515e-56
ENSMMUG00000015320	1082.11	6.26664	0.390873	16.0324	7.58957e-58	4.27804e-56
ENSMMUG00000022590	5673.31	3.23227	0.202061	15.9965	1.35089e-57	7.5888e-56
ENSMMUG00000017230	1397.27	4.20539	0.263522	15.9584	2.49007e-57	1.38474e-55
ENSMMUG00000046616	1035.32	5.22101	0.327276	15.9529	2.71946e-57	1.50725e-55
ENSMMUG00000005939	1648.93	3.71719	0.234972	15.8197	2.27447e-56	1.23178e-54
ENSMMUG00000020987	795.813	4.96359	0.314937	15.7606	5.81182e-56	3.12706e-54
ENSMMUG00000009584	15139.8	2.68297	0.171952	15.6031	6.93749e-55	3.66141e-53
ENSMMUG00000001513	366.869	5.4001	0.349319	15.4589	6.56894e-54	3.37029e-52
ENSMMUG00000043739	865.038	3.6785	0.238106	15.449	7.66381e-54	3.90784e-52
ENSMMUG00000016712	612.503	4.65255	0.301163	15.4486	7.70588e-54	3.91723e-52
ENSMMUG00000011907	604.843	4.20678	0.272369	15.4451	8.13497e-54	4.12271e-52
ENSMMUG00000011532	5808.36	3.57413	0.231467	15.4412	8.64635e-54	4.36852e-52
ENSMMUG00000007192	3833.06	2.59851	0.168387	15.4317	1.00151e-53	5.02939e-52
ENSMMUG00000012572	482.063	4.97202	0.324163	15.338	4.25864e-53	2.12573e-51
ENSMMUG00000044958	2122.43	2.92238	0.191226	15.2823	1.00319e-52	4.9479e-51
ENSMMUG00000046991	5623.55	2.4416	0.160035	15.2567	1.48565e-52	7.28407e-51
ENSMMUG00000019172	799.291	3.40096	0.22454	15.1464	8.00548e-52	3.84542e-50
ENSMMUG00000044197	3308.41	5.02343	0.332061	15.128	1.0584e-51	5.06929e-50
ENSMMUG00000018092	536.839	4.6853	0.30986	15.1207	1.18331e-51	5.63498e-50
ENSMMUG00000000343	1315.06	3.20542	0.21294	15.0531	3.29234e-51	1.54563e-49
ENSMMUG00000022598	572.742	3.39508	0.225628	15.0472	3.59947e-51	1.68504e-49
ENSMMUG00000018206	2264.18	3.10685	0.206616	15.0368	4.21434e-51	1.96732e-49
ENSMMUG00000009116	5340.51	4.68227	0.311664	15.0235	5.15345e-51	2.39224e-49
ENSMMUG00000023517	1530.25	5.14031	0.342342	15.0151	5.84361e-51	2.6975e-49
ENSMMUG00000014867	5917.54	3.22866	0.215408	14.9886	8.71607e-51	4.00118e-49
ENSMMUG00000010908	1136.07	4.17958	0.27997	14.9287	2.1453e-50	9.767e-49
ENSMMUG00000014299	1034.08	3.70078	0.248592	14.887	4.00498e-50	1.8134e-48
ENSMMUG00000020329	477.264	3.96626	0.267602	14.8215	1.0641e-49	4.77891e-48
ENSMMUG00000017402	1996.83	3.29416	0.22257	14.8005	1.4529e-49	6.50743e-48
ENSMMUG00000014658	3294.67	2.56217	0.173247	14.7891	1.72294e-49	7.69609e-48
ENSMMUG00000011078	1268.03	4.70153	0.318151	14.7777	2.04055e-49	9.06595e-48
ENSMMUG00000010592	8424.51	2.2715	0.153886	14.761	2.61503e-49	1.15873e-47
ENSMMUG00000044713	2509.75	2.34026	0.15913	14.7065	5.85236e-49	2.5794e-47
ENSMMUG00000013416	1531.41	4.67191	0.317709	14.705	5.98488e-49	2.62385e-47
ENSMMUG00000021378	694.344	5.64509	0.383898	14.7047	6.0158e-49	2.63044e-47
ENSMMUG00000023475	884.275	4.53401	0.308781	14.6836	8.21327e-49	3.57245e-47
ENSMMUG00000046254	21272.7	4.05423	0.276873	14.6429	1.49485e-48	6.48501e-47
ENSMMUG00000015696	1851.7	3.08147	0.210807	14.6175	2.17239e-48	9.35088e-47
ENSMMUG00000002987	1278.6	3.60273	0.246465	14.6176	2.1677e-48	9.35088e-47
ENSMMUG00000004215	2691.41	2.93823	0.201291	14.5969	2.93792e-48	1.26133e-46
ENSMMUG00000019398	2126.47	3.34271	0.229137	14.5883	3.33516e-48	1.42817e-46
ENSMMUG00000037682	351.897	4.58022	0.314478	14.5645	4.72232e-48	2.01178e-46
ENSMMUG00000015386	1071.02	3.65309	0.251191	14.5431	6.45857e-48	2.73039e-46
ENSMMUG00000010579	1098.62	4.90125	0.337309	14.5305	7.7689e-48	3.26767e-46
ENSMMUG00000022524	1295.36	4.82857	0.33313	14.4946	1.31116e-47	5.45945e-46
ENSMMUG00000004188	3277.99	2.87898	0.19942	14.4368	3.03607e-47	1.24539e-45
ENSMMUG00000004314	1355.33	2.8595	0.198286	14.4211	3.81425e-47	1.55689e-45
ENSMMUG00000021070	9272.42	2.22785	0.155057	14.3679	8.22724e-47	3.34171e-45
ENSMMUG00000001312	3627.67	2.68954	0.187271	14.3617	8.9993e-47	3.64637e-45
ENSMMUG00000000137	704.545	4.48904	0.312992	14.3424	1.18927e-46	4.80698e-45
ENSMMUG00000000433	2339.03	3.99454	0.278802	14.3275	1.47306e-46	5.92514e-45
ENSMMUG00000003715	1712.21	3.47232	0.242742	14.3046	2.04835e-46	8.17957e-45
ENSMMUG00000015406	390.379	5.28356	0.369471	14.3003	2.17808e-46	8.67674e-45
ENSMMUG00000002889	1871.73	3.05031	0.213469	14.2892	2.55475e-46	1.01286e-44
ENSMMUG00000009022	1232.43	2.69177	0.188717	14.2635	3.69305e-46	1.45371e-44
ENSMMUG00000042000	2915.49	3.12383	0.219362	14.2405	5.13653e-46	2.01235e-44
ENSMMUG00000016854	296.722	5.57406	0.392392	14.2053	8.4885e-46	3.30215e-44
ENSMMUG00000020664	5658.68	4.62396	0.326051	14.1817	1.18938e-45	4.60524e-44
ENSMMUG00000007064	1400.7	3.21043	0.226884	14.1501	1.86519e-45	7.18836e-44
ENSMMUG00000012574	1384.96	3.20764	0.227664	14.0893	4.41698e-45	1.69049e-43
ENSMMUG00000002588	2536.31	3.32767	0.237766	13.9956	1.65874e-44	6.29032e-43
ENSMMUG00000011449	4264.83	4.68502	0.335341	13.9709	2.34573e-44	8.8752e-43
ENSMMUG00000017081	677.157	3.89694	0.279995	13.9179	4.93242e-44	1.84932e-42
ENSMMUG00000000135	1033.21	3.65275	0.262528	13.9137	5.22799e-44	1.95572e-42
ENSMMUG00000023116	4296.06	2.40281	0.172752	13.909	5.58746e-44	2.08079e-42
ENSMMUG00000012578	21414.7	2.98263	0.214915	13.8782	8.58746e-44	3.16952e-42
ENSMMUG00000006374	649.542	5.84004	0.42148	13.856	1.16979e-43	4.2889e-42
ENSMMUG00000001480	2140.57	2.22583	0.160667	13.8537	1.20859e-43	4.42136e-42
ENSMMUG00000019831	11154.1	2.88655	0.208526	13.8426	1.41008e-43	5.13581e-42
ENSMMUG00000021078	6134.01	2.55413	0.185283	13.785	3.13621e-43	1.13231e-41
ENSMMUG00000017016	17378.4	3.09913	0.225134	13.7657	4.09832e-43	1.47647e-41
ENSMMUG00000004350	1749.46	2.35249	0.17098	13.7588	4.50726e-43	1.62027e-41
ENSMMUG00000000603	762.509	3.63724	0.264394	13.7569	4.6289e-43	1.66039e-41
ENSMMUG00000008714	552.964	3.83928	0.279163	13.7528	4.89839e-43	1.74948e-41
ENSMMUG00000022319	1131.6	4.09757	0.298314	13.7358	6.1998e-43	2.20479e-41
ENSMMUG00000009988	5194.91	2.96922	0.216183	13.7348	6.28642e-43	2.2308e-41
ENSMMUG00000031902	3889.68	2.77587	0.20215	13.7317	6.55667e-43	2.32173e-41
ENSMMUG00000019340	370.946	3.8811	0.286484	13.5473	8.21561e-42	2.81882e-40
ENSMMUG00000020241	759.943	4.67282	0.345125	13.5395	9.14106e-42	3.12341e-40
ENSMMUG00000017583	9404.75	2.47437	0.182992	13.5217	1.16398e-41	3.96087e-40
ENSMMUG00000018718	970.315	4.54954	0.336543	13.5185	1.21686e-41	4.13235e-40
ENSMMUG00000010703	3010.91	3.54915	0.263939	13.4469	3.21126e-41	1.07945e-39
ENSMMUG00000021544	1514.01	4.61715	0.343385	13.446	3.25046e-41	1.09042e-39
ENSMMUG00000010895	3991.32	2.17806	0.162025	13.4427	3.3964e-41	1.13707e-39
ENSMMUG00000001776	6732.62	2.17733	0.162503	13.3987	6.14968e-41	2.05055e-39
ENSMMUG00000009683	6320.19	2.16579	0.162271	13.3468	1.23667e-40	4.09063e-39
ENSMMUG00000020052	1267.48	3.16741	0.237388	13.3427	1.30559e-40	4.31e-39
ENSMMUG00000011997	628.929	4.56983	0.343631	13.2986	2.35721e-40	7.7354e-39
ENSMMUG00000019159	594.11	4.89114	0.370584	13.1985	8.95562e-40	2.8874e-38
ENSMMUG00000014571	4512.7	2.34289	0.177897	13.17	1.30651e-39	4.18792e-38
ENSMMUG00000011706	7558.15	2.08021	0.158417	13.1312	2.18033e-39	6.94855e-38
ENSMMUG00000016195	423.87	4.51459	0.34391	13.1273	2.29837e-39	7.31067e-38
ENSMMUG00000003379	13040.6	2.5181	0.192104	13.108	2.96313e-39	9.37119e-38
ENSMMUG00000017256	941.907	4.96054	0.378973	13.0894	3.78467e-39	1.18562e-37
ENSMMUG00000009844	4404.3	2.25107	0.172539	13.0467	6.63191e-39	2.04283e-37
ENSMMUG00000001397	918.326	3.04746	0.234215	13.0114	1.05403e-38	3.23471e-37
ENSMMUG00000000635	754.417	2.99961	0.230588	13.0085	1.0943e-38	3.35207e-37
ENSMMUG00000002431	965.862	3.65112	0.281229	12.9827	1.53317e-38	4.68775e-37
ENSMMUG00000003457	13450.7	1.92881	0.149579	12.8949	4.80917e-38	1.45434e-36
ENSMMUG00000020796	1112.76	3.85453	0.299015	12.8907	5.07541e-38	1.53205e-36
ENSMMUG00000022995	5605.6	2.74461	0.212979	12.8867	5.34516e-38	1.60181e-36
ENSMMUG00000039139	2666.85	2.28197	0.17709	12.8859	5.40209e-38	1.61595e-36
ENSMMUG00000011974	795.133	3.72873	0.29057	12.8325	1.07882e-37	3.20398e-36
ENSMMUG00000001735	2299.16	2.03025	0.15832	12.8237	1.20822e-37	3.57547e-36
ENSMMUG00000020690	5962.44	2.1862	0.17162	12.7386	3.6076e-37	1.05256e-35
ENSMMUG00000015661	457.482	4.34091	0.341676	12.7048	5.56402e-37	1.61766e-35
ENSMMUG00000042420	2122.9	2.6902	0.21177	12.7034	5.66432e-37	1.64394e-35
ENSMMUG00000017733	2747.97	2.11101	0.166308	12.6934	6.43306e-37	1.86379e-35
ENSMMUG00000048425	61135.5	2.29638	0.181024	12.6855	7.11668e-37	2.05109e-35
ENSMMUG00000002103	9545.2	2.31646	0.182922	12.6636	9.40429e-37	2.70569e-35
ENSMMUG00000021678	3099.79	2.17076	0.17151	12.6568	1.02598e-36	2.94161e-35
ENSMMUG00000010729	1358.35	2.37877	0.187966	12.6553	1.04543e-36	2.99222e-35
ENSMMUG00000013322	1341.34	3.40318	0.268961	12.6531	1.07592e-36	3.07415e-35
ENSMMUG00000009781	617.135	3.48333	0.275473	12.6449	1.19409e-36	3.39424e-35
ENSMMUG00000039763	1729.22	2.26635	0.179887	12.5988	2.14468e-36	6.06513e-35
ENSMMUG00000040529	427.082	3.27718	0.260429	12.5838	2.59306e-36	7.30819e-35
ENSMMUG00000011966	21880.3	2.13652	0.170014	12.5667	3.21708e-36	9.03618e-35
ENSMMUG00000000384	555.665	5.16003	0.410693	12.5642	3.32206e-36	9.31526e-35
ENSMMUG00000018511	999.75	4.9675	0.39699	12.5129	6.34439e-36	1.75818e-34
ENSMMUG00000022038	366.035	3.54544	0.28361	12.5011	7.36273e-36	2.0302e-34
ENSMMUG00000010696	8811.27	1.97034	0.157767	12.4889	8.58141e-36	2.35839e-34
ENSMMUG00000020198	4857.82	3.6831	0.295011	12.4846	9.05721e-36	2.48503e-34
ENSMMUG00000008872	29044.3	3.31448	0.265537	12.4822	9.34038e-36	2.55849e-34
ENSMMUG00000012777	1077.23	3.92543	0.315721	12.4332	1.72487e-35	4.686e-34
ENSMMUG00000008801	2823.01	2.58602	0.208051	12.4297	1.80202e-35	4.88756e-34
ENSMMUG00000004339	3924.08	1.97419	0.158845	12.4284	1.83215e-35	4.96117e-34
ENSMMUG00000018510	792.873	4.15778	0.335273	12.4012	2.57522e-35	6.93928e-34
ENSMMUG00000019949	3804.26	2.24694	0.181734	12.3639	4.09949e-35	1.0993e-33
ENSMMUG00000011097	1509.32	2.89776	0.234937	12.3342	5.92689e-35	1.58676e-33
ENSMMUG00000014830	5053.62	1.92729	0.156274	12.3327	6.03761e-35	1.6112e-33
ENSMMUG00000004599	7384.8	1.83109	0.148668	12.3166	7.37052e-35	1.96373e-33
ENSMMUG00000020475	6998.02	2.05445	0.166842	12.3137	7.64336e-35	2.0299e-33
ENSMMUG00000039609	465.252	3.93517	0.319575	12.3138	7.63703e-35	2.0299e-33
ENSMMUG00000016698	1813.44	2.0869	0.169564	12.3074	8.25977e-35	2.1866e-33
ENSMMUG00000016428	234.821	5.23758	0.425918	12.2971	9.38326e-35	2.48006e-33
ENSMMUG00000009707	425.992	4.37413	0.357003	12.2524	1.63161e-34	4.24475e-33
ENSMMUG00000013284	6246.58	2.46022	0.200809	12.2515	1.64825e-34	4.28131e-33
ENSMMUG00000013283	1131.63	2.38645	0.194869	12.2464	1.75621e-34	4.55459e-33
ENSMMUG00000023274	695.707	5.02776	0.410999	12.233	2.0707e-34	5.34512e-33
ENSMMUG00000000507	95287.4	2.63089	0.215317	12.2187	2.47137e-34	6.36945e-33
ENSMMUG00000023244	461.999	3.63108	0.299171	12.1371	6.71303e-34	1.71415e-32
ENSMMUG00000000328	360.201	3.37773	0.279139	12.1005	1.04912e-33	2.64628e-32
ENSMMUG00000046364	388.355	4.44643	0.367522	12.0984	1.07666e-33	2.71161e-32
ENSMMUG00000009287	13017.6	2.10042	0.17396	12.0742	1.44637e-33	3.6317e-32
ENSMMUG00000022628	8792.51	2.30805	0.191199	12.0714	1.49553e-33	3.74946e-32
ENSMMUG00000008923	1959.6	2.34115	0.194326	12.0475	1.99851e-33	4.99536e-32
ENSMMUG00000017302	430.305	4.75445	0.397545	11.9595	5.79019e-33	1.42578e-31
ENSMMUG00000010664	481.651	4.24436	0.35635	11.9106	1.0417e-32	2.54992e-31
ENSMMUG00000004777	751.569	2.5115	0.211303	11.8858	1.40275e-32	3.42361e-31
ENSMMUG00000017129	382.783	3.50819	0.296248	11.8421	2.36564e-32	5.74831e-31
ENSMMUG00000017064	818.868	3.58792	0.303968	11.8036	3.73881e-32	8.97965e-31
ENSMMUG00000016703	4939.82	2.23496	0.189368	11.8022	3.804e-32	9.12299e-31
ENSMMUG00000000692	4214.03	2.23471	0.189535	11.7905	4.37177e-32	1.03944e-30
ENSMMUG00000017427	8692.93	2.90121	0.246075	11.7899	4.39861e-32	1.04432e-30
ENSMMUG00000004754	206.323	4.03038	0.342105	11.7811	4.88414e-32	1.15464e-30
ENSMMUG00000023115	3662.5	3.29329	0.279665	11.7758	5.20026e-32	1.22762e-30
ENSMMUG00000031439	952.834	2.77826	0.23604	11.7703	5.55237e-32	1.30888e-30
ENSMMUG00000003541	4849.56	1.92149	0.163862	11.7263	9.34968e-32	2.19466e-30
ENSMMUG00000002427	538.704	2.78437	0.237487	11.7243	9.57039e-32	2.24329e-30
ENSMMUG00000002183	1897.96	2.08595	0.178226	11.704	1.21639e-31	2.84718e-30
ENSMMUG00000002993	4718.91	3.02073	0.258208	11.6989	1.29181e-31	3.01943e-30
ENSMMUG00000023025	4732.33	2.1691	0.185722	11.6793	1.62707e-31	3.79773e-30
ENSMMUG00000006927	323.521	3.38022	0.289655	11.6698	1.81774e-31	4.23085e-30
ENSMMUG00000013635	479.252	3.0267	0.259451	11.6658	1.90621e-31	4.43054e-30
ENSMMUG00000029834	3188.05	2.61991	0.224612	11.6641	1.94374e-31	4.50514e-30
ENSMMUG00000001276	1303.33	2.6507	0.227454	11.6538	2.1953e-31	5.07399e-30
ENSMMUG00000017432	2788.22	2.06188	0.177011	11.6483	2.34033e-31	5.40167e-30
ENSMMUG00000006766	447.811	3.41182	0.293216	11.6359	2.70871e-31	6.24322e-30
ENSMMUG00000049227	1143.54	2.28146	0.19659	11.6052	3.87874e-31	8.92757e-30
ENSMMUG00000046992	1904.35	2.31403	0.199668	11.5894	4.66434e-31	1.0706e-29
ENSMMUG00000022526	15868.1	2.53947	0.219801	11.5535	7.08727e-31	1.62224e-29
ENSMMUG00000016050	1331.53	2.24965	0.195298	11.5191	1.05696e-30	2.41267e-29
ENSMMUG00000021453	1149.93	4.22027	0.367909	11.471	1.84552e-30	4.18384e-29
ENSMMUG00000021774	422.474	3.8578	0.336432	11.4668	1.93633e-30	4.37774e-29
ENSMMUG00000013804	8763.4	1.73193	0.151067	11.4646	1.98578e-30	4.47733e-29
ENSMMUG00000022648	3077.2	2.22465	0.194163	11.4576	2.15323e-30	4.84171e-29
ENSMMUG00000013541	21850.7	2.25856	0.197399	11.4416	2.59056e-30	5.80146e-29
ENSMMUG00000015474	525.436	4.44642	0.388615	11.4417	2.58774e-30	5.80146e-29
ENSMMUG00000001163	516.129	2.75698	0.240971	11.4411	2.60553e-30	5.82711e-29
ENSMMUG00000003855	232.106	5.37606	0.470391	11.4289	2.99822e-30	6.69629e-29
ENSMMUG00000029421	5353.73	1.85908	0.16268	11.4278	3.03645e-30	6.77254e-29
ENSMMUG00000011860	210.021	4.20951	0.369491	11.3927	4.54534e-30	1.00972e-28
ENSMMUG00000004125	31337.9	1.70706	0.149978	11.382	5.13825e-30	1.13991e-28
ENSMMUG00000016887	185.065	6.4316	0.565766	11.368	6.03863e-30	1.33786e-28
ENSMMUG00000015548	7877.25	2.58449	0.227379	11.3664	6.14542e-30	1.35971e-28
ENSMMUG00000011810	12663.6	2.19894	0.193607	11.3578	6.78651e-30	1.49806e-28
ENSMMUG00000040101	1793.74	3.3687	0.2966	11.3577	6.78884e-30	1.49806e-28
ENSMMUG00000009107	1760.53	2.16761	0.191075	11.3443	7.91907e-30	1.74514e-28
ENSMMUG00000009310	12469.6	2.38056	0.210291	11.3203	1.04102e-29	2.285e-28
ENSMMUG00000046106	1545.42	2.53266	0.223911	11.311	1.15768e-29	2.53436e-28
ENSMMUG00000001917	405.755	3.96419	0.351264	11.2855	1.54754e-29	3.36558e-28
ENSMMUG00000007960	3113.19	2.89056	0.256301	11.278	1.68488e-29	3.65468e-28
ENSMMUG00000019774	1228.27	2.11677	0.187981	11.2605	2.05538e-29	4.4467e-28
ENSMMUG00000022950	7447.07	2.49886	0.221939	11.2592	2.08596e-29	4.50698e-28
ENSMMUG00000001297	16550.7	2.4506	0.217658	11.2589	2.09253e-29	4.51528e-28
ENSMMUG00000021031	749.856	3.99663	0.356418	11.2133	3.50794e-29	7.54983e-28
ENSMMUG00000012702	2892.76	1.80931	0.161487	11.204	3.89511e-29	8.36137e-28
ENSMMUG00000003041	914.85	4.19595	0.374609	11.2009	4.03676e-29	8.65422e-28
ENSMMUG00000016791	4897.36	2.96247	0.264723	11.1908	4.52113e-29	9.66764e-28
ENSMMUG00000017199	224.233	5.36381	0.479382	11.189	4.61599e-29	9.85775e-28
ENSMMUG00000020242	198.638	5.00309	0.447597	11.1777	5.24399e-29	1.11845e-27
ENSMMUG00000009443	5464.33	2.08242	0.186374	11.1733	5.50642e-29	1.17291e-27
ENSMMUG00000009922	1098.83	2.32198	0.207836	11.1722	5.5791e-29	1.18687e-27
ENSMMUG00000010755	2254.78	2.02293	0.181245	11.1613	6.30908e-29	1.34044e-27
ENSMMUG00000019927	942.303	4.34788	0.390386	11.1374	8.24911e-29	1.74368e-27
ENSMMUG00000016564	466.712	4.32601	0.388817	11.1261	9.36562e-29	1.97464e-27
ENSMMUG00000006952	9456.35	2.13221	0.191677	11.124	9.58792e-29	2.01895e-27
ENSMMUG00000005620	2824.66	3.35949	0.302099	11.1205	9.9722e-29	2.0972e-27
ENSMMUG00000000795	444.175	3.20057	0.288115	11.1086	1.13869e-28	2.38563e-27
ENSMMUG00000021329	2632.56	3.11195	0.280524	11.0934	1.35129e-28	2.82035e-27
ENSMMUG00000003615	2251.21	1.96033	0.177164	11.065	1.85377e-28	3.84971e-27
ENSMMUG00000044165	2443.26	2.70745	0.244779	11.0608	1.94366e-28	4.03132e-27
ENSMMUG00000014911	2181.84	2.76123	0.249841	11.052	2.14494e-28	4.44325e-27
ENSMMUG00000009871	463.712	3.5028	0.317556	11.0305	2.72262e-28	5.61884e-27
ENSMMUG00000008610	333.712	3.39735	0.308023	11.0295	2.75276e-28	5.67398e-27
ENSMMUG00000012571	541.987	3.87345	0.351477	11.0205	3.04294e-28	6.25652e-27
ENSMMUG00000001120	318.689	4.1029	0.372785	11.0061	3.57224e-28	7.3357e-27
ENSMMUG00000011231	1388.35	3.23531	0.294317	10.9926	4.1473e-28	8.49555e-27
ENSMMUG00000002940	925.936	2.59485	0.236346	10.979	4.82197e-28	9.86539e-27
ENSMMUG00000006779	659.054	4.55538	0.414985	10.9772	4.9189e-28	1.00513e-26
ENSMMUG00000013669	1625.51	2.59264	0.236472	10.9639	5.70088e-28	1.16205e-26
ENSMMUG00000031210	782.942	3.2061	0.29246	10.9625	5.78619e-28	1.17799e-26
ENSMMUG00000005252	3549.78	2.66157	0.243727	10.9203	9.22107e-28	1.85902e-26
ENSMMUG00000044315	173.503	4.18862	0.383927	10.9099	1.03316e-27	2.07785e-26
ENSMMUG00000006285	537.365	2.84141	0.260633	10.9019	1.12814e-27	2.25792e-26
ENSMMUG00000019859	266.623	7.26408	0.667158	10.8881	1.31358e-27	2.61328e-26
ENSMMUG00000012283	4686.86	1.96551	0.180568	10.8852	1.35648e-27	2.69539e-26
ENSMMUG00000006309	157.863	5.60372	0.515206	10.8767	1.48904e-27	2.95172e-26
ENSMMUG00000012216	400.765	5.04714	0.464295	10.8705	1.59267e-27	3.15337e-26
ENSMMUG00000013895	9812.56	1.67937	0.154523	10.8681	1.63492e-27	3.23316e-26
ENSMMUG00000004958	1284.32	2.11979	0.195127	10.8636	1.71792e-27	3.39325e-26
ENSMMUG00000007624	707.843	2.95657	0.27225	10.8598	1.79239e-27	3.53192e-26
ENSMMUG00000015092	532.113	3.60643	0.332265	10.8541	1.90751e-27	3.7543e-26
ENSMMUG00000008151	7735.99	1.95268	0.180312	10.8295	2.49637e-27	4.89584e-26
ENSMMUG00000012822	546.93	2.70758	0.250254	10.8194	2.78735e-27	5.44716e-26
ENSMMUG00000009842	442.138	4.16798	0.385311	10.8172	2.8535e-27	5.56988e-26
ENSMMUG00000048165	272.188	3.61217	0.334262	10.8064	3.21082e-27	6.23064e-26
ENSMMUG00000008515	2907.9	2.43201	0.22559	10.7807	4.24798e-27	8.224e-26
ENSMMUG00000011704	2369.4	2.58276	0.240709	10.7298	7.37449e-27	1.4194e-25
ENSMMUG00000021916	1715.88	1.89262	0.176473	10.7247	7.79479e-27	1.49682e-25
ENSMMUG00000022913	3458.6	2.49219	0.232705	10.7097	9.16792e-27	1.7544e-25
ENSMMUG00000010987	779.771	3.59142	0.335934	10.6909	1.12336e-26	2.13735e-25
ENSMMUG00000004122	33442.9	2.31587	0.216751	10.6845	1.20335e-26	2.28169e-25
ENSMMUG00000023206	363.01	4.10986	0.384666	10.6842	1.20653e-26	2.28511e-25
ENSMMUG00000005447	2234.59	2.30688	0.216117	10.6742	1.34381e-26	2.5422e-25
ENSMMUG00000014498	1481.99	2.81097	0.263346	10.674	1.34628e-26	2.54396e-25
ENSMMUG00000020471	3554.99	6.69783	0.627553	10.6729	1.36251e-26	2.57169e-25
ENSMMUG00000001905	323.815	3.76779	0.354123	10.6398	1.94611e-26	3.65657e-25
ENSMMUG00000008633	30593.4	1.92663	0.181733	10.6014	2.93423e-26	5.49448e-25
ENSMMUG00000016064	148.024	5.42469	0.512669	10.5813	3.63973e-26	6.76206e-25
ENSMMUG00000006661	6714.52	2.1085	0.19947	10.5705	4.08249e-26	7.57615e-25
ENSMMUG00000001090	8291.72	2.91985	0.276489	10.5605	4.54322e-26	8.41231e-25
ENSMMUG00000007509	3342.93	1.69808	0.160929	10.5518	4.98567e-26	9.20073e-25
ENSMMUG00000016942	5802.08	1.88998	0.179217	10.5458	5.31377e-26	9.7953e-25
ENSMMUG00000008393	963.01	2.63912	0.250287	10.5444	5.39178e-26	9.92806e-25
ENSMMUG00000000293	7265.8	2.19603	0.208454	10.5348	5.96947e-26	1.09431e-24
ENSMMUG00000003493	3887.38	2.47486	0.234942	10.5339	6.02653e-26	1.10355e-24
ENSMMUG00000042895	476.496	2.80354	0.26658	10.5167	7.23717e-26	1.32378e-24
ENSMMUG00000000265	1042.16	3.25647	0.309672	10.5159	7.30158e-26	1.33409e-24
ENSMMUG00000003676	4523	7.00794	0.667581	10.4975	8.86732e-26	1.61838e-24
ENSMMUG00000021942	4199.76	1.61756	0.154127	10.495	9.10768e-26	1.66042e-24
ENSMMUG00000011478	257.358	4.58081	0.437395	10.4729	1.1501e-25	2.08986e-24
ENSMMUG00000021498	2321.81	1.93459	0.184901	10.4628	1.27988e-25	2.31806e-24
ENSMMUG00000022417	8451.59	1.67595	0.16037	10.4505	1.45772e-25	2.63727e-24
ENSMMUG00000010081	5748.62	1.65538	0.158484	10.445	1.54392e-25	2.79017e-24
ENSMMUG00000016845	18737.4	1.69838	0.162788	10.4331	1.75038e-25	3.15297e-24
ENSMMUG00000007805	14708.1	1.90362	0.182492	10.4312	1.78586e-25	3.21338e-24
ENSMMUG00000010474	703.786	2.91936	0.280898	10.393	2.66942e-25	4.78763e-24
ENSMMUG00000014028	2939.69	1.99448	0.192038	10.3858	2.87614e-25	5.1528e-24
ENSMMUG00000019995	17194.8	1.64325	0.158593	10.3615	3.71222e-25	6.63635e-24
ENSMMUG00000039925	8187.53	1.76323	0.170355	10.3504	4.16849e-25	7.43597e-24
ENSMMUG00000015714	6497.19	1.63676	0.158162	10.3486	4.24453e-25	7.56347e-24
ENSMMUG00000020824	3066.87	2.14461	0.207506	10.3352	4.88523e-25	8.68648e-24
ENSMMUG00000005177	3662.94	3.48819	0.33778	10.3268	5.33155e-25	9.45978e-24
ENSMMUG00000007257	3638.35	1.80901	0.175566	10.3039	6.76642e-25	1.19418e-23
ENSMMUG00000007090	19973.5	1.59059	0.154387	10.3026	6.85566e-25	1.20864e-23
ENSMMUG00000018800	6459.44	1.65515	0.160765	10.2954	7.38758e-25	1.29965e-23
ENSMMUG00000012254	10114.3	1.60626	0.156168	10.2855	8.19199e-25	1.43659e-23
ENSMMUG00000001782	6967.05	1.87928	0.182735	10.2842	8.30698e-25	1.45521e-23
ENSMMUG00000018706	285.393	5.9979	0.583582	10.2777	8.88019e-25	1.55235e-23
ENSMMUG00000012008	1358.21	2.62076	0.255035	10.2761	9.03301e-25	1.5774e-23
ENSMMUG00000044509	453.918	2.93824	0.286014	10.2731	9.31994e-25	1.62408e-23
ENSMMUG00000019753	22587.2	1.86461	0.181543	10.2709	9.53284e-25	1.65769e-23
ENSMMUG00000042571	900.059	3.01312	0.293389	10.27	9.6161e-25	1.67042e-23
ENSMMUG00000022248	2256.89	2.8775	0.280673	10.2521	1.15751e-24	2.00441e-23
ENSMMUG00000021737	530.789	3.27161	0.319543	10.2384	1.33413e-24	2.30784e-23
ENSMMUG00000021202	321.831	3.49873	0.341991	10.2305	1.44829e-24	2.50272e-23
ENSMMUG00000013560	474.146	4.45068	0.435972	10.2086	1.81383e-24	3.11813e-23
ENSMMUG00000012307	294.833	5.41763	0.532029	10.183	2.3628e-24	4.05346e-23
ENSMMUG00000015664	50537.8	1.43899	0.141326	10.182	2.38547e-24	4.08811e-23
ENSMMUG00000011401	3283.8	2.63196	0.259219	10.1534	3.19914e-24	5.47121e-23
ENSMMUG00000012988	707.688	3.55766	0.350476	10.1509	3.28164e-24	5.60654e-23
ENSMMUG00000008399	257.037	4.9574	0.488603	10.1461	3.44959e-24	5.88739e-23
ENSMMUG00000022388	2569.78	1.61214	0.159031	10.1373	3.77341e-24	6.42021e-23
ENSMMUG00000021257	518.308	3.74016	0.369106	10.133	3.94222e-24	6.70056e-23
ENSMMUG00000014273	571.677	2.21629	0.218793	10.1296	4.08319e-24	6.92596e-23
ENSMMUG00000006923	951.341	3.90874	0.38631	10.1181	4.5911e-24	7.77157e-23
ENSMMUG00000020218	450.806	3.76317	0.372483	10.1029	5.36165e-24	9.05742e-23
ENSMMUG00000040914	534.465	3.21873	0.319278	10.0813	6.68654e-24	1.12726e-22
ENSMMUG00000020114	585.387	4.09583	0.40635	10.0796	6.80352e-24	1.14581e-22
ENSMMUG00000005093	849.739	3.62268	0.359773	10.0693	7.54824e-24	1.26994e-22
ENSMMUG00000021030	5722.26	1.73101	0.171931	10.0681	7.64677e-24	1.28522e-22
ENSMMUG00000001906	10190.6	1.92076	0.191444	10.033	1.09124e-23	1.83223e-22
ENSMMUG00000011953	4441.09	1.85457	0.184885	10.0309	1.1148e-23	1.86988e-22
ENSMMUG00000010591	200.74	4.11719	0.410743	10.0238	1.19837e-23	2.006e-22
ENSMMUG00000029927	1128.17	2.71208	0.270835	10.0138	1.32595e-23	2.21732e-22
ENSMMUG00000017082	3277.05	1.76131	0.175894	10.0135	1.33011e-23	2.22203e-22
ENSMMUG00000023495	4832.68	1.73837	0.17368	10.0091	1.39057e-23	2.32069e-22
ENSMMUG00000017662	14915.7	1.57685	0.157606	10.005	1.44872e-23	2.41047e-22
ENSMMUG00000013071	27969.6	1.73188	0.173385	9.98864	1.70903e-23	2.83788e-22
ENSMMUG00000021620	1676.36	2.73529	0.273894	9.98665	1.74368e-23	2.89252e-22
ENSMMUG00000008053	892.792	2.63539	0.26422	9.97425	1.97598e-23	3.26806e-22
ENSMMUG00000010687	985.566	2.98443	0.299524	9.96391	2.19264e-23	3.62278e-22
ENSMMUG00000011733	1992.23	1.92788	0.19373	9.95139	2.48693e-23	4.10493e-22
ENSMMUG00000011475	9388.88	1.54156	0.154918	9.95082	2.50112e-23	4.12423e-22
ENSMMUG00000018024	333.018	3.53854	0.356515	9.92536	3.22923e-23	5.31428e-22
ENSMMUG00000011650	6990.98	1.84996	0.186464	9.92123	3.36589e-23	5.52273e-22
ENSMMUG00000040798	211.483	3.73162	0.376296	9.91671	3.52181e-23	5.77284e-22
ENSMMUG00000010331	2680.2	3.19834	0.322607	9.91403	3.61745e-23	5.92376e-22
ENSMMUG00000005631	743.114	2.90126	0.292852	9.90692	3.88454e-23	6.35485e-22
ENSMMUG00000009869	2762	1.59629	0.161173	9.90422	3.9907e-23	6.52209e-22
ENSMMUG00000008164	1676.55	2.93622	0.296552	9.90118	4.11396e-23	6.7169e-22
ENSMMUG00000048882	16970.2	1.52492	0.15404	9.89949	4.18417e-23	6.82481e-22
ENSMMUG00000017374	2661.84	1.76575	0.179086	9.85979	6.21794e-23	1.00727e-21
ENSMMUG00000012293	1598.57	2.50255	0.254279	9.84176	7.43996e-23	1.20405e-21
ENSMMUG00000008462	784.157	2.75601	0.280538	9.82403	8.8728e-23	1.43314e-21
ENSMMUG00000002660	3895.5	1.46937	0.149665	9.81775	9.4424e-23	1.52069e-21
ENSMMUG00000015514	707.499	2.51756	0.256511	9.8146	9.74265e-23	1.56753e-21
ENSMMUG00000009867	2164.9	1.83577	0.18733	9.79969	1.12927e-22	1.80989e-21
ENSMMUG00000041169	10021.2	1.64251	0.16765	9.79724	1.15706e-22	1.85264e-21
ENSMMUG00000017514	209.196	3.90939	0.399301	9.79059	1.23575e-22	1.97673e-21
ENSMMUG00000009382	1174.84	2.09575	0.214434	9.77341	1.46441e-22	2.33125e-21
ENSMMUG00000008694	377.478	2.73597	0.28026	9.76223	1.63519e-22	2.59563e-21
ENSMMUG00000007068	10185.5	1.53408	0.157155	9.76156	1.64598e-22	2.61026e-21
ENSMMUG00000013650	2285.72	2.60939	0.267871	9.74123	2.01109e-22	3.17711e-21
ENSMMUG00000001979	197.923	3.93566	0.404445	9.731	2.22396e-22	3.50671e-21
ENSMMUG00000009818	4821.39	7.06806	0.727878	9.7105	2.72011e-22	4.27276e-21
ENSMMUG00000017977	459.278	2.53448	0.261123	9.70609	2.84037e-22	4.45322e-21
ENSMMUG00000011875	1226.1	2.78057	0.28666	9.69987	3.01878e-22	4.724e-21
ENSMMUG00000000329	3037.47	1.64777	0.169919	9.69742	3.09218e-22	4.8252e-21
ENSMMUG00000023152	145.364	3.94633	0.406994	9.69627	3.12709e-22	4.87508e-21
ENSMMUG00000021775	1003.95	2.27516	0.234968	9.68286	3.56581e-22	5.55382e-21
ENSMMUG00000017380	867.812	2.26177	0.233755	9.6758	3.82087e-22	5.93991e-21
ENSMMUG00000017342	3684.8	1.54696	0.159923	9.67318	3.92023e-22	6.08867e-21
ENSMMUG00000013799	265.89	3.0885	0.319909	9.65428	4.71439e-22	7.30157e-21
ENSMMUG00000045068	147.81	5.59168	0.580236	9.63691	5.58456e-22	8.63315e-21
ENSMMUG00000005127	6201.89	2.16613	0.224845	9.63386	5.75285e-22	8.87674e-21
ENSMMUG00000037547	2229.59	2.73592	0.284096	9.63025	5.95851e-22	9.18552e-21
ENSMMUG00000017057	609.751	2.2552	0.234406	9.62091	6.525e-22	1.00401e-20
ENSMMUG00000005122	2302.67	2.29326	0.238482	9.61608	6.83862e-22	1.05032e-20
ENSMMUG00000003595	384.73	3.2103	0.334085	9.60923	7.30925e-22	1.12156e-20
ENSMMUG00000002218	1295.69	2.62307	0.273623	9.58643	9.1185e-22	1.3966e-20
ENSMMUG00000023690	4310.6	2.7157	0.283916	9.56517	1.12018e-21	1.71094e-20
ENSMMUG00000018867	157.873	5.46747	0.572285	9.55377	1.25063e-21	1.90491e-20
ENSMMUG00000009048	1422.14	2.54747	0.268074	9.50287	2.04182e-21	3.08451e-20
ENSMMUG00000000180	714.408	2.37734	0.250664	9.48415	2.44364e-21	3.68145e-20
ENSMMUG00000010585	607.983	3.44855	0.363839	9.47824	2.58612e-21	3.89257e-20
ENSMMUG00000011697	2003.33	1.69015	0.17836	9.47601	2.64183e-21	3.97281e-20
ENSMMUG00000041595	7384.8	1.362	0.143781	9.47279	2.72457e-21	4.09352e-20
ENSMMUG00000003563	212.503	5.42099	0.573206	9.45731	3.15975e-21	4.73448e-20
ENSMMUG00000012916	3011.65	1.45618	0.153988	9.45644	3.18608e-21	4.76962e-20
ENSMMUG00000042351	171.367	4.1409	0.438716	9.43868	3.77496e-21	5.62578e-20
ENSMMUG00000009327	32691.7	1.73024	0.183403	9.43405	3.94567e-21	5.86963e-20
ENSMMUG00000006969	244.655	3.27853	0.348015	9.42065	4.48299e-21	6.657e-20
ENSMMUG00000008329	1122.27	1.80994	0.19222	9.41596	4.68766e-21	6.9547e-20
ENSMMUG00000009265	12954.8	1.55629	0.165893	9.38127	6.51844e-21	9.62777e-20
ENSMMUG00000013004	1130.88	2.2127	0.236757	9.3459	9.11111e-21	1.33974e-19
ENSMMUG00000021063	113.559	4.34275	0.465621	9.3268	1.09119e-20	1.60312e-19
ENSMMUG00000016969	4478.83	1.80749	0.193801	9.32654	1.09388e-20	1.60422e-19
ENSMMUG00000013444	423.509	3.26281	0.349904	9.32487	1.11117e-20	1.62814e-19
ENSMMUG00000019364	2216.19	2.59652	0.278504	9.32309	1.13002e-20	1.65429e-19
ENSMMUG00000001092	1326.99	1.97271	0.21168	9.31932	1.17092e-20	1.70964e-19
ENSMMUG00000009055	369.848	4.18143	0.44891	9.31463	1.22383e-20	1.78532e-19
ENSMMUG00000023282	356.858	2.8477	0.305868	9.31022	1.27565e-20	1.85929e-19
ENSMMUG00000018141	786.298	2.06307	0.221703	9.30556	1.33288e-20	1.94099e-19
ENSMMUG00000018911	4027.38	1.6744	0.180392	9.28199	1.66349e-20	2.41396e-19
ENSMMUG00000021917	3482.77	2.18348	0.235648	9.26585	1.93526e-20	2.79853e-19
ENSMMUG00000010392	26541.5	1.66014	0.179276	9.26024	2.03974e-20	2.94192e-19
ENSMMUG00000049177	969.94	1.90811	0.206105	9.25792	2.08458e-20	3.00136e-19
ENSMMUG00000006454	2167.39	1.56153	0.168732	9.25447	2.15297e-20	3.09714e-19
ENSMMUG00000019812	5786.37	1.73387	0.187404	9.25205	2.20222e-20	3.16523e-19
ENSMMUG00000017904	108757	1.59378	0.172288	9.25069	2.23053e-20	3.20315e-19
ENSMMUG00000011198	2127.95	1.87705	0.203072	9.24327	2.39069e-20	3.4272e-19
ENSMMUG00000012123	2110.65	2.1111	0.228555	9.23675	2.54109e-20	3.63338e-19
ENSMMUG00000021079	4094.81	1.84699	0.200202	9.22566	2.81808e-20	4.01213e-19
ENSMMUG00000023249	276.846	3.29169	0.35684	9.22457	2.84698e-20	4.0498e-19
ENSMMUG00000015404	4049.8	1.38207	0.150062	9.20997	3.26213e-20	4.63239e-19
ENSMMUG00000007500	3413.42	1.63156	0.177187	9.20814	3.31816e-20	4.70792e-19
ENSMMUG00000018766	227.205	3.33276	0.362429	9.19561	3.72865e-20	5.27679e-19
ENSMMUG00000005016	673.191	2.43332	0.264774	9.19018	3.92184e-20	5.53129e-19
ENSMMUG00000013069	478.836	2.26136	0.246189	9.18546	4.09777e-20	5.76961e-19
ENSMMUG00000042360	242.234	3.68168	0.401031	9.18055	4.28876e-20	6.02828e-19
ENSMMUG00000000383	634.76	2.07747	0.226514	9.17149	4.66543e-20	6.54107e-19
ENSMMUG00000000192	839.097	2.71169	0.295812	9.16694	4.86649e-20	6.8172e-19
ENSMMUG00000005435	572.351	2.33555	0.254855	9.16424	4.98995e-20	6.97835e-19
ENSMMUG00000043280	2375.07	1.91844	0.209354	9.16362	5.01866e-20	7.01258e-19
ENSMMUG00000014204	742.616	2.45364	0.268018	9.15475	5.44839e-20	7.60663e-19
ENSMMUG00000007445	414.983	3.81703	0.417006	9.15344	5.5149e-20	7.68654e-19
ENSMMUG00000020534	359.133	3.5196	0.38462	9.15086	5.64801e-20	7.86545e-19
ENSMMUG00000009357	2072.96	2.53992	0.278035	9.13524	6.52602e-20	9.08054e-19
ENSMMUG00000011671	205.813	3.21217	0.351828	9.12995	6.85338e-20	9.52804e-19
ENSMMUG00000029064	229.965	4.80458	0.526889	9.11876	7.59859e-20	1.05376e-18
ENSMMUG00000005073	990.252	1.88831	0.207338	9.10738	8.43935e-20	1.16742e-18
ENSMMUG00000003275	5589.96	2.31862	0.255306	9.08173	1.06862e-19	1.47361e-18
ENSMMUG00000013837	214.186	5.61746	0.618991	9.07519	1.13477e-19	1.56321e-18
ENSMMUG00000015093	1970.12	1.99932	0.221154	9.0404	1.56097e-19	2.13965e-18
ENSMMUG00000032109	5748.38	2.10521	0.233114	9.03085	1.7035e-19	2.33117e-18
ENSMMUG00000005530	11753.5	2.18049	0.24151	9.02857	1.73931e-19	2.37624e-18
ENSMMUG00000032674	198.802	4.02739	0.446966	9.01052	2.05091e-19	2.79274e-18
ENSMMUG00000019125	170.884	5.99257	0.665843	8.99996	2.25791e-19	3.07209e-18
ENSMMUG00000011297	12303.8	1.76052	0.195971	8.98355	2.62172e-19	3.56124e-18
ENSMMUG00000004273	4011.85	2.09683	0.234014	8.96027	3.23895e-19	4.38886e-18
ENSMMUG00000017292	479.284	3.32213	0.370793	8.95953	3.26052e-19	4.41449e-18
ENSMMUG00000046264	5206.14	1.36944	0.152988	8.95128	3.51386e-19	4.74199e-18
ENSMMUG00000001278	220.991	4.99122	0.557639	8.95063	3.53449e-19	4.76595e-18
ENSMMUG00000009912	134.696	3.48676	0.392328	8.88734	6.25883e-19	8.33772e-18
ENSMMUG00000002931	7766.01	1.81603	0.2044	8.8847	6.4095e-19	8.53158e-18
ENSMMUG00000017607	774.803	3.07697	0.34662	8.87706	6.86477e-19	9.11562e-18
ENSMMUG00000017356	173.254	4.88416	0.550574	8.87103	7.24732e-19	9.6082e-18
ENSMMUG00000003116	1991.73	1.56316	0.176213	8.87084	7.25963e-19	9.61683e-18
ENSMMUG00000010236	15214	1.36154	0.153747	8.85575	8.31263e-19	1.09854e-17
ENSMMUG00000046328	1114.47	1.60166	0.181115	8.84334	9.2897e-19	1.22669e-17
ENSMMUG00000031438	13672.5	1.47418	0.16678	8.83912	9.64744e-19	1.27089e-17
ENSMMUG00000002321	731.489	3.49991	0.396429	8.82857	1.06022e-18	1.39333e-17
ENSMMUG00000002777	9781.12	1.41859	0.160689	8.82819	1.06379e-18	1.39692e-17
ENSMMUG00000023227	1613.87	1.71627	0.194484	8.82476	1.0969e-18	1.43812e-17
ENSMMUG00000043295	601.997	2.76322	0.313282	8.82024	1.14216e-18	1.49627e-17
ENSMMUG00000022614	5256.22	1.61793	0.183562	8.81407	1.20678e-18	1.57718e-17
ENSMMUG00000022262	3574.18	1.93248	0.219385	8.80864	1.26669e-18	1.65418e-17
ENSMMUG00000001835	35066.5	1.60443	0.182222	8.80479	1.31103e-18	1.70939e-17
ENSMMUG00000019487	1190.97	2.61736	0.297297	8.80385	1.32202e-18	1.72237e-17
ENSMMUG00000015536	5796.48	1.63881	0.186343	8.79458	1.43589e-18	1.86631e-17
ENSMMUG00000013035	125.199	3.80154	0.432458	8.79054	1.48843e-18	1.93309e-17
ENSMMUG00000004309	1093	1.68867	0.192311	8.78094	1.62118e-18	2.1022e-17
ENSMMUG00000019715	2515.21	1.42806	0.162706	8.77696	1.67958e-18	2.17623e-17
ENSMMUG00000038179	16573.8	1.80181	0.205391	8.77261	1.74566e-18	2.26009e-17
ENSMMUG00000019291	104036	1.54555	0.176283	8.76742	1.82799e-18	2.36483e-17
ENSMMUG00000016831	675.875	2.31903	0.264788	8.75808	1.98606e-18	2.56532e-17
ENSMMUG00000032251	2097.48	1.94995	0.222831	8.75079	2.11858e-18	2.7301e-17
ENSMMUG00000016647	759.37	2.36322	0.270947	8.72209	2.73122e-18	3.50185e-17
ENSMMUG00000006120	1475.95	1.71551	0.196694	8.7217	2.74046e-18	3.50966e-17
ENSMMUG00000042227	92.4696	6.90261	0.791588	8.71995	2.78317e-18	3.55884e-17
ENSMMUG00000023365	4664.33	1.60032	0.183557	8.71841	2.82146e-18	3.60225e-17
ENSMMUG00000003927	216.68	3.42255	0.392791	8.7134	2.94886e-18	3.762e-17
ENSMMUG00000001375	1295.45	1.69801	0.195175	8.69991	3.32149e-18	4.23088e-17
ENSMMUG00000019017	2503.45	1.77641	0.204556	8.68419	3.81441e-18	4.84758e-17
ENSMMUG00000002811	156.217	5.16519	0.596226	8.66315	4.58898e-18	5.80967e-17
ENSMMUG00000000918	18852.3	1.47167	0.170011	8.6563	4.87313e-18	6.1647e-17
ENSMMUG00000002825	575.282	2.32958	0.269284	8.65101	5.10448e-18	6.4377e-17
ENSMMUG00000041101	3614.69	1.74602	0.201946	8.64595	5.33617e-18	6.72479e-17
ENSMMUG00000041996	278.529	2.59201	0.299858	8.64411	5.4225e-18	6.81804e-17
ENSMMUG00000020976	5826.39	1.63635	0.189532	8.63365	5.94254e-18	7.45494e-17
ENSMMUG00000038374	3414.65	1.40061	0.162243	8.63279	5.98724e-18	7.50533e-17
ENSMMUG00000021198	2018.32	1.72291	0.199704	8.62729	6.28243e-18	7.86942e-17
ENSMMUG00000001481	1307.94	2.60662	0.3023	8.62261	6.54429e-18	8.19123e-17
ENSMMUG00000001349	10161	2.759	0.320354	8.61235	7.15768e-18	8.93874e-17
ENSMMUG00000004688	53097.5	1.7431	0.202493	8.60822	7.42044e-18	9.24598e-17
ENSMMUG00000019008	946.164	2.22493	0.258525	8.60624	7.54932e-18	9.3995e-17
ENSMMUG00000010839	760.012	2.47461	0.288422	8.57983	9.50143e-18	1.18034e-16
ENSMMUG00000013983	4771.56	1.32458	0.154626	8.56635	1.06814e-17	1.32396e-16
ENSMMUG00000007911	13772.4	1.60402	0.18763	8.54886	1.24315e-17	1.53628e-16
ENSMMUG00000013954	395.031	3.11639	0.36457	8.54813	1.25097e-17	1.54479e-16
ENSMMUG00000007945	1588.12	1.82421	0.213625	8.53932	1.35012e-17	1.66599e-16
ENSMMUG00000012897	7562.66	1.27796	0.149841	8.52873	1.47959e-17	1.82168e-16
ENSMMUG00000019900	5510.52	1.51637	0.1779	8.52372	1.54514e-17	1.89956e-16
ENSMMUG00000005149	2933.91	1.40043	0.16451	8.51275	1.69852e-17	2.08349e-16
ENSMMUG00000001108	270.457	3.90877	0.459549	8.50567	1.80558e-17	2.2099e-16
ENSMMUG00000021227	221.452	3.15516	0.371292	8.49779	1.93229e-17	2.35976e-16
ENSMMUG00000013487	7539.29	1.42028	0.167399	8.4844	2.16837e-17	2.64222e-16
ENSMMUG00000011413	238.33	2.86436	0.337626	8.48384	2.17874e-17	2.65291e-16
ENSMMUG00000001088	129.775	5.56169	0.655959	8.47872	2.27689e-17	2.76836e-16
ENSMMUG00000002440	12552.4	1.54638	0.182549	8.47103	2.43223e-17	2.95505e-16
ENSMMUG00000047180	296.265	2.74973	0.325032	8.45989	2.67633e-17	3.24449e-16
ENSMMUG00000013394	4179.58	1.30545	0.154317	8.45953	2.68455e-17	3.25208e-16
ENSMMUG00000012768	133.316	3.71974	0.440152	8.45102	2.88759e-17	3.49293e-16
ENSMMUG00000041512	714.954	1.94773	0.230625	8.44545	3.02877e-17	3.66104e-16
ENSMMUG00000022858	346.315	2.56737	0.304237	8.43873	3.20807e-17	3.86649e-16
ENSMMUG00000017727	6743.63	1.48872	0.176451	8.437	3.25588e-17	3.91841e-16
ENSMMUG00000046520	1369.22	1.6399	0.194391	8.43606	3.28218e-17	3.94719e-16
ENSMMUG00000010897	770.222	1.81354	0.215455	8.41725	3.8544e-17	4.6186e-16
ENSMMUG00000001475	1158.56	3.15159	0.374583	8.41359	3.97635e-17	4.75784e-16
ENSMMUG00000018611	13990.2	1.5949	0.189737	8.40585	4.24768e-17	5.07516e-16
ENSMMUG00000015312	4873.68	1.40863	0.167584	8.40551	4.26002e-17	5.07921e-16
ENSMMUG00000044103	1913.56	1.58723	0.188834	8.40544	4.26244e-17	5.07921e-16
ENSMMUG00000011912	126.18	6.66167	0.79254	8.40547	4.26159e-17	5.07921e-16
ENSMMUG00000048195	903.957	1.84575	0.219595	8.40522	4.27051e-17	5.08412e-16
ENSMMUG00000040702	233.173	3.12012	0.371318	8.40282	4.3589e-17	5.18561e-16
ENSMMUG00000042076	4459.15	2.36271	0.281278	8.3999	4.46848e-17	5.31217e-16
ENSMMUG00000004150	8671.49	1.30004	0.15477	8.39981	4.47194e-17	5.31247e-16
ENSMMUG00000044099	198.027	2.89629	0.344872	8.39817	4.53494e-17	5.38345e-16
ENSMMUG00000048801	701.936	2.16694	0.2583	8.38925	4.8925e-17	5.79961e-16
ENSMMUG00000023230	1134.3	1.94423	0.231924	8.38304	5.15786e-17	6.10979e-16
ENSMMUG00000020005	1173.92	2.00221	0.238992	8.37773	5.3959e-17	6.37809e-16
ENSMMUG00000043927	87.4236	4.72131	0.563648	8.37634	5.45978e-17	6.449e-16
ENSMMUG00000041372	31156.9	1.39712	0.166855	8.37326	5.60474e-17	6.61551e-16
ENSMMUG00000021231	1222.98	2.62239	0.313317	8.36975	5.77396e-17	6.80555e-16
ENSMMUG00000004294	2767.69	1.73894	0.207831	8.36709	5.90602e-17	6.95209e-16
ENSMMUG00000015292	500.369	3.67718	0.439623	8.36439	6.04276e-17	7.09714e-16
ENSMMUG00000004263	973.086	2.06685	0.247199	8.36105	6.21634e-17	7.29067e-16
ENSMMUG00000007163	969.566	1.9693	0.235676	8.35598	6.48906e-17	7.59977e-16
ENSMMUG00000007342	1222	3.08183	0.3693	8.34506	7.11775e-17	8.31843e-16
ENSMMUG00000045809	548.8	3.10969	0.372709	8.34348	7.21374e-17	8.41874e-16
ENSMMUG00000004485	712.564	2.68688	0.322079	8.34229	7.28645e-17	8.49761e-16
ENSMMUG00000013984	210.653	2.82573	0.338839	8.33945	7.46393e-17	8.68625e-16
ENSMMUG00000003614	524.654	2.18797	0.262737	8.32758	8.25082e-17	9.58854e-16
ENSMMUG00000012924	248.944	5.07446	0.609672	8.32326	8.55766e-17	9.93162e-16
ENSMMUG00000004600	1875.28	1.41352	0.169874	8.32103	8.72016e-17	1.01056e-15
ENSMMUG00000023324	137.486	6.23246	0.749695	8.31333	9.30542e-17	1.07463e-15
ENSMMUG00000002768	49389.5	1.45811	0.175692	8.29922	1.04797e-16	1.20772e-15
ENSMMUG00000010200	8187.24	2.36561	0.285139	8.29632	1.07384e-16	1.23581e-15
ENSMMUG00000021036	38181.6	1.4049	0.169649	8.28122	1.21921e-16	1.40019e-15
ENSMMUG00000039900	3128.93	1.64137	0.198279	8.27806	1.25198e-16	1.43683e-15
ENSMMUG00000008652	2783.26	1.3994	0.169053	8.27789	1.25374e-16	1.43786e-15
ENSMMUG00000023214	475.824	2.64446	0.319626	8.27362	1.29952e-16	1.48933e-15
ENSMMUG00000018123	1452.75	1.7901	0.216635	8.26318	1.4184e-16	1.62332e-15
ENSMMUG00000015614	282.135	2.60814	0.315704	8.26133	1.44055e-16	1.64754e-15
ENSMMUG00000002293	1049.62	1.99035	0.24127	8.24945	1.5912e-16	1.81608e-15
ENSMMUG00000000907	305.805	2.3371	0.283306	8.24937	1.59234e-16	1.81613e-15
ENSMMUG00000020066	231.474	3.26765	0.396253	8.24639	1.63251e-16	1.85938e-15
ENSMMUG00000007533	2834.18	1.51202	0.183601	8.23533	1.79057e-16	2.0366e-15
ENSMMUG00000013015	6119.23	1.85314	0.225079	8.2333	1.82122e-16	2.06863e-15
ENSMMUG00000015132	1944.74	1.42198	0.172746	8.23164	1.84662e-16	2.09604e-15
ENSMMUG00000017924	1273.73	2.10427	0.255695	8.22963	1.87797e-16	2.12871e-15
ENSMMUG00000007457	6085.25	1.73416	0.210894	8.22289	1.98663e-16	2.25033e-15
ENSMMUG00000013847	414.441	8.0942	0.984453	8.22203	2.00082e-16	2.26486e-15
ENSMMUG00000000342	177.139	5.14569	0.62721	8.20409	2.32338e-16	2.6264e-15
ENSMMUG00000005027	8534.44	1.50374	0.183312	8.2032	2.34074e-16	2.64422e-15
ENSMMUG00000004116	531.129	2.27858	0.2778	8.20225	2.35921e-16	2.66327e-15
ENSMMUG00000000637	580.161	1.77408	0.216434	8.19687	2.46721e-16	2.7814e-15
ENSMMUG00000021279	11853.3	1.16577	0.142238	8.19592	2.48675e-16	2.80152e-15
ENSMMUG00000018670	17062.7	2.02726	0.247409	8.19396	2.52766e-16	2.84568e-15
ENSMMUG00000008710	697.482	2.12304	0.259235	8.18966	2.61966e-16	2.94525e-15
ENSMMUG00000013670	153.2	4.58937	0.560835	8.1831	2.7664e-16	3.10392e-15
ENSMMUG00000010874	1763.53	1.47708	0.180788	8.17024	3.07767e-16	3.44384e-15
ENSMMUG00000041632	1060.85	1.52	0.186099	8.1677	3.14313e-16	3.51234e-15
ENSMMUG00000006156	147.438	5.26454	0.644977	8.16237	3.28528e-16	3.66623e-15
ENSMMUG00000012170	1756.85	1.58076	0.193685	8.1615	3.30893e-16	3.69015e-15
ENSMMUG00000039310	436.373	2.46296	0.301922	8.15761	3.41717e-16	3.80573e-15
ENSMMUG00000009540	3556.31	2.08545	0.255877	8.15021	3.63295e-16	4.04062e-15
ENSMMUG00000007972	113.345	3.82632	0.469511	8.14958	3.65184e-16	4.0589e-15
ENSMMUG00000004094	5249.67	1.71916	0.211019	8.14695	3.73216e-16	4.1454e-15
ENSMMUG00000022836	2068.09	1.48971	0.182974	8.14166	3.89904e-16	4.32496e-15
ENSMMUG00000047116	440.781	3.62123	0.444868	8.14001	3.95237e-16	4.38119e-15
ENSMMUG00000012531	2188.39	1.83983	0.226081	8.13793	4.02094e-16	4.45422e-15
ENSMMUG00000046265	373.707	2.28067	0.280456	8.13202	4.2221e-16	4.67393e-15
ENSMMUG00000011384	1607.54	2.88953	0.355695	8.12362	4.52477e-16	5.00564e-15
ENSMMUG00000016553	235.323	3.1423	0.387188	8.11569	4.83021e-16	5.33286e-15
ENSMMUG00000017505	38756.3	1.26031	0.155515	8.10408	5.31447e-16	5.85971e-15
ENSMMUG00000038452	108.689	4.73517	0.584363	8.10313	5.35635e-16	5.89412e-15
ENSMMUG00000044009	92.1108	4.57077	0.564429	8.09804	5.58504e-16	6.13355e-15
ENSMMUG00000012644	1410.14	1.48716	0.183754	8.09319	5.81241e-16	6.3748e-15
ENSMMUG00000018122	3390.59	1.40281	0.173368	8.09152	5.89265e-16	6.45853e-15
ENSMMUG00000031557	95.0424	5.45394	0.674074	8.09101	5.91724e-16	6.48119e-15
ENSMMUG00000021393	3236.04	1.37845	0.170387	8.09011	5.96129e-16	6.52514e-15
ENSMMUG00000048976	498.521	3.59628	0.44471	8.08678	6.12636e-16	6.70139e-15
ENSMMUG00000003733	285.499	4.729	0.584809	8.08641	6.14507e-16	6.71742e-15
ENSMMUG00000004711	391.827	3.28371	0.406146	8.08505	6.21365e-16	6.78792e-15
ENSMMUG00000019967	2296.02	7.48486	0.925829	8.08449	6.24235e-16	6.81477e-15
ENSMMUG00000008658	300.218	2.98627	0.369486	8.08222	6.35988e-16	6.93394e-15
ENSMMUG00000018840	10630.2	1.50317	0.18678	8.04778	8.43073e-16	9.14958e-15
ENSMMUG00000015723	295.691	3.59495	0.447317	8.03669	9.22979e-16	1.00102e-14
ENSMMUG00000019293	23852.7	1.33877	0.166615	8.03516	9.34555e-16	1.01291e-14
ENSMMUG00000013186	504.463	1.92405	0.239681	8.02755	9.94381e-16	1.07494e-14
ENSMMUG00000040279	585.508	1.96462	0.244781	8.02605	1.00662e-15	1.08747e-14
ENSMMUG00000010683	534.707	1.7702	0.220569	8.0256	1.0103e-15	1.09073e-14
ENSMMUG00000018741	20580.5	1.17724	0.146811	8.01876	1.06822e-15	1.15118e-14
ENSMMUG00000022207	6468.95	1.48917	0.18578	8.01578	1.09442e-15	1.17848e-14
ENSMMUG00000014555	1385.99	1.84352	0.230034	8.01416	1.10895e-15	1.19257e-14
ENSMMUG00000011064	6519.22	1.75015	0.218437	8.01218	1.12696e-15	1.21116e-14
ENSMMUG00000010990	7717.3	1.30307	0.162651	8.01143	1.13381e-15	1.21773e-14
ENSMMUG00000010846	1408.41	1.7452	0.217851	8.01096	1.13815e-15	1.22137e-14
ENSMMUG00000015508	2840.13	1.72453	0.215293	8.01015	1.1457e-15	1.22811e-14
ENSMMUG00000007096	143.615	4.67528	0.583689	8.00987	1.14828e-15	1.23008e-14
ENSMMUG00000022425	2556.68	1.66333	0.207762	8.00594	1.1856e-15	1.26842e-14
ENSMMUG00000020020	4434.49	2.28793	0.285961	8.00084	1.23573e-15	1.3212e-14
ENSMMUG00000040565	2105.81	1.68683	0.21088	7.99898	1.25453e-15	1.34043e-14
ENSMMUG00000019439	420.873	2.79039	0.349153	7.99189	1.32883e-15	1.41707e-14
ENSMMUG00000001540	317.704	3.34584	0.41885	7.98817	1.36952e-15	1.45485e-14
ENSMMUG00000046251	4626.86	1.56608	0.196189	7.98251	1.43392e-15	1.51839e-14
ENSMMUG00000003458	1077.11	2.52212	0.31618	7.97686	1.50099e-15	1.58739e-14
ENSMMUG00000002516	6627.98	1.48953	0.18675	7.97605	1.51091e-15	1.59686e-14
ENSMMUG00000007223	289.608	2.42717	0.304583	7.96883	1.60181e-15	1.69078e-14
ENSMMUG00000014823	119.907	5.05964	0.637537	7.93624	2.08408e-15	2.18868e-14
ENSMMUG00000014858	2852.59	1.21437	0.153032	7.93538	2.09859e-15	2.20253e-14
ENSMMUG00000013483	1465.28	1.45852	0.18392	7.93018	2.18827e-15	2.2894e-14
ENSMMUG00000006453	935.763	2.08709	0.263183	7.9302	2.1879e-15	2.2894e-14
ENSMMUG00000000779	11214.2	1.22514	0.154555	7.92688	2.24725e-15	2.34961e-14
ENSMMUG00000011999	1364.83	1.519	0.191806	7.91946	2.38546e-15	2.49098e-14
ENSMMUG00000043719	3183.5	1.32739	0.167647	7.91776	2.41819e-15	2.52357e-14
ENSMMUG00000009885	254.402	3.19815	0.404286	7.91062	2.561e-15	2.66757e-14
ENSMMUG00000019858	413.948	2.34261	0.296292	7.90643	2.64874e-15	2.75549e-14
ENSMMUG00000007329	2774.31	1.36242	0.172354	7.9048	2.68373e-15	2.79014e-14
ENSMMUG00000022555	577.164	2.92647	0.37038	7.90128	2.76055e-15	2.8682e-14
ENSMMUG00000002875	145.435	3.71905	0.471479	7.88806	3.06925e-15	3.18096e-14
ENSMMUG00000016610	4207.23	1.17702	0.149726	7.86119	3.80511e-15	3.93132e-14
ENSMMUG00000019846	148.788	5.56584	0.708351	7.85746	3.91989e-15	4.04234e-14
ENSMMUG00000022903	2375.27	1.85437	0.236391	7.84451	4.34647e-15	4.47667e-14
ENSMMUG00000000466	782.601	1.78775	0.228087	7.83799	4.57804e-15	4.70933e-14
ENSMMUG00000006048	8131.89	1.19267	0.15231	7.83051	4.85888e-15	4.99513e-14
ENSMMUG00000010933	1672.18	1.30576	0.166811	7.82775	4.96683e-15	5.10293e-14
ENSMMUG00000041921	123.978	3.212	0.410373	7.82701	4.99596e-15	5.12968e-14
ENSMMUG00000002853	194.347	3.87065	0.494971	7.81996	5.28388e-15	5.42195e-14
ENSMMUG00000000277	2027.58	1.37773	0.17628	7.81558	5.47115e-15	5.61064e-14
ENSMMUG00000017314	3208.87	1.38078	0.176711	7.81374	5.55158e-15	5.68608e-14
ENSMMUG00000004591	3589.18	1.25374	0.160496	7.81167	5.64352e-15	5.77311e-14
ENSMMUG00000013717	1477.59	2.29544	0.294013	7.80727	5.84402e-15	5.97084e-14
ENSMMUG00000015774	1173.15	1.43162	0.183669	7.79455	6.46375e-15	6.58777e-14
ENSMMUG00000011440	645.002	1.90321	0.244257	7.79181	6.60567e-15	6.72415e-14
ENSMMUG00000021592	5539.5	1.48098	0.190234	7.78503	6.96946e-15	7.08576e-14
ENSMMUG00000010611	5939.05	1.47171	0.189096	7.78286	7.09024e-15	7.19531e-14
ENSMMUG00000010164	378.975	2.41008	0.309765	7.78035	7.23234e-15	7.33503e-14
ENSMMUG00000013138	6818.32	1.13077	0.145506	7.77132	7.76709e-15	7.86293e-14
ENSMMUG00000018525	445.245	2.00853	0.258949	7.75647	8.73281e-15	8.81364e-14
ENSMMUG00000038865	817.182	1.93927	0.250168	7.75186	9.05557e-15	9.12828e-14
ENSMMUG00000018085	836.132	1.77661	0.229684	7.73502	1.0339e-14	1.03841e-13
ENSMMUG00000009187	1588.38	2.0449	0.264528	7.73036	1.0724e-14	1.07512e-13
ENSMMUG00000023716	75.0559	5.47006	0.707748	7.72882	1.08544e-14	1.08754e-13
ENSMMUG00000008407	2349.9	1.97512	0.255555	7.72874	1.08615e-14	1.0876e-13
ENSMMUG00000016399	4986.52	1.37709	0.178453	7.71683	1.19258e-14	1.19129e-13
ENSMMUG00000016421	12270.2	1.32305	0.171476	7.71567	1.20349e-14	1.20146e-13
ENSMMUG00000003386	2562.16	1.25457	0.162652	7.71322	1.22682e-14	1.22401e-13
ENSMMUG00000004949	123.349	3.56552	0.462316	7.71231	1.23564e-14	1.23207e-13
ENSMMUG00000005451	86.8503	4.71303	0.611174	7.71145	1.244e-14	1.23966e-13
ENSMMUG00000013313	3314.67	1.2119	0.157217	7.70845	1.27358e-14	1.26838e-13
ENSMMUG00000021297	3121.66	1.21263	0.157319	7.70806	1.27742e-14	1.27144e-13
ENSMMUG00000011209	900.628	2.13071	0.276705	7.70029	1.35753e-14	1.34793e-13
ENSMMUG00000007296	107.484	4.31921	0.560995	7.6992	1.36925e-14	1.35876e-13
ENSMMUG00000022994	7609.36	1.1821	0.153557	7.69812	1.38084e-14	1.36944e-13
ENSMMUG00000012729	1671.81	1.35382	0.176174	7.68457	1.53516e-14	1.51884e-13
ENSMMUG00000011863	90.6479	3.89322	0.507094	7.67751	1.62209e-14	1.60199e-13
ENSMMUG00000041092	141.322	5.02748	0.655569	7.66888	1.7351e-14	1.70952e-13
ENSMMUG00000015110	1695.11	1.53206	0.199937	7.66269	1.82085e-14	1.79187e-13
ENSMMUG00000015872	161.654	3.16693	0.413299	7.66258	1.82238e-14	1.79231e-13
ENSMMUG00000015279	7385.05	1.19943	0.15657	7.66067	1.84963e-14	1.81696e-13
ENSMMUG00000012101	5582.03	1.24808	0.162922	7.66057	1.85115e-14	1.81737e-13
ENSMMUG00000005181	203.078	2.81888	0.36804	7.65918	1.87117e-14	1.83594e-13
ENSMMUG00000009837	4204.87	1.18356	0.154552	7.65799	1.8887e-14	1.85204e-13
ENSMMUG00000014360	160.688	2.78305	0.363782	7.65032	2.0048e-14	1.9624e-13
ENSMMUG00000019816	95.7159	3.54548	0.463467	7.64991	2.01121e-14	1.96751e-13
ENSMMUG00000045772	7895.8	1.18955	0.155515	7.6491	2.02385e-14	1.97872e-13
ENSMMUG00000009087	11915.7	1.18312	0.15474	7.64585	2.07574e-14	2.02825e-13
ENSMMUG00000004606	257.856	2.48502	0.325508	7.63427	2.27096e-14	2.21378e-13
ENSMMUG00000007811	1087.79	1.65147	0.216344	7.63355	2.28376e-14	2.22496e-13
ENSMMUG00000047833	5231.22	1.41922	0.186247	7.62012	2.53445e-14	2.46485e-13
ENSMMUG00000048898	270.674	3.35358	0.440108	7.61991	2.53851e-14	2.46734e-13
ENSMMUG00000032231	1094.86	1.78857	0.234835	7.61629	2.61062e-14	2.53446e-13
ENSMMUG00000022644	5797.22	1.20811	0.158949	7.60066	2.94635e-14	2.85537e-13
ENSMMUG00000000527	2274.24	5.39387	0.709861	7.59848	2.9963e-14	2.90209e-13
ENSMMUG00000029768	820.835	1.53978	0.202816	7.592	3.15013e-14	3.04574e-13
ENSMMUG00000007561	123.901	3.57254	0.470748	7.58909	3.2217e-14	3.11312e-13
ENSMMUG00000011325	8335.52	1.09852	0.144863	7.58317	3.37219e-14	3.25664e-13
ENSMMUG00000003555	1134	2.55442	0.337024	7.57934	3.47309e-14	3.34823e-13
ENSMMUG00000020560	605.244	1.63166	0.215297	7.57863	3.49212e-14	3.36461e-13
ENSMMUG00000015051	3992.37	1.78588	0.236202	7.56081	4.00558e-14	3.84591e-13
ENSMMUG00000001344	947.232	1.53433	0.202972	7.55932	4.05195e-14	3.88593e-13
ENSMMUG00000018628	183.712	3.39595	0.449765	7.5505	4.3359e-14	4.15584e-13
ENSMMUG00000001426	202.706	2.88071	0.38157	7.54963	4.36506e-14	4.18137e-13
ENSMMUG00000018176	1005.16	1.49066	0.197586	7.54434	4.54584e-14	4.34951e-13
ENSMMUG00000013730	1059.3	1.55084	0.205581	7.54371	4.56773e-14	4.36795e-13
ENSMMUG00000007921	136.07	3.51298	0.466127	7.53654	4.82598e-14	4.60427e-13
ENSMMUG00000021483	8244.71	1.33412	0.177025	7.53631	4.83442e-14	4.60967e-13
ENSMMUG00000017455	729.266	2.34951	0.311834	7.53447	4.9031e-14	4.67247e-13
ENSMMUG00000005101	986.54	1.4184	0.18826	7.53429	4.90991e-14	4.67626e-13
ENSMMUG00000023378	11310.9	1.45957	0.193865	7.52877	5.12192e-14	4.86979e-13
ENSMMUG00000021733	598.901	2.16806	0.287974	7.52868	5.12555e-14	4.87045e-13
ENSMMUG00000021162	423.087	2.01918	0.26852	7.51966	5.49206e-14	5.20677e-13
ENSMMUG00000023805	1252.24	1.5219	0.202486	7.51606	5.64518e-14	5.34582e-13
ENSMMUG00000013969	4635.59	1.1478	0.152841	7.5098	5.92161e-14	5.60439e-13
ENSMMUG00000022358	94.8874	5.49659	0.732092	7.50805	6.00147e-14	5.67673e-13
ENSMMUG00000007186	110.607	3.36224	0.447887	7.5069	6.05456e-14	5.72368e-13
ENSMMUG00000006803	27910.6	1.20397	0.160462	7.50316	6.22995e-14	5.88613e-13
ENSMMUG00000022406	3920.01	1.41594	0.189258	7.48156	7.3444e-14	6.92463e-13
ENSMMUG00000040307	1897.51	1.46336	0.195779	7.47457	7.74564e-14	7.29737e-13
ENSMMUG00000000671	8831.77	1.31608	0.176385	7.46139	8.56146e-14	8.03855e-13
ENSMMUG00000007357	2287.1	1.55017	0.207787	7.46037	8.62809e-14	8.09653e-13
ENSMMUG00000014216	10971.7	1.45928	0.195845	7.45121	9.24876e-14	8.66914e-13
ENSMMUG00000023290	3648.32	1.54505	0.207796	7.43539	1.04258e-13	9.73389e-13
ENSMMUG00000017000	10998.8	1.05462	0.141884	7.43296	1.06192e-13	9.90888e-13
ENSMMUG00000048547	109.741	3.59207	0.483624	7.4274	1.10755e-13	1.03114e-12
ENSMMUG00000014468	11149.2	1.09048	0.146857	7.42545	1.12393e-13	1.0458e-12
ENSMMUG00000009548	37178.9	1.32411	0.17846	7.41966	1.17421e-13	1.09197e-12
ENSMMUG00000030920	765.526	1.55093	0.209134	7.41597	1.20734e-13	1.12153e-12
ENSMMUG00000023612	775.538	1.68371	0.227196	7.41082	1.25519e-13	1.16402e-12
ENSMMUG00000006703	1207.28	1.43228	0.193539	7.40048	1.35697e-13	1.2556e-12
ENSMMUG00000000653	129844	1.56709	0.211908	7.39516	1.41237e-13	1.3054e-12
ENSMMUG00000012633	7490.14	1.31556	0.177912	7.39444	1.42003e-13	1.31175e-12
ENSMMUG00000017134	21847.9	1.47471	0.199672	7.38565	1.51707e-13	1.39983e-12
ENSMMUG00000020050	953.093	1.91686	0.259783	7.37869	1.59849e-13	1.47249e-12
ENSMMUG00000021442	1175.87	7.43863	1.0086	7.37516	1.64144e-13	1.51038e-12
ENSMMUG00000012223	332.143	2.48079	0.336472	7.37294	1.66911e-13	1.53414e-12
ENSMMUG00000001390	5488.13	1.27279	0.172852	7.36346	1.79207e-13	1.64533e-12
ENSMMUG00000004756	12000.8	1.12469	0.152975	7.35207	1.95166e-13	1.78789e-12
ENSMMUG00000009060	1458.14	1.55424	0.211663	7.343	2.08858e-13	1.91226e-12
ENSMMUG00000040501	2150.95	1.557	0.212074	7.34176	2.10796e-13	1.92894e-12
ENSMMUG00000001740	534.187	2.01491	0.274806	7.33214	2.26501e-13	2.07151e-12
ENSMMUG00000011092	728.396	2.16106	0.294872	7.32882	2.32192e-13	2.12122e-12
ENSMMUG00000003624	4490.98	1.65973	0.226606	7.32429	2.40161e-13	2.19281e-12
ENSMMUG00000000604	221.799	2.74242	0.374525	7.32239	2.43597e-13	2.22295e-12
ENSMMUG00000005908	960.375	1.96009	0.268689	7.295	2.98653e-13	2.71789e-12
ENSMMUG00000020637	7591.07	1.08312	0.148505	7.29344	3.0214e-13	2.74812e-12
ENSMMUG00000020203	16945	1.59929	0.219378	7.2901	3.09735e-13	2.81565e-12
ENSMMUG00000011648	4729.83	1.08136	0.148664	7.27385	3.49374e-13	3.17251e-12
ENSMMUG00000000164	13642.9	1.41469	0.19458	7.27046	3.58254e-13	3.25136e-12
ENSMMUG00000003534	3617.7	1.1317	0.155837	7.26209	3.81144e-13	3.45342e-12
ENSMMUG00000018823	391.135	3.18072	0.43846	7.25431	4.03727e-13	3.65605e-12
ENSMMUG00000046094	341.615	2.56343	0.354092	7.23945	4.50513e-13	4.07527e-12
ENSMMUG00000022513	4900.81	1.90309	0.263018	7.2356	4.63485e-13	4.18804e-12
ENSMMUG00000003610	977.345	2.75119	0.380351	7.2333	4.71409e-13	4.25733e-12
ENSMMUG00000000535	2985.67	1.38656	0.191731	7.23181	4.7661e-13	4.30195e-12
ENSMMUG00000043433	262.587	2.8529	0.395099	7.22072	5.1713e-13	4.65755e-12
ENSMMUG00000015971	714.665	1.86174	0.257978	7.21664	5.32868e-13	4.78888e-12
ENSMMUG00000031357	7465.44	1.16426	0.161364	7.21514	5.3877e-13	4.83929e-12
ENSMMUG00000018920	4154.58	1.89189	0.262681	7.20222	5.92416e-13	5.30963e-12
ENSMMUG00000011607	2334.03	2.57588	0.357841	7.19839	6.09278e-13	5.45781e-12
ENSMMUG00000041039	137.69	2.97374	0.413666	7.18875	6.53859e-13	5.85084e-12
ENSMMUG00000012466	273.639	3.02397	0.420881	7.18486	6.72762e-13	6.01673e-12
ENSMMUG00000019278	1287.9	1.31437	0.18302	7.18159	6.89056e-13	6.15582e-12
ENSMMUG00000007255	4257.95	1.17515	0.163635	7.18151	6.8947e-13	6.1562e-12
ENSMMUG00000020359	8481.13	1.40316	0.195399	7.18101	6.92002e-13	6.17548e-12
ENSMMUG00000021801	11961.9	1.10926	0.154477	7.18077	6.93212e-13	6.18294e-12
ENSMMUG00000003343	5713.37	1.17768	0.164047	7.17893	7.02567e-13	6.26301e-12
ENSMMUG00000020208	552.222	1.65359	0.230348	7.17867	7.03933e-13	6.27182e-12
ENSMMUG00000008297	715.125	2.22354	0.309762	7.17822	7.06227e-13	6.28888e-12
ENSMMUG00000010903	79.3904	4.51099	0.628904	7.17277	7.3493e-13	6.54096e-12
ENSMMUG00000020488	3247.16	1.27894	0.178502	7.16482	7.78877e-13	6.92093e-12
ENSMMUG00000015262	268.953	2.21909	0.309739	7.1644	7.81301e-13	6.93876e-12
ENSMMUG00000015489	11839.1	1.37136	0.191432	7.16368	7.85376e-13	6.97121e-12
ENSMMUG00000019083	884.966	1.35045	0.188584	7.16101	8.0087e-13	7.10493e-12
ENSMMUG00000015865	2056.72	1.41839	0.198235	7.15513	8.35955e-13	7.41223e-12
ENSMMUG00000021825	1986.04	1.78013	0.248898	7.15202	8.55097e-13	7.5779e-12
ENSMMUG00000006526	4697.49	1.19957	0.167822	7.14787	8.81348e-13	7.80219e-12
ENSMMUG00000009614	84.5957	4.16589	0.583311	7.14181	9.21126e-13	8.14997e-12
ENSMMUG00000011641	1334.48	1.43326	0.20083	7.13669	9.5603e-13	8.45428e-12
ENSMMUG00000022909	250.43	2.06217	0.288972	7.13623	9.59257e-13	8.4783e-12
ENSMMUG00000007531	2798.53	1.53714	0.215658	7.12766	1.02087e-12	9.00841e-12
ENSMMUG00000011420	940.718	1.91826	0.269253	7.12437	1.04561e-12	9.22183e-12
ENSMMUG00000004998	433.279	2.37633	0.33368	7.12159	1.06686e-12	9.39929e-12
ENSMMUG00000003419	2515.78	1.12223	0.157599	7.1208	1.07303e-12	9.44858e-12
ENSMMUG00000015016	622.39	1.90199	0.267458	7.11137	1.14898e-12	1.0112e-11
ENSMMUG00000019563	55435.6	1.29385	0.182223	7.10037	1.24422e-12	1.0927e-11
ENSMMUG00000014542	261.082	2.93764	0.413847	7.09837	1.26237e-12	1.10805e-11
ENSMMUG00000006499	5072.01	1.14057	0.160734	7.09596	1.28453e-12	1.12691e-11
ENSMMUG00000009958	4984.28	1.38835	0.1958	7.09067	1.33464e-12	1.16901e-11
ENSMMUG00000012650	6507.79	1.13155	0.159649	7.08772	1.36336e-12	1.19227e-11
ENSMMUG00000021938	1910.67	1.24211	0.175358	7.08324	1.40819e-12	1.23018e-11
ENSMMUG00000006350	175.137	2.38132	0.336436	7.07807	1.46178e-12	1.27632e-11
ENSMMUG00000011303	5447.5	1.1179	0.158005	7.07509	1.49351e-12	1.30265e-11
ENSMMUG00000023117	488.884	5.70688	0.808506	7.05854	1.68258e-12	1.46679e-11
ENSMMUG00000038183	81.3184	3.69574	0.523896	7.05433	1.73433e-12	1.51032e-11
ENSMMUG00000020979	169.613	3.28974	0.466442	7.05284	1.75297e-12	1.52574e-11
ENSMMUG00000009139	584.216	1.50619	0.213623	7.05068	1.78049e-12	1.54807e-11
ENSMMUG00000015348	3898.88	1.12354	0.159369	7.04989	1.7906e-12	1.55605e-11
ENSMMUG00000012028	487.537	1.80326	0.25589	7.04702	1.82788e-12	1.58761e-11
ENSMMUG00000004789	1158.45	1.6999	0.241442	7.04061	1.91405e-12	1.65897e-11
ENSMMUG00000010163	652.121	2.23465	0.317704	7.03373	2.01088e-12	1.74108e-11
ENSMMUG00000012353	6994.19	1.03335	0.146936	7.03265	2.0264e-12	1.75361e-11
ENSMMUG00000021400	1797.55	1.28961	0.183378	7.03255	2.02793e-12	1.75401e-11
ENSMMUG00000007975	4839.99	1.34565	0.191505	7.02675	2.11402e-12	1.82657e-11
ENSMMUG00000030244	2202.37	1.2923	0.183996	7.02354	2.16317e-12	1.86611e-11
ENSMMUG00000015100	263.523	2.56644	0.365442	7.02285	2.17393e-12	1.87442e-11
ENSMMUG00000010465	3810.81	1.20739	0.172008	7.01939	2.22846e-12	1.91895e-11
ENSMMUG00000019078	259.734	2.16309	0.308161	7.01935	2.22905e-12	1.91895e-11
ENSMMUG00000009058	4812.1	1.21717	0.173501	7.01531	2.29433e-12	1.97412e-11
ENSMMUG00000019739	304.337	2.40911	0.343427	7.0149	2.30113e-12	1.97895e-11
ENSMMUG00000028776	951.919	1.48786	0.212107	7.01466	2.30512e-12	1.98135e-11
ENSMMUG00000017276	2401.43	1.44985	0.206749	7.01261	2.33919e-12	2.00959e-11
ENSMMUG00000014509	758.218	1.53936	0.21956	7.01112	2.36413e-12	2.02997e-11
ENSMMUG00000012275	1068.27	1.3363	0.190678	7.00816	2.4148e-12	2.07133e-11
ENSMMUG00000011770	3262.05	1.21265	0.173362	6.99491	2.65434e-12	2.27444e-11
ENSMMUG00000011271	1494.99	1.36352	0.194989	6.99281	2.69428e-12	2.30747e-11
ENSMMUG00000022079	1810.86	1.31139	0.187621	6.98956	2.75748e-12	2.36038e-11
ENSMMUG00000002361	721.174	1.99244	0.285105	6.98845	2.77934e-12	2.37786e-11
ENSMMUG00000039386	84.9123	3.81197	0.54608	6.98062	2.93887e-12	2.51176e-11
ENSMMUG00000005066	452.132	2.9522	0.423226	6.97547	3.0484e-12	2.60269e-11
ENSMMUG00000043580	468.159	1.80855	0.25941	6.97179	3.12929e-12	2.67037e-11
ENSMMUG00000037975	1705.94	1.4246	0.204428	6.96873	3.19822e-12	2.72498e-11
ENSMMUG00000031040	7236.12	1.6142	0.232232	6.95078	3.63284e-12	3.08894e-11
ENSMMUG00000002865	187.035	4.19593	0.603944	6.94755	3.71674e-12	3.15704e-11
ENSMMUG00000019696	2344.3	1.262	0.181784	6.94231	3.85739e-12	3.27483e-11
ENSMMUG00000004386	155.278	2.67736	0.385814	6.93951	3.93454e-12	3.33862e-11
ENSMMUG00000020000	7727.48	1.13695	0.164097	6.92853	4.25233e-12	3.60459e-11
ENSMMUG00000032017	859.561	1.81724	0.262429	6.92471	4.36865e-12	3.69751e-11
ENSMMUG00000005137	6992.98	1.05016	0.15167	6.92395	4.3923e-12	3.71374e-11
ENSMMUG00000010254	75.8655	3.99047	0.576596	6.92074	4.49291e-12	3.79686e-11
ENSMMUG00000038208	6361.33	1.63973	0.236955	6.92001	4.51606e-12	3.81448e-11
ENSMMUG00000007310	1812.54	1.19201	0.172345	6.91644	4.63149e-12	3.90999e-11
ENSMMUG00000001872	429.815	1.70159	0.246123	6.91359	4.72527e-12	3.98622e-11
ENSMMUG00000011377	3502.86	1.79604	0.259786	6.91355	4.7266e-12	3.98622e-11
ENSMMUG00000012278	512.464	3.25958	0.471574	6.91212	4.77459e-12	4.0226e-11
ENSMMUG00000009860	63.2612	4.05837	0.587137	6.91215	4.77379e-12	4.0226e-11
ENSMMUG00000016591	782.433	1.67292	0.242102	6.90998	4.84714e-12	4.08165e-11
ENSMMUG00000014327	4009.7	1.1116	0.160965	6.90582	4.99131e-12	4.19878e-11
ENSMMUG00000008520	1845.83	1.55768	0.22601	6.89211	5.49696e-12	4.61244e-11
ENSMMUG00000004624	2037.38	1.27863	0.185559	6.89068	5.55262e-12	4.65678e-11
ENSMMUG00000012683	862.399	1.5384	0.223412	6.88592	5.74137e-12	4.81265e-11
ENSMMUG00000010154	530.493	1.73181	0.251595	6.88331	5.84768e-12	4.89928e-11
ENSMMUG00000007461	4332.93	1.31197	0.190866	6.87375	6.25375e-12	5.2342e-11
ENSMMUG00000001485	3282.07	1.52966	0.222616	6.87129	6.36231e-12	5.32237e-11
ENSMMUG00000038353	695.909	1.41128	0.205511	6.86716	6.5494e-12	5.46784e-11
ENSMMUG00000000100	397.924	2.07772	0.302841	6.86077	6.84909e-12	5.71516e-11
ENSMMUG00000006567	2419.58	1.31834	0.192255	6.85723	7.02084e-12	5.85553e-11
ENSMMUG00000044290	283.773	2.23474	0.326115	6.85261	7.25125e-12	6.04465e-11
ENSMMUG00000039701	1288.87	1.43607	0.209786	6.84542	7.62525e-12	6.34684e-11
ENSMMUG00000014689	591.381	1.90287	0.278013	6.84452	7.67336e-12	6.38368e-11
ENSMMUG00000017763	585.007	2.29808	0.336363	6.83215	8.3649e-12	6.94505e-11
ENSMMUG00000013814	2757.65	1.57015	0.230005	6.82661	8.69457e-12	7.20792e-11
ENSMMUG00000021553	1203.85	1.83633	0.269439	6.81539	9.40063e-12	7.78158e-11
ENSMMUG00000013874	780.091	2.08905	0.306666	6.81214	9.61588e-12	7.94389e-11
ENSMMUG00000040238	3716.18	1.31966	0.19376	6.81081	9.7051e-12	8.0136e-11
ENSMMUG00000020699	1364.95	1.27906	0.187915	6.8066	9.99351e-12	8.24763e-11
ENSMMUG00000011638	5119.24	1.27142	0.18712	6.79469	1.08544e-11	8.94473e-11
ENSMMUG00000000617	4882.03	1.27915	0.188291	6.79344	1.09491e-11	9.01833e-11
ENSMMUG00000010138	1836.53	1.43151	0.210833	6.78977	1.12311e-11	9.24597e-11
ENSMMUG00000011687	220.773	2.52632	0.372565	6.78088	1.19446e-11	9.82359e-11
ENSMMUG00000001225	76.5361	8.35607	1.23256	6.77947	1.2062e-11	9.91523e-11
ENSMMUG00000015852	363.388	2.44986	0.361379	6.77919	1.20849e-11	9.92911e-11
ENSMMUG00000005362	631.199	1.46596	0.216413	6.77388	1.2537e-11	1.02955e-10
ENSMMUG00000002501	5833.62	1.28698	0.190009	6.77326	1.25915e-11	1.03351e-10
ENSMMUG00000014181	315.306	1.80083	0.265894	6.77273	1.26374e-11	1.03677e-10
ENSMMUG00000017529	2001.87	1.25853	0.185882	6.7706	1.28253e-11	1.05114e-10
ENSMMUG00000040140	507.527	1.64809	0.243902	6.75718	1.40701e-11	1.15146e-10
ENSMMUG00000009063	473.242	1.85263	0.274294	6.75417	1.43658e-11	1.1745e-10
ENSMMUG00000015799	76.6798	4.28518	0.634687	6.75163	1.46189e-11	1.1946e-10
ENSMMUG00000010424	107.025	5.63487	0.834907	6.7491	1.48764e-11	1.21444e-10
ENSMMUG00000007478	2745.21	1.22607	0.181726	6.74682	1.51123e-11	1.23309e-10
ENSMMUG00000007392	679.466	2.19721	0.326169	6.73643	1.62325e-11	1.32189e-10
ENSMMUG00000008522	823.916	1.3867	0.206018	6.73096	1.68548e-11	1.37122e-10
ENSMMUG00000007121	7062.12	1.19345	0.177318	6.73059	1.68978e-11	1.37405e-10
ENSMMUG00000000330	14110.7	1.13011	0.168085	6.72344	1.77489e-11	1.44113e-10
ENSMMUG00000022853	2486.83	1.10805	0.164846	6.72175	1.79554e-11	1.45718e-10
ENSMMUG00000011514	97.0115	4.0084	0.596501	6.71985	1.8191e-11	1.47558e-10
ENSMMUG00000039129	5873.38	1.36646	0.203581	6.7121	1.91845e-11	1.55161e-10
ENSMMUG00000015253	1646.1	1.35247	0.201662	6.70663	1.99173e-11	1.60853e-10
ENSMMUG00000000573	2709.05	1.3799	0.205756	6.7065	1.99344e-11	1.60912e-10
ENSMMUG00000010659	3166.07	1.59164	0.237347	6.70597	2.00079e-11	1.61427e-10
ENSMMUG00000001338	17290.5	1.12079	0.167172	6.70438	2.02257e-11	1.63025e-10
ENSMMUG00000014646	178.995	2.87627	0.429402	6.69831	2.10843e-11	1.69863e-10
ENSMMUG00000009945	17865.7	1.32046	0.197524	6.68507	2.30811e-11	1.8559e-10
ENSMMUG00000014618	9437.02	1.20881	0.180849	6.68412	2.32317e-11	1.8671e-10
ENSMMUG00000012645	205.813	2.22814	0.33336	6.68389	2.32689e-11	1.86918e-10
ENSMMUG00000020524	18474.6	0.998517	0.149447	6.68142	2.36641e-11	1.89908e-10
ENSMMUG00000044581	3674.1	1.04801	0.156964	6.67675	2.44307e-11	1.95682e-10
ENSMMUG00000002532	3179.63	1.17543	0.176255	6.6689	2.57736e-11	2.06239e-10
ENSMMUG00000009671	1061.97	1.55367	0.233004	6.66801	2.59303e-11	2.07292e-10
ENSMMUG00000005919	4101.84	1.10879	0.166592	6.65576	2.81848e-11	2.25206e-10
ENSMMUG00000006955	109.255	3.31313	0.497901	6.6542	2.84852e-11	2.27388e-10
ENSMMUG00000020430	693.625	2.48065	0.373505	6.64153	3.1044e-11	2.47456e-10
ENSMMUG00000021299	43020.3	1.24572	0.187588	6.64072	3.12157e-11	2.48705e-10
ENSMMUG00000009695	2398.37	1.05641	0.159174	6.63683	3.20494e-11	2.55225e-10
ENSMMUG00000014122	100.613	3.04512	0.45893	6.63527	3.23909e-11	2.57821e-10
ENSMMUG00000008008	2137.31	1.14953	0.173252	6.635	3.24497e-11	2.58164e-10
ENSMMUG00000031409	341.782	2.86159	0.431463	6.6323	3.30505e-11	2.62818e-10
ENSMMUG00000015099	3398.45	1.53092	0.231052	6.62584	3.45273e-11	2.74167e-10
ENSMMUG00000016522	1385.85	1.58638	0.239535	6.62274	3.5261e-11	2.79859e-10
ENSMMUG00000003377	14035.5	1.13865	0.171942	6.62227	3.53725e-11	2.80609e-10
ENSMMUG00000016870	1270	1.2206	0.184467	6.61692	3.6675e-11	2.90803e-10
ENSMMUG00000042630	115.383	2.99325	0.452384	6.61661	3.67537e-11	2.91288e-10
ENSMMUG00000004313	2278.53	1.36752	0.206728	6.61507	3.71385e-11	2.94056e-10
ENSMMUG00000019618	7293.04	1.02183	0.154548	6.61172	3.79891e-11	3.00504e-10
ENSMMUG00000012591	608.285	1.59124	0.240794	6.60834	3.88663e-11	3.07296e-10
ENSMMUG00000010581	4854.14	1.1642	0.176184	6.60789	3.89848e-11	3.08086e-10
ENSMMUG00000015108	1207.91	1.94443	0.294322	6.60645	3.93641e-11	3.10935e-10
ENSMMUG00000005916	788.239	2.08444	0.315714	6.60231	4.04788e-11	3.19435e-10
ENSMMUG00000022895	8395.2	0.996572	0.151079	6.59635	4.21408e-11	3.32234e-10
ENSMMUG00000002702	287.166	3.25322	0.493323	6.59449	4.26713e-11	3.36097e-10
ENSMMUG00000019732	2346.34	1.17896	0.178829	6.59264	4.32068e-11	3.40154e-10
ENSMMUG00000000181	324.739	1.82161	0.276525	6.5875	4.4728e-11	3.51629e-10
ENSMMUG00000011579	1868.41	5.20083	0.789681	6.58599	4.51857e-11	3.55058e-10
ENSMMUG00000023455	7704.02	0.96752	0.146973	6.58298	4.61119e-11	3.61992e-10
ENSMMUG00000018398	117.789	5.15801	0.784231	6.57716	4.79517e-11	3.76079e-10
ENSMMUG00000040147	64.7889	4.2476	0.646069	6.57453	4.88059e-11	3.82416e-10
ENSMMUG00000001273	1039.2	1.24984	0.190116	6.57409	4.89526e-11	3.83385e-10
ENSMMUG00000043426	2630.22	1.23995	0.188708	6.57072	5.00717e-11	3.91964e-10
ENSMMUG00000040047	135.755	2.82545	0.43014	6.56868	5.07644e-11	3.97199e-10
ENSMMUG00000017548	2503.52	1.03374	0.157724	6.5541	5.59776e-11	4.37163e-10
ENSMMUG00000002661	2724.54	2.25613	0.34432	6.55241	5.66176e-11	4.41953e-10
ENSMMUG00000005612	5541	1.25873	0.192172	6.55001	5.75331e-11	4.48255e-10
ENSMMUG00000009346	1687.85	1.38791	0.211893	6.55003	5.75263e-11	4.48255e-10
ENSMMUG00000000421	314.848	2.10417	0.321273	6.54948	5.77386e-11	4.49645e-10
ENSMMUG00000011130	1435.17	1.42745	0.218051	6.54642	5.89327e-11	4.58298e-10
ENSMMUG00000006891	106.196	4.4182	0.675718	6.53853	6.21277e-11	4.82691e-10
ENSMMUG00000040746	91.588	4.39942	0.67306	6.53645	6.29953e-11	4.89202e-10
ENSMMUG00000011180	1144.3	1.41828	0.217034	6.53486	6.36707e-11	4.94216e-10
ENSMMUG00000019157	2452.16	1.27855	0.195768	6.53093	6.53618e-11	5.0663e-10
ENSMMUG00000009184	8476.02	0.954126	0.14621	6.52574	6.7667e-11	5.24008e-10
ENSMMUG00000000399	10301.1	0.935064	0.143333	6.52372	6.85862e-11	5.30631e-10
ENSMMUG00000016230	4120.81	1.14274	0.175171	6.52357	6.86534e-11	5.30902e-10
ENSMMUG00000006931	680.514	2.67798	0.410606	6.52202	6.93685e-11	5.36182e-10
ENSMMUG00000010526	279.915	2.03162	0.311531	6.52142	6.96447e-11	5.38066e-10
ENSMMUG00000002741	2255.06	1.60236	0.245843	6.51783	7.13336e-11	5.50344e-10
ENSMMUG00000009901	1580.21	1.13854	0.174686	6.51765	7.14187e-11	5.50744e-10
ENSMMUG00000017722	680.85	1.44388	0.221584	6.51617	7.21253e-11	5.55677e-10
ENSMMUG00000044139	1034.77	1.2835	0.196977	6.51599	7.2211e-11	5.56078e-10
ENSMMUG00000006824	159.875	2.75501	0.422942	6.51391	7.32179e-11	5.6357e-10
ENSMMUG00000023303	2672.6	1.55416	0.238632	6.51278	7.37705e-11	5.67034e-10
ENSMMUG00000015497	5274.11	1.11822	0.171851	6.50695	7.66939e-11	5.88685e-10
ENSMMUG00000045138	76.0637	5.03911	0.775311	6.49947	8.06049e-11	6.18132e-10
ENSMMUG00000019914	33572.1	0.975032	0.15016	6.49327	8.39957e-11	6.42945e-10
ENSMMUG00000030964	9503.25	0.996808	0.153566	6.49108	8.52222e-11	6.52033e-10
ENSMMUG00000002568	1932.69	1.22679	0.189031	6.48987	8.59129e-11	6.57013e-10
ENSMMUG00000043581	9376.95	0.982176	0.151479	6.48392	8.937e-11	6.82193e-10
ENSMMUG00000016063	139.122	3.33427	0.514346	6.48254	9.01938e-11	6.88164e-10
ENSMMUG00000015512	2698.18	1.41082	0.217643	6.48225	9.03668e-11	6.89167e-10
ENSMMUG00000031526	3275.19	1.52129	0.235107	6.47062	9.76023e-11	7.44004e-10
ENSMMUG00000015412	1182.19	8.30583	1.2845	6.4662	1.00497e-10	7.65012e-10
ENSMMUG00000013538	783.538	1.43473	0.221955	6.46405	1.01937e-10	7.75266e-10
ENSMMUG00000042439	2727.29	1.222	0.189383	6.45252	1.10007e-10	8.35874e-10
ENSMMUG00000010197	8011.41	1.47677	0.228883	6.45207	1.10334e-10	8.37976e-10
ENSMMUG00000010680	1192.13	1.50696	0.233604	6.45093	1.11164e-10	8.43506e-10
ENSMMUG00000003123	653.606	1.52666	0.236656	6.45098	1.11132e-10	8.43506e-10
ENSMMUG00000018986	5838.16	1.53345	0.237914	6.44538	1.1531e-10	8.73762e-10
ENSMMUG00000014687	2237.69	1.48017	0.229798	6.44118	1.18547e-10	8.96653e-10
ENSMMUG00000013732	2787.84	1.51463	0.235182	6.44024	1.19285e-10	9.01824e-10
ENSMMUG00000013128	1280.76	1.53295	0.238127	6.43752	1.21443e-10	9.17713e-10
ENSMMUG00000016594	367.811	2.37119	0.368376	6.43687	1.21965e-10	9.21243e-10
ENSMMUG00000016246	1822.35	2.01531	0.313689	6.42455	1.32257e-10	9.97619e-10
ENSMMUG00000047960	797.164	2.1651	0.337063	6.42342	1.33243e-10	1.00459e-09
ENSMMUG00000019559	1143.94	1.21738	0.189987	6.40772	1.47708e-10	1.11113e-09
ENSMMUG00000046303	120.004	3.85026	0.601451	6.40161	1.53744e-10	1.15601e-09
ENSMMUG00000022067	512.892	1.8911	0.295478	6.40012	1.55253e-10	1.16524e-09
ENSMMUG00000006193	1153.53	1.52014	0.237641	6.3968	1.58665e-10	1.18923e-09
ENSMMUG00000005300	323.285	2.41388	0.377397	6.39614	1.59356e-10	1.19388e-09
ENSMMUG00000019554	4036.91	0.980183	0.153586	6.38199	1.74796e-10	1.30778e-09
ENSMMUG00000002806	551.169	1.6578	0.259963	6.37707	1.8051e-10	1.34931e-09
ENSMMUG00000009226	73.6021	3.46942	0.544135	6.37603	1.81736e-10	1.35786e-09
ENSMMUG00000008899	5162.1	1.32062	0.207174	6.37444	1.83635e-10	1.37143e-09
ENSMMUG00000000398	197.48	3.46813	0.544317	6.37152	1.87161e-10	1.3965e-09
ENSMMUG00000019226	1678.94	1.8776	0.295724	6.34916	2.165e-10	1.60962e-09
ENSMMUG00000021183	7918.71	0.905615	0.142758	6.3437	2.24311e-10	1.66619e-09
ENSMMUG00000005041	1807.14	1.32122	0.208279	6.34353	2.24566e-10	1.66735e-09
ENSMMUG00000004903	362.917	1.89163	0.298262	6.34218	2.26541e-10	1.68125e-09
ENSMMUG00000007859	244.025	3.06219	0.483436	6.33421	2.38562e-10	1.76809e-09
ENSMMUG00000041108	2462.49	1.97556	0.31198	6.33233	2.41483e-10	1.78894e-09
ENSMMUG00000017926	53.7983	4.52485	0.714745	6.33072	2.44019e-10	1.8053e-09
ENSMMUG00000022595	10997.8	1.31991	0.208507	6.33031	2.44672e-10	1.80933e-09
ENSMMUG00000049206	26021.9	1.19158	0.188252	6.32972	2.45609e-10	1.81545e-09
ENSMMUG00000009475	229.496	3.80495	0.601158	6.32937	2.46165e-10	1.81875e-09
ENSMMUG00000029177	444.384	1.57107	0.248466	6.32309	2.56377e-10	1.89335e-09
ENSMMUG00000010598	219.655	2.23498	0.353776	6.31748	2.65865e-10	1.95993e-09
ENSMMUG00000043509	8178.5	1.09384	0.17332	6.31111	2.77042e-10	2.04051e-09
ENSMMUG00000043269	1054.67	1.60595	0.254473	6.31087	2.77469e-10	2.04274e-09
ENSMMUG00000012520	2821.44	1.33959	0.212545	6.30261	2.92678e-10	2.15185e-09
ENSMMUG00000030046	929.362	1.34628	0.213618	6.30226	2.9334e-10	2.15575e-09
ENSMMUG00000016838	3917.15	2.0964	0.332703	6.30112	2.95503e-10	2.16877e-09
ENSMMUG00000008177	282.586	1.81497	0.288256	6.29639	3.04654e-10	2.23494e-09
ENSMMUG00000020726	475.851	2.4379	0.387244	6.2955	3.06417e-10	2.24422e-09
ENSMMUG00000021085	3636.53	0.958579	0.15241	6.2895	3.18497e-10	2.33133e-09
ENSMMUG00000023145	5331.39	1.18891	0.189085	6.28771	3.22189e-10	2.35628e-09
ENSMMUG00000019923	5464.28	1.05099	0.167226	6.28481	3.28256e-10	2.39958e-09
ENSMMUG00000008783	731.79	1.77677	0.283115	6.27577	3.47917e-10	2.53771e-09
ENSMMUG00000005270	240.063	3.59115	0.572247	6.27552	3.48477e-10	2.54068e-09
ENSMMUG00000016373	197.84	2.66018	0.424128	6.27211	3.56178e-10	2.59568e-09
ENSMMUG00000002785	85.0484	3.20808	0.511726	6.26914	3.63041e-10	2.64454e-09
ENSMMUG00000007565	2943.86	1.0822	0.172735	6.2651	3.72598e-10	2.71296e-09
ENSMMUG00000001952	2574.3	1.29456	0.206847	6.25854	3.88606e-10	2.82827e-09
ENSMMUG00000019813	586.875	2.19667	0.351089	6.25674	3.93118e-10	2.85986e-09
ENSMMUG00000000955	5583.33	1.19108	0.190413	6.25528	3.96803e-10	2.88287e-09
ENSMMUG00000011905	2285.78	1.09075	0.174607	6.24687	4.18762e-10	3.03575e-09
ENSMMUG00000020266	4995.99	1.20734	0.193359	6.24405	4.26396e-10	3.08704e-09
ENSMMUG00000012407	84.9827	3.15274	0.505365	6.23853	4.41699e-10	3.19643e-09
ENSMMUG00000021156	4508.58	1.10582	0.177404	6.23332	4.56658e-10	3.3018e-09
ENSMMUG00000008311	1612.7	1.04198	0.16719	6.23229	4.59676e-10	3.32218e-09
ENSMMUG00000044552	3760.28	1.1586	0.186098	6.22579	4.79143e-10	3.45835e-09
ENSMMUG00000002124	5622.01	1.10543	0.177572	6.22523	4.80841e-10	3.46909e-09
ENSMMUG00000046186	399.884	3.12355	0.501762	6.22515	4.81085e-10	3.46934e-09
ENSMMUG00000018469	55.7461	5.58486	0.897548	6.22235	4.89749e-10	3.52722e-09
ENSMMUG00000017609	1476.46	1.09155	0.17543	6.22217	4.90336e-10	3.52991e-09
ENSMMUG00000016240	1922.35	1.16465	0.187223	6.22068	4.95005e-10	3.56043e-09
ENSMMUG00000018036	2805.7	1.14306	0.183817	6.2185	5.01924e-10	3.60706e-09
ENSMMUG00000004793	1406.01	1.17132	0.188386	6.21769	5.04517e-10	3.62412e-09
ENSMMUG00000046503	250.186	1.8677	0.30058	6.21365	5.17687e-10	3.7139e-09
ENSMMUG00000000947	70.7795	4.02019	0.647533	6.20846	5.35051e-10	3.83681e-09
ENSMMUG00000013722	4364.68	1.21068	0.195013	6.20822	5.35864e-10	3.84098e-09
ENSMMUG00000017086	54.7122	4.14724	0.668176	6.20681	5.40706e-10	3.87401e-09
ENSMMUG00000009690	1000.4	1.22568	0.197534	6.2049	5.47327e-10	3.91975e-09
ENSMMUG00000019850	120.827	2.84385	0.458364	6.20436	5.49197e-10	3.93144e-09
ENSMMUG00000019842	2524.15	1.02752	0.165696	6.20125	5.60166e-10	4.00823e-09
ENSMMUG00000023554	673.6	1.76174	0.284361	6.19543	5.81265e-10	4.15383e-09
ENSMMUG00000039781	71.2943	8.29424	1.33921	6.19336	5.88932e-10	4.20681e-09
ENSMMUG00000007039	4006.82	1.21845	0.196965	6.18612	6.16624e-10	4.40081e-09
ENSMMUG00000023600	3560.98	1.03503	0.167391	6.18334	6.27591e-10	4.47716e-09
ENSMMUG00000020370	8344.59	1.31652	0.213039	6.17971	6.42202e-10	4.57942e-09
ENSMMUG00000015602	6712.95	0.94002	0.15221	6.1758	6.58295e-10	4.68813e-09
ENSMMUG00000005820	4142.49	0.984777	0.159553	6.17211	6.73853e-10	4.79274e-09
ENSMMUG00000013105	468.279	1.82489	0.295762	6.17012	6.82391e-10	4.84931e-09
ENSMMUG00000017114	2234.65	1.26753	0.206035	6.15199	7.6519e-10	5.4168e-09
ENSMMUG00000007115	400.73	2.24575	0.365064	6.15166	7.66755e-10	5.42556e-09
ENSMMUG00000011563	472.443	5.03316	0.818402	6.14998	7.74928e-10	5.48105e-09
ENSMMUG00000017041	2555.86	0.97852	0.159125	6.14937	7.77935e-10	5.49997e-09
ENSMMUG00000002250	2459.85	1.52354	0.247777	6.14886	7.8044e-10	5.51533e-09
ENSMMUG00000005520	7039.28	1.10465	0.179679	6.1479	7.85174e-10	5.54618e-09
ENSMMUG00000029062	849.563	1.55969	0.253697	6.14784	7.85475e-10	5.54618e-09
ENSMMUG00000008879	3988.01	0.971492	0.158044	6.14699	7.8967e-10	5.57343e-09
ENSMMUG00000005627	484.894	1.81264	0.295166	6.14108	8.19614e-10	5.77985e-09
ENSMMUG00000006489	60862.9	1.07673	0.175436	6.13746	8.38508e-10	5.91057e-09
ENSMMUG00000001896	38972.6	0.863741	0.140741	6.13711	8.40348e-10	5.92102e-09
ENSMMUG00000013247	2046.85	1.01105	0.165158	6.12172	9.25702e-10	6.50307e-09
ENSMMUG00000003735	244.582	2.75775	0.450702	6.11878	9.42935e-10	6.62132e-09
ENSMMUG00000020953	44.2404	4.32321	0.706898	6.11574	9.61085e-10	6.74591e-09
ENSMMUG00000020654	5099.88	1.06793	0.174799	6.10944	9.99786e-10	7.00865e-09
ENSMMUG00000004878	111.81	3.71965	0.609144	6.10635	1.01937e-09	7.14292e-09
ENSMMUG00000010252	419.909	7.62054	1.24862	6.10317	1.03986e-09	7.28343e-09
ENSMMUG00000020808	4347.52	1.01473	0.166361	6.09954	1.06373e-09	7.44745e-09
ENSMMUG00000039337	43.9586	5.09282	0.835367	6.09651	1.08408e-09	7.58354e-09
ENSMMUG00000014753	4828.6	1.00429	0.16478	6.09474	1.09619e-09	7.66499e-09
ENSMMUG00000004994	3344.7	1.23816	0.203354	6.08866	1.13861e-09	7.94822e-09
ENSMMUG00000046256	894.614	1.29389	0.212658	6.08435	1.16968e-09	8.15823e-09
ENSMMUG00000023558	1675.81	1.02459	0.168471	6.08173	1.18896e-09	8.28919e-09
ENSMMUG00000041181	280.101	2.74096	0.451136	6.0757	1.23451e-09	8.59953e-09
ENSMMUG00000042946	106.025	3.21713	0.529586	6.07481	1.24138e-09	8.64013e-09
ENSMMUG00000020555	366.287	2.29222	0.377405	6.07362	1.25058e-09	8.70054e-09
ENSMMUG00000017701	578.294	2.13375	0.351408	6.07201	1.26315e-09	8.78429e-09
ENSMMUG00000021446	4980.43	0.978978	0.16133	6.06815	1.29391e-09	8.99066e-09
ENSMMUG00000048870	51.6379	4.6615	0.768248	6.0677	1.29753e-09	9.01204e-09
ENSMMUG00000009255	3890.03	1.05041	0.173151	6.06642	1.3079e-09	9.08023e-09
ENSMMUG00000019736	1451.29	1.60833	0.265123	6.06635	1.30851e-09	9.08067e-09
ENSMMUG00000006812	173.626	2.29363	0.378327	6.06254	1.33985e-09	9.29425e-09
ENSMMUG00000009588	723.977	1.25231	0.206649	6.06008	1.36055e-09	9.41706e-09
ENSMMUG00000004529	966.673	1.66676	0.275189	6.0568	1.38856e-09	9.59702e-09
ENSMMUG00000000456	5321.64	1.03484	0.17086	6.05669	1.38954e-09	9.59877e-09
ENSMMUG00000018257	9732.25	1.39396	0.230212	6.05511	1.40324e-09	9.68936e-09
ENSMMUG00000012458	637.463	4.57408	0.755739	6.05246	1.42653e-09	9.84202e-09
ENSMMUG00000015776	468.937	1.82054	0.300899	6.05031	1.44565e-09	9.96147e-09
ENSMMUG00000010078	98.2852	2.78076	0.45965	6.04972	1.45093e-09	9.99371e-09
ENSMMUG00000023305	6462.52	0.901533	0.149044	6.04879	1.45938e-09	1.00477e-08
ENSMMUG00000013707	5081.78	1.49688	0.247512	6.04769	1.46935e-09	1.01037e-08
ENSMMUG00000013948	6232.44	1.08275	0.179107	6.04529	1.49145e-09	1.0243e-08
ENSMMUG00000039563	1581.86	1.53712	0.254276	6.0451	1.49314e-09	1.02503e-08
ENSMMUG00000003702	44304	0.961625	0.159132	6.04296	1.51315e-09	1.03834e-08
ENSMMUG00000005046	625.026	2.5241	0.417989	6.03868	1.55381e-09	1.0658e-08
ENSMMUG00000007490	2796.8	1.02246	0.169328	6.03833	1.55713e-09	1.06764e-08
ENSMMUG00000041198	5066.58	1.0591	0.175408	6.0379	1.56137e-09	1.06966e-08
ENSMMUG00000019250	1891.21	1.15136	0.190787	6.03478	1.59182e-09	1.08962e-08
ENSMMUG00000021131	214.8	2.31459	0.383581	6.03415	1.59797e-09	1.09338e-08
ENSMMUG00000002505	2661.41	1.37016	0.227132	6.03246	1.61477e-09	1.10396e-08
ENSMMUG00000045643	5758.24	1.27877	0.211984	6.03239	1.61557e-09	1.10405e-08
ENSMMUG00000005766	153.534	2.76859	0.459077	6.03076	1.63186e-09	1.11472e-08
ENSMMUG00000015810	782.44	1.63118	0.270643	6.02706	1.66972e-09	1.14012e-08
ENSMMUG00000048955	2392.62	1.25206	0.207771	6.02618	1.67876e-09	1.14535e-08
ENSMMUG00000009140	3001.39	1.16317	0.193035	6.02571	1.68373e-09	1.14826e-08
ENSMMUG00000021588	5422.94	0.978469	0.162423	6.02421	1.69933e-09	1.15842e-08
ENSMMUG00000012718	70542.1	0.980283	0.162752	6.02318	1.71019e-09	1.16535e-08
ENSMMUG00000009865	133.119	2.92349	0.485536	6.02116	1.73175e-09	1.17907e-08
ENSMMUG00000037487	203.832	2.49759	0.415669	6.00861	1.87124e-09	1.27247e-08
ENSMMUG00000007653	9401.96	1.43039	0.23838	6.00047	1.96752e-09	1.33583e-08
ENSMMUG00000004788	797.941	1.35091	0.225414	5.993	2.06003e-09	1.39684e-08
ENSMMUG00000007180	934.307	1.20079	0.200445	5.99062	2.09037e-09	1.41568e-08
ENSMMUG00000004573	244.737	6.40117	1.06982	5.98343	2.18483e-09	1.47844e-08
ENSMMUG00000010589	70.5434	4.31524	0.721656	5.97964	2.23637e-09	1.51085e-08
ENSMMUG00000022699	32298.9	1.8459	0.309235	5.96925	2.3835e-09	1.60762e-08
ENSMMUG00000007951	579.917	2.43039	0.407214	5.96833	2.397e-09	1.61607e-08
ENSMMUG00000016931	1219.41	1.18548	0.19871	5.96587	2.43332e-09	1.63989e-08
ENSMMUG00000014601	1559.81	1.58555	0.265836	5.96438	2.45564e-09	1.65426e-08
ENSMMUG00000040991	64.8619	4.77448	0.801104	5.95987	2.52432e-09	1.69777e-08
ENSMMUG00000016922	410.258	2.84682	0.477913	5.95677	2.57273e-09	1.72822e-08
ENSMMUG00000019407	240.087	2.43511	0.409435	5.94748	2.7231e-09	1.82701e-08
ENSMMUG00000015448	1112.96	2.04075	0.343516	5.94077	2.83692e-09	1.90121e-08
ENSMMUG00000017311	2856.59	0.956483	0.16104	5.9394	2.86066e-09	1.91543e-08
ENSMMUG00000009205	4937.13	1.02885	0.173361	5.93471	2.94367e-09	1.97021e-08
ENSMMUG00000040672	49.7144	3.86629	0.652559	5.92481	3.12659e-09	2.09095e-08
ENSMMUG00000014137	13066.9	1.32672	0.223978	5.92343	3.15291e-09	2.1077e-08
ENSMMUG00000003369	176.21	2.82623	0.47734	5.92079	3.20398e-09	2.13925e-08
ENSMMUG00000021659	2602.85	1.01991	0.172374	5.91683	3.28215e-09	2.18969e-08
ENSMMUG00000001399	180.237	3.32587	0.562364	5.91409	3.33715e-09	2.22459e-08
ENSMMUG00000045225	639.254	1.75409	0.296628	5.91343	3.35062e-09	2.23267e-08
ENSMMUG00000015302	10527.5	0.889167	0.150481	5.90882	3.44577e-09	2.29245e-08
ENSMMUG00000012489	79.7691	3.84817	0.65144	5.90718	3.48016e-09	2.31433e-08
ENSMMUG00000009799	668.255	1.67992	0.284482	5.90519	3.52246e-09	2.34059e-08
ENSMMUG00000000747	1679.47	1.05799	0.179226	5.90309	3.56752e-09	2.36957e-08
ENSMMUG00000005505	2935.76	1.04704	0.177452	5.90042	3.62583e-09	2.40638e-08
ENSMMUG00000006732	221.504	2.75677	0.46745	5.89748	3.69097e-09	2.44863e-08
ENSMMUG00000007022	662.074	1.93494	0.328226	5.89515	3.74334e-09	2.48138e-08
ENSMMUG00000016292	5342.87	0.877846	0.149044	5.88984	3.86569e-09	2.56044e-08
ENSMMUG00000022419	118.587	3.08134	0.523184	5.8896	3.8713e-09	2.56108e-08
ENSMMUG00000015154	4513.5	1.01225	0.172002	5.88512	3.97773e-09	2.62835e-08
ENSMMUG00000007555	1365.04	1.30728	0.222628	5.87205	4.30451e-09	2.83635e-08
ENSMMUG00000015334	764.424	1.65031	0.281081	5.87129	4.3242e-09	2.8482e-08
ENSMMUG00000041581	6629.29	1.11025	0.189125	5.87043	4.34661e-09	2.86182e-08
ENSMMUG00000017574	2513.11	1.77739	0.30302	5.86559	4.47536e-09	2.94192e-08
ENSMMUG00000012113	4728.19	0.98847	0.168526	5.86538	4.48115e-09	2.94455e-08
ENSMMUG00000013330	58.2894	3.49831	0.597012	5.85969	4.63718e-09	3.04587e-08
ENSMMUG00000045445	58.1403	3.4402	0.587411	5.85655	4.72591e-09	3.1017e-08
ENSMMUG00000008740	2095.65	1.21037	0.20677	5.85367	4.80836e-09	3.15456e-08
ENSMMUG00000020402	1408.39	1.2151	0.207806	5.84728	4.99679e-09	3.27558e-08
ENSMMUG00000016874	1067.36	1.08319	0.185378	5.84316	5.12205e-09	3.35372e-08
ENSMMUG00000007676	6553.17	1.09332	0.18713	5.84261	5.139e-09	3.36216e-08
ENSMMUG00000009788	249482	1.20282	0.205956	5.8402	5.21389e-09	3.40981e-08
ENSMMUG00000001060	1550.47	4.08398	0.699454	5.83881	5.25756e-09	3.43701e-08
ENSMMUG00000003890	5212.96	0.914343	0.156685	5.83554	5.36171e-09	3.50372e-08
ENSMMUG00000009045	2626.11	0.952954	0.163471	5.82951	5.55912e-09	3.62843e-08
ENSMMUG00000012781	51.1556	4.04898	0.694604	5.82919	5.56967e-09	3.63388e-08
ENSMMUG00000013160	1092.09	1.0864	0.186448	5.82681	5.64982e-09	3.68472e-08
ENSMMUG00000011075	104.304	2.4625	0.422693	5.82576	5.68549e-09	3.70653e-08
ENSMMUG00000011893	341.404	2.01656	0.346409	5.82133	5.83819e-09	3.80309e-08
ENSMMUG00000012029	510.513	1.45386	0.249907	5.8176	5.97003e-09	3.88744e-08
ENSMMUG00000014868	3535.18	0.956075	0.164383	5.81614	6.0222e-09	3.91987e-08
ENSMMUG00000031742	526.212	1.61947	0.278487	5.81526	6.05399e-09	3.93902e-08
ENSMMUG00000039690	760.709	4.73477	0.814851	5.8106	6.22495e-09	4.04707e-08
ENSMMUG00000023702	2980.23	1.6729	0.287944	5.80982	6.254e-09	4.06277e-08
ENSMMUG00000012457	3035.6	0.915131	0.157574	5.80763	6.33619e-09	4.11455e-08
ENSMMUG00000005827	4657.32	1.10621	0.190491	5.80714	6.35506e-09	4.12519e-08
ENSMMUG00000020838	9013.63	1.33267	0.229696	5.80186	6.55819e-09	4.25207e-08
ENSMMUG00000011345	1955.6	1.66517	0.287099	5.79999	6.63201e-09	4.29823e-08
ENSMMUG00000041958	101.857	3.35726	0.579244	5.79594	6.79415e-09	4.39815e-08
ENSMMUG00000019531	1932.71	1.05383	0.181959	5.79161	6.97165e-09	4.50953e-08
ENSMMUG00000018159	2198.85	0.996494	0.172168	5.78792	7.12639e-09	4.60783e-08
ENSMMUG00000012163	1111.56	1.34895	0.233098	5.78705	7.1635e-09	4.63001e-08
ENSMMUG00000005465	3818.2	0.947838	0.16382	5.78585	7.21475e-09	4.66132e-08
ENSMMUG00000009890	5482.83	0.906049	0.156641	5.78424	7.2842e-09	4.70436e-08
ENSMMUG00000044916	1946.2	1.34465	0.23262	5.78047	7.4492e-09	4.80905e-08
ENSMMUG00000040229	82.3068	4.21382	0.729141	5.77915	7.508e-09	4.84323e-08
ENSMMUG00000037707	2579.44	1.23666	0.214062	5.77712	7.5992e-09	4.90015e-08
ENSMMUG00000022518	3067.12	1.19186	0.206337	5.77628	7.63687e-09	4.92062e-08
ENSMMUG00000045181	254.628	2.32842	0.403229	5.77445	7.72049e-09	4.97256e-08
ENSMMUG00000013786	7252.26	1.17453	0.203456	5.77293	7.7905e-09	5.01375e-08
ENSMMUG00000001728	3213.16	0.878801	0.152283	5.77083	7.88829e-09	5.07078e-08
ENSMMUG00000001482	620.401	1.27402	0.220778	5.77059	7.89967e-09	5.07613e-08
ENSMMUG00000015922	29725.2	1.01668	0.176297	5.76686	8.0764e-09	5.17964e-08
ENSMMUG00000003167	862.128	1.29006	0.223773	5.76503	8.16427e-09	5.23398e-08
ENSMMUG00000002991	4560.35	0.973791	0.168924	5.76467	8.18158e-09	5.24305e-08
ENSMMUG00000043771	13946.6	1.03016	0.178758	5.76285	8.27051e-09	5.29594e-08
ENSMMUG00000014869	1713.23	1.30432	0.226382	5.76158	8.33306e-09	5.33187e-08
ENSMMUG00000022001	2296.75	0.971534	0.16863	5.76135	8.34445e-09	5.3371e-08
ENSMMUG00000008303	604.318	1.68672	0.292804	5.76057	8.38297e-09	5.35553e-08
ENSMMUG00000005994	3491.36	1.09168	0.18961	5.75752	8.53578e-09	5.44896e-08
ENSMMUG00000020025	5800.85	0.955757	0.166016	5.75701	8.56168e-09	5.46339e-08
ENSMMUG00000041756	977.113	3.91211	0.679657	5.75601	8.61267e-09	5.4917e-08
ENSMMUG00000004056	121.851	4.64297	0.806899	5.7541	8.71058e-09	5.54772e-08
ENSMMUG00000012365	16542.8	0.868693	0.150973	5.75397	8.71727e-09	5.54985e-08
ENSMMUG00000007578	9732.1	1.2876	0.223817	5.75291	8.77196e-09	5.58252e-08
ENSMMUG00000016469	5829.21	1.27512	0.221693	5.75174	8.83305e-09	5.61924e-08
ENSMMUG00000009546	7790.3	1.02318	0.177903	5.75135	8.85347e-09	5.63007e-08
ENSMMUG00000032304	2245.07	1.33257	0.23179	5.74904	8.97493e-09	5.70075e-08
ENSMMUG00000003850	314.369	2.29043	0.398519	5.74734	9.06568e-09	5.75398e-08
ENSMMUG00000028772	117.95	2.34677	0.408804	5.74058	9.43555e-09	5.97958e-08
ENSMMUG00000023718	1672.16	1.60872	0.280449	5.73622	9.68131e-09	6.13063e-08
ENSMMUG00000018494	38.0252	5.19807	0.906478	5.73436	9.78799e-09	6.19345e-08
ENSMMUG00000019697	1906.06	1.64359	0.286666	5.73346	9.84011e-09	6.22406e-08
ENSMMUG00000023581	1530.91	1.71657	0.299447	5.73248	9.89708e-09	6.2577e-08
ENSMMUG00000017690	1111.77	1.22389	0.213552	5.7311	9.97832e-09	6.30666e-08
ENSMMUG00000010981	385.17	1.68874	0.294706	5.73024	1.00291e-08	6.33633e-08
ENSMMUG00000023478	451.309	1.4419	0.251735	5.72784	1.01719e-08	6.42412e-08
ENSMMUG00000019649	3459.96	0.955271	0.166828	5.7261	1.02768e-08	6.48792e-08
ENSMMUG00000015869	60.7041	3.74734	0.655212	5.71928	1.06978e-08	6.75112e-08
ENSMMUG00000023330	364.929	5.4476	0.953239	5.71483	1.09813e-08	6.92471e-08
ENSMMUG00000014451	1534.99	1.2783	0.223718	5.71388	1.10431e-08	6.96104e-08
ENSMMUG00000021703	912.536	1.22567	0.214864	5.70438	1.16768e-08	7.35492e-08
ENSMMUG00000044056	3160.04	1.13254	0.198622	5.70202	1.18399e-08	7.45026e-08
ENSMMUG00000016295	4489.79	0.986951	0.1731	5.70164	1.18663e-08	7.46294e-08
ENSMMUG00000013878	5103.82	1.00054	0.175511	5.70072	1.19304e-08	7.50041e-08
ENSMMUG00000020056	1748.42	1.07952	0.189642	5.69239	1.25271e-08	7.86655e-08
ENSMMUG00000001810	189.183	1.82453	0.32054	5.69204	1.25529e-08	7.87977e-08
ENSMMUG00000047365	488.377	1.8312	0.322032	5.68639	1.29755e-08	8.13583e-08
ENSMMUG00000008390	1096.58	1.09754	0.193069	5.68472	1.3103e-08	8.21265e-08
ENSMMUG00000004131	4724.51	0.914019	0.160852	5.68237	1.32844e-08	8.31803e-08
ENSMMUG00000011129	69.7149	3.0083	0.529412	5.68234	1.32862e-08	8.31803e-08
ENSMMUG00000016968	247.58	2.12457	0.374209	5.67751	1.36667e-08	8.5498e-08
ENSMMUG00000005063	644.901	1.59276	0.28057	5.67686	1.37188e-08	8.57916e-08
ENSMMUG00000005312	1009.3	1.09484	0.193115	5.66934	1.43346e-08	8.95751e-08
ENSMMUG00000022620	3881.72	0.992367	0.175051	5.669	1.4363e-08	8.97185e-08
ENSMMUG00000010313	3066.4	1.02919	0.181573	5.66818	1.44319e-08	9.01152e-08
ENSMMUG00000022879	4563.46	1.00299	0.177013	5.66621	1.4599e-08	9.10213e-08
ENSMMUG00000044909	586.876	1.72893	0.305211	5.66471	1.47275e-08	9.17535e-08
ENSMMUG00000011582	223.507	2.73933	0.484099	5.65861	1.52604e-08	9.50021e-08
ENSMMUG00000023392	271.544	1.79029	0.316393	5.65844	1.52752e-08	9.50583e-08
ENSMMUG00000013206	18239.6	0.993899	0.175803	5.65348	1.57231e-08	9.76992e-08
ENSMMUG00000000812	496.849	1.37649	0.243732	5.64755	1.62749e-08	1.00976e-07
ENSMMUG00000016385	940.032	1.67065	0.295878	5.64643	1.63817e-08	1.01601e-07
ENSMMUG00000015996	3988.6	1.0824	0.191771	5.64424	1.65908e-08	1.02782e-07
ENSMMUG00000018174	1910.07	0.984218	0.174405	5.64327	1.66848e-08	1.03326e-07
ENSMMUG00000002230	4033.79	1.40195	0.248894	5.63273	1.77375e-08	1.09722e-07
ENSMMUG00000003497	79.1692	2.80887	0.49869	5.63249	1.77622e-08	1.09834e-07
ENSMMUG00000007367	201.707	2.17923	0.386949	5.63183	1.78303e-08	1.10214e-07
ENSMMUG00000016089	2644.06	0.935135	0.166054	5.6315	1.78646e-08	1.10344e-07
ENSMMUG00000038264	401.818	1.52094	0.270074	5.63155	1.786e-08	1.10344e-07
ENSMMUG00000042787	1541.11	4.12604	0.733533	5.62488	1.85633e-08	1.14574e-07
ENSMMUG00000047198	2249.6	1.00886	0.179514	5.61998	1.90981e-08	1.17787e-07
ENSMMUG00000017108	15544.8	0.85841	0.152788	5.61829	1.92853e-08	1.18809e-07
ENSMMUG00000022808	9789.79	0.9176	0.163395	5.61586	1.9559e-08	1.20316e-07
ENSMMUG00000021657	1381.72	1.20004	0.2138	5.61293	1.98927e-08	1.22278e-07
ENSMMUG00000007526	8663.18	0.978554	0.174439	5.60973	2.02637e-08	1.24466e-07
ENSMMUG00000000451	6808.63	0.850666	0.151713	5.60707	2.05779e-08	1.26302e-07
ENSMMUG00000013392	128.83	2.50723	0.447461	5.60323	2.10389e-08	1.29037e-07
ENSMMUG00000021134	2253.21	0.970017	0.173175	5.60137	2.1267e-08	1.30291e-07
ENSMMUG00000007234	701.607	1.37315	0.245401	5.59553	2.19955e-08	1.34654e-07
ENSMMUG00000003499	207.12	1.9386	0.346656	5.59227	2.24117e-08	1.37152e-07
ENSMMUG00000014775	95.5516	3.71984	0.665192	5.59213	2.24298e-08	1.37212e-07
ENSMMUG00000004495	6671.17	0.908321	0.162444	5.5916	2.24991e-08	1.37585e-07
ENSMMUG00000013001	1938.14	1.6033	0.286756	5.59118	2.25537e-08	1.37868e-07
ENSMMUG00000014168	151.547	3.01624	0.539541	5.59039	2.26555e-08	1.38439e-07
ENSMMUG00000021730	68.3739	3.73862	0.668802	5.59003	2.2703e-08	1.38679e-07
ENSMMUG00000044144	478.75	1.33701	0.239279	5.58766	2.30153e-08	1.40534e-07
ENSMMUG00000004465	8160.78	0.889822	0.159261	5.58719	2.30769e-08	1.40858e-07
ENSMMUG00000017401	271.297	1.73765	0.311074	5.58597	2.32394e-08	1.41798e-07
ENSMMUG00000001054	13631.9	1.16741	0.209093	5.58323	2.36087e-08	1.43892e-07
ENSMMUG00000008384	3161.64	1.26113	0.225935	5.58183	2.37999e-08	1.45004e-07
ENSMMUG00000021533	3343.36	0.993296	0.177983	5.58086	2.39327e-08	1.4576e-07
ENSMMUG00000042245	873.632	1.24393	0.223221	5.57266	2.50873e-08	1.524e-07
ENSMMUG00000002062	470.129	1.5665	0.28134	5.56799	2.57688e-08	1.56482e-07
ENSMMUG00000017551	257.772	1.60518	0.288327	5.56723	2.58822e-08	1.57056e-07
ENSMMUG00000022732	6800.24	0.828877	0.148991	5.56327	2.64764e-08	1.60544e-07
ENSMMUG00000004434	848.694	1.39246	0.250757	5.55303	2.80761e-08	1.69933e-07
ENSMMUG00000002195	108.472	4.14991	0.748224	5.54635	2.917e-08	1.76361e-07
ENSMMUG00000001386	1120.61	1.44953	0.261489	5.54337	2.9671e-08	1.79325e-07
ENSMMUG00000049224	541.304	1.43441	0.258956	5.53918	3.03884e-08	1.83593e-07
ENSMMUG00000012564	734.305	1.36513	0.246569	5.53651	3.08565e-08	1.86082e-07
ENSMMUG00000007740	14845.1	1.18568	0.214201	5.53535	3.10614e-08	1.8725e-07
ENSMMUG00000000511	3109.42	0.996325	0.18	5.53514	3.10981e-08	1.87403e-07
ENSMMUG00000004504	1672.66	1.38064	0.249445	5.53486	3.11473e-08	1.87631e-07
ENSMMUG00000015916	99.3187	3.81353	0.689028	5.53465	3.11857e-08	1.87794e-07
ENSMMUG00000021661	530.783	1.77207	0.320193	5.53436	3.1237e-08	1.88035e-07
ENSMMUG00000007878	3049.76	0.987342	0.178512	5.53097	3.1846e-08	1.91492e-07
ENSMMUG00000005686	562.862	1.40554	0.254271	5.52771	3.24444e-08	1.9502e-07
ENSMMUG00000044447	94.5173	2.51496	0.455122	5.5259	3.27804e-08	1.96968e-07
ENSMMUG00000014213	5621.42	1.39087	0.251815	5.52337	3.32561e-08	1.99681e-07
ENSMMUG00000004468	538.269	1.38294	0.250523	5.52019	3.38632e-08	2.03253e-07
ENSMMUG00000018247	7512.33	0.919446	0.166563	5.52012	3.3876e-08	2.03256e-07
ENSMMUG00000012182	3312.46	1.29279	0.234284	5.51807	3.42751e-08	2.05576e-07
ENSMMUG00000005854	384.259	1.81408	0.329009	5.51376	3.51249e-08	2.10521e-07
ENSMMUG00000018390	145.499	2.65455	0.481523	5.51282	3.53121e-08	2.1149e-07
ENSMMUG00000013808	856.597	1.09929	0.199465	5.51119	3.56425e-08	2.13314e-07
ENSMMUG00000046171	5154.19	0.983609	0.178547	5.50896	3.6095e-08	2.15867e-07
ENSMMUG00000041893	891.473	2.2252	0.403969	5.50836	3.62195e-08	2.16533e-07
ENSMMUG00000009998	880.182	1.77873	0.32314	5.50453	3.70161e-08	2.21216e-07
ENSMMUG00000017521	2189.16	0.944597	0.171641	5.50333	3.72684e-08	2.22563e-07
ENSMMUG00000000583	1101.78	1.01826	0.185035	5.50307	3.73229e-08	2.22808e-07
ENSMMUG00000018124	1025.48	1.21219	0.220292	5.50266	3.74101e-08	2.23248e-07
ENSMMUG00000012362	900.401	1.73305	0.315029	5.50122	3.77162e-08	2.24994e-07
ENSMMUG00000000376	4289.68	0.921303	0.167573	5.49792	3.84294e-08	2.28919e-07
ENSMMUG00000020740	1458.83	0.976619	0.177648	5.4975	3.85206e-08	2.2938e-07
ENSMMUG00000045821	302.253	2.06324	0.375328	5.49715	3.85968e-08	2.29751e-07
ENSMMUG00000014484	561.569	1.2584	0.229398	5.48565	4.11947e-08	2.44775e-07
ENSMMUG00000015155	9903.94	1.00915	0.183967	5.48552	4.12264e-08	2.44876e-07
ENSMMUG00000004647	80.0773	4.31012	0.786483	5.48025	4.2472e-08	2.52184e-07
ENSMMUG00000008591	760.24	1.13089	0.206479	5.47703	4.32531e-08	2.56638e-07
ENSMMUG00000015038	119.562	3.78193	0.691038	5.47283	4.42906e-08	2.62606e-07
ENSMMUG00000017290	995.63	1.56635	0.286247	5.47202	4.44934e-08	2.63714e-07
ENSMMUG00000007785	5603.84	0.789384	0.144316	5.46985	4.50428e-08	2.6678e-07
ENSMMUG00000018186	88.4508	3.35033	0.612846	5.46684	4.58119e-08	2.71044e-07
ENSMMUG00000029059	142292	1.14758	0.209931	5.46644	4.59157e-08	2.71561e-07
ENSMMUG00000006203	1691.76	1.10779	0.202686	5.46553	4.61528e-08	2.72769e-07
ENSMMUG00000040876	38.4176	4.77491	0.873953	5.46358	4.66639e-08	2.75593e-07
ENSMMUG00000015414	681.691	1.14229	0.209182	5.46074	4.74152e-08	2.7993e-07
ENSMMUG00000001827	3662.61	0.985584	0.180584	5.45775	4.82206e-08	2.84584e-07
ENSMMUG00000002001	480.868	1.46487	0.268544	5.45485	4.90147e-08	2.89064e-07
ENSMMUG00000004004	95.0163	2.63841	0.483717	5.45445	4.91256e-08	2.89616e-07
ENSMMUG00000006866	1648.7	1.87348	0.343707	5.45079	5.01476e-08	2.95221e-07
ENSMMUG00000017421	1244.8	1.13953	0.209245	5.4459	5.1545e-08	3.03232e-07
ENSMMUG00000041816	417.992	1.92066	0.352787	5.44427	5.20196e-08	3.05915e-07
ENSMMUG00000014123	1913.44	1.035	0.190167	5.44259	5.25117e-08	3.087e-07
ENSMMUG00000047433	2278.1	0.999554	0.183696	5.44134	5.28803e-08	3.10756e-07
ENSMMUG00000007499	4944.47	1.29908	0.238798	5.4401	5.32519e-08	3.12608e-07
ENSMMUG00000020330	7233.02	1.05572	0.194153	5.43757	5.40107e-08	3.16837e-07
ENSMMUG00000044910	2813.2	1.38487	0.254971	5.43147	5.58909e-08	3.27635e-07
ENSMMUG00000017404	103.022	2.38285	0.4388	5.43039	5.6232e-08	3.29518e-07
ENSMMUG00000019450	1094.45	1.01609	0.187169	5.42876	5.67481e-08	3.32307e-07
ENSMMUG00000023062	2581.67	0.859771	0.158381	5.4285	5.68304e-08	3.32672e-07
ENSMMUG00000029639	759.43	1.32407	0.244063	5.42511	5.79204e-08	3.38933e-07
ENSMMUG00000041477	2166.99	1.03011	0.189965	5.42264	5.87249e-08	3.43519e-07
ENSMMUG00000019703	1632.48	1.25121	0.230863	5.41973	5.9688e-08	3.49029e-07
ENSMMUG00000004869	4947.38	1.01864	0.187957	5.41954	5.97515e-08	3.49278e-07
ENSMMUG00000000063	678.841	1.35513	0.250204	5.4161	6.09145e-08	3.55825e-07
ENSMMUG00000008842	866.542	1.28715	0.238055	5.40694	6.4109e-08	3.74353e-07
ENSMMUG00000038480	2304.16	1.12598	0.20838	5.40351	6.53478e-08	3.81319e-07
ENSMMUG00000017379	638.022	1.28512	0.237855	5.40298	6.55414e-08	3.82313e-07
ENSMMUG00000010536	11414.6	1.12216	0.207917	5.39715	6.77086e-08	3.94677e-07
ENSMMUG00000006741	3485.94	0.876909	0.162487	5.3968	6.78394e-08	3.953e-07
ENSMMUG00000020436	651.707	1.8374	0.340482	5.39645	6.79724e-08	3.95936e-07
ENSMMUG00000016787	17086.5	0.768828	0.142505	5.39511	6.84815e-08	3.98762e-07
ENSMMUG00000009833	135.608	2.62856	0.487239	5.39481	6.85944e-08	3.99279e-07
ENSMMUG00000015468	2381.59	0.874257	0.1621	5.39332	6.9167e-08	4.02471e-07
ENSMMUG00000017206	2719.5	0.913681	0.169595	5.38744	7.14701e-08	4.15726e-07
ENSMMUG00000007240	2605.64	4.24906	0.788932	5.38583	7.21096e-08	4.19298e-07
ENSMMUG00000017364	1070.83	0.99179	0.184419	5.37791	7.53539e-08	4.37396e-07
ENSMMUG00000014939	4135.72	0.804855	0.149671	5.37751	7.55233e-08	4.38226e-07
ENSMMUG00000021496	162.138	2.76357	0.514316	5.3733	7.73103e-08	4.48124e-07
ENSMMUG00000016379	4932.62	0.865993	0.161279	5.36954	7.89357e-08	4.57226e-07
ENSMMUG00000031591	1187.09	1.17885	0.219606	5.36801	7.96087e-08	4.6048e-07
ENSMMUG00000016448	7480.23	1.0277	0.191517	5.36613	8.0445e-08	4.65155e-07
ENSMMUG00000020585	6144.87	0.973733	0.181498	5.36499	8.09538e-08	4.67771e-07
ENSMMUG00000010402	289.523	2.37449	0.442587	5.36501	8.0943e-08	4.67771e-07
ENSMMUG00000013557	396.21	2.05186	0.382686	5.36174	8.24247e-08	4.76104e-07
ENSMMUG00000023156	1333.93	1.02332	0.190887	5.36084	8.28358e-08	4.78312e-07
ENSMMUG00000048987	160.695	2.16978	0.405145	5.35556	8.52941e-08	4.92163e-07
ENSMMUG00000015066	3007.96	0.950469	0.177579	5.35238	8.68049e-08	5.00707e-07
ENSMMUG00000018154	565.761	1.52458	0.285057	5.34833	8.877e-08	5.11686e-07
ENSMMUG00000002209	2119.99	1.0941	0.204588	5.3478	8.90274e-08	5.12991e-07
ENSMMUG00000016719	2959.8	1.0467	0.195729	5.34771	8.90741e-08	5.13082e-07
ENSMMUG00000028680	6929.43	1.35247	0.253142	5.34274	9.15497e-08	5.26792e-07
ENSMMUG00000004785	978.969	1.00458	0.188076	5.34139	9.22378e-08	5.30567e-07
ENSMMUG00000022888	1206.8	1.32051	0.247236	5.34109	9.23891e-08	5.31253e-07
ENSMMUG00000016674	1223.63	1.05081	0.196806	5.33935	9.32782e-08	5.3618e-07
ENSMMUG00000004085	1304.83	1.5474	0.289941	5.33695	9.45233e-08	5.43148e-07
ENSMMUG00000015513	2452.31	1.18623	0.222284	5.33655	9.47341e-08	5.44171e-07
ENSMMUG00000013009	3624.16	1.31084	0.245711	5.3349	9.55946e-08	5.48734e-07
ENSMMUG00000008837	94.7759	2.43428	0.456854	5.32835	9.91102e-08	5.68126e-07
ENSMMUG00000002453	2383.52	1.00218	0.188099	5.32796	9.93245e-08	5.69158e-07
ENSMMUG00000005817	1416.74	0.941816	0.176892	5.32426	1.01366e-07	5.79856e-07
ENSMMUG00000019112	320.062	5.58219	1.04891	5.3219	1.02688e-07	5.87215e-07
ENSMMUG00000018895	855.523	1.09278	0.20546	5.31869	1.04516e-07	5.97048e-07
ENSMMUG00000000275	376.826	1.45127	0.273134	5.31338	1.07608e-07	6.14288e-07
ENSMMUG00000018787	1894.16	0.952207	0.179231	5.31273	1.07996e-07	6.16293e-07
ENSMMUG00000014197	1051.75	1.1379	0.214223	5.31174	1.08581e-07	6.19204e-07
ENSMMUG00000010238	1680.64	1.16086	0.218593	5.31062	1.0925e-07	6.22806e-07
ENSMMUG00000012221	1073.97	1.25865	0.23717	5.30694	1.11478e-07	6.35288e-07
ENSMMUG00000004934	36926.6	0.774387	0.146024	5.30313	1.13832e-07	6.48477e-07
ENSMMUG00000017426	6508.39	0.954567	0.180006	5.30298	1.13927e-07	6.48798e-07
ENSMMUG00000009658	600.781	1.20606	0.22744	5.30275	1.14072e-07	6.49399e-07
ENSMMUG00000017127	493.238	1.92783	0.363571	5.30249	1.14231e-07	6.50082e-07
ENSMMUG00000004154	2506.42	0.943486	0.178004	5.30035	1.15578e-07	6.57521e-07
ENSMMUG00000023012	9736.92	0.951136	0.179514	5.2984	1.16821e-07	6.64138e-07
ENSMMUG00000016405	269.179	1.59127	0.30034	5.29824	1.16926e-07	6.64507e-07
ENSMMUG00000008127	2609.14	1.10918	0.209444	5.29584	1.18472e-07	6.72831e-07
ENSMMUG00000031427	609.376	1.37116	0.258932	5.29543	1.18735e-07	6.73859e-07
ENSMMUG00000029105	4130.49	0.929137	0.175466	5.29524	1.18858e-07	6.74327e-07
ENSMMUG00000006181	652.584	1.21439	0.229541	5.29051	1.21977e-07	6.91315e-07
ENSMMUG00000043712	4376.91	0.941179	0.177917	5.28998	1.22332e-07	6.92852e-07
ENSMMUG00000006738	2224.37	1.43381	0.271099	5.28888	1.23067e-07	6.96774e-07
ENSMMUG00000006000	1619.42	1.04753	0.198158	5.28634	1.24785e-07	7.06262e-07
ENSMMUG00000013828	3462.94	0.852589	0.161349	5.28413	1.26307e-07	7.14143e-07
ENSMMUG00000000187	1196.17	0.943585	0.178603	5.28314	1.2699e-07	7.17764e-07
ENSMMUG00000046926	222.167	1.97933	0.374814	5.28083	1.28601e-07	7.26619e-07
ENSMMUG00000008481	997.961	3.82558	0.724444	5.28071	1.28682e-07	7.2683e-07
ENSMMUG00000040628	224.781	1.74362	0.330545	5.27498	1.32768e-07	7.49655e-07
ENSMMUG00000022806	1334.35	1.27799	0.242294	5.27452	1.33103e-07	7.5129e-07
ENSMMUG00000018183	140.586	2.17185	0.412045	5.27092	1.35744e-07	7.65673e-07
ENSMMUG00000023070	1943.75	1.24178	0.23563	5.27003	1.36398e-07	7.69101e-07
ENSMMUG00000002456	6712.58	1.06264	0.201673	5.26914	1.37065e-07	7.72598e-07
ENSMMUG00000030627	494.827	1.70114	0.323252	5.26257	1.42056e-07	7.99372e-07
ENSMMUG00000039289	11541	0.804115	0.153	5.25566	1.47491e-07	8.28551e-07
ENSMMUG00000015034	1132.48	1.20782	0.229907	5.25351	1.49228e-07	8.37738e-07
ENSMMUG00000044046	5276.69	1.182	0.225072	5.25165	1.50742e-07	8.45952e-07
ENSMMUG00000005786	414.909	1.63111	0.310597	5.25153	1.50843e-07	8.46234e-07
ENSMMUG00000002689	2494.14	0.932295	0.177685	5.2469	1.54678e-07	8.67161e-07
ENSMMUG00000017669	4002.77	1.06646	0.203597	5.23813	1.62215e-07	9.08797e-07
ENSMMUG00000020250	47.7214	8.20595	1.56682	5.23733	1.62918e-07	9.12427e-07
ENSMMUG00000028699	8587.63	0.977106	0.186795	5.23091	1.68678e-07	9.43411e-07
ENSMMUG00000014892	2073.55	0.961894	0.184009	5.22743	1.71881e-07	9.60677e-07
ENSMMUG00000021936	1573.38	1.085	0.207584	5.22683	1.72444e-07	9.63503e-07
ENSMMUG00000003707	119.849	2.3895	0.457216	5.2262	1.73025e-07	9.66421e-07
ENSMMUG00000022395	280.504	1.56013	0.298685	5.22332	1.75747e-07	9.80964e-07
ENSMMUG00000010463	5065.03	1.54922	0.296638	5.22258	1.76448e-07	9.84211e-07
ENSMMUG00000009725	36.0458	4.23318	0.810549	5.22261	1.76418e-07	9.84211e-07
ENSMMUG00000008179	370.716	1.31539	0.251897	5.22194	1.77061e-07	9.87297e-07
ENSMMUG00000009971	2389.59	1.28921	0.246888	5.22186	1.7713e-07	9.87353e-07
ENSMMUG00000011995	1879.63	1.33159	0.255153	5.2188	1.80083e-07	1.0028e-06
ENSMMUG00000039729	36.6015	5.9026	1.13152	5.21652	1.82316e-07	1.0149e-06
ENSMMUG00000006430	2613.68	0.829381	0.159064	5.21413	1.84679e-07	1.0277e-06
ENSMMUG00000016939	226.351	1.82867	0.350767	5.21335	1.85465e-07	1.03173e-06
ENSMMUG00000021459	9060.08	1.33692	0.25648	5.21257	1.86241e-07	1.03513e-06
ENSMMUG00000012484	4878.88	0.953548	0.183053	5.20913	1.89727e-07	1.05367e-06
ENSMMUG00000045011	889.822	1.15129	0.221134	5.2063	1.92645e-07	1.0688e-06
ENSMMUG00000009268	32387.2	0.809919	0.155784	5.19897	2.00391e-07	1.11103e-06
ENSMMUG00000005888	1278.85	0.991349	0.190843	5.19457	2.05193e-07	1.13728e-06
ENSMMUG00000008786	2280.67	0.8664	0.16685	5.19268	2.07285e-07	1.1481e-06
ENSMMUG00000012069	600.756	1.44173	0.277726	5.19119	2.08951e-07	1.15694e-06
ENSMMUG00000043243	28.3117	5.82944	1.12342	5.18901	2.11416e-07	1.1702e-06
ENSMMUG00000001286	3877.31	1.34392	0.259117	5.18653	2.14253e-07	1.18511e-06
ENSMMUG00000017049	5211.6	1.25119	0.241486	5.18123	2.20423e-07	1.21843e-06
ENSMMUG00000021429	845.933	2.17165	0.419265	5.17965	2.22306e-07	1.22802e-06
ENSMMUG00000017921	53629.7	0.847496	0.163694	5.17731	2.25111e-07	1.2431e-06
ENSMMUG00000038389	396.422	5.73027	1.10696	5.1766	2.25972e-07	1.24702e-06
ENSMMUG00000017139	2305.72	0.870488	0.168191	5.1756	2.27177e-07	1.25284e-06
ENSMMUG00000010082	129.409	2.12063	0.409776	5.1751	2.27791e-07	1.25581e-06
ENSMMUG00000014678	902.269	1.46556	0.283415	5.17107	2.32755e-07	1.28189e-06
ENSMMUG00000000777	15772.7	1.28802	0.249102	5.17065	2.3328e-07	1.28436e-06
ENSMMUG00000043790	355.017	1.35915	0.262874	5.17035	2.33658e-07	1.28601e-06
ENSMMUG00000043141	179.661	2.65376	0.51342	5.16879	2.35615e-07	1.29635e-06
ENSMMUG00000010142	93.2643	4.35722	0.843213	5.16741	2.37365e-07	1.30555e-06
ENSMMUG00000001653	7821.04	1.00404	0.19431	5.16721	2.37609e-07	1.30646e-06
ENSMMUG00000008199	358.461	1.59904	0.309674	5.16361	2.42226e-07	1.33096e-06
ENSMMUG00000007189	167.855	2.20107	0.427017	5.15452	2.5428e-07	1.39488e-06
ENSMMUG00000000496	693.037	1.20871	0.234502	5.15436	2.545e-07	1.39562e-06
ENSMMUG00000032243	2486.44	1.30231	0.252727	5.15302	2.56331e-07	1.40474e-06
ENSMMUG00000015288	3954.45	1.08892	0.211391	5.15123	2.58777e-07	1.41627e-06
ENSMMUG00000011562	470.346	1.52637	0.296471	5.14846	2.6264e-07	1.43646e-06
ENSMMUG00000000513	2165.56	1.06076	0.206219	5.14384	2.69179e-07	1.47028e-06
ENSMMUG00000013193	563.487	1.33481	0.259501	5.14374	2.6932e-07	1.47057e-06
ENSMMUG00000010358	849.416	1.31894	0.25648	5.14247	2.71148e-07	1.47909e-06
ENSMMUG00000018128	971.993	0.974673	0.189853	5.13384	2.83889e-07	1.54604e-06
ENSMMUG00000045636	509.191	1.83953	0.358328	5.13364	2.84188e-07	1.54716e-06
ENSMMUG00000002714	1020.33	1.45043	0.282775	5.12927	2.90864e-07	1.58143e-06
ENSMMUG00000045116	465.296	1.87256	0.365323	5.12576	2.96338e-07	1.61014e-06
ENSMMUG00000006414	4310.97	0.903221	0.176384	5.12076	3.04304e-07	1.65125e-06
ENSMMUG00000010943	1468.45	0.986061	0.192661	5.11812	3.08602e-07	1.67293e-06
ENSMMUG00000000866	8474.76	1.05036	0.205237	5.1178	3.09127e-07	1.67523e-06
ENSMMUG00000015931	1296.84	1.29299	0.252715	5.11638	3.11461e-07	1.68733e-06
ENSMMUG00000018155	3376.39	0.876918	0.17149	5.11353	3.16195e-07	1.71241e-06
ENSMMUG00000013246	6811.6	0.841477	0.164591	5.11254	3.17855e-07	1.72084e-06
ENSMMUG00000001565	532.183	1.28778	0.251992	5.11041	3.21454e-07	1.73919e-06
ENSMMUG00000014013	3094.33	0.949267	0.18584	5.10798	3.2562e-07	1.76058e-06
ENSMMUG00000002536	241.629	2.85361	0.558923	5.10556	3.29821e-07	1.78271e-06
ENSMMUG00000004387	411.277	1.58776	0.311335	5.09984	3.39945e-07	1.83623e-06
ENSMMUG00000049216	3527.7	0.861615	0.169078	5.09597	3.46956e-07	1.87288e-06
ENSMMUG00000001801	5025.94	0.920221	0.18058	5.09591	3.4707e-07	1.87289e-06
ENSMMUG00000008757	1299.23	1.13484	0.22277	5.09424	3.50149e-07	1.88889e-06
ENSMMUG00000008422	6088.85	0.982339	0.192978	5.09042	3.57264e-07	1.92602e-06
ENSMMUG00000006683	40.8974	6.26641	1.23124	5.08952	3.58971e-07	1.93459e-06
ENSMMUG00000008713	31.505	5.26549	1.03483	5.08828	3.61328e-07	1.94539e-06
ENSMMUG00000003237	8970.24	1.08049	0.212551	5.0834	3.70729e-07	1.99536e-06
ENSMMUG00000045712	75.3938	2.87449	0.565674	5.08153	3.74397e-07	2.01445e-06
ENSMMUG00000016848	108.108	2.31476	0.455691	5.07966	3.78105e-07	2.03308e-06
ENSMMUG00000038199	151.255	2.03985	0.401762	5.07726	3.82923e-07	2.05832e-06
ENSMMUG00000022514	667.418	1.20572	0.237543	5.0758	3.85875e-07	2.07285e-06
ENSMMUG00000013655	5609.54	0.734876	0.144839	5.07376	3.90039e-07	2.09453e-06
ENSMMUG00000021045	132.498	2.17984	0.429814	5.07158	3.94525e-07	2.11794e-06
ENSMMUG00000048152	641.6	1.57235	0.310049	5.07131	3.95085e-07	2.11957e-06
ENSMMUG00000000190	1996.17	1.24158	0.24483	5.0712	3.95312e-07	2.1201e-06
ENSMMUG00000037520	329.847	1.75238	0.34573	5.06864	4.00678e-07	2.1468e-06
ENSMMUG00000016293	968.582	1.45681	0.287639	5.06473	4.08984e-07	2.19059e-06
ENSMMUG00000009431	235.819	1.5748	0.31113	5.06155	4.15851e-07	2.22449e-06
ENSMMUG00000016514	1771.06	0.844115	0.166892	5.05786	4.2399e-07	2.26657e-06
ENSMMUG00000038790	827.32	1.34686	0.266325	5.05722	4.25419e-07	2.27348e-06
ENSMMUG00000007322	77.4612	3.22063	0.637143	5.0548	4.30842e-07	2.30023e-06
ENSMMUG00000003236	3188.01	1.20749	0.238901	5.05436	4.31841e-07	2.30482e-06
ENSMMUG00000000602	406.383	2.15231	0.426018	5.05214	4.36877e-07	2.33095e-06
ENSMMUG00000016233	4770.96	0.740231	0.146592	5.0496	4.42735e-07	2.36068e-06
ENSMMUG00000011414	1628.35	0.940124	0.186308	5.04607	4.50981e-07	2.40311e-06
ENSMMUG00000023797	2295.82	0.907957	0.179945	5.04574	4.51764e-07	2.40573e-06
ENSMMUG00000020197	5393.37	1.05839	0.209757	5.04579	4.51643e-07	2.40573e-06
ENSMMUG00000014880	4091.04	1.13881	0.225865	5.04199	4.60721e-07	2.45185e-06
ENSMMUG00000000123	2720.58	0.967325	0.191858	5.04187	4.61005e-07	2.45258e-06
ENSMMUG00000028673	1677.94	1.36172	0.270554	5.03309	4.82632e-07	2.56352e-06
ENSMMUG00000000850	580.527	1.48925	0.296138	5.02891	4.93271e-07	2.61583e-06
ENSMMUG00000010335	258.478	1.58891	0.316054	5.02733	4.97351e-07	2.63663e-06
ENSMMUG00000010507	51.3417	3.41949	0.680664	5.02377	5.06681e-07	2.68437e-06
ENSMMUG00000041006	13671.6	1.07003	0.21303	5.02288	5.09034e-07	2.69598e-06
ENSMMUG00000005023	5057.35	1.08305	0.215631	5.02268	5.09555e-07	2.69787e-06
ENSMMUG00000014143	10978.6	0.807384	0.160788	5.02141	5.12929e-07	2.71487e-06
ENSMMUG00000031936	173.994	2.4135	0.480886	5.01886	5.19802e-07	2.74949e-06
ENSMMUG00000015710	4653.54	0.772932	0.15404	5.01773	5.22862e-07	2.7648e-06
ENSMMUG00000017923	304.035	2.04302	0.407219	5.01701	5.24819e-07	2.77338e-06
ENSMMUG00000018067	2454.95	0.964998	0.192632	5.00955	5.45583e-07	2.87851e-06
ENSMMUG00000038574	728.942	2.00427	0.400165	5.00861	5.48242e-07	2.89162e-06
ENSMMUG00000022436	392.069	1.20915	0.241419	5.0085	5.48572e-07	2.89244e-06
ENSMMUG00000006311	7337.89	0.88642	0.177011	5.00771	5.50824e-07	2.90339e-06
ENSMMUG00000012032	3628.94	0.869474	0.173734	5.00464	5.59667e-07	2.94719e-06
ENSMMUG00000002665	1053.09	1.00297	0.200417	5.00442	5.60316e-07	2.94967e-06
ENSMMUG00000006063	3628.92	0.871605	0.174291	5.00087	5.70722e-07	3.00254e-06
ENSMMUG00000028670	5056.47	1.28045	0.256081	5.00017	5.72797e-07	3.0125e-06
ENSMMUG00000012117	13752.4	0.957759	0.191599	4.99878	5.76945e-07	3.03335e-06
ENSMMUG00000005393	2860.88	1.02863	0.205882	4.99623	5.84623e-07	3.07177e-06
ENSMMUG00000015156	238.807	1.59804	0.319929	4.99499	5.8839e-07	3.09059e-06
ENSMMUG00000007614	1769.62	0.841826	0.168544	4.99471	5.89257e-07	3.09416e-06
ENSMMUG00000043906	104.283	2.63461	0.527677	4.99284	5.94988e-07	3.12227e-06
ENSMMUG00000039510	419.974	1.22576	0.245701	4.9888	6.07543e-07	3.18614e-06
ENSMMUG00000013411	2072.81	1.3583	0.272401	4.98641	6.15105e-07	3.22376e-06
ENSMMUG00000003230	6188.34	1.01882	0.204342	4.98585	6.16912e-07	3.23221e-06
ENSMMUG00000010113	553.576	1.23556	0.247861	4.9849	6.19941e-07	3.24705e-06
ENSMMUG00000004013	1497.53	0.870662	0.174807	4.9807	6.3356e-07	3.31524e-06
ENSMMUG00000021291	4475.41	0.856522	0.172435	4.96721	6.79247e-07	3.54423e-06
ENSMMUG00000015221	2548.5	1.12752	0.22705	4.96596	6.83623e-07	3.56482e-06
ENSMMUG00000009656	617.191	1.21871	0.245432	4.96555	6.85051e-07	3.57114e-06
ENSMMUG00000010380	175.84	1.65022	0.332362	4.96513	6.86548e-07	3.57782e-06
ENSMMUG00000001250	203.087	2.59525	0.522836	4.96379	6.91314e-07	3.59926e-06
ENSMMUG00000023143	748.805	1.03895	0.209401	4.9615	6.99501e-07	3.64075e-06
ENSMMUG00000015223	811.575	0.972807	0.19612	4.96025	7.04012e-07	3.66077e-06
ENSMMUG00000038731	160.991	1.85307	0.373803	4.95734	7.14646e-07	3.7149e-06
ENSMMUG00000003500	2254.34	0.85147	0.17178	4.95675	7.16838e-07	3.72513e-06
ENSMMUG00000018326	3992.19	0.839731	0.169432	4.95616	7.19018e-07	3.73529e-06
ENSMMUG00000000898	4203.61	0.805857	0.162638	4.95491	7.23632e-07	3.75808e-06
ENSMMUG00000020251	1382.54	1.01093	0.204074	4.95376	7.27944e-07	3.77811e-06
ENSMMUG00000001853	1122.82	0.92702	0.187268	4.95023	7.41258e-07	3.8448e-06
ENSMMUG00000009212	1278	0.868272	0.175426	4.9495	7.4405e-07	3.85807e-06
ENSMMUG00000020959	55.3519	3.09856	0.62653	4.94559	7.59145e-07	3.93388e-06
ENSMMUG00000032617	1579.78	1.1386	0.230316	4.94366	7.66674e-07	3.96968e-06
ENSMMUG00000042019	546.114	1.26795	0.25648	4.94364	7.66771e-07	3.96968e-06
ENSMMUG00000015685	53.5255	4.86733	0.984778	4.94257	7.71003e-07	3.98909e-06
ENSMMUG00000046257	217.434	1.71798	0.347657	4.94161	7.74816e-07	4.00757e-06
ENSMMUG00000039944	147.134	2.37265	0.481318	4.92949	8.24456e-07	4.25502e-06
ENSMMUG00000039801	4004.66	0.783639	0.159002	4.92848	8.28719e-07	4.27569e-06
ENSMMUG00000022914	1771.97	0.828441	0.168141	4.92707	8.34701e-07	4.30522e-06
ENSMMUG00000018550	363.684	1.822	0.369892	4.92576	8.40352e-07	4.33167e-06
ENSMMUG00000019368	1439.5	0.85757	0.174158	4.92408	8.47567e-07	4.36614e-06
ENSMMUG00000008000	2472.49	1.35061	0.274312	4.92365	8.49454e-07	4.3745e-06
ENSMMUG00000014711	62.1568	3.60697	0.732689	4.92292	8.52637e-07	4.38953e-06
ENSMMUG00000016449	1158.93	1.07806	0.219045	4.92165	8.58193e-07	4.41676e-06
ENSMMUG00000049022	209.329	1.77443	0.360609	4.92064	8.62618e-07	4.43678e-06
ENSMMUG00000004113	869.846	1.17564	0.239071	4.91754	8.76401e-07	4.50627e-06
ENSMMUG00000010997	11491.1	0.817766	0.166345	4.9161	8.82872e-07	4.53673e-06
ENSMMUG00000001723	1323.07	0.866967	0.176658	4.90759	9.22024e-07	4.73351e-06
ENSMMUG00000003839	2819.5	1.03168	0.210467	4.90186	9.49349e-07	4.86927e-06
ENSMMUG00000003514	5127.29	0.809556	0.165197	4.90054	9.55721e-07	4.89892e-06
ENSMMUG00000004290	1228.24	0.882361	0.180209	4.89631	9.76508e-07	5.00238e-06
ENSMMUG00000019668	2686.28	1.03247	0.210985	4.89355	9.90335e-07	5.06851e-06
ENSMMUG00000023132	1099.54	1.40942	0.288051	4.89296	9.93323e-07	5.08223e-06
ENSMMUG00000015477	5230.06	0.95906	0.196042	4.89211	9.97593e-07	5.10093e-06
ENSMMUG00000019015	1009.65	1.16584	0.23831	4.89212	9.97562e-07	5.10093e-06
ENSMMUG00000012218	4316.3	0.884146	0.180799	4.8902	1.00731e-06	5.14745e-06
ENSMMUG00000009874	468.7	1.55396	0.318127	4.88472	1.03579e-06	5.28806e-06
ENSMMUG00000022110	2696.33	1.3477	0.276087	4.88143	1.0532e-06	5.37366e-06
ENSMMUG00000014718	1686.36	1.51776	0.311224	4.87674	1.07851e-06	5.4994e-06
ENSMMUG00000011716	5229.97	0.942035	0.193395	4.87105	1.11009e-06	5.65348e-06
ENSMMUG00000014176	471.879	6.10047	1.25261	4.87019	1.1149e-06	5.67624e-06
ENSMMUG00000016201	88.2607	3.32657	0.684	4.8634	1.15384e-06	5.86366e-06
ENSMMUG00000003387	695.623	1.05622	0.217184	4.86325	1.15473e-06	5.86641e-06
ENSMMUG00000014442	1511.91	1.07736	0.22165	4.86063	1.17012e-06	5.93913e-06
ENSMMUG00000019904	21386.1	0.867617	0.178512	4.86029	1.17216e-06	5.94403e-06
ENSMMUG00000017040	4710.19	0.772175	0.15895	4.85796	1.18603e-06	6.00885e-06
ENSMMUG00000009476	781.79	1.30005	0.267699	4.85637	1.19555e-06	6.05524e-06
ENSMMUG00000015779	1260.43	0.878637	0.181297	4.84638	1.25733e-06	6.36032e-06
ENSMMUG00000005433	776.1	0.981066	0.202855	4.83628	1.32291e-06	6.67579e-06
ENSMMUG00000012521	2607.3	0.907858	0.187797	4.83425	1.33649e-06	6.73816e-06
ENSMMUG00000015503	4513.86	0.960758	0.198965	4.82878	1.37375e-06	6.91547e-06
ENSMMUG00000002984	3359.62	0.766637	0.158772	4.82854	1.3754e-06	6.92167e-06
ENSMMUG00000009396	9607.57	0.745008	0.154383	4.82571	1.39503e-06	7.01836e-06
ENSMMUG00000013055	1698.47	0.898741	0.186422	4.82101	1.42831e-06	7.17923e-06
ENSMMUG00000017242	351.717	1.35118	0.280323	4.82008	1.435e-06	7.21039e-06
ENSMMUG00000010357	53.8805	3.74377	0.777921	4.81253	1.4903e-06	7.48401e-06
ENSMMUG00000010301	174.476	1.97431	0.410312	4.81174	1.49625e-06	7.51161e-06
ENSMMUG00000004341	3606.46	0.751361	0.156426	4.80331	1.56067e-06	7.82553e-06
ENSMMUG00000011027	1243.5	1.12761	0.235322	4.79179	1.65297e-06	8.28336e-06
ENSMMUG00000016804	11716.9	1.19993	0.2505	4.79014	1.66662e-06	8.34672e-06
ENSMMUG00000038996	106.349	3.04446	0.635838	4.78811	1.68357e-06	8.42906e-06
ENSMMUG00000017179	853.449	1.35195	0.282415	4.78709	1.69218e-06	8.469e-06
ENSMMUG00000045006	33.2097	3.67623	0.768306	4.78486	1.71107e-06	8.55378e-06
ENSMMUG00000012300	3349.07	1.33998	0.280065	4.78452	1.71397e-06	8.5657e-06
ENSMMUG00000000238	6542.72	0.770231	0.161354	4.77354	1.81012e-06	9.0299e-06
ENSMMUG00000012132	685.162	1.01708	0.21308	4.77321	1.81314e-06	9.04223e-06
ENSMMUG00000047503	26.231	7.78386	1.63161	4.77066	1.83627e-06	9.15482e-06
ENSMMUG00000015324	5400.02	1.0726	0.22484	4.77051	1.8376e-06	9.15873e-06
ENSMMUG00000007587	372.386	4.60378	0.965128	4.77013	1.84111e-06	9.17344e-06
ENSMMUG00000029592	1565.92	1.03645	0.217284	4.77002	1.84204e-06	9.17531e-06
ENSMMUG00000004020	178.594	2.44569	0.513475	4.76301	1.90731e-06	9.48903e-06
ENSMMUG00000012027	60.9461	2.67084	0.561421	4.75728	1.96219e-06	9.74742e-06
ENSMMUG00000007289	708.7	1.06553	0.224102	4.75467	1.9877e-06	9.8653e-06
ENSMMUG00000045211	198.036	2.1477	0.45178	4.75385	1.99578e-06	9.90241e-06
ENSMMUG00000023622	5263.39	0.757787	0.159422	4.75336	2.00067e-06	9.92076e-06
ENSMMUG00000015272	11755.6	0.869379	0.183129	4.74735	2.06102e-06	1.01956e-05
ENSMMUG00000037697	70.2168	2.57017	0.541474	4.74662	2.06842e-06	1.02291e-05
ENSMMUG00000014072	199.596	1.83406	0.386721	4.7426	2.10991e-06	1.04157e-05
ENSMMUG00000001758	16238.1	0.78017	0.16451	4.74238	2.11227e-06	1.04242e-05
ENSMMUG00000021543	275.353	1.66128	0.350583	4.73862	2.15183e-06	1.06132e-05
ENSMMUG00000002520	3898.93	1.08041	0.228199	4.73451	2.19583e-06	1.08173e-05
ENSMMUG00000001976	75.3994	2.76685	0.584428	4.73428	2.19832e-06	1.08263e-05
ENSMMUG00000001187	172.083	2.26041	0.47756	4.73325	2.20955e-06	1.08784e-05
ENSMMUG00000018608	223.533	2.2827	0.482458	4.73139	2.22984e-06	1.09718e-05
ENSMMUG00000002409	88.0933	2.10999	0.446341	4.72731	2.27512e-06	1.11846e-05
ENSMMUG00000038017	1658.54	0.865448	0.183129	4.7259	2.291e-06	1.12593e-05
ENSMMUG00000019907	5770.51	0.783742	0.165856	4.72543	2.29626e-06	1.12818e-05
ENSMMUG00000017931	6019.82	0.829625	0.175665	4.72277	2.32659e-06	1.14173e-05
ENSMMUG00000044767	4127.03	0.739034	0.156542	4.72099	2.34705e-06	1.15143e-05
ENSMMUG00000009577	2706.98	0.962251	0.203833	4.72079	2.34932e-06	1.1522e-05
ENSMMUG00000018797	2421.71	0.891069	0.188864	4.71805	2.38111e-06	1.16745e-05
ENSMMUG00000013183	1209.07	1.20731	0.256103	4.71414	2.42734e-06	1.18976e-05
ENSMMUG00000044358	5451.91	0.942082	0.199901	4.71275	2.444e-06	1.19758e-05
ENSMMUG00000043456	34.1976	5.28391	1.1215	4.71145	2.45964e-06	1.20453e-05
ENSMMUG00000023533	4570.9	0.796317	0.16906	4.71027	2.47393e-06	1.21117e-05
ENSMMUG00000015610	10758.3	0.679134	0.144327	4.70551	2.53235e-06	1.23867e-05
ENSMMUG00000008140	1613.91	1.2355	0.262639	4.70416	2.5491e-06	1.24576e-05
ENSMMUG00000001228	81.69	2.22613	0.473326	4.70317	2.56156e-06	1.25111e-05
ENSMMUG00000039058	697.973	1.18307	0.251952	4.69559	2.65833e-06	1.2957e-05
ENSMMUG00000015139	23738	0.777161	0.165513	4.69545	2.66015e-06	1.29583e-05
ENSMMUG00000007428	1843.49	0.858406	0.182831	4.69507	2.66517e-06	1.29789e-05
ENSMMUG00000015817	278.204	1.47505	0.314452	4.69087	2.72046e-06	1.32404e-05
ENSMMUG00000042753	36.724	4.408	0.93976	4.69056	2.72456e-06	1.32564e-05
ENSMMUG00000015804	45.0917	3.01244	0.642668	4.68739	2.76711e-06	1.34516e-05
ENSMMUG00000013221	678.184	1.31311	0.280644	4.67893	2.88375e-06	1.40063e-05
ENSMMUG00000048864	1797.27	0.866905	0.185316	4.67797	2.89724e-06	1.40595e-05
ENSMMUG00000019196	139.699	6.07127	1.29859	4.67526	2.93584e-06	1.42343e-05
ENSMMUG00000021549	351.615	1.49864	0.320839	4.671	2.99738e-06	1.45222e-05
ENSMMUG00000013419	193.183	2.21129	0.473412	4.67097	2.99786e-06	1.45222e-05
ENSMMUG00000026871	27.5799	6.78222	1.45233	4.66989	3.01368e-06	1.45946e-05
ENSMMUG00000010982	464.888	1.36319	0.292054	4.66759	3.04746e-06	1.47493e-05
ENSMMUG00000012390	57.2215	3.07824	0.659501	4.66754	3.0483e-06	1.47493e-05
ENSMMUG00000008990	346.273	2.19769	0.47101	4.6659	3.07266e-06	1.48585e-05
ENSMMUG00000015246	2010.61	0.917974	0.196794	4.66464	3.09163e-06	1.49415e-05
ENSMMUG00000013839	1183.87	0.880514	0.188785	4.6641	3.09965e-06	1.49759e-05
ENSMMUG00000007876	34.3417	5.537	1.18744	4.66297	3.11673e-06	1.50541e-05
ENSMMUG00000000067	444.803	2.2209	0.47637	4.66213	3.12947e-06	1.51068e-05
ENSMMUG00000014636	6215.38	0.944639	0.202746	4.65923	3.17402e-06	1.53084e-05
ENSMMUG00000021886	7181.13	0.727308	0.15618	4.65687	3.21047e-06	1.54798e-05
ENSMMUG00000010576	2497.8	1.29135	0.277397	4.65522	3.23631e-06	1.55907e-05
ENSMMUG00000022676	3638.83	1.01435	0.218142	4.64996	3.32001e-06	1.59847e-05
ENSMMUG00000021928	4446.97	0.823139	0.177307	4.64244	3.44313e-06	1.65592e-05
ENSMMUG00000014035	121.653	2.08943	0.450073	4.64243	3.44334e-06	1.65592e-05
ENSMMUG00000004897	3321.76	0.816406	0.176002	4.63863	3.50728e-06	1.68618e-05
ENSMMUG00000020451	1993.54	1.1631	0.250761	4.63829	3.51307e-06	1.68847e-05
ENSMMUG00000005365	1075.86	0.957091	0.206403	4.637	3.535e-06	1.69803e-05
ENSMMUG00000048926	710.595	0.930402	0.200789	4.63373	3.59133e-06	1.72459e-05
ENSMMUG00000048420	1148.01	1.55419	0.335444	4.63323	3.60002e-06	1.72826e-05
ENSMMUG00000010805	15614.1	0.801914	0.173105	4.63254	3.61214e-06	1.73357e-05
ENSMMUG00000020350	4408.99	0.798864	0.172591	4.62865	3.68064e-06	1.76594e-05
ENSMMUG00000031754	1179.75	0.860663	0.185966	4.62806	3.69109e-06	1.76993e-05
ENSMMUG00000023556	1091.74	0.867391	0.187507	4.62592	3.72939e-06	1.78778e-05
ENSMMUG00000048633	2258.08	1.01472	0.219363	4.62574	3.7326e-06	1.7888e-05
ENSMMUG00000045740	389.771	1.53011	0.330887	4.62427	3.75915e-06	1.801e-05
ENSMMUG00000039195	15460	0.974992	0.211014	4.6205	3.82819e-06	1.83249e-05
ENSMMUG00000044392	374.222	1.19312	0.258319	4.6188	3.85969e-06	1.84597e-05
ENSMMUG00000016245	1535.65	0.86708	0.187765	4.61789	3.87658e-06	1.85351e-05
ENSMMUG00000017677	291.461	1.61123	0.348938	4.61752	3.88354e-06	1.8563e-05
ENSMMUG00000030470	329.289	1.463	0.317065	4.6142	3.94603e-06	1.88346e-05
ENSMMUG00000026854	102.494	2.58699	0.560656	4.61423	3.9456e-06	1.88346e-05
ENSMMUG00000046259	4015.94	0.777471	0.168597	4.61142	3.99927e-06	1.90612e-05
ENSMMUG00000018770	3527.65	0.811837	0.176047	4.61148	3.9982e-06	1.90612e-05
ENSMMUG00000040952	726.592	1.16123	0.252056	4.60702	4.08474e-06	1.94462e-05
ENSMMUG00000005120	2566.5	0.731413	0.158847	4.60453	4.13401e-06	1.96695e-05
ENSMMUG00000000576	36.7719	4.11517	0.893988	4.60316	4.16123e-06	1.97895e-05
ENSMMUG00000009682	2395.28	0.755585	0.164161	4.60269	4.17062e-06	1.98266e-05
ENSMMUG00000006432	510.97	1.06715	0.231883	4.6021	4.18249e-06	1.98682e-05
ENSMMUG00000020061	9852.89	0.940526	0.204381	4.60182	4.18815e-06	1.98871e-05
ENSMMUG00000001307	219.966	1.6407	0.356566	4.60138	4.19701e-06	1.99235e-05
ENSMMUG00000002839	7222.07	1.09626	0.238543	4.59565	4.31409e-06	2.04676e-05
ENSMMUG00000018014	2893.12	0.728219	0.158712	4.58832	4.46838e-06	2.11692e-05
ENSMMUG00000010827	2246.9	0.771711	0.16829	4.58561	4.52663e-06	2.14178e-05
ENSMMUG00000001825	895.315	3.2198	0.702157	4.58558	4.5273e-06	2.14178e-05
ENSMMUG00000038144	2350.93	0.817591	0.178323	4.5849	4.54206e-06	2.14815e-05
ENSMMUG00000011775	1411.02	0.892611	0.194817	4.5818	4.60997e-06	2.17964e-05
ENSMMUG00000042657	469.69	1.21963	0.266384	4.57846	4.68403e-06	2.21277e-05
ENSMMUG00000042118	231.527	1.63308	0.356721	4.57802	4.69392e-06	2.21617e-05
ENSMMUG00000011925	242.403	1.54357	0.337355	4.57551	4.7507e-06	2.24106e-05
ENSMMUG00000022574	10842.6	0.745481	0.163102	4.57063	4.86253e-06	2.29251e-05
ENSMMUG00000007070	64.0937	3.56042	0.779192	4.56938	4.89166e-06	2.30559e-05
ENSMMUG00000040033	74.8065	2.82498	0.618714	4.56589	4.97383e-06	2.34365e-05
ENSMMUG00000008386	801.817	0.928444	0.203362	4.56547	4.9837e-06	2.34764e-05
ENSMMUG00000019048	8562.13	1.02652	0.224884	4.56466	5.00307e-06	2.35609e-05
ENSMMUG00000021759	739.921	1.56864	0.343725	4.56365	5.02726e-06	2.36681e-05
ENSMMUG00000004139	401.01	1.18141	0.258969	4.56197	5.06761e-06	2.38445e-05
ENSMMUG00000006541	3522.49	0.921459	0.202193	4.55733	5.1809e-06	2.43637e-05
ENSMMUG00000012615	1127.08	0.946978	0.207804	4.55708	5.18703e-06	2.43857e-05
ENSMMUG00000012592	245.933	1.63317	0.358529	4.55521	5.23328e-06	2.45891e-05
ENSMMUG00000045311	30.2686	3.64296	0.799892	4.55431	5.25575e-06	2.46877e-05
ENSMMUG00000001587	5914.82	0.712881	0.156678	4.54998	5.3652e-06	2.51947e-05
ENSMMUG00000040434	2872.91	1.16527	0.256223	4.54788	5.41887e-06	2.54323e-05
ENSMMUG00000004032	1694.45	0.936232	0.205875	4.54758	5.4265e-06	2.54609e-05
ENSMMUG00000022641	1566.73	0.891784	0.196448	4.53955	5.63749e-06	2.64359e-05
ENSMMUG00000005024	12772	0.671625	0.147955	4.53938	5.64207e-06	2.64499e-05
ENSMMUG00000005298	1592.5	0.77861	0.171804	4.53197	5.84354e-06	2.73402e-05
ENSMMUG00000006340	282.56	1.48432	0.327534	4.53181	5.84813e-06	2.7354e-05
ENSMMUG00000019524	1717.79	1.03676	0.228924	4.52883	5.931e-06	2.7726e-05
ENSMMUG00000002141	2147.26	1.00337	0.221563	4.52859	5.93796e-06	2.77507e-05
ENSMMUG00000012590	494.372	1.30501	0.288215	4.52791	5.95701e-06	2.78319e-05
ENSMMUG00000018258	1537.83	1.00284	0.221562	4.52625	6.00406e-06	2.80438e-05
ENSMMUG00000014245	224.42	1.72427	0.381136	4.52403	6.0673e-06	2.83072e-05
ENSMMUG00000022615	34.3221	4.07069	0.901306	4.51643	6.28901e-06	2.93169e-05
ENSMMUG00000005921	11169.2	0.963704	0.213625	4.51119	6.44642e-06	3.00084e-05
ENSMMUG00000021160	187.873	2.66682	0.591429	4.50912	6.50969e-06	3.0269e-05
ENSMMUG00000028677	4275.3	1.17821	0.261467	4.50616	6.60105e-06	3.06852e-05
ENSMMUG00000008779	64.5364	2.85007	0.632657	4.50491	6.64e-06	3.08576e-05
ENSMMUG00000011410	390.51	4.39135	0.975491	4.50169	6.74168e-06	3.1295e-05
ENSMMUG00000001334	106.991	2.06637	0.459052	4.50139	6.75102e-06	3.13296e-05
ENSMMUG00000022247	1377.8	0.82606	0.183582	4.49967	6.80598e-06	3.15758e-05
ENSMMUG00000016737	58.0347	3.636	0.808212	4.49882	6.83316e-06	3.16841e-05
ENSMMUG00000002054	1549.78	0.840371	0.186811	4.4985	6.84339e-06	3.17138e-05
ENSMMUG00000039978	583.844	1.16148	0.258235	4.49775	6.86759e-06	3.17993e-05
ENSMMUG00000007584	464.815	8.3543	1.85824	4.49582	6.93018e-06	3.20802e-05
ENSMMUG00000040713	292.35	1.23622	0.275056	4.49443	6.97563e-06	3.22635e-05
ENSMMUG00000015274	6131.1	0.684906	0.152433	4.49315	7.01787e-06	3.24408e-05
ENSMMUG00000019605	11321.5	0.789756	0.1758	4.49235	7.04425e-06	3.25536e-05
ENSMMUG00000021192	5488.43	0.900375	0.200468	4.49137	7.07677e-06	3.26948e-05
ENSMMUG00000014800	1976.83	0.814597	0.181482	4.48857	7.17015e-06	3.3117e-05
ENSMMUG00000000312	12771	0.635797	0.141778	4.48444	7.31056e-06	3.37561e-05
ENSMMUG00000001138	434.656	1.10628	0.246781	4.48285	7.36527e-06	3.39803e-05
ENSMMUG00000004449	594.635	1.03784	0.231537	4.48239	7.3812e-06	3.40443e-05
ENSMMUG00000011831	4256.88	0.825257	0.184321	4.47728	7.55986e-06	3.48296e-05
ENSMMUG00000015134	42.9349	4.17261	0.932297	4.47562	7.61905e-06	3.50925e-05
ENSMMUG00000002364	9369.54	0.77215	0.172529	4.47548	7.62385e-06	3.51049e-05
ENSMMUG00000008908	75.362	2.36932	0.529675	4.47315	7.70739e-06	3.54797e-05
ENSMMUG00000040446	25.3426	4.68639	1.04794	4.47199	7.7494e-06	3.56533e-05
ENSMMUG00000005314	875.689	1.38464	0.309958	4.46721	7.92478e-06	3.64298e-05
ENSMMUG00000010421	1228.48	0.813153	0.182331	4.45977	8.20482e-06	3.76696e-05
ENSMMUG00000017707	1186.66	1.11458	0.250077	4.45697	8.31272e-06	3.81216e-05
ENSMMUG00000018138	325.02	1.60103	0.359221	4.45695	8.31351e-06	3.81216e-05
ENSMMUG00000001028	3844.75	0.696612	0.15648	4.45177	8.51637e-06	3.90195e-05
ENSMMUG00000046548	1339.56	1.26592	0.284524	4.44924	8.61731e-06	3.94492e-05
ENSMMUG00000019421	3751.98	0.767158	0.172434	4.44899	8.62763e-06	3.94774e-05
ENSMMUG00000018719	1253.6	0.905532	0.203593	4.44777	8.67679e-06	3.96886e-05
ENSMMUG00000008430	7852.03	0.705432	0.158665	4.44606	8.74585e-06	3.99934e-05
ENSMMUG00000015978	2633.96	1.25792	0.283429	4.43821	9.07109e-06	4.14008e-05
ENSMMUG00000039099	2431.96	0.76653	0.172755	4.4371	9.11776e-06	4.15794e-05
ENSMMUG00000009765	5081.85	0.724799	0.163505	4.43289	9.29804e-06	4.23549e-05
ENSMMUG00000022971	129.878	2.42473	0.547089	4.43206	9.33369e-06	4.25056e-05
ENSMMUG00000016837	1809.78	0.802886	0.181364	4.42692	9.55867e-06	4.35063e-05
ENSMMUG00000016215	2788.06	1.1488	0.259627	4.42483	9.65164e-06	4.39053e-05
ENSMMUG00000006458	3846.58	0.724049	0.16368	4.42357	9.70854e-06	4.4152e-05
ENSMMUG00000015803	14859.6	0.665094	0.1504	4.42216	9.77194e-06	4.44282e-05
ENSMMUG00000039083	235.22	1.33366	0.301814	4.41881	9.92472e-06	4.50733e-05
ENSMMUG00000002263	13226.4	0.67122	0.151992	4.41615	1.00474e-05	4.56053e-05
ENSMMUG00000001982	209.391	1.73468	0.392817	4.416	1.00545e-05	4.56252e-05
ENSMMUG00000017010	244.771	1.51615	0.343341	4.41589	1.00595e-05	4.56355e-05
ENSMMUG00000009625	2132.26	1.32159	0.299328	4.4152	1.00918e-05	4.57696e-05
ENSMMUG00000002473	186.714	1.98379	0.44935	4.41481	1.011e-05	4.58395e-05
ENSMMUG00000003625	647.318	0.920895	0.208611	4.41442	1.0128e-05	4.59085e-05
ENSMMUG00000016315	5179.94	0.71463	0.161947	4.41274	1.0207e-05	4.62285e-05
ENSMMUG00000027085	580.776	1.10747	0.25097	4.41275	1.02067e-05	4.62285e-05
ENSMMUG00000015024	1948.33	0.75717	0.171683	4.41028	1.03236e-05	4.67313e-05
ENSMMUG00000002656	6681.43	0.672042	0.152412	4.40939	1.03663e-05	4.69118e-05
ENSMMUG00000021425	2555.16	0.775663	0.17602	4.40668	1.04968e-05	4.74777e-05
ENSMMUG00000022240	1686.3	0.810991	0.184163	4.40367	1.06435e-05	4.81004e-05
ENSMMUG00000032393	1972.56	0.985445	0.223778	4.40368	1.06429e-05	4.81004e-05
ENSMMUG00000009367	5928.83	0.757577	0.172041	4.40348	1.06529e-05	4.81236e-05
ENSMMUG00000041819	20.5977	5.44877	1.23739	4.40345	1.06544e-05	4.81236e-05
ENSMMUG00000020021	6019.98	0.649982	0.147861	4.39589	1.10318e-05	4.97197e-05
ENSMMUG00000014621	1131.3	0.81957	0.186504	4.39438	1.11089e-05	5.00535e-05
ENSMMUG00000015533	703.584	1.04591	0.238183	4.39118	1.12735e-05	5.07263e-05
ENSMMUG00000019467	2904.17	0.834983	0.190158	4.391	1.12828e-05	5.07543e-05
ENSMMUG00000011695	1927.67	0.83489	0.190337	4.38637	1.15258e-05	5.17911e-05
ENSMMUG00000022223	537.322	1.23386	0.281326	4.38588	1.1552e-05	5.18946e-05
ENSMMUG00000009264	75.7661	2.23568	0.50993	4.38429	1.16362e-05	5.22591e-05
ENSMMUG00000015240	145.232	2.37081	0.540877	4.38328	1.16908e-05	5.24898e-05
ENSMMUG00000012445	1940.56	0.730798	0.166884	4.37908	1.19184e-05	5.34972e-05
ENSMMUG00000022326	1384.85	0.756236	0.17274	4.3779	1.19828e-05	5.37719e-05
ENSMMUG00000003947	5814.65	0.833679	0.190494	4.3764	1.20655e-05	5.41281e-05
ENSMMUG00000017045	2689.58	1.05439	0.24096	4.37578	1.20998e-05	5.42672e-05
ENSMMUG00000008005	1331.06	1.28149	0.292904	4.37512	1.21366e-05	5.44178e-05
ENSMMUG00000009195	190.619	2.26851	0.519114	4.36997	1.24263e-05	5.56716e-05
ENSMMUG00000008733	4711.9	0.64553	0.147762	4.36873	1.24971e-05	5.59736e-05
ENSMMUG00000005869	7041.07	0.620616	0.142139	4.36625	1.26398e-05	5.65514e-05
ENSMMUG00000044406	664.51	1.85728	0.4255	4.36493	1.27164e-05	5.68788e-05
ENSMMUG00000010940	147.835	1.63838	0.375436	4.36393	1.27745e-05	5.71235e-05
ENSMMUG00000003788	2164.46	0.78991	0.181069	4.36248	1.28594e-05	5.74871e-05
ENSMMUG00000021560	362.007	1.23399	0.282995	4.36048	1.29778e-05	5.79699e-05
ENSMMUG00000009354	59.0725	4.14325	0.950614	4.3585	1.30958e-05	5.84655e-05
ENSMMUG00000030380	701.425	1.02449	0.235338	4.35326	1.34125e-05	5.98473e-05
ENSMMUG00000038729	1086.66	1.30431	0.299686	4.35225	1.34745e-05	6.00912e-05
ENSMMUG00000011924	2153.67	1.06042	0.243697	4.35137	1.35288e-05	6.03175e-05
ENSMMUG00000000801	7469.38	0.761479	0.17509	4.34906	1.36721e-05	6.09399e-05
ENSMMUG00000002452	486.914	1.06688	0.245375	4.34795	1.37416e-05	6.1233e-05
ENSMMUG00000000484	502.591	1.5923	0.366411	4.34566	1.3886e-05	6.186e-05
ENSMMUG00000021686	1122.91	0.808359	0.186057	4.34468	1.39479e-05	6.21023e-05
ENSMMUG00000018148	4373.71	0.642245	0.14784	4.3442	1.39783e-05	6.22208e-05
ENSMMUG00000017587	109.65	1.79389	0.413001	4.34354	1.40207e-05	6.2393e-05
ENSMMUG00000008098	6593.03	0.701772	0.161736	4.339	1.43134e-05	6.36441e-05
ENSMMUG00000016918	1903.21	0.846423	0.195119	4.33799	1.43794e-05	6.39203e-05
ENSMMUG00000000477	1859.58	1.28492	0.296231	4.33758	1.44063e-05	6.40226e-05
ENSMMUG00000023406	4759.66	0.853404	0.196829	4.33576	1.45259e-05	6.45287e-05
ENSMMUG00000018289	394.944	1.36474	0.314767	4.33573	1.45279e-05	6.45287e-05
ENSMMUG00000012541	441.162	1.01998	0.23531	4.33464	1.46001e-05	6.47974e-05
ENSMMUG00000039486	245.225	2.43694	0.562186	4.33475	1.45928e-05	6.47974e-05
ENSMMUG00000008640	26.0688	6.86361	1.58354	4.33434	1.46197e-05	6.48667e-05
ENSMMUG00000022645	755.522	1.1307	0.261112	4.33031	1.48903e-05	6.59966e-05
ENSMMUG00000042563	132.743	1.94281	0.448683	4.33004	1.49085e-05	6.60596e-05
ENSMMUG00000012364	4345.05	1.30371	0.301171	4.32882	1.4991e-05	6.63899e-05
ENSMMUG00000020678	310.938	1.44335	0.333517	4.32767	1.50698e-05	6.6703e-05
ENSMMUG00000028701	14888	0.641534	0.14827	4.32681	1.51286e-05	6.69369e-05
ENSMMUG00000044612	2416.41	0.679803	0.157115	4.32678	1.51307e-05	6.69369e-05
ENSMMUG00000045554	284.385	1.42235	0.3292	4.32063	1.55586e-05	6.87567e-05
ENSMMUG00000039965	297.891	1.18131	0.273493	4.31934	1.56496e-05	6.91218e-05
ENSMMUG00000014169	1714.48	1.18086	0.273472	4.31801	1.57439e-05	6.95199e-05
ENSMMUG00000009084	192.545	1.59514	0.369536	4.31661	1.58443e-05	6.99445e-05
ENSMMUG00000006783	4168.76	0.681047	0.157795	4.31604	1.58854e-05	7.01074e-05
ENSMMUG00000021526	442.602	1.05605	0.24474	4.315	1.59602e-05	7.04184e-05
ENSMMUG00000008423	474.135	1.16559	0.270303	4.31217	1.61662e-05	7.12895e-05
ENSMMUG00000030395	96.1893	2.4135	0.559898	4.3106	1.62815e-05	7.1779e-05
ENSMMUG00000031965	1776.35	0.776377	0.180249	4.30724	1.65302e-05	7.28367e-05
ENSMMUG00000047333	1369.91	1.11598	0.259105	4.30704	1.65456e-05	7.28849e-05
ENSMMUG00000011956	466.834	1.07973	0.250697	4.30692	1.65544e-05	7.29045e-05
ENSMMUG00000012580	4043.28	1.06666	0.247676	4.3067	1.6571e-05	7.29582e-05
ENSMMUG00000011178	1300.44	0.913047	0.212054	4.30574	1.66429e-05	7.32359e-05
ENSMMUG00000007884	2303.59	0.791143	0.183796	4.30446	1.67396e-05	7.36416e-05
ENSMMUG00000010028	2240.12	0.766276	0.178266	4.29849	1.71968e-05	7.55728e-05
ENSMMUG00000011360	2448.45	0.747875	0.17401	4.29788	1.72439e-05	7.57463e-05
ENSMMUG00000037770	90.5804	3.0654	0.713295	4.29752	1.72718e-05	7.58392e-05
ENSMMUG00000039959	943.688	0.917946	0.213666	4.29618	1.73764e-05	7.62611e-05
ENSMMUG00000019743	1208.13	0.87328	0.203457	4.29221	1.76901e-05	7.75966e-05
ENSMMUG00000020502	351.167	1.20125	0.280443	4.28342	1.84045e-05	8.06024e-05
ENSMMUG00000045227	414.634	1.14859	0.268364	4.27996	1.86928e-05	8.18218e-05
ENSMMUG00000011847	64.9149	3.45155	0.80646	4.27988	1.86996e-05	8.18299e-05
ENSMMUG00000011774	3276.26	0.723715	0.169225	4.27664	1.89732e-05	8.30052e-05
ENSMMUG00000046540	1142.61	0.882191	0.206452	4.27311	1.92761e-05	8.42861e-05
ENSMMUG00000048479	40.9116	4.75207	1.11247	4.27165	1.94032e-05	8.47968e-05
ENSMMUG00000046621	5861.77	0.762489	0.178668	4.26762	1.97566e-05	8.62733e-05
ENSMMUG00000013236	582.138	1.02873	0.241062	4.26751	1.97666e-05	8.62942e-05
ENSMMUG00000022919	5853.7	0.759406	0.178038	4.26541	1.99536e-05	8.70646e-05
ENSMMUG00000011106	2781.59	0.81383	0.190856	4.26412	2.00695e-05	8.75472e-05
ENSMMUG00000020583	6763.15	0.61782	0.144897	4.26384	2.00942e-05	8.76318e-05
ENSMMUG00000021921	1836.29	0.769671	0.180524	4.26353	2.01225e-05	8.77323e-05
ENSMMUG00000048749	1044.21	0.789184	0.18533	4.25827	2.06015e-05	8.97496e-05
ENSMMUG00000013945	76.3265	2.25024	0.528503	4.25775	2.06492e-05	8.99337e-05
ENSMMUG00000021066	3099.86	0.687747	0.161616	4.25544	2.08638e-05	9.08448e-05
ENSMMUG00000044503	147.428	1.5921	0.374229	4.25434	2.09668e-05	9.12451e-05
ENSMMUG00000005301	269.802	1.32836	0.312399	4.25211	2.1177e-05	9.21118e-05
ENSMMUG00000016221	1303.7	1.37199	0.322782	4.25051	2.13284e-05	9.27459e-05
ENSMMUG00000005340	2011.79	0.766427	0.18037	4.24919	2.14543e-05	9.32687e-05
ENSMMUG00000028928	2546.46	1.03709	0.244137	4.24798	2.15703e-05	9.36994e-05
ENSMMUG00000000159	2313.7	0.881583	0.207575	4.24706	2.16597e-05	9.40631e-05
ENSMMUG00000012846	12805.7	0.825803	0.194526	4.24521	2.18391e-05	9.47677e-05
ENSMMUG00000004960	615.682	1.40109	0.33059	4.23816	2.25362e-05	9.77159e-05
ENSMMUG00000005176	578.113	1.61034	0.380241	4.23505	2.28501e-05	9.89991e-05
ENSMMUG00000011047	2328.66	0.700611	0.165495	4.23343	2.30157e-05	9.96123e-05
ENSMMUG00000037597	1899.61	0.932118	0.220243	4.23223	2.31384e-05	0.000100091
ENSMMUG00000002663	164.034	2.21552	0.523716	4.23038	2.33296e-05	0.000100866
ENSMMUG00000017038	9504.25	0.714596	0.168935	4.23001	2.33681e-05	0.000101006
ENSMMUG00000013777	2347.61	0.716869	0.169636	4.22591	2.37973e-05	0.000102807
ENSMMUG00000029682	1094.05	0.807784	0.191431	4.21972	2.44606e-05	0.000105563
ENSMMUG00000017104	2112.44	0.821956	0.194876	4.21784	2.46652e-05	0.00010639
ENSMMUG00000019532	3321.26	0.684104	0.162283	4.21549	2.49236e-05	0.000107477
ENSMMUG00000014664	2890.64	0.678784	0.161037	4.21509	2.49682e-05	0.000107613
ENSMMUG00000020572	5769.88	0.722664	0.171537	4.21288	2.52131e-05	0.000108612
ENSMMUG00000012374	4263.92	0.721793	0.171454	4.20983	2.5556e-05	0.000110004
ENSMMUG00000029250	884.147	1.14654	0.27238	4.20934	2.56118e-05	0.000110186
ENSMMUG00000008376	397.424	1.23152	0.292614	4.20867	2.56879e-05	0.000110428
ENSMMUG00000005780	42972.5	0.668864	0.158935	4.20843	2.57155e-05	0.000110513
ENSMMUG00000006696	122.214	1.65959	0.394353	4.20838	2.57209e-05	0.000110513
ENSMMUG00000017831	3978.05	0.711965	0.169303	4.20528	2.60757e-05	0.000111921
ENSMMUG00000046584	78.2267	2.94427	0.700274	4.20445	2.61715e-05	0.000112303
ENSMMUG00000013048	3149.51	0.974165	0.231824	4.20217	2.6437e-05	0.000113413
ENSMMUG00000019262	184.894	2.22953	0.530714	4.201	2.65735e-05	0.00011394
ENSMMUG00000010185	1092.26	0.787646	0.187622	4.19804	2.6923e-05	0.000115366
ENSMMUG00000000195	3921.41	0.856918	0.20412	4.1981	2.69162e-05	0.000115366
ENSMMUG00000008316	230.949	1.28457	0.30601	4.19781	2.69504e-05	0.000115436
ENSMMUG00000023083	3075.49	0.84074	0.200364	4.19605	2.71605e-05	0.000116276
ENSMMUG00000012279	3369.34	0.831685	0.198219	4.19579	2.71922e-05	0.000116381
ENSMMUG00000010715	10160.3	0.598797	0.142897	4.1904	2.78459e-05	0.000118995
ENSMMUG00000012377	815.395	1.04452	0.249344	4.18907	2.80104e-05	0.000119636
ENSMMUG00000012238	2783.06	0.730511	0.174463	4.1872	2.82423e-05	0.000120502
ENSMMUG00000047000	9986.32	0.6602	0.157698	4.18649	2.83297e-05	0.000120844
ENSMMUG00000038415	251.244	1.65087	0.394354	4.18627	2.83577e-05	0.000120932
ENSMMUG00000018278	3369.11	0.806939	0.192825	4.18483	2.85382e-05	0.000121671
ENSMMUG00000012540	583.752	1.42965	0.341849	4.18212	2.88807e-05	0.0001231
ENSMMUG00000039654	1190.79	1.53075	0.366085	4.1814	2.89715e-05	0.000123455
ENSMMUG00000048566	6724.03	0.862977	0.206389	4.18132	2.89823e-05	0.000123469
ENSMMUG00000019746	5031.31	0.669089	0.160217	4.17614	2.96503e-05	0.000126088
ENSMMUG00000042754	309.595	1.738	0.416424	4.17364	2.9977e-05	0.000127412
ENSMMUG00000023778	444.51	1.1596	0.27789	4.17288	3.00779e-05	0.000127808
ENSMMUG00000008593	1588.48	0.782167	0.187707	4.16696	3.08689e-05	0.000130968
ENSMMUG00000015544	4645.34	0.650002	0.156258	4.1598	3.18532e-05	0.000135075
ENSMMUG00000013370	3563.47	0.666377	0.160265	4.15796	3.21107e-05	0.000135992
ENSMMUG00000031732	4184.88	0.816842	0.196721	4.15228	3.29173e-05	0.000139195
ENSMMUG00000010068	793.426	0.860914	0.207399	4.151	3.31028e-05	0.000139908
ENSMMUG00000001414	2107.92	0.731456	0.176381	4.14702	3.36832e-05	0.000142252
ENSMMUG00000011026	550.136	1.43701	0.346535	4.14678	3.37188e-05	0.000142366
ENSMMUG00000019075	167.274	1.47739	0.356608	4.14291	3.42926e-05	0.000144495
ENSMMUG00000006130	8614.92	0.663135	0.160071	4.14275	3.4316e-05	0.000144556
ENSMMUG00000007430	1490.05	0.762965	0.184201	4.14204	3.44236e-05	0.000144973
ENSMMUG00000009029	3890.1	0.76538	0.184824	4.14113	3.45597e-05	0.000145509
ENSMMUG00000001339	1089.95	1.06169	0.256471	4.13962	3.47886e-05	0.000146399
ENSMMUG00000016456	7575.45	0.957851	0.231439	4.13867	3.49323e-05	0.000146966
ENSMMUG00000007568	786.444	0.912874	0.220708	4.13613	3.53219e-05	0.000148529
ENSMMUG00000015097	866.894	1.0298	0.249047	4.13498	3.54992e-05	0.000149237
ENSMMUG00000010615	1224.13	1.28716	0.31138	4.13371	3.56946e-05	0.000150021
ENSMMUG00000015436	2950.19	0.710983	0.172007	4.13344	3.57367e-05	0.000150159
ENSMMUG00000010277	2301.14	1.17554	0.284413	4.13322	3.57714e-05	0.000150267
ENSMMUG00000023604	4013.47	0.75164	0.181882	4.13257	3.58731e-05	0.000150618
ENSMMUG00000001990	4457.76	0.759615	0.183822	4.13233	3.591e-05	0.000150735
ENSMMUG00000014784	51.504	3.05106	0.738426	4.13184	3.5987e-05	0.00015102
ENSMMUG00000007757	122.386	2.39304	0.579278	4.13106	3.6109e-05	0.000151455
ENSMMUG00000039849	4113.79	0.645365	0.156261	4.13004	3.627e-05	0.000152092
ENSMMUG00000022782	4437.69	0.688397	0.16669	4.12981	3.63066e-05	0.000152186
ENSMMUG00000021197	1636.06	0.926058	0.224275	4.12912	3.64147e-05	0.000152583
ENSMMUG00000004717	4642.79	0.736268	0.178362	4.12795	3.66008e-05	0.000153324
ENSMMUG00000004660	1811.91	0.734618	0.178105	4.12464	3.71315e-05	0.000155498
ENSMMUG00000006139	15861.4	0.988002	0.239539	4.1246	3.71387e-05	0.000155498
ENSMMUG00000047118	19178.9	0.792138	0.19225	4.12035	3.78304e-05	0.000158195
ENSMMUG00000007814	64711.5	0.833573	0.202317	4.12014	3.78645e-05	0.000158297
ENSMMUG00000022454	3604.38	0.64485	0.156547	4.11922	3.80157e-05	0.000158883
ENSMMUG00000031026	317.975	1.47547	0.358197	4.11917	3.80238e-05	0.000158883
ENSMMUG00000002229	3154.99	0.677036	0.16441	4.11797	3.82232e-05	0.000159596
ENSMMUG00000023518	88.7854	3.22214	0.782516	4.11767	3.82727e-05	0.000159762
ENSMMUG00000013797	1431.05	0.701948	0.170507	4.11683	3.84112e-05	0.000160259
ENSMMUG00000003462	2464.14	0.777129	0.188787	4.11643	3.8479e-05	0.000160502
ENSMMUG00000014408	7744.98	0.644879	0.156666	4.11627	3.85053e-05	0.000160531
ENSMMUG00000019992	4334.05	0.816989	0.198511	4.11559	3.86191e-05	0.000160924
ENSMMUG00000017992	237.123	1.24208	0.301829	4.11519	3.86862e-05	0.000161163
ENSMMUG00000022288	5517.34	0.615835	0.149697	4.11388	3.89057e-05	0.000162037
ENSMMUG00000040390	5419.95	0.596393	0.145008	4.11282	3.90857e-05	0.000162705
ENSMMUG00000004531	2527.9	0.782255	0.190203	4.11275	3.90979e-05	0.000162715
ENSMMUG00000045482	228.947	1.443	0.350908	4.11219	3.91929e-05	0.000163069
ENSMMUG00000010758	381.097	1.09644	0.266754	4.11031	3.95129e-05	0.000164318
ENSMMUG00000016235	6863.01	0.655269	0.159481	4.10875	3.978e-05	0.000165346
ENSMMUG00000019273	2975.17	0.670447	0.163235	4.10724	4.0041e-05	0.000166347
ENSMMUG00000005588	1729.97	1.23904	0.301779	4.10577	4.02974e-05	0.00016737
ENSMMUG00000044260	161.101	1.45362	0.354081	4.10534	4.03714e-05	0.000167594
ENSMMUG00000023784	2911.65	0.647241	0.157701	4.10422	4.05683e-05	0.000168369
ENSMMUG00000002158	6188.58	0.640671	0.156174	4.10228	4.09094e-05	0.0001697
ENSMMUG00000001291	303.816	1.63326	0.398154	4.10208	4.09455e-05	0.000169807
ENSMMUG00000005407	133.617	1.65525	0.403553	4.1017	4.10117e-05	0.000170039
ENSMMUG00000047336	12249.9	0.675973	0.164983	4.09723	4.18132e-05	0.000173232
ENSMMUG00000018672	4818.98	0.814435	0.198803	4.0967	4.19087e-05	0.000173584
ENSMMUG00000005553	1557.35	0.791873	0.193409	4.09429	4.2346e-05	0.000175352
ENSMMUG00000006089	1687.87	1.50489	0.36771	4.09259	4.26573e-05	0.000176597
ENSMMUG00000003013	691.597	0.931542	0.227638	4.09221	4.27281e-05	0.000176846
ENSMMUG00000003316	561.22	0.973804	0.237992	4.09176	4.2812e-05	0.000177149
ENSMMUG00000015434	12588.2	0.645454	0.157771	4.09108	4.29363e-05	0.000177574
ENSMMUG00000007820	125.904	1.72079	0.420854	4.08881	4.33596e-05	0.000179236
ENSMMUG00000007728	2676.81	0.880281	0.215358	4.08752	4.3601e-05	0.000180189
ENSMMUG00000042994	782.902	1.07064	0.261935	4.08744	4.36155e-05	0.000180204
ENSMMUG00000042808	162.103	1.61201	0.394539	4.08581	4.39226e-05	0.000181427
ENSMMUG00000016884	690.447	1.194	0.292262	4.08537	4.40063e-05	0.000181728
ENSMMUG00000002050	11429.5	0.583101	0.142766	4.0843	4.42092e-05	0.00018252
ENSMMUG00000009660	158.986	2.0559	0.503569	4.08266	4.45238e-05	0.00018359
ENSMMUG00000023543	544.43	0.990156	0.242554	4.08221	4.46092e-05	0.000183851
ENSMMUG00000016708	1381.55	0.871041	0.213526	4.07931	4.51693e-05	0.000186066
ENSMMUG00000017252	491.138	1.08365	0.265795	4.07701	4.56185e-05	0.000187777
ENSMMUG00000012539	1797.17	0.837972	0.205569	4.07636	4.57468e-05	0.000188258
ENSMMUG00000019742	7225.74	0.615658	0.151237	4.07082	4.68472e-05	0.000192452
ENSMMUG00000016358	7469.95	0.889383	0.218487	4.07065	4.68825e-05	0.000192549
ENSMMUG00000039045	26.8526	4.98803	1.22569	4.06958	4.70972e-05	0.000193383
ENSMMUG00000000205	68.4037	2.50664	0.616001	4.0692	4.71739e-05	0.00019365
ENSMMUG00000041138	6192.41	0.693819	0.170597	4.06701	4.76202e-05	0.000195385
ENSMMUG00000015590	2416.09	0.792223	0.194804	4.06676	4.76712e-05	0.000195546
ENSMMUG00000016822	21.2527	4.05394	0.997959	4.06224	4.8605e-05	0.000199234
ENSMMUG00000032241	1854.57	0.804327	0.198211	4.05794	4.95078e-05	0.000202779
ENSMMUG00000006479	2430.7	0.865772	0.21348	4.05551	5.0024e-05	0.000204742
ENSMMUG00000008128	474.995	1.32322	0.326452	4.05332	5.04958e-05	0.00020657
ENSMMUG00000005410	840.106	1.04143	0.257128	4.05023	5.11667e-05	0.000209263
ENSMMUG00000001974	33930.3	0.656923	0.162247	4.0489	5.14583e-05	0.000210404
ENSMMUG00000019459	698.673	0.914453	0.225879	4.04841	5.1566e-05	0.00021074
ENSMMUG00000028852	1388.9	0.794882	0.196394	4.04738	5.17934e-05	0.000211565
ENSMMUG00000017738	730.461	0.857739	0.211922	4.04743	5.17833e-05	0.000211565
ENSMMUG00000006816	2197.29	1.05878	0.26169	4.04592	5.2119e-05	0.000212843
ENSMMUG00000020437	355.727	1.24308	0.307272	4.04553	5.22051e-05	0.000213142
ENSMMUG00000018409	1998.24	0.757494	0.187278	4.04476	5.23777e-05	0.000213741
ENSMMUG00000008207	2546.37	0.869496	0.215019	4.04382	5.2588e-05	0.000214547
ENSMMUG00000014643	6397.05	0.659839	0.163236	4.04223	5.2946e-05	0.000215954
ENSMMUG00000020538	1900.89	0.747256	0.184935	4.04063	5.33071e-05	0.000217266
ENSMMUG00000002223	464.928	1.25216	0.310556	4.032	5.53041e-05	0.000225018
ENSMMUG00000022539	1802.07	0.699317	0.173467	4.0314	5.54447e-05	0.000225535
ENSMMUG00000008009	4562.82	0.746477	0.185173	4.03123	5.54856e-05	0.000225646
ENSMMUG00000017711	4322.71	0.711428	0.176522	4.03024	5.57191e-05	0.00022654
ENSMMUG00000020089	235.434	1.27645	0.316771	4.02958	5.58763e-05	0.000227012
ENSMMUG00000044793	2202.06	0.72607	0.180269	4.0277	5.6326e-05	0.000228671
ENSMMUG00000044399	33.4581	4.7293	1.17468	4.02603	5.67263e-05	0.000230156
ENSMMUG00000022515	408.212	0.93916	0.233283	4.02585	5.6771e-05	0.000230252
ENSMMUG00000031780	3112.07	0.737983	0.183337	4.02527	5.69092e-05	0.0002307
ENSMMUG00000042864	1869.5	1.1132	0.276847	4.02098	5.79557e-05	0.000234598
ENSMMUG00000012224	644.683	0.9045	0.225226	4.01597	5.92021e-05	0.000239363
ENSMMUG00000002134	630.691	1.17977	0.293772	4.01596	5.92051e-05	0.000239363
ENSMMUG00000015294	698.467	0.86603	0.215689	4.01518	5.93993e-05	0.000240089
ENSMMUG00000031678	666.417	0.945574	0.235506	4.01507	5.94277e-05	0.000240145
ENSMMUG00000005299	15470	0.557993	0.139011	4.01402	5.96934e-05	0.000241102
ENSMMUG00000016668	7259.37	0.681453	0.169832	4.01252	6.0074e-05	0.00024258
ENSMMUG00000000833	4061.35	0.768728	0.191693	4.01021	6.06639e-05	0.000244842
ENSMMUG00000022129	39.3404	3.72661	0.929411	4.00965	6.0809e-05	0.000245309
ENSMMUG00000010444	232.863	1.26954	0.316627	4.00957	6.08286e-05	0.000245328
ENSMMUG00000021976	13277.1	0.618084	0.154195	4.00844	6.11202e-05	0.000246444
ENSMMUG00000000897	96.5609	1.91211	0.477103	4.00775	6.13007e-05	0.000247111
ENSMMUG00000003508	5017.05	0.660375	0.164779	4.00765	6.13267e-05	0.000247156
ENSMMUG00000003001	1830.47	0.652965	0.162989	4.00618	6.17092e-05	0.000248577
ENSMMUG00000005923	1820.79	0.6809	0.17012	4.00247	6.26842e-05	0.00025232
ENSMMUG00000005458	1551.56	1.04813	0.261994	4.00058	6.31876e-05	0.000254161
ENSMMUG00000014335	4306.18	0.785867	0.196614	3.997	6.41497e-05	0.000257906
[truncated: 1,579 more rows]

## Sheet: e76WT(OSVZ>CP)
Ensembl GeneID	baseMean	log2FoldChange	lfcSE	stat	pvalue	padj
ENSMMUG00000019082	60176	-5.86915	0.184581	-31.7972	7.06753e-222	5.85616e-218
ENSMMUG00000004996	6652.66	-6.79551	0.220446	-30.8263	1.16567e-208	6.43916e-205
ENSMMUG00000012276	5250.88	-4.81908	0.158764	-30.3538	2.23769e-202	9.27076e-199
ENSMMUG00000008941	23690.3	-6.08983	0.204357	-29.8	3.91199e-195	1.29659e-191
ENSMMUG00000043001	12929.6	-4.96658	0.173526	-28.6216	3.6198e-180	9.99788e-177
ENSMMUG00000012705	6207.01	-5.51938	0.193387	-28.5406	3.67703e-179	8.70512e-176
ENSMMUG00000007477	5303.42	-5.6717	0.200094	-28.3452	9.59389e-177	1.98737e-173
ENSMMUG00000022982	5227.55	-5.19667	0.186503	-27.8637	7.34672e-171	1.35278e-167
ENSMMUG00000014691	19657.2	-5.1995	0.190526	-27.2902	5.54492e-164	8.35368e-161
ENSMMUG00000019385	3220.02	-5.26178	0.193089	-27.2506	1.63554e-163	2.25869e-160
ENSMMUG00000006202	67402.3	-5.68409	0.214497	-26.4996	9.7891e-155	1.15875e-151
ENSMMUG00000022485	8465.27	-7.07564	0.268046	-26.3972	1.47665e-153	1.6314e-150
ENSMMUG00000001329	2772.46	-6.07695	0.233305	-26.0473	1.44488e-149	1.49653e-146
ENSMMUG00000016810	14119.2	-4.85325	0.186643	-26.0028	4.60327e-149	4.48738e-146
ENSMMUG00000009364	6905.83	-7.24405	0.279246	-25.9414	2.27173e-148	2.0915e-145
ENSMMUG00000010702	7100.75	-6.10068	0.236486	-25.7973	9.51928e-147	7.88768e-144
ENSMMUG00000003187	19111.7	-6.12628	0.238263	-25.7123	8.51878e-146	6.72254e-143
ENSMMUG00000023767	6177.77	-5.49917	0.213958	-25.7021	1.10739e-145	8.34165e-143
ENSMMUG00000002200	3642	-5.43629	0.211607	-25.6905	1.4941e-145	1.07653e-142
ENSMMUG00000044121	12073.4	-6.37037	0.248358	-25.6499	4.234e-145	2.69868e-142
ENSMMUG00000009594	6245.43	-4.85188	0.189146	-25.6515	4.07115e-145	2.69868e-142
ENSMMUG00000008136	3177.13	-6.5066	0.25752	-25.2664	7.48175e-141	4.59213e-138
ENSMMUG00000015453	10359.6	-4.02837	0.165078	-24.4028	1.59769e-131	9.12997e-129
ENSMMUG00000012322	3531.68	-4.62247	0.189782	-24.3567	4.92307e-131	2.7195e-128
ENSMMUG00000012681	4792.43	-5.9024	0.24358	-24.2319	1.02699e-129	5.49007e-127
ENSMMUG00000023151	3532.85	-5.70161	0.235954	-24.1641	5.30364e-129	2.66339e-126
ENSMMUG00000000245	4102.88	-5.90325	0.244579	-24.1363	1.03921e-128	5.06522e-126
ENSMMUG00000001861	6199.2	-4.8163	0.200764	-23.9899	3.54508e-127	1.67854e-124
ENSMMUG00000021865	5813.36	-6.80254	0.285588	-23.8194	2.10213e-125	9.6768e-123
ENSMMUG00000019414	8989.59	-3.7765	0.159029	-23.7472	1.17423e-124	5.25928e-122
ENSMMUG00000011191	4207.09	-5.89901	0.251146	-23.4884	5.35621e-122	2.21908e-119
ENSMMUG00000006018	5028.91	-4.89125	0.209094	-23.3926	5.08051e-121	2.05352e-118
ENSMMUG00000003356	23887.9	-6.72754	0.28761	-23.3912	5.25513e-121	2.07352e-118
ENSMMUG00000011584	10224.6	-3.71717	0.160223	-23.2	4.55361e-119	1.75494e-116
ENSMMUG00000022376	4183.39	-5.34366	0.231264	-23.1063	3.99729e-118	1.50552e-115
ENSMMUG00000013614	6177.34	-6.69115	0.293701	-22.7822	6.88463e-115	2.42749e-112
ENSMMUG00000005109	7616.5	-4.74655	0.208455	-22.7702	9.05827e-115	3.12737e-112
ENSMMUG00000002621	2328.67	-6.01264	0.266195	-22.5874	5.76996e-113	1.95142e-110
ENSMMUG00000039446	5205.83	-4.15809	0.184182	-22.576	7.45348e-113	2.47038e-110
ENSMMUG00000018096	6101.94	-4.50206	0.199437	-22.5739	7.83182e-113	2.54488e-110
ENSMMUG00000011038	2635.1	-4.96348	0.220016	-22.5596	1.08093e-112	3.44485e-110
ENSMMUG00000008014	1904.84	-5.24068	0.232891	-22.5027	3.90214e-112	1.22012e-109
ENSMMUG00000023266	2443.01	-5.76514	0.256438	-22.4816	6.27724e-112	1.92641e-109
ENSMMUG00000022848	2897.41	-4.99942	0.223783	-22.3404	1.49545e-110	4.50593e-108
ENSMMUG00000019876	3223.74	-5.9786	0.26779	-22.3257	2.08027e-110	6.15613e-108
ENSMMUG00000002057	3433.06	-6.19448	0.27767	-22.3088	3.03539e-110	8.82499e-108
ENSMMUG00000014791	3573.21	-4.15858	0.186634	-22.282	5.52032e-110	1.57729e-107
ENSMMUG00000016686	2485.63	-5.66175	0.254302	-22.2639	8.27076e-110	2.3231e-107
ENSMMUG00000003780	3707.96	-4.70004	0.211511	-22.2213	2.13788e-109	5.90482e-107
ENSMMUG00000009449	6628.62	-4.30758	0.194037	-22.1998	3.44938e-109	9.371e-107
ENSMMUG00000009119	16352.7	-6.16361	0.27971	-22.0358	1.30855e-107	3.49762e-105
ENSMMUG00000014887	2157.5	-4.87309	0.221574	-21.9931	3.35496e-107	8.82515e-105
ENSMMUG00000004074	3766.19	-6.95702	0.317786	-21.8921	3.08666e-106	7.99251e-104
ENSMMUG00000011836	65940	-4.69449	0.214996	-21.8353	1.07255e-105	2.65287e-103
ENSMMUG00000014228	4143.24	-4.81774	0.221005	-21.7993	2.35745e-105	5.74525e-103
ENSMMUG00000013940	2388.04	-5.64062	0.258975	-21.7806	3.54486e-105	8.51383e-103
ENSMMUG00000021023	4758.38	-6.3053	0.289736	-21.7622	5.29254e-105	1.25297e-102
ENSMMUG00000009047	2324.14	-5.53345	0.254883	-21.7098	1.65754e-104	3.86885e-102
ENSMMUG00000001511	2303.81	-5.58972	0.257674	-21.693	2.38911e-104	5.49892e-102
ENSMMUG00000005131	6331.7	-5.14496	0.238654	-21.5582	4.43273e-103	1.00629e-100
ENSMMUG00000023809	1798.47	-4.60698	0.213834	-21.5446	5.94642e-103	1.33168e-100
ENSMMUG00000003981	8738.19	-4.39493	0.204246	-21.5178	1.06123e-102	2.34489e-100
ENSMMUG00000019057	2935.95	-5.99857	0.280824	-21.3606	3.10798e-101	6.68903e-99
ENSMMUG00000046147	22558.5	-4.296	0.20137	-21.3339	5.50373e-101	1.16742e-98
ENSMMUG00000018720	2507.19	-5.59881	0.26255	-21.3247	6.69706e-101	1.3873e-98
ENSMMUG00000048910	2125.94	-5.04673	0.237146	-21.2811	1.69767e-100	3.47331e-98
ENSMMUG00000013823	3333.78	-4.29709	0.202215	-21.2501	3.28724e-100	6.64344e-98
ENSMMUG00000013665	4978.47	-4.03137	0.191416	-21.0608	1.82143e-98	3.63671e-96
ENSMMUG00000003193	83499.9	-3.43319	0.163546	-20.9922	7.72815e-98	1.50672e-95
ENSMMUG00000044496	19650.7	-3.77504	0.180486	-20.916	3.83e-97	7.29548e-95
ENSMMUG00000000966	6305.14	-4.29707	0.206016	-20.8579	1.29114e-96	2.3513e-94
ENSMMUG00000015634	13331.1	-4.05377	0.194351	-20.858	1.28999e-96	2.3513e-94
ENSMMUG00000011305	4522.83	-4.49588	0.2168	-20.7375	1.58984e-95	2.833e-93
ENSMMUG00000004124	7257.78	-4.52437	0.218209	-20.7341	1.70707e-95	3.00953e-93
ENSMMUG00000022356	6339.92	-3.42551	0.165514	-20.6962	3.75138e-95	6.54399e-93
ENSMMUG00000020993	7233.69	-6.53253	0.318669	-20.4995	2.1772e-93	3.71964e-91
ENSMMUG00000044304	2162.46	-4.40039	0.215394	-20.4295	9.1412e-93	1.5458e-90
ENSMMUG00000042059	6050.41	-5.51628	0.271854	-20.2913	1.53351e-91	2.56701e-89
ENSMMUG00000017430	4938.39	-3.94477	0.194669	-20.2639	2.67725e-91	4.43674e-89
ENSMMUG00000017200	7362.16	-4.69668	0.231857	-20.2568	3.09436e-91	5.0772e-89
ENSMMUG00000003567	2421.59	-6.31066	0.311577	-20.2539	3.28014e-91	5.32926e-89
ENSMMUG00000002206	2221.83	-4.96274	0.245389	-20.224	6.02415e-91	9.69245e-89
ENSMMUG00000022021	1324	-5.99532	0.297073	-20.1813	1.42968e-90	2.25645e-88
ENSMMUG00000040928	3524.35	-9.16871	0.454347	-20.18	1.4684e-90	2.29569e-88
ENSMMUG00000042891	3932.29	-4.21	0.208897	-20.1535	2.50803e-90	3.8844e-88
ENSMMUG00000004103	12204	-4.10354	0.203687	-20.1462	2.90309e-90	4.45463e-88
ENSMMUG00000046470	2401.64	-5.36606	0.266959	-20.1007	7.27939e-90	1.10673e-87
ENSMMUG00000007556	2142.91	-4.40067	0.219131	-20.0824	1.05281e-89	1.5861e-87
ENSMMUG00000002605	2669.6	-4.3584	0.217705	-20.0198	3.70502e-89	5.53149e-87
ENSMMUG00000047584	1898.49	-4.72955	0.236296	-20.0154	4.04689e-89	5.98796e-87
ENSMMUG00000004931	1898.45	-5.06491	0.253152	-20.0074	4.74585e-89	6.96002e-87
ENSMMUG00000008759	3699.2	-4.80515	0.241518	-19.8956	4.44129e-88	6.45623e-86
ENSMMUG00000008271	2020.51	-6.0075	0.30212	-19.8845	5.54348e-88	7.9884e-86
ENSMMUG00000013179	4707.07	-6.83797	0.3443	-19.8605	8.94435e-88	1.27781e-85
ENSMMUG00000013082	1640.01	-4.93742	0.249653	-19.7772	4.68281e-87	6.57656e-85
ENSMMUG00000008546	5144.57	-3.80479	0.193309	-19.6824	3.05277e-86	4.25131e-84
ENSMMUG00000003396	2082.99	-4.85266	0.246733	-19.6677	4.07901e-86	5.63311e-84
ENSMMUG00000016100	2224.31	-3.94072	0.20041	-19.6633	4.44464e-86	6.08731e-84
ENSMMUG00000001941	4809.51	-3.33758	0.170023	-19.6302	8.53362e-86	1.15917e-83
ENSMMUG00000002315	6142.77	-3.22612	0.164432	-19.6198	1.0473e-85	1.41105e-83
ENSMMUG00000019054	5867.5	-5.46025	0.278727	-19.59	1.88375e-85	2.51754e-83
ENSMMUG00000046362	4506.37	-6.19984	0.316543	-19.5861	2.03148e-85	2.69325e-83
ENSMMUG00000013100	4675.85	-6.10913	0.313915	-19.4611	2.34606e-84	2.96785e-82
ENSMMUG00000000070	1491.22	-5.11894	0.263051	-19.4598	2.40623e-84	3.02091e-82
ENSMMUG00000023077	4266.77	-5.43526	0.279811	-19.4247	4.76968e-84	5.85505e-82
ENSMMUG00000002359	3013.05	-4.84959	0.249657	-19.425	4.74327e-84	5.85505e-82
ENSMMUG00000009504	2974.61	-4.67398	0.241158	-19.3814	1.1088e-83	1.34125e-81
ENSMMUG00000029628	2718.7	-6.06028	0.314077	-19.2955	5.86018e-83	7.03731e-81
ENSMMUG00000023089	11498.2	-3.6439	0.190532	-19.1249	1.56698e-81	1.85486e-79
ENSMMUG00000018360	6593.83	-4.7061	0.246184	-19.1162	1.85119e-81	2.17574e-79
ENSMMUG00000022766	2565.72	-4.83286	0.252929	-19.1076	2.18342e-81	2.54814e-79
ENSMMUG00000008784	6191.5	-4.65444	0.243716	-19.0978	2.63316e-81	3.05152e-79
ENSMMUG00000038565	2808.84	-3.90166	0.205213	-19.0127	1.33783e-80	1.51853e-78
ENSMMUG00000003456	6220.89	-3.43497	0.180961	-18.9818	2.41202e-80	2.71919e-78
ENSMMUG00000021929	3021.02	-5.73377	0.302141	-18.9771	2.63655e-80	2.95222e-78
ENSMMUG00000013667	2400.4	-8.36176	0.440673	-18.975	2.74738e-80	3.05568e-78
ENSMMUG00000039522	2356.6	-3.95655	0.208594	-18.9677	3.15441e-80	3.485e-78
ENSMMUG00000046891	1207.04	-5.41212	0.285545	-18.9537	4.11812e-80	4.51957e-78
ENSMMUG00000007235	2728.99	-5.90693	0.31187	-18.9403	5.30583e-80	5.78475e-78
ENSMMUG00000021221	1608.12	-4.73246	0.250493	-18.8926	1.31205e-79	1.4119e-77
ENSMMUG00000018677	6659.8	-3.42723	0.181543	-18.8783	1.71877e-79	1.83765e-77
ENSMMUG00000015463	3533.33	-3.41776	0.182069	-18.7718	1.28411e-78	1.36412e-76
ENSMMUG00000006231	5868.71	-5.34469	0.285481	-18.7217	3.29656e-78	3.45763e-76
ENSMMUG00000005086	1557.25	-4.50217	0.241082	-18.6748	7.93919e-78	8.27473e-76
ENSMMUG00000021531	4864.2	-3.33818	0.178779	-18.6721	8.34756e-78	8.64598e-76
ENSMMUG00000015380	1939.57	-3.96658	0.212474	-18.6686	8.92054e-78	9.18206e-76
ENSMMUG00000001694	7832.46	-5.85938	0.314017	-18.6594	1.05907e-77	1.08339e-75
ENSMMUG00000018070	4021.74	-4.05348	0.217766	-18.6139	2.47719e-77	2.50317e-75
ENSMMUG00000016545	8906.91	-4.2133	0.226367	-18.6127	2.53304e-77	2.54409e-75
ENSMMUG00000004755	1115.83	-5.29543	0.284628	-18.6047	2.94076e-77	2.9358e-75
ENSMMUG00000002997	2176.27	-5.64004	0.303644	-18.5745	5.16504e-77	5.12545e-75
ENSMMUG00000011408	3113.21	-4.76569	0.256652	-18.5687	5.75976e-77	5.68159e-75
ENSMMUG00000008966	1651.82	-4.18134	0.225218	-18.5657	6.08938e-77	5.9712e-75
ENSMMUG00000014516	3198.96	-4.50064	0.24297	-18.5234	1.33667e-76	1.30301e-74
ENSMMUG00000018952	1455.98	-5.00466	0.270309	-18.5146	1.57553e-76	1.52689e-74
ENSMMUG00000013943	1271.53	-5.48989	0.297297	-18.466	3.87833e-76	3.73673e-74
ENSMMUG00000018817	3244.59	-4.82788	0.261772	-18.4431	5.92605e-76	5.67668e-74
ENSMMUG00000022817	2510.7	-3.51451	0.19068	-18.4314	7.35002e-76	7.00026e-74
ENSMMUG00000004046	2157.54	-5.79586	0.315021	-18.3983	1.35426e-75	1.28245e-73
ENSMMUG00000023550	2860.66	-5.07142	0.276173	-18.3632	2.58839e-75	2.40982e-73
ENSMMUG00000013113	1366.78	-6.84821	0.373627	-18.329	4.85603e-75	4.49576e-73
ENSMMUG00000013767	3888.97	-5.92435	0.323508	-18.3128	6.53813e-75	6.01944e-73
ENSMMUG00000011785	2696.06	-3.48709	0.190631	-18.2923	9.52647e-75	8.67433e-73
ENSMMUG00000006898	2191.65	-4.16437	0.227755	-18.2844	1.10139e-74	9.97392e-73
ENSMMUG00000015268	3152.31	-3.34711	0.183141	-18.2762	1.28094e-74	1.15368e-72
ENSMMUG00000017833	17004.4	-4.592	0.251661	-18.2467	2.19634e-74	1.96745e-72
ENSMMUG00000005191	1354.77	-5.67277	0.310899	-18.2464	2.21203e-74	1.97084e-72
ENSMMUG00000022550	1835.83	-3.40933	0.186965	-18.2351	2.71963e-74	2.41014e-72
ENSMMUG00000010582	992.349	-5.58537	0.306475	-18.2246	3.29541e-74	2.90487e-72
ENSMMUG00000005737	2308.76	-3.26607	0.179319	-18.2137	4.01688e-74	3.52211e-72
ENSMMUG00000029603	2124.56	-5.58244	0.306597	-18.2078	4.4795e-74	3.90707e-72
ENSMMUG00000023719	9142.03	-3.18241	0.175498	-18.1336	1.72964e-73	1.49289e-71
ENSMMUG00000045396	1567.05	-4.5094	0.248709	-18.1313	1.80605e-73	1.55077e-71
ENSMMUG00000019861	2469.25	-4.16691	0.230051	-18.113	2.51808e-73	2.15101e-71
ENSMMUG00000018547	3523.83	-3.33518	0.184624	-18.0646	6.05118e-73	5.14257e-71
ENSMMUG00000019553	1211.75	-5.16004	0.286113	-18.035	1.0357e-72	8.75697e-71
ENSMMUG00000021436	5303.41	-3.82116	0.212625	-17.9713	3.26868e-72	2.73578e-70
ENSMMUG00000014573	9309.48	-3.1235	0.173931	-17.9582	4.13727e-72	3.44536e-70
ENSMMUG00000020207	1086.83	-5.08338	0.283394	-17.9375	6.0091e-72	4.97914e-70
ENSMMUG00000011839	1576.69	-6.06702	0.339101	-17.8915	1.3741e-71	1.12175e-69
ENSMMUG00000020597	1915.3	-4.74164	0.265047	-17.8898	1.41592e-71	1.15022e-69
ENSMMUG00000018375	3907.91	-5.23462	0.293145	-17.8568	2.55981e-71	2.06933e-69
ENSMMUG00000001049	1407.81	-4.83036	0.271169	-17.8131	5.59234e-71	4.49885e-69
ENSMMUG00000021054	3703.38	-4.61782	0.260797	-17.7066	3.73018e-70	2.97195e-68
ENSMMUG00000001152	2235.15	-5.98417	0.338138	-17.6975	4.38711e-70	3.47862e-68
ENSMMUG00000023269	2175.71	-4.36836	0.247548	-17.6465	1.08305e-69	8.50627e-68
ENSMMUG00000006265	18806.5	-3.44539	0.196563	-17.5282	8.73348e-69	6.79489e-67
ENSMMUG00000019662	1644.26	-5.58466	0.319707	-17.468	2.50949e-68	1.94333e-66
ENSMMUG00000002952	6346.64	-4.03692	0.231264	-17.4559	3.1021e-68	2.39107e-66
ENSMMUG00000010366	1073.38	-4.71137	0.27082	-17.3966	8.74856e-68	6.71209e-66
ENSMMUG00000007205	1021.4	-6.0483	0.347812	-17.3896	9.8976e-68	7.52997e-66
ENSMMUG00000006514	2595.67	-3.09907	0.178413	-17.3702	1.38764e-67	1.05004e-65
ENSMMUG00000013234	3480.27	-4.52809	0.261588	-17.31	3.95395e-67	2.96493e-65
ENSMMUG00000031088	1629.46	-4.59656	0.266511	-17.2472	1.17554e-66	8.77528e-65
ENSMMUG00000015216	11257.3	-2.67625	0.155216	-17.242	1.28405e-66	9.54229e-65
ENSMMUG00000007996	1998.93	-4.08585	0.237558	-17.1993	2.68532e-66	1.98666e-64
ENSMMUG00000009117	19664.3	-3.52107	0.20511	-17.1668	4.70935e-66	3.4686e-64
ENSMMUG00000020734	17803.7	-3.27891	0.191048	-17.1627	5.049e-66	3.7023e-64
ENSMMUG00000014708	775.058	-6.45393	0.376209	-17.1552	5.751e-66	4.19848e-64
ENSMMUG00000007802	2077	-3.08118	0.179677	-17.1484	6.45667e-66	4.69298e-64
ENSMMUG00000013364	4906.68	-2.97836	0.173805	-17.1362	7.9654e-66	5.7643e-64
ENSMMUG00000001868	1591.24	-6.26665	0.365737	-17.1343	8.2361e-66	5.93429e-64
ENSMMUG00000001780	1186.17	-3.93324	0.230458	-17.0671	2.60949e-65	1.86398e-63
ENSMMUG00000016074	2286.23	-4.72863	0.277176	-17.06	2.94351e-65	2.09356e-63
ENSMMUG00000014149	1236.64	-4.61395	0.27068	-17.0458	3.75496e-65	2.64796e-63
ENSMMUG00000016560	710.66	-4.716	0.276721	-17.0425	3.97657e-65	2.79236e-63
ENSMMUG00000019126	2032.96	-3.96971	0.233176	-17.0245	5.40467e-65	3.77917e-63
ENSMMUG00000021344	1140.38	-5.88523	0.346396	-16.9899	9.75565e-65	6.79289e-63
ENSMMUG00000000286	2844.17	-5.67403	0.334341	-16.9708	1.35077e-64	9.3661e-63
ENSMMUG00000008761	913.772	-6.62476	0.391386	-16.9264	2.8732e-64	1.97571e-62
ENSMMUG00000021149	5292.44	-5.65016	0.33389	-16.9222	3.08546e-64	2.1129e-62
ENSMMUG00000009441	2937.64	-2.9372	0.17362	-16.9174	3.34914e-64	2.28403e-62
ENSMMUG00000010161	1849.39	-3.79937	0.224803	-16.9009	4.43078e-64	2.99702e-62
ENSMMUG00000017838	51260.4	-2.59006	0.1536	-16.8624	8.51116e-64	5.7104e-62
ENSMMUG00000020467	3468.56	-3.43602	0.204007	-16.8426	1.18807e-63	7.93902e-62
ENSMMUG00000012376	842.873	-5.70673	0.33904	-16.832	1.42198e-63	9.46389e-62
ENSMMUG00000013054	2731.33	-2.99818	0.178848	-16.7639	4.48604e-63	2.9501e-61
ENSMMUG00000018976	24161.3	-4.45798	0.265999	-16.7594	4.83431e-63	3.16657e-61
ENSMMUG00000016019	1542.48	-5.64235	0.337146	-16.7356	7.20902e-63	4.68501e-61
ENSMMUG00000006345	2487.07	-6.02043	0.361061	-16.6743	2.01581e-62	1.30492e-60
ENSMMUG00000043146	1967.24	-5.40775	0.325278	-16.625	4.59095e-62	2.94888e-60
ENSMMUG00000012917	4607.95	-3.56662	0.214765	-16.607	6.19739e-62	3.96538e-60
ENSMMUG00000009347	1310.28	-7.06898	0.427253	-16.5452	1.73447e-61	1.10129e-59
ENSMMUG00000000428	4340.01	-2.99038	0.180829	-16.5371	1.98419e-61	1.25504e-59
ENSMMUG00000009499	8588.08	-2.7928	0.168889	-16.5363	2.0102e-61	1.26666e-59
ENSMMUG00000009025	804.294	-5.3759	0.325169	-16.5327	2.13529e-61	1.34038e-59
ENSMMUG00000019945	15830.5	-4.92434	0.298408	-16.502	3.54651e-61	2.2095e-59
ENSMMUG00000009719	7945.75	-2.87301	0.174967	-16.4203	1.3692e-60	8.43507e-59
ENSMMUG00000003782	842.734	-5.41172	0.329588	-16.4197	1.38345e-60	8.49131e-59
ENSMMUG00000017255	1853.57	-4.09302	0.250272	-16.3543	4.05408e-60	2.46096e-58
ENSMMUG00000009693	1156.3	-4.1581	0.254518	-16.3371	5.37337e-60	3.24991e-58
ENSMMUG00000039036	6979.04	-3.09576	0.189581	-16.3294	6.09381e-60	3.67224e-58
ENSMMUG00000011009	2785.08	-4.08131	0.250188	-16.313	7.97938e-60	4.7911e-58
ENSMMUG00000010034	6627.22	-3.63084	0.223929	-16.2142	4.0009e-59	2.385e-57
ENSMMUG00000047189	3351.22	-4.93394	0.304582	-16.199	5.1227e-59	3.04277e-57
ENSMMUG00000048779	785.507	-5.52039	0.341024	-16.1877	6.16236e-59	3.64724e-57
ENSMMUG00000018142	4326.97	-3.90437	0.241346	-16.1775	7.26873e-59	4.28674e-57
ENSMMUG00000002069	2142.16	-3.96539	0.245167	-16.1742	7.66455e-59	4.50414e-57
ENSMMUG00000014135	1036.68	-4.24462	0.262538	-16.1677	8.52594e-59	4.99265e-57
ENSMMUG00000015702	1659.39	-4.70647	0.291174	-16.1638	9.07953e-59	5.2981e-57
ENSMMUG00000002753	6271.68	-3.24309	0.200678	-16.1607	9.55163e-59	5.55402e-57
ENSMMUG00000013115	5286.8	-4.79215	0.296621	-16.1558	1.03356e-58	5.98887e-57
ENSMMUG00000012176	1367.05	-4.30535	0.266528	-16.1535	1.0734e-58	6.19806e-57
ENSMMUG00000017766	1266.18	-6.06079	0.375692	-16.1323	1.51196e-58	8.70006e-57
ENSMMUG00000005882	1043.99	-4.88585	0.303761	-16.0845	3.27533e-58	1.86525e-56
ENSMMUG00000017628	2114.48	-5.08186	0.316195	-16.0719	4.01614e-58	2.2793e-56
ENSMMUG00000021332	1867.97	-3.59618	0.224831	-15.995	1.38366e-57	7.74661e-56
ENSMMUG00000048824	762.153	-5.24406	0.328354	-15.9708	2.04304e-57	1.13997e-55
ENSMMUG00000019076	1958.29	-3.83897	0.240983	-15.9305	3.8932e-57	2.1506e-55
ENSMMUG00000020559	1869.74	-3.44444	0.216394	-15.9174	4.79918e-57	2.64226e-55
ENSMMUG00000003201	6383.69	-2.9362	0.184839	-15.8852	8.02865e-57	4.40566e-55
ENSMMUG00000010623	1853.61	-3.38947	0.21338	-15.8846	8.09971e-57	4.42998e-55
ENSMMUG00000014078	4241.33	-3.52818	0.222832	-15.8334	1.83127e-56	9.98285e-55
ENSMMUG00000022031	1675.45	-3.20474	0.202446	-15.8301	1.93004e-56	1.04868e-54
ENSMMUG00000018827	1390.32	-6.0144	0.381346	-15.7715	4.88797e-56	2.63855e-54
ENSMMUG00000020360	1747.76	-2.72101	0.172955	-15.7325	9.05495e-56	4.85627e-54
ENSMMUG00000013613	863.036	-4.84297	0.308784	-15.684	1.94584e-55	1.04021e-53
ENSMMUG00000040526	766.433	-5.37098	0.342688	-15.6731	2.30965e-55	1.23072e-53
ENSMMUG00000011216	1661.54	-2.99508	0.191413	-15.6472	3.47073e-55	1.84349e-53
ENSMMUG00000002868	3964.59	-4.52068	0.289554	-15.6126	5.97537e-55	3.1637e-53
ENSMMUG00000007973	907.728	-3.66462	0.235081	-15.5888	8.67918e-55	4.56608e-53
ENSMMUG00000011040	1717.8	-3.94554	0.253582	-15.5592	1.37821e-54	7.22776e-53
ENSMMUG00000018687	3585.92	-2.59083	0.166886	-15.5245	2.36702e-54	1.23742e-52
ENSMMUG00000008335	6336.52	-4.46417	0.287603	-15.522	2.46432e-54	1.28424e-52
ENSMMUG00000048737	4033.37	-2.96934	0.191334	-15.5191	2.57533e-54	1.33788e-52
ENSMMUG00000003149	5970.23	-3.0971	0.199672	-15.5109	2.92693e-54	1.51578e-52
ENSMMUG00000009413	1092.73	-3.99366	0.257822	-15.49	4.05399e-54	2.09292e-52
ENSMMUG00000001321	11493	-2.5281	0.16333	-15.4785	4.84626e-54	2.49417e-52
ENSMMUG00000002167	7847.52	-3.65233	0.23641	-15.4491	7.65076e-54	3.90784e-52
ENSMMUG00000010176	934.695	-5.23276	0.338962	-15.4376	9.14367e-54	4.60574e-52
ENSMMUG00000005216	1299.08	-5.51383	0.358742	-15.3699	2.60468e-53	1.30407e-51
ENSMMUG00000018580	2970.59	-2.62161	0.171105	-15.3217	5.48022e-53	2.72727e-51
ENSMMUG00000011967	1435.26	-4.6489	0.303719	-15.3066	6.90687e-53	3.42697e-51
ENSMMUG00000020341	1124.35	-6.02219	0.393459	-15.3057	6.99907e-53	3.46235e-51
ENSMMUG00000003612	638.497	-5.56058	0.364011	-15.2758	1.10801e-52	5.44862e-51
ENSMMUG00000000784	629.61	-4.63662	0.304087	-15.2476	1.70674e-52	8.34338e-51
ENSMMUG00000021417	1139.86	-3.00862	0.197484	-15.2348	2.07858e-52	1.01312e-50
ENSMMUG00000010961	630.346	-4.81046	0.31606	-15.2201	2.60177e-52	1.26441e-50
ENSMMUG00000043229	1023.24	-3.45434	0.227185	-15.205	3.27804e-52	1.58841e-50
ENSMMUG00000017586	2353.79	-3.36286	0.221358	-15.192	3.99662e-52	1.93096e-50
ENSMMUG00000017291	11847.3	-2.96935	0.196043	-15.1464	8.00447e-52	3.84542e-50
ENSMMUG00000023591	1196.24	-3.23829	0.214092	-15.1257	1.09627e-51	5.23556e-50
ENSMMUG00000038082	734.254	-5.6346	0.372836	-15.1128	1.33296e-51	6.32944e-50
ENSMMUG00000004237	4070.82	-2.70561	0.179107	-15.1061	1.47667e-51	6.99182e-50
ENSMMUG00000022846	1404.24	-4.30367	0.285641	-15.0667	2.68217e-51	1.26635e-49
ENSMMUG00000020641	1189.11	-4.02974	0.267481	-15.0655	2.73123e-51	1.28585e-49
ENSMMUG00000044603	3861.73	-3.24439	0.215786	-15.0352	4.31845e-51	2.01026e-49
ENSMMUG00000021778	950.605	-3.46369	0.23059	-15.021	5.35232e-51	2.47762e-49
ENSMMUG00000021878	1057.27	-3.75769	0.250279	-15.014	5.94608e-51	2.73718e-49
ENSMMUG00000042454	6355.07	-3.21055	0.214331	-14.9794	1.00069e-50	4.58108e-49
ENSMMUG00000014762	2597.99	-2.98429	0.19965	-14.9476	1.61469e-50	7.37155e-49
ENSMMUG00000015407	1030.16	-4.04345	0.271402	-14.8984	3.37814e-50	1.53377e-48
ENSMMUG00000000443	727.088	-5.44225	0.366073	-14.8666	5.43178e-50	2.45274e-48
ENSMMUG00000045046	567.091	-5.41496	0.364525	-14.8549	6.47112e-50	2.91412e-48
ENSMMUG00000009282	899.914	-3.62637	0.245378	-14.7787	2.00997e-49	8.95409e-48
ENSMMUG00000014670	595.53	-4.07093	0.276108	-14.744	3.36336e-49	1.48633e-47
ENSMMUG00000000828	2653.18	-2.57685	0.175234	-14.7052	5.97133e-49	2.62385e-47
ENSMMUG00000009817	4034.25	-3.01066	0.204752	-14.7039	6.08222e-49	2.65249e-47
ENSMMUG00000012323	677.451	-5.22532	0.357412	-14.6199	2.09747e-48	9.07555e-47
ENSMMUG00000040203	1493.21	-3.9673	0.272126	-14.5789	3.82492e-48	1.63368e-46
ENSMMUG00000007365	5459.75	-4.18626	0.287655	-14.5531	5.58411e-48	2.37282e-46
ENSMMUG00000005224	1018.92	-3.26949	0.224696	-14.5507	5.78148e-48	2.4504e-46
ENSMMUG00000004579	1400.42	-3.4424	0.236717	-14.5423	6.53884e-48	2.7573e-46
ENSMMUG00000020008	621.737	-5.65184	0.388973	-14.5302	7.80261e-48	3.27354e-46
ENSMMUG00000012596	555.737	-5.29705	0.364574	-14.5294	7.88785e-48	3.30094e-46
ENSMMUG00000014750	14356.3	-2.86837	0.197456	-14.5266	8.2209e-48	3.43166e-46
ENSMMUG00000004093	2027.33	-3.26188	0.225275	-14.4796	1.63127e-47	6.7753e-46
ENSMMUG00000021252	2185.69	-2.86399	0.19785	-14.4755	1.72945e-47	7.16512e-46
ENSMMUG00000018493	1733.88	-2.6035	0.17994	-14.4687	1.90957e-47	7.89162e-46
ENSMMUG00000042021	1284.35	-3.57651	0.247284	-14.4632	2.07076e-47	8.53647e-46
ENSMMUG00000006576	2715.33	-3.21134	0.222405	-14.4391	2.93578e-47	1.20724e-45
ENSMMUG00000017093	27590.4	-4.18305	0.289918	-14.4284	3.42863e-47	1.40295e-45
ENSMMUG00000019773	2348.11	-2.85561	0.198692	-14.372	7.75197e-47	3.1564e-45
ENSMMUG00000006840	26696.1	-2.3624	0.164757	-14.3387	1.25303e-46	5.05236e-45
ENSMMUG00000014462	4180.83	-2.40161	0.167729	-14.3183	1.681e-46	6.74518e-45
ENSMMUG00000005602	1266.85	-5.09621	0.356187	-14.3077	1.95922e-46	7.84256e-45
ENSMMUG00000021649	1205.82	-2.82894	0.197879	-14.2963	2.3079e-46	9.17181e-45
ENSMMUG00000012569	1543.79	-5.21531	0.365101	-14.2845	2.73225e-46	1.08064e-44
ENSMMUG00000023448	1733.12	-2.92533	0.205048	-14.2665	3.53681e-46	1.39552e-44
ENSMMUG00000009948	1554.76	-2.64963	0.185876	-14.2548	4.18418e-46	1.64313e-44
ENSMMUG00000022118	1089.43	-3.46661	0.243516	-14.2356	5.50517e-46	2.14663e-44
ENSMMUG00000017014	1653.02	-3.39603	0.238557	-14.2357	5.49858e-46	2.14663e-44
ENSMMUG00000012485	1207.21	-3.90791	0.275494	-14.1851	1.13308e-45	4.3975e-44
ENSMMUG00000014340	908.5	-5.00497	0.353036	-14.177	1.27239e-45	4.91518e-44
ENSMMUG00000006027	18863.9	-2.89913	0.205411	-14.1138	3.12076e-45	1.19993e-43
ENSMMUG00000021867	2238.64	-5.04625	0.357868	-14.1009	3.75067e-45	1.4388e-43
ENSMMUG00000011126	7179.25	-2.92077	0.207685	-14.0634	6.37184e-45	2.43305e-43
ENSMMUG00000003370	1699.72	-3.96203	0.281992	-14.0501	7.69012e-45	2.92967e-43
ENSMMUG00000011593	3145.55	-3.27054	0.233388	-14.0133	1.29179e-44	4.90999e-43
ENSMMUG00000029283	638.375	-3.60572	0.258393	-13.9544	2.95843e-44	1.11679e-42
ENSMMUG00000015653	13325.3	-3.74173	0.2684	-13.9409	3.57646e-44	1.34703e-42
ENSMMUG00000015087	901.963	-3.40771	0.244454	-13.9401	3.6159e-44	1.35879e-42
ENSMMUG00000015934	578.599	-4.9658	0.356965	-13.9112	5.41826e-44	2.02233e-42
ENSMMUG00000016323	683.516	-4.35102	0.31299	-13.9015	6.20595e-44	2.30426e-42
ENSMMUG00000003320	1899.59	-2.82748	0.203396	-13.9014	6.21534e-44	2.30426e-42
ENSMMUG00000009027	493.748	-6.36122	0.458112	-13.8857	7.72913e-44	2.85909e-42
ENSMMUG00000020877	2088.66	-2.56258	0.184652	-13.8779	8.62165e-44	3.17507e-42
ENSMMUG00000012672	6163.74	-2.34013	0.168636	-13.8768	8.75819e-44	3.2182e-42
ENSMMUG00000018726	541.385	-5.6222	0.405914	-13.8507	1.25924e-43	4.59651e-42
ENSMMUG00000044502	481.197	-3.60906	0.261074	-13.8239	1.82958e-43	6.6491e-42
ENSMMUG00000016889	839.452	-3.52956	0.255492	-13.8148	2.0763e-43	7.52918e-42
ENSMMUG00000008049	1915.66	-2.47018	0.178972	-13.802	2.47887e-43	8.96941e-42
ENSMMUG00000048193	824.529	-3.95128	0.28727	-13.7546	4.77958e-43	1.71074e-41
ENSMMUG00000010711	701.682	-3.87946	0.28212	-13.7511	5.01636e-43	1.78777e-41
ENSMMUG00000002740	2068.09	-2.26782	0.165254	-13.7232	7.37267e-43	2.60512e-41
ENSMMUG00000028798	845.794	-4.04517	0.294969	-13.7139	8.38592e-43	2.95684e-41
ENSMMUG00000005032	5986.12	-2.73954	0.199788	-13.7123	8.57434e-43	3.01686e-41
ENSMMUG00000012249	601.321	-4.37272	0.318903	-13.7117	8.63534e-43	3.03188e-41
ENSMMUG00000011981	1534.12	-3.92337	0.286362	-13.7007	1.00504e-42	3.52126e-41
ENSMMUG00000019985	4568.61	-2.80859	0.205011	-13.6997	1.01926e-42	3.56353e-41
ENSMMUG00000006366	458.299	-5.23817	0.382786	-13.6843	1.25956e-42	4.3944e-41
ENSMMUG00000003866	2748.63	-2.80035	0.204837	-13.6711	1.51143e-42	5.26206e-41
ENSMMUG00000010853	713.411	-5.534	0.405007	-13.664	1.66657e-42	5.79003e-41
ENSMMUG00000000492	1166.65	-3.34803	0.24557	-13.6337	2.52379e-42	8.74985e-41
ENSMMUG00000015189	699.966	-4.03916	0.29633	-13.6306	2.63355e-42	9.1113e-41
ENSMMUG00000013840	5858.31	-2.0922	0.153821	-13.6015	3.92172e-42	1.35397e-40
ENSMMUG00000014822	1104.2	-3.66768	0.269804	-13.5939	4.35477e-42	1.50036e-40
ENSMMUG00000037548	558.394	-6.30779	0.464201	-13.5885	4.68684e-42	1.61142e-40
ENSMMUG00000004266	1004.7	-5.57681	0.411723	-13.5451	8.47438e-42	2.9016e-40
ENSMMUG00000005790	1392.85	-2.59809	0.192074	-13.5265	1.09124e-41	3.721e-40
ENSMMUG00000008491	2263.21	-3.18456	0.235635	-13.5148	1.27879e-41	4.33375e-40
ENSMMUG00000043776	944.644	-5.91429	0.438614	-13.484	1.94182e-41	6.56731e-40
ENSMMUG00000013780	617.741	-3.98444	0.29571	-13.4741	2.22115e-41	7.49674e-40
ENSMMUG00000017022	12221.3	-3.82772	0.284243	-13.4664	2.46621e-41	8.30693e-40
ENSMMUG00000014934	2491.97	-4.60876	0.342977	-13.4375	3.64351e-41	1.21734e-39
ENSMMUG00000010342	1490.46	-3.11515	0.232958	-13.3721	8.79658e-41	2.92725e-39
ENSMMUG00000012110	5037.04	-2.29166	0.171625	-13.3527	1.14225e-40	3.79347e-39
ENSMMUG00000016706	2892.61	-2.70352	0.202525	-13.3491	1.19856e-40	3.9725e-39
ENSMMUG00000019089	2221.24	-3.94451	0.295878	-13.3315	1.5172e-40	4.99861e-39
ENSMMUG00000047648	435.015	-4.78329	0.359619	-13.301	2.28361e-40	7.50873e-39
ENSMMUG00000019704	1159.76	-2.66379	0.200349	-13.2957	2.45083e-40	8.02671e-39
ENSMMUG00000012694	1941.34	-2.66655	0.200658	-13.289	2.68051e-40	8.76161e-39
ENSMMUG00000013442	10895.9	-2.16146	0.162816	-13.2755	3.21218e-40	1.04788e-38
ENSMMUG00000018767	959.873	-5.59136	0.421213	-13.2744	3.25676e-40	1.06033e-38
ENSMMUG00000020950	2318.92	-2.28894	0.172632	-13.2591	3.99831e-40	1.29922e-38
ENSMMUG00000010274	865.215	-3.1916	0.240857	-13.251	4.4523e-40	1.44391e-38
ENSMMUG00000022124	599.168	-4.25353	0.321886	-13.2144	7.24659e-40	2.34552e-38
ENSMMUG00000031493	729.741	-3.5148	0.26613	-13.2071	7.9863e-40	2.5799e-38
ENSMMUG00000013259	8953.61	-3.26316	0.247292	-13.1956	9.30296e-40	2.99357e-38
ENSMMUG00000009298	1314.79	-3.39168	0.257456	-13.1738	1.2412e-39	3.98627e-38
ENSMMUG00000041459	1251.27	-3.70353	0.281518	-13.1556	1.58036e-39	5.05593e-38
ENSMMUG00000011568	472.934	-3.76627	0.286391	-13.1508	1.68366e-39	5.37604e-38
ENSMMUG00000006837	2346.25	-2.41221	0.183835	-13.1216	2.47677e-39	7.86302e-38
ENSMMUG00000016438	3338.6	-2.59435	0.197854	-13.1124	2.79439e-39	8.85443e-38
ENSMMUG00000008698	500.863	-4.12777	0.315094	-13.1001	3.28754e-39	1.03576e-37
ENSMMUG00000040362	1375.62	-3.55601	0.271448	-13.1001	3.28738e-39	1.03576e-37
ENSMMUG00000016023	959.891	-3.89587	0.297438	-13.0981	3.37587e-39	1.06157e-37
ENSMMUG00000013719	2411.25	-2.61211	0.19951	-13.0926	3.62796e-39	1.13869e-37
ENSMMUG00000016961	481.736	-6.3781	0.487466	-13.0842	4.05427e-39	1.26557e-37
ENSMMUG00000015402	425.13	-3.75793	0.287212	-13.0842	4.05513e-39	1.26557e-37
ENSMMUG00000013309	891.621	-3.85912	0.295293	-13.0688	4.96435e-39	1.54641e-37
ENSMMUG00000001981	2295.07	-2.89264	0.221464	-13.0615	5.46603e-39	1.69949e-37
ENSMMUG00000019485	1303.59	-3.7862	0.289881	-13.0613	5.48196e-39	1.70125e-37
ENSMMUG00000018341	2862.89	-2.59297	0.1986	-13.0563	5.85412e-39	1.81335e-37
ENSMMUG00000021516	27920	-2.6349	0.201835	-13.0548	5.97035e-39	1.84591e-37
ENSMMUG00000021338	2441.08	-3.99744	0.306379	-13.0474	6.57855e-39	2.03016e-37
ENSMMUG00000002925	12319	-2.09231	0.160532	-13.0336	7.88066e-39	2.42297e-37
ENSMMUG00000010451	6025.06	-3.17808	0.244922	-12.9759	1.67566e-38	5.11401e-37
ENSMMUG00000021689	817.295	-3.01653	0.232821	-12.9564	2.1606e-38	6.58188e-37
ENSMMUG00000012349	1883.11	-3.02566	0.23357	-12.9539	2.23196e-38	6.78678e-37
ENSMMUG00000004732	531.093	-4.49385	0.347066	-12.9481	2.4075e-38	7.30717e-37
ENSMMUG00000020956	3710.96	-2.21394	0.171503	-12.9091	4.00066e-38	1.21205e-36
ENSMMUG00000020491	494.362	-4.52899	0.351373	-12.8894	5.16491e-38	1.55623e-36
ENSMMUG00000023611	780.592	-4.36707	0.338832	-12.8886	5.21803e-38	1.56662e-36
ENSMMUG00000039007	2415.82	-3.52305	0.273347	-12.8886	5.21829e-38	1.56662e-36
ENSMMUG00000012242	8955.88	-2.41208	0.187216	-12.8839	5.54357e-38	1.65528e-36
ENSMMUG00000007197	637.478	-4.9241	0.382436	-12.8756	6.17472e-38	1.84042e-36
ENSMMUG00000006461	2742.56	-2.76151	0.214575	-12.8697	6.67031e-38	1.98457e-36
ENSMMUG00000017793	760.161	-3.15898	0.246334	-12.824	1.20343e-37	3.56767e-36
ENSMMUG00000019072	2076.2	-3.18892	0.248912	-12.8114	1.41507e-37	4.18013e-36
ENSMMUG00000005856	4001.09	-2.62502	0.205482	-12.775	2.26212e-37	6.67045e-36
ENSMMUG00000020687	7161.06	-2.54031	0.199025	-12.7638	2.61183e-37	7.68797e-36
ENSMMUG00000011868	6779.79	-2.30173	0.180374	-12.7609	2.71153e-37	7.96728e-36
ENSMMUG00000037683	1579.7	-2.42921	0.190393	-12.759	2.77849e-37	8.14959e-36
ENSMMUG00000005358	592.42	-4.14087	0.324865	-12.7464	3.26412e-37	9.55707e-36
ENSMMUG00000048388	4272.33	-2.84264	0.223078	-12.7428	3.42066e-37	9.99774e-36
ENSMMUG00000047109	5461.75	-2.03955	0.160469	-12.7099	5.20769e-37	1.51673e-35
ENSMMUG00000016515	1807.52	-3.14806	0.248109	-12.6882	6.87329e-37	1.98786e-35
ENSMMUG00000011832	460.149	-6.23739	0.491598	-12.688	6.89414e-37	1.99041e-35
ENSMMUG00000044322	8090.01	-2.37875	0.187865	-12.662	9.60491e-37	2.75862e-35
ENSMMUG00000017653	2814.76	-2.64399	0.209022	-12.6493	1.12851e-36	3.21887e-35
ENSMMUG00000016829	886.807	-3.35891	0.265628	-12.6451	1.19007e-36	3.38862e-35
ENSMMUG00000000302	1715.55	-3.18362	0.252009	-12.633	1.38919e-36	3.94207e-35
ENSMMUG00000013027	397.025	-5.18364	0.410427	-12.6299	1.44509e-36	4.09368e-35
ENSMMUG00000007399	1044.7	-2.84544	0.226015	-12.5896	2.40835e-36	6.79917e-35
ENSMMUG00000042653	3149.24	-3.30126	0.262509	-12.5758	2.86855e-36	8.07091e-35
ENSMMUG00000039985	611.233	-4.53826	0.361508	-12.5537	3.79279e-36	1.06172e-34
ENSMMUG00000008723	1464.38	-2.73719	0.218124	-12.5487	4.03851e-36	1.1286e-34
ENSMMUG00000007633	2276.54	-2.96343	0.236272	-12.5425	4.37239e-36	1.21985e-34
ENSMMUG00000012147	2171.71	-3.59636	0.286821	-12.5387	4.58586e-36	1.27726e-34
ENSMMUG00000016106	402.677	-4.53604	0.361798	-12.5375	4.6551e-36	1.29437e-34
ENSMMUG00000005744	1000.9	-4.46644	0.356846	-12.5165	6.06792e-36	1.68438e-34
ENSMMUG00000047896	2377.6	-2.43943	0.19507	-12.5054	6.9764e-36	1.9301e-34
ENSMMUG00000018112	1105.11	-2.81745	0.22535	-12.5025	7.23281e-36	1.9977e-34
ENSMMUG00000015588	1645.81	-2.34991	0.188118	-12.4917	8.28856e-36	2.28169e-34
ENSMMUG00000016927	1754.5	-2.65011	0.21238	-12.4781	9.82784e-36	2.68757e-34
ENSMMUG00000019393	3049.43	-2.94062	0.235756	-12.4731	1.0463e-35	2.85656e-34
ENSMMUG00000000208	3173.98	-2.61099	0.209402	-12.4688	1.10518e-35	3.01235e-34
ENSMMUG00000007394	393.934	-6.0952	0.489908	-12.4415	1.55485e-35	4.23104e-34
ENSMMUG00000003435	475.439	-4.45378	0.358734	-12.4153	2.15967e-35	5.83852e-34
ENSMMUG00000002878	421.091	-4.5205	0.364286	-12.4092	2.33037e-35	6.28972e-34
ENSMMUG00000018922	1935.47	-2.61054	0.210838	-12.3818	3.27978e-35	8.82345e-34
ENSMMUG00000021385	592.168	-5.69725	0.460597	-12.3693	3.832e-35	1.02924e-33
ENSMMUG00000023342	463.703	-3.42923	0.278031	-12.334	5.94532e-35	1.58913e-33
ENSMMUG00000015689	40448.7	-2.14561	0.174317	-12.3086	8.13735e-35	2.15763e-33
ENSMMUG00000001012	1539.88	-2.5818	0.209961	-12.2966	9.45069e-35	2.4939e-33
ENSMMUG00000010143	500.394	-4.47252	0.363795	-12.2941	9.74789e-35	2.56824e-33
ENSMMUG00000019807	695.312	-2.87637	0.233997	-12.2923	9.95832e-35	2.61951e-33
ENSMMUG00000009194	8350.28	-2.2341	0.181839	-12.2861	1.07556e-34	2.82476e-33
ENSMMUG00000010014	1744.73	-3.52005	0.286605	-12.2819	1.1334e-34	2.97194e-33
ENSMMUG00000011517	956.84	-3.46402	0.28213	-12.2781	1.18739e-34	3.10861e-33
ENSMMUG00000021448	10628.4	-2.51364	0.204773	-12.2753	1.22984e-34	3.21465e-33
ENSMMUG00000019268	1832.63	-2.6613	0.21692	-12.2686	1.33584e-34	3.48622e-33
ENSMMUG00000001128	831.118	-3.8231	0.31177	-12.2626	1.43846e-34	3.74815e-33
ENSMMUG00000031111	492.571	-5.82795	0.475982	-12.244	1.80793e-34	4.6814e-33
ENSMMUG00000004051	414.556	-4.46496	0.364786	-12.24	1.90109e-34	4.91495e-33
ENSMMUG00000029827	4831.37	-3.79314	0.310697	-12.2085	2.79996e-34	7.20513e-33
ENSMMUG00000000040	1682.95	-2.91525	0.238921	-12.2017	3.04299e-34	7.81835e-33
ENSMMUG00000009017	14117.8	-2.21608	0.181802	-12.1895	3.53515e-34	9.06881e-33
ENSMMUG00000009145	1103.24	-3.36211	0.276355	-12.1659	4.72096e-34	1.20921e-32
ENSMMUG00000042762	5031.48	-1.93075	0.158926	-12.1487	5.82532e-34	1.48977e-32
ENSMMUG00000046417	9008.58	-2.45337	0.202153	-12.1363	6.78656e-34	1.73026e-32
ENSMMUG00000007293	945.486	-2.47835	0.204294	-12.1313	7.20978e-34	1.83534e-32
ENSMMUG00000001608	4906.03	-2.68258	0.221174	-12.1288	7.42935e-34	1.88833e-32
ENSMMUG00000019093	2961.71	-2.21753	0.183051	-12.1143	8.87455e-34	2.25221e-32
ENSMMUG00000011536	480.553	-5.03548	0.415908	-12.1072	9.67735e-34	2.45219e-32
ENSMMUG00000004471	571.794	-4.15241	0.34308	-12.1033	1.01406e-33	2.56566e-32
ENSMMUG00000047630	8412.43	-1.85401	0.153185	-12.1031	1.01727e-33	2.56985e-32
ENSMMUG00000046792	347.382	-6.15362	0.508831	-12.0936	1.14105e-33	2.86943e-32
ENSMMUG00000008639	3105.57	-2.34661	0.194435	-12.0689	1.54246e-33	3.86129e-32
ENSMMUG00000016018	459.316	-5.35262	0.444315	-12.0469	2.01363e-33	5.02558e-32
ENSMMUG00000020375	940.732	-9.12252	0.757679	-12.0401	2.18731e-33	5.45085e-32
ENSMMUG00000014814	494.69	-4.70441	0.39139	-12.0198	2.79751e-33	6.96102e-32
ENSMMUG00000032429	1719.76	-2.32293	0.193274	-12.0189	2.82794e-33	7.02617e-32
ENSMMUG00000020665	444.305	-5.8741	0.489287	-12.0054	3.32704e-33	8.25385e-32
ENSMMUG00000000158	6743.1	-2.60387	0.217005	-11.9991	3.59154e-33	8.89672e-32
ENSMMUG00000013333	1096.62	-4.24555	0.354173	-11.9872	4.14624e-33	1.02554e-31
ENSMMUG00000012948	2202.97	-2.92789	0.244293	-11.9851	4.25123e-33	1.04995e-31
ENSMMUG00000011797	1596	-2.85175	0.238132	-11.9755	4.77614e-33	1.17783e-31
ENSMMUG00000018001	1163.44	-3.32509	0.278138	-11.9548	6.12731e-33	1.50655e-31
ENSMMUG00000002429	2437.05	-2.29088	0.191845	-11.9413	7.20509e-33	1.76893e-31
ENSMMUG00000016407	566.092	-3.50254	0.293737	-11.9241	8.86334e-33	2.17283e-31
ENSMMUG00000009593	807.768	-3.2218	0.270787	-11.8979	1.21345e-32	2.96597e-31
ENSMMUG00000012415	1336.92	-3.68915	0.310417	-11.8845	1.42516e-32	3.47321e-31
ENSMMUG00000009937	314.365	-4.75667	0.400693	-11.8711	1.67232e-32	4.06957e-31
ENSMMUG00000046237	11039.7	-2.32347	0.196229	-11.8406	2.40787e-32	5.84234e-31
ENSMMUG00000012643	511.022	-5.61799	0.474634	-11.8365	2.52897e-32	6.12719e-31
ENSMMUG00000020804	2334.81	-2.54854	0.215347	-11.8346	2.5872e-32	6.25914e-31
ENSMMUG00000007683	4601.86	-1.7994	0.152269	-11.8172	3.18007e-32	7.68223e-31
ENSMMUG00000011155	1506	-2.2882	0.193794	-11.8074	3.57463e-32	8.62281e-31
ENSMMUG00000019628	429.794	-3.73546	0.316392	-11.8064	3.61592e-32	8.70974e-31
ENSMMUG00000017927	1813.5	-2.1341	0.180797	-11.8038	3.73026e-32	8.97211e-31
ENSMMUG00000011694	7757.29	-2.34657	0.198835	-11.8016	3.83041e-32	9.17306e-31
ENSMMUG00000004420	2100.73	-2.09713	0.177716	-11.8005	3.88177e-32	9.28264e-31
ENSMMUG00000020516	6093.2	-2.41265	0.204502	-11.7976	4.01446e-32	9.58611e-31
ENSMMUG00000021191	899.177	-2.9263	0.248111	-11.7943	4.17709e-32	9.96011e-31
ENSMMUG00000015932	682.144	-2.90749	0.246549	-11.7928	4.2537e-32	1.01282e-30
ENSMMUG00000017495	1146.24	-2.86997	0.243503	-11.7861	4.6014e-32	1.09091e-30
ENSMMUG00000003390	3125.27	-2.57807	0.218741	-11.7859	4.61399e-32	1.09233e-30
ENSMMUG00000020134	909.284	-3.67953	0.312778	-11.764	5.98243e-32	1.40825e-30
ENSMMUG00000039294	13410.1	-3.20365	0.273042	-11.7332	8.61542e-32	2.02517e-30
ENSMMUG00000012058	576.887	-2.92409	0.250525	-11.6718	1.77554e-31	4.13842e-30
ENSMMUG00000001580	1406.03	-2.72587	0.233681	-11.6649	1.92588e-31	4.46999e-30
ENSMMUG00000031435	294.757	-5.89854	0.505887	-11.6598	2.04526e-31	4.7338e-30
ENSMMUG00000001531	2971.2	-2.7719	0.239099	-11.5931	4.4682e-31	1.027e-29
ENSMMUG00000005506	268.157	-5.77054	0.498431	-11.5774	5.36454e-31	1.22962e-29
ENSMMUG00000020648	1107.61	-2.60044	0.225683	-11.5225	1.01564e-30	2.32153e-29
ENSMMUG00000003158	1080.28	-3.11018	0.270048	-11.5172	1.08127e-30	2.46475e-29
ENSMMUG00000041008	1743.31	-2.92058	0.253953	-11.5005	1.31178e-30	2.98609e-29
ENSMMUG00000005220	8579.17	-2.48193	0.215988	-11.4911	1.46292e-30	3.32559e-29
ENSMMUG00000020747	9538.61	-1.70797	0.148711	-11.4852	1.5666e-30	3.5564e-29
ENSMMUG00000047311	903.563	-3.09482	0.26983	-11.4695	1.87648e-30	4.24823e-29
ENSMMUG00000031121	367.16	-5.42142	0.472866	-11.465	1.97691e-30	4.4634e-29
ENSMMUG00000003721	807.576	-2.76558	0.241306	-11.4609	2.0735e-30	4.66876e-29
ENSMMUG00000000316	662.341	-5.24613	0.458449	-11.4432	2.54277e-30	5.70987e-29
ENSMMUG00000013024	1712.79	-2.45834	0.215431	-11.4113	3.67405e-30	8.18366e-29
ENSMMUG00000000796	1334.56	-2.30328	0.202077	-11.398	4.27613e-30	9.51195e-29
ENSMMUG00000001536	2915.96	-2.00064	0.176446	-11.3385	8.45486e-30	1.86074e-28
ENSMMUG00000000963	2247.93	-2.16569	0.19118	-11.328	9.53568e-30	2.09583e-28
ENSMMUG00000045506	835.369	-2.66904	0.235911	-11.3137	1.12201e-29	2.45952e-28
ENSMMUG00000001427	1098.14	-3.49143	0.308861	-11.3042	1.25076e-29	2.73452e-28
ENSMMUG00000000823	10349.4	-1.95703	0.173136	-11.3034	1.2618e-29	2.75501e-28
ENSMMUG00000019106	329.825	-5.53614	0.489962	-11.2991	1.3253e-29	2.88986e-28
ENSMMUG00000001713	986.329	-2.78049	0.246096	-11.2984	1.33624e-29	2.90987e-28
ENSMMUG00000009997	4645.57	-1.74708	0.154845	-11.2827	1.59678e-29	3.46813e-28
ENSMMUG00000023310	1255.67	-3.75071	0.333064	-11.2612	2.03947e-29	4.41806e-28
ENSMMUG00000016321	2095.37	-2.21072	0.19647	-11.2522	2.25789e-29	4.86577e-28
ENSMMUG00000013637	7400.41	-3.35598	0.29936	-11.2105	3.62135e-29	7.78378e-28
ENSMMUG00000013668	34255.3	-2.18813	0.1955	-11.1925	4.4367e-29	9.49936e-28
ENSMMUG00000017187	1399.12	-2.72993	0.244772	-11.153	6.92637e-29	1.4697e-27
ENSMMUG00000017985	12929.8	-1.73232	0.155329	-11.1526	6.95315e-29	1.4735e-27
ENSMMUG00000023765	1603.48	-3.11193	0.279216	-11.1452	7.55407e-29	1.5988e-27
ENSMMUG00000018338	2459.8	-2.03441	0.182667	-11.1373	8.26098e-29	1.74396e-27
ENSMMUG00000003475	398.63	-6.41903	0.577384	-11.1174	1.03207e-28	2.16774e-27
ENSMMUG00000011557	2655.55	-2.19096	0.197202	-11.1102	1.11874e-28	2.3468e-27
ENSMMUG00000019484	401.382	-3.55001	0.31968	-11.1049	1.18754e-28	2.48484e-27
ENSMMUG00000032005	2055.1	-2.89541	0.260995	-11.0937	1.34564e-28	2.81211e-27
ENSMMUG00000011895	3318.15	-2.0108	0.181506	-11.0784	1.59636e-28	3.32765e-27
ENSMMUG00000017592	4806.59	-1.94655	0.175749	-11.0758	1.64449e-28	3.42368e-27
ENSMMUG00000002489	1942.05	-2.04428	0.1847	-11.0681	1.79135e-28	3.72476e-27
ENSMMUG00000003061	1209.96	-4.1795	0.378529	-11.0414	2.41137e-28	4.98892e-27
ENSMMUG00000020463	3065.77	-3.33191	0.301926	-11.0355	2.57575e-28	5.32237e-27
ENSMMUG00000022735	4129.05	-2.11382	0.19172	-11.0255	2.87828e-28	5.92532e-27
ENSMMUG00000019776	334.379	-4.70093	0.4275	-10.9963	3.97945e-28	8.16181e-27
ENSMMUG00000018379	938.516	-2.4792	0.225893	-10.9751	5.0367e-28	1.02793e-26
ENSMMUG00000047499	506.094	-3.3958	0.309782	-10.9619	5.82565e-28	1.18457e-26
ENSMMUG00000007313	2325.52	-2.47719	0.226032	-10.9595	5.98361e-28	1.2152e-26
ENSMMUG00000013485	2242.41	-2.28196	0.20835	-10.9525	6.46173e-28	1.3107e-26
ENSMMUG00000007093	3468.08	-2.7082	0.247335	-10.9495	6.67961e-28	1.35323e-26
ENSMMUG00000011942	874.39	-2.75311	0.251866	-10.9308	8.20976e-28	1.6612e-26
ENSMMUG00000013166	3199.19	-1.97917	0.181072	-10.9303	8.25776e-28	1.66887e-26
ENSMMUG00000020989	1619.25	-2.15401	0.197176	-10.9243	8.82155e-28	1.78064e-26
ENSMMUG00000009123	348.467	-4.31855	0.395469	-10.9201	9.2413e-28	1.86084e-26
ENSMMUG00000003112	1355.87	-2.72729	0.250028	-10.9079	1.05623e-27	2.12167e-26
ENSMMUG00000008144	362.715	-3.25293	0.298273	-10.9059	1.0804e-27	2.16759e-26
ENSMMUG00000001443	3142.27	-1.91201	0.175338	-10.9047	1.09448e-27	2.19319e-26
ENSMMUG00000013795	621.383	-3.46142	0.317602	-10.8986	1.17013e-27	2.33914e-26
ENSMMUG00000000798	482.861	-4.16883	0.382552	-10.8974	1.18571e-27	2.36741e-26
ENSMMUG00000046692	6076.63	-2.26784	0.208196	-10.8928	1.24758e-27	2.48796e-26
ENSMMUG00000022764	561.103	-3.82973	0.351694	-10.8894	1.29531e-27	2.58002e-26
ENSMMUG00000045942	13634.3	-2.1004	0.193079	-10.8784	1.4603e-27	2.89822e-26
ENSMMUG00000007601	442.349	-3.3589	0.309276	-10.8605	1.77701e-27	3.50579e-26
ENSMMUG00000005650	1159.46	-2.3271	0.21454	-10.8469	2.06325e-27	4.05601e-26
ENSMMUG00000014752	519.54	-4.41082	0.407167	-10.8329	2.40323e-27	4.71876e-26
ENSMMUG00000012668	2094.74	-2.3333	0.21554	-10.8254	2.61051e-27	5.11364e-26
ENSMMUG00000014073	738.573	-2.88154	0.266203	-10.8246	2.63286e-27	5.15133e-26
ENSMMUG00000004791	687.316	-2.6086	0.241157	-10.817	2.85933e-27	5.57469e-26
ENSMMUG00000013067	878.698	-2.59275	0.23972	-10.8158	2.89865e-27	5.64471e-26
ENSMMUG00000004382	578.895	-3.13467	0.289871	-10.814	2.95462e-27	5.74695e-26
ENSMMUG00000004441	1121.43	-2.78673	0.257868	-10.8068	3.1961e-27	6.20936e-26
ENSMMUG00000007612	11663.4	-1.96168	0.181918	-10.7833	4.12678e-27	7.99871e-26
ENSMMUG00000015338	718.967	-3.89973	0.361934	-10.7747	4.53324e-27	8.76604e-26
ENSMMUG00000007375	2025.01	-3.24134	0.301594	-10.7473	6.09929e-27	1.17806e-25
ENSMMUG00000002424	11007.1	-1.59014	0.148156	-10.7329	7.13593e-27	1.37668e-25
ENSMMUG00000017760	1302.76	-2.60724	0.242981	-10.7302	7.341e-27	1.41459e-25
ENSMMUG00000016803	38008.9	-1.8158	0.169277	-10.7268	7.61591e-27	1.46416e-25
ENSMMUG00000048322	296.29	-5.50925	0.514051	-10.7173	8.44045e-27	1.61892e-25
ENSMMUG00000002116	3988.65	-2.30251	0.214956	-10.7116	8.98379e-27	1.72115e-25
ENSMMUG00000007841	377.157	-3.64264	0.340158	-10.7087	9.26796e-27	1.7715e-25
ENSMMUG00000032300	356.869	-4.59783	0.429581	-10.703	9.84842e-27	1.88028e-25
ENSMMUG00000002300	4816.42	-2.03954	0.190598	-10.7008	1.00936e-26	1.92487e-25
ENSMMUG00000004071	3292.55	-2.62356	0.245298	-10.6954	1.06977e-26	2.03772e-25
ENSMMUG00000020594	1483.38	-2.84752	0.266456	-10.6867	1.17539e-26	2.23377e-25
ENSMMUG00000019457	27497.9	-1.92043	0.179732	-10.685	1.19655e-26	2.27139e-25
ENSMMUG00000020608	2043.36	-2.18834	0.205254	-10.6617	1.5384e-26	2.90038e-25
ENSMMUG00000020965	15210	-1.61952	0.151982	-10.656	1.63559e-26	3.0801e-25
ENSMMUG00000001192	8069.89	-1.82362	0.171304	-10.6455	1.8297e-26	3.44174e-25
ENSMMUG00000020668	348.572	-3.84137	0.361782	-10.6179	2.45979e-26	4.6165e-25
ENSMMUG00000042878	2526.66	-3.35976	0.316856	-10.6034	2.87334e-26	5.38654e-25
ENSMMUG00000006527	2177.37	-1.98837	0.187616	-10.5981	3.04174e-26	5.68936e-25
ENSMMUG00000017966	12386.1	-1.66814	0.157419	-10.5968	3.08355e-26	5.76106e-25
ENSMMUG00000000449	407.419	-4.13425	0.390502	-10.587	3.42314e-26	6.38832e-25
ENSMMUG00000045106	961.876	-2.67959	0.253158	-10.5846	3.51108e-26	6.54507e-25
ENSMMUG00000003913	342.548	-4.10858	0.388252	-10.5823	3.602e-26	6.707e-25
ENSMMUG00000019783	500.933	-3.01166	0.28461	-10.5817	3.6218e-26	6.7363e-25
ENSMMUG00000013974	519.571	-4.03218	0.381649	-10.5652	4.32198e-26	8.01161e-25
ENSMMUG00000001901	2034.56	-1.95162	0.184819	-10.5596	4.58393e-26	8.47823e-25
ENSMMUG00000023479	14521	-2.2298	0.211193	-10.5581	4.65981e-26	8.60895e-25
ENSMMUG00000012547	721.791	-2.8945	0.27459	-10.5411	5.58138e-26	1.02658e-24
ENSMMUG00000012432	478.929	-3.37842	0.32053	-10.5401	5.64358e-26	1.03687e-24
ENSMMUG00000040675	666.821	-3.71683	0.352681	-10.5388	5.72349e-26	1.05038e-24
ENSMMUG00000017588	3877.48	-2.9368	0.279929	-10.4912	9.47852e-26	1.72613e-24
ENSMMUG00000000962	14645	-1.88084	0.179455	-10.4809	1.05753e-25	1.92375e-24
ENSMMUG00000002892	367.659	-4.51427	0.431131	-10.4708	1.17683e-25	2.13607e-24
ENSMMUG00000017233	1253.5	-2.2967	0.219387	-10.4687	1.20252e-25	2.18033e-24
ENSMMUG00000021372	1103.3	-2.28377	0.218728	-10.4411	1.60869e-25	2.90406e-24
ENSMMUG00000042289	586.44	-2.86385	0.274416	-10.4362	1.69511e-25	3.05674e-24
ENSMMUG00000008787	1178.45	-2.1444	0.205895	-10.415	2.11849e-25	3.80776e-24
ENSMMUG00000019462	2124.06	-2.13056	0.204984	-10.3938	2.6463e-25	4.75129e-24
ENSMMUG00000006563	923.684	-2.39109	0.230404	-10.3778	3.12954e-25	5.60072e-24
ENSMMUG00000019526	1170.42	-2.20488	0.212857	-10.3585	3.82986e-25	6.83927e-24
ENSMMUG00000047806	9533.8	-1.6141	0.156133	-10.338	4.74559e-25	8.44725e-24
ENSMMUG00000005576	1429.38	-2.67425	0.258813	-10.3327	5.01045e-25	8.89959e-24
ENSMMUG00000020456	4704.53	-2.31529	0.224278	-10.3233	5.52844e-25	9.79864e-24
ENSMMUG00000022864	1078.46	-3.34432	0.32419	-10.3159	5.96989e-25	1.05698e-23
ENSMMUG00000004172	708.593	-2.7077	0.262542	-10.3134	6.12877e-25	1.08395e-23
ENSMMUG00000019081	253.225	-5.90644	0.572763	-10.3122	6.20676e-25	1.09657e-23
ENSMMUG00000014305	12165.6	-2.77825	0.269829	-10.2964	7.31755e-25	1.2887e-23
ENSMMUG00000009091	255.438	-5.08739	0.494545	-10.287	8.06302e-25	1.41697e-23
ENSMMUG00000008697	1031.9	-3.29533	0.320343	-10.2869	8.07637e-25	1.41781e-23
ENSMMUG00000020954	1961.69	-2.05593	0.200005	-10.2794	8.72735e-25	1.52724e-23
ENSMMUG00000044472	36378.2	-1.5827	0.154061	-10.2732	9.30678e-25	1.6235e-23
ENSMMUG00000023733	360.965	-4.63181	0.450874	-10.2729	9.33121e-25	1.62434e-23
ENSMMUG00000043913	935.998	-2.41585	0.235308	-10.2668	9.94655e-25	1.72601e-23
ENSMMUG00000002139	1238.17	-1.97793	0.192815	-10.2581	1.08785e-24	1.88576e-23
ENSMMUG00000039687	2108.25	-3.17751	0.31069	-10.2273	1.49681e-24	2.58387e-23
ENSMMUG00000014591	3622.64	-1.655	0.161837	-10.2263	1.51148e-24	2.60647e-23
ENSMMUG00000000340	3317.74	-1.65161	0.161508	-10.2261	1.51428e-24	2.60859e-23
ENSMMUG00000008075	309.558	-3.67678	0.359872	-10.2169	1.66566e-24	2.86638e-23
ENSMMUG00000001635	4993.78	-2.6925	0.26394	-10.2012	1.95852e-24	3.36337e-23
ENSMMUG00000018256	7564.56	-2.23226	0.219596	-10.1653	2.83253e-24	4.84925e-23
ENSMMUG00000043748	1056.24	-3.33048	0.328292	-10.1449	3.49296e-24	5.95528e-23
ENSMMUG00000009428	2167.74	-2.16866	0.213859	-10.1406	3.64729e-24	6.21201e-23
ENSMMUG00000048363	297.911	-4.94065	0.487693	-10.1307	4.03931e-24	6.85855e-23
ENSMMUG00000031856	5564.74	-1.68445	0.166408	-10.1224	4.39423e-24	7.44593e-23
ENSMMUG00000003403	337.428	-4.01404	0.397035	-10.11	4.98609e-24	8.43158e-23
ENSMMUG00000038004	3197.97	-1.94543	0.19295	-10.0825	6.60005e-24	1.11381e-22
ENSMMUG00000002401	1884.36	-1.94143	0.193557	-10.0303	1.12196e-23	1.87999e-22
ENSMMUG00000022763	546.01	-4.55118	0.454746	-10.0082	1.40304e-23	2.33916e-22
ENSMMUG00000004091	8485.14	-1.57692	0.157583	-10.0069	1.4213e-23	2.36721e-22
ENSMMUG00000003360	1818.48	-2.32087	0.232001	-10.0037	1.46811e-23	2.44027e-22
ENSMMUG00000003565	437.986	-3.8521	0.386022	-9.97898	1.88401e-23	3.12218e-22
ENSMMUG00000021660	802.829	-2.3462	0.23515	-9.97745	1.91329e-23	3.16754e-22
ENSMMUG00000048708	2301.62	-3.70486	0.37271	-9.94032	2.77936e-23	4.57848e-22
ENSMMUG00000030144	622.255	-3.19272	0.321694	-9.92471	3.25042e-23	5.34385e-22
ENSMMUG00000023649	1996.08	-2.04899	0.206508	-9.92207	3.33745e-23	5.48149e-22
ENSMMUG00000022317	3034.01	-2.42202	0.244853	-9.8917	4.52289e-23	7.37004e-22
ENSMMUG00000013150	823.247	-2.51201	0.254161	-9.88353	4.90724e-23	7.98849e-22
ENSMMUG00000028718	399.504	-4.31968	0.437068	-9.88332	4.91754e-23	7.99739e-22
ENSMMUG00000018353	4179.17	-1.66662	0.168655	-9.88178	4.99381e-23	8.11347e-22
ENSMMUG00000004677	570.907	-2.57965	0.261247	-9.87438	5.37662e-23	8.72687e-22
ENSMMUG00000013494	6091.18	-1.86711	0.189296	-9.86343	5.99656e-23	9.72358e-22
ENSMMUG00000045285	1584.04	-2.51515	0.255625	-9.83923	7.62915e-23	1.23347e-21
ENSMMUG00000013149	1185.71	-2.04922	0.208676	-9.8201	9.22558e-23	1.48867e-21
ENSMMUG00000010273	317.569	-3.21473	0.327371	-9.81982	9.2513e-23	1.49137e-21
ENSMMUG00000014816	3491.05	-2.05903	0.209925	-9.80839	1.03613e-22	1.66544e-21
ENSMMUG00000019022	2000.98	-2.18911	0.223217	-9.80712	1.04923e-22	1.68486e-21
ENSMMUG00000010208	8723.37	-2.22311	0.226715	-9.80576	1.06341e-22	1.70599e-21
ENSMMUG00000000297	426.949	-3.29205	0.3363	-9.78901	1.25516e-22	2.00584e-21
ENSMMUG00000018137	5251.56	-5.56072	0.568186	-9.7868	1.28292e-22	2.04822e-21
ENSMMUG00000013715	1174.35	-3.74252	0.382649	-9.78055	1.36473e-22	2.17674e-21
ENSMMUG00000005496	415.67	-2.87541	0.294027	-9.77938	1.38058e-22	2.1999e-21
ENSMMUG00000018652	204.799	-5.43224	0.555969	-9.77077	1.50313e-22	2.39058e-21
ENSMMUG00000004303	300.902	-4.09029	0.418705	-9.76892	1.53077e-22	2.43221e-21
ENSMMUG00000003582	6112.93	-2.14204	0.219559	-9.75612	1.73681e-22	2.75167e-21
ENSMMUG00000013785	633.317	-2.88946	0.296472	-9.74616	1.91577e-22	3.03229e-21
ENSMMUG00000005793	395.896	-4.40489	0.452091	-9.74337	1.96922e-22	3.11392e-21
ENSMMUG00000000083	1151.11	-2.20872	0.226776	-9.73963	2.04294e-22	3.22435e-21
ENSMMUG00000010119	611.417	-2.76721	0.284675	-9.7206	2.46336e-22	3.8805e-21
ENSMMUG00000015970	253.438	-3.72163	0.383026	-9.71638	2.56744e-22	4.04061e-21
ENSMMUG00000020342	612.528	-2.64024	0.27176	-9.71534	2.59384e-22	4.07828e-21
ENSMMUG00000002975	1063.76	-2.17916	0.224438	-9.70943	2.74875e-22	4.31366e-21
ENSMMUG00000008475	1746.39	-2.65103	0.273156	-9.70519	2.86532e-22	4.4881e-21
ENSMMUG00000006086	1130.51	-2.66931	0.275229	-9.69848	3.06031e-22	4.78447e-21
ENSMMUG00000021525	2835.85	-1.77254	0.182775	-9.69794	3.0766e-22	4.80542e-21
ENSMMUG00000014001	1101.47	-1.81721	0.187695	-9.68171	3.60641e-22	5.61178e-21
ENSMMUG00000000768	4025.06	-1.86618	0.193267	-9.65594	4.63886e-22	7.19805e-21
ENSMMUG00000022610	4944.14	-2.49152	0.25804	-9.65556	4.65604e-22	7.21794e-21
ENSMMUG00000002081	703.098	-2.44064	0.253008	-9.64649	5.08676e-22	7.87094e-21
ENSMMUG00000006296	2112.05	-3.34659	0.347306	-9.63587	5.64106e-22	8.71236e-21
ENSMMUG00000040609	7295.67	-2.77117	0.287942	-9.62407	6.32788e-22	9.74587e-21
ENSMMUG00000011762	453.996	-2.63833	0.27433	-9.61734	6.75571e-22	1.03855e-20
ENSMMUG00000000002	616.569	-2.73531	0.285143	-9.59278	8.57429e-22	1.31446e-20
ENSMMUG00000017897	801.073	-2.20759	0.230403	-9.58145	9.56944e-22	1.46431e-20
ENSMMUG00000031977	631.831	-3.06169	0.319611	-9.57942	9.75917e-22	1.49196e-20
ENSMMUG00000004771	828.94	-2.36819	0.247735	-9.55936	1.18489e-21	1.80811e-20
ENSMMUG00000041402	196.097	-4.01733	0.420415	-9.55562	1.22844e-21	1.87284e-20
ENSMMUG00000043697	446.319	-2.8285	0.296409	-9.54257	1.39334e-21	2.12034e-20
ENSMMUG00000013740	877.49	-1.90123	0.199304	-9.53932	1.43777e-21	2.18594e-20
ENSMMUG00000017788	12324.2	-5.37517	0.563557	-9.53792	1.45719e-21	2.21344e-20
ENSMMUG00000019684	517.336	-4.56317	0.47888	-9.52884	1.59049e-21	2.41369e-20
ENSMMUG00000002655	1398.04	-2.31597	0.243051	-9.52871	1.59246e-21	2.41448e-20
ENSMMUG00000015314	286.004	-3.54989	0.372565	-9.52822	1.59998e-21	2.42366e-20
ENSMMUG00000008093	1324.04	-2.24903	0.236187	-9.52222	1.69525e-21	2.56563e-20
ENSMMUG00000001848	625.768	-2.47873	0.260457	-9.51685	1.78504e-21	2.69906e-20
ENSMMUG00000001341	3304.59	-1.69524	0.178529	-9.49564	2.18862e-21	3.30327e-20
ENSMMUG00000048424	195.517	-4.86444	0.512377	-9.49386	2.22627e-21	3.35703e-20
ENSMMUG00000006359	1504.14	-2.14878	0.227058	-9.46357	2.97606e-21	4.46733e-20
ENSMMUG00000015801	617.154	-2.94325	0.311014	-9.4634	2.98082e-21	4.47041e-20
ENSMMUG00000019441	1264.75	-2.49563	0.26395	-9.45493	3.23252e-21	4.83477e-20
ENSMMUG00000006356	14242.4	-1.46308	0.154815	-9.45046	3.37359e-21	5.04122e-20
ENSMMUG00000017366	360.953	-3.59843	0.380882	-9.44762	3.46626e-21	5.17504e-20
ENSMMUG00000001817	4415.97	-2.31558	0.245325	-9.43882	3.77008e-21	5.62356e-20
ENSMMUG00000002788	369.411	-5.09245	0.539701	-9.43568	3.88483e-21	5.78431e-20
ENSMMUG00000018147	802.294	-2.05124	0.217696	-9.42248	4.40551e-21	6.54782e-20
ENSMMUG00000019944	2083.74	-1.84888	0.196358	-9.41586	4.69225e-21	6.95527e-20
ENSMMUG00000022932	748.693	-2.05443	0.218244	-9.41348	4.79987e-21	7.10843e-20
ENSMMUG00000004351	9454.76	-1.87374	0.19937	-9.39831	5.54476e-21	8.20426e-20
ENSMMUG00000020486	363.753	-2.93816	0.312911	-9.38977	6.01289e-21	8.88899e-20
ENSMMUG00000021641	464.738	-3.9973	0.427185	-9.3573	8.18005e-21	1.20712e-19
ENSMMUG00000022058	167.371	-5.56644	0.595153	-9.35295	8.524e-21	1.25676e-19
ENSMMUG00000039317	410.909	-3.85363	0.412087	-9.35151	8.64049e-21	1.2728e-19
ENSMMUG00000022603	406.025	-4.01426	0.429271	-9.35133	8.65489e-21	1.27379e-19
ENSMMUG00000009001	5001.61	-1.40746	0.150908	-9.32661	1.09307e-20	1.60422e-19
ENSMMUG00000049196	3682.32	-2.11966	0.227375	-9.32231	1.13834e-20	1.66501e-19
ENSMMUG00000022511	439.488	-2.66784	0.286258	-9.31969	1.16677e-20	1.70509e-19
ENSMMUG00000007246	790.769	-2.32875	0.250369	-9.30128	1.38761e-20	2.01892e-19
ENSMMUG00000022478	3237.04	-2.51882	0.271109	-9.29083	1.53089e-20	2.22544e-19
ENSMMUG00000014420	261.582	-6.87838	0.740973	-9.2829	1.6492e-20	2.39531e-19
ENSMMUG00000001374	1917.09	-2.04237	0.220152	-9.27713	1.74103e-20	2.52427e-19
ENSMMUG00000003385	1642.81	-1.66627	0.17962	-9.27668	1.74838e-20	2.53271e-19
ENSMMUG00000019156	1918.35	-2.00195	0.21592	-9.27172	1.83173e-20	2.65113e-19
ENSMMUG00000014508	3032.22	-1.54876	0.16715	-9.26574	1.93733e-20	2.79908e-19
ENSMMUG00000017186	12621.4	-1.62067	0.174977	-9.26217	2.00318e-20	2.8917e-19
ENSMMUG00000018051	6505.27	-2.5164	0.271787	-9.25873	2.06885e-20	2.9813e-19
ENSMMUG00000008572	281.188	-3.22393	0.348682	-9.24603	2.32995e-20	3.34303e-19
ENSMMUG00000006731	1272.84	-2.35379	0.254716	-9.24086	2.44514e-20	3.50224e-19
ENSMMUG00000014376	1001.99	-2.01479	0.218083	-9.23862	2.49695e-20	3.57336e-19
ENSMMUG00000008760	2629.4	-1.5996	0.173228	-9.23408	2.60524e-20	3.7219e-19
ENSMMUG00000009155	641.885	-2.23381	0.241926	-9.23347	2.62013e-20	3.73995e-19
ENSMMUG00000012528	211.943	-4.70694	0.509859	-9.23185	2.66001e-20	3.79361e-19
ENSMMUG00000021074	2927.57	-2.55509	0.276925	-9.22664	2.79259e-20	3.97927e-19
ENSMMUG00000007516	2678.63	-1.86215	0.202169	-9.21088	3.23463e-20	4.59728e-19
ENSMMUG00000014183	1787.13	-2.08956	0.226992	-9.20542	3.40324e-20	4.8245e-19
ENSMMUG00000005798	726.501	-3.12304	0.339434	-9.20074	3.55492e-20	5.03522e-19
ENSMMUG00000014021	1382.35	-2.63048	0.286111	-9.19392	3.78786e-20	5.356e-19
ENSMMUG00000039992	41110.9	-1.41587	0.154044	-9.19135	3.8794e-20	5.48076e-19
ENSMMUG00000007181	2316.77	-1.78925	0.194685	-9.19048	3.91106e-20	5.52079e-19
ENSMMUG00000000290	1854.19	-2.50085	0.272176	-9.18837	3.98855e-20	5.6206e-19
ENSMMUG00000008018	1396.88	-2.78337	0.303057	-9.1843	4.14207e-20	5.82702e-19
ENSMMUG00000001360	950.57	-1.87149	0.203937	-9.17683	4.43948e-20	6.23484e-19
ENSMMUG00000005196	1389.44	-2.90728	0.316841	-9.17583	4.48108e-20	6.28793e-19
ENSMMUG00000008635	2221.22	-1.7911	0.195436	-9.16462	4.97209e-20	6.95925e-19
ENSMMUG00000007844	3500.45	-2.00838	0.21941	-9.15357	5.50839e-20	7.68393e-19
ENSMMUG00000013124	5945.32	-1.50829	0.165314	-9.12379	7.25414e-20	1.00768e-18
ENSMMUG00000008695	1296.04	-1.63762	0.179583	-9.11906	7.57807e-20	1.05179e-18
ENSMMUG00000003304	1487.23	-2.36673	0.259641	-9.11541	7.83713e-20	1.08593e-18
ENSMMUG00000016029	785.218	-3.86229	0.423716	-9.11528	7.84643e-20	1.08631e-18
ENSMMUG00000019710	832.835	-2.18832	0.240331	-9.10543	8.59236e-20	1.18759e-18
ENSMMUG00000042262	289.563	-3.45554	0.380103	-9.09106	9.80781e-20	1.35446e-18
ENSMMUG00000014133	6389.76	-1.65313	0.182028	-9.08171	1.06883e-19	1.47361e-18
ENSMMUG00000009684	6118.68	-1.50025	0.165329	-9.07432	1.14392e-19	1.57451e-18
ENSMMUG00000014277	2881.48	-1.57188	0.173632	-9.05293	1.39178e-19	1.91407e-18
ENSMMUG00000008341	361.813	-2.80778	0.310463	-9.04385	1.51249e-19	2.07836e-18
ENSMMUG00000009829	329.396	-2.52592	0.279319	-9.04315	1.52223e-19	2.09001e-18
ENSMMUG00000015017	553.605	-2.53281	0.280146	-9.04103	1.55198e-19	2.12908e-18
ENSMMUG00000015084	1875.56	-1.70152	0.188243	-9.03896	1.58171e-19	2.16629e-18
ENSMMUG00000006308	4139.6	-1.79766	0.199074	-9.03012	1.71481e-19	2.34471e-18
ENSMMUG00000001632	8339.94	-1.40046	0.155173	-9.02512	1.79502e-19	2.45033e-18
ENSMMUG00000002370	1668.93	-1.88845	0.209283	-9.02342	1.8231e-19	2.48662e-18
ENSMMUG00000004470	3077.31	-2.72611	0.302161	-9.02202	1.84655e-19	2.51654e-18
ENSMMUG00000013020	1689.58	-1.92167	0.213874	-8.98506	2.58587e-19	3.51543e-18
ENSMMUG00000011654	407.318	-3.30742	0.368982	-8.96364	3.14142e-19	4.26369e-18
ENSMMUG00000003190	1173.86	-2.33617	0.260668	-8.96223	3.18186e-19	4.31503e-18
ENSMMUG00000009493	4725.11	-1.581	0.176531	-8.9559	3.36963e-19	4.5585e-18
ENSMMUG00000028952	390.649	-2.89878	0.323722	-8.95453	3.41173e-19	4.61168e-18
ENSMMUG00000009963	2425.32	-1.63725	0.182894	-8.95191	3.49388e-19	4.71888e-18
ENSMMUG00000022107	4123.2	-1.44888	0.161899	-8.94931	3.57721e-19	4.81964e-18
ENSMMUG00000003722	2085.15	-2.55175	0.285172	-8.94808	3.61716e-19	4.8695e-18
ENSMMUG00000023398	1251.42	-2.49489	0.278838	-8.94746	3.63756e-19	4.89299e-18
ENSMMUG00000014325	2211.65	-2.4609	0.275072	-8.94638	3.6734e-19	4.93719e-18
ENSMMUG00000011426	1593.17	-2.68181	0.300308	-8.93019	4.25297e-19	5.71152e-18
ENSMMUG00000042879	364.119	-2.6661	0.298659	-8.92689	4.38143e-19	5.87927e-18
ENSMMUG00000000237	2694.04	-2.26428	0.253849	-8.91982	4.67059e-19	6.26221e-18
ENSMMUG00000007102	3262.06	-1.56979	0.176201	-8.9091	5.14463e-19	6.89222e-18
ENSMMUG00000001893	1282.2	-2.20656	0.247716	-8.90759	5.21538e-19	6.98136e-18
ENSMMUG00000000719	203.504	-5.59739	0.628538	-8.90541	5.31903e-19	7.11436e-18
ENSMMUG00000010651	488.118	-2.56714	0.288419	-8.90075	5.54726e-19	7.41364e-18
ENSMMUG00000000491	676.167	-2.3108	0.259712	-8.89756	5.70858e-19	7.62309e-18
ENSMMUG00000015054	1163.62	-2.54903	0.28654	-8.89592	5.79376e-19	7.73062e-18
ENSMMUG00000013739	12519.7	-1.54805	0.174182	-8.88757	6.24585e-19	8.32713e-18
ENSMMUG00000015589	652.77	-2.97646	0.335074	-8.88298	6.50915e-19	8.65728e-18
ENSMMUG00000017194	2015.43	-1.81067	0.203957	-8.87772	6.82436e-19	9.06923e-18
ENSMMUG00000008156	464.779	-2.96542	0.33413	-8.87505	6.98996e-19	9.27444e-18
ENSMMUG00000004736	25174.1	-1.42905	0.161103	-8.87042	7.28733e-19	9.64582e-18
ENSMMUG00000001153	229.472	-4.76858	0.538219	-8.85993	8.00635e-19	1.05891e-17
ENSMMUG00000009390	2906.46	-1.62738	0.184026	-8.84324	9.29798e-19	1.2268e-17
ENSMMUG00000004229	410.346	-2.89451	0.327352	-8.8422	9.38511e-19	1.23731e-17
ENSMMUG00000021830	2933.43	-1.44026	0.162952	-8.83856	9.69613e-19	1.27628e-17
ENSMMUG00000022394	1069.65	-3.02301	0.342271	-8.83222	1.02617e-18	1.34966e-17
ENSMMUG00000019085	436.547	-2.35216	0.266484	-8.82663	1.0788e-18	1.41551e-17
ENSMMUG00000039762	2756.82	-1.80161	0.204334	-8.81696	1.17611e-18	1.53954e-17
ENSMMUG00000015360	7168.59	-1.52854	0.173382	-8.81605	1.18565e-18	1.5508e-17
ENSMMUG00000008917	178.304	-4.64161	0.527064	-8.80653	1.29077e-18	1.6843e-17
ENSMMUG00000000276	2550.87	-2.17678	0.247273	-8.80315	1.33033e-18	1.73184e-17
ENSMMUG00000047252	1208.99	-1.96408	0.223201	-8.7996	1.37299e-18	1.78597e-17
ENSMMUG00000014897	3669.54	-1.58772	0.180631	-8.78982	1.49797e-18	1.94396e-17
ENSMMUG00000011745	487.814	-2.44667	0.279261	-8.76126	1.93088e-18	2.49599e-17
ENSMMUG00000000434	9190.45	-2.0156	0.230145	-8.75798	1.98778e-18	2.56554e-17
ENSMMUG00000029416	679.333	-2.64529	0.302235	-8.75244	2.08787e-18	2.69262e-17
ENSMMUG00000022528	12098.8	-1.272	0.145376	-8.74974	2.13844e-18	2.75356e-17
ENSMMUG00000005007	2810.69	-1.47336	0.168522	-8.74281	2.27376e-18	2.92553e-17
ENSMMUG00000040082	359.48	-2.92108	0.33419	-8.7408	2.31471e-18	2.97397e-17
ENSMMUG00000020861	500.339	-2.66867	0.305312	-8.74078	2.315e-18	2.97397e-17
ENSMMUG00000002365	732.107	-2.04758	0.234421	-8.73461	2.44497e-18	3.13851e-17
ENSMMUG00000011604	8683.41	-1.59666	0.18306	-8.72204	2.73225e-18	3.50185e-17
ENSMMUG00000004381	2922.8	-1.85312	0.212475	-8.72158	2.74353e-18	3.51087e-17
ENSMMUG00000041733	476.045	-4.83186	0.554162	-8.71923	2.80097e-18	3.57885e-17
ENSMMUG00000043955	445.541	-2.55752	0.293685	-8.7084	3.082e-18	3.92884e-17
ENSMMUG00000009610	924.233	-1.9301	0.22204	-8.69256	3.54372e-18	4.51049e-17
ENSMMUG00000017553	164.327	-4.602	0.529761	-8.68695	3.72288e-18	4.73489e-17
ENSMMUG00000000005	333.929	-2.94188	0.338772	-8.68396	3.82239e-18	4.854e-17
ENSMMUG00000003709	371.13	-2.30614	0.265974	-8.67054	4.30081e-18	5.45735e-17
ENSMMUG00000011498	1698.9	-2.24125	0.258551	-8.6685	4.37853e-18	5.55172e-17
ENSMMUG00000012724	4168.14	-1.33812	0.154457	-8.66337	4.58003e-18	5.80278e-17
ENSMMUG00000013031	1268.25	-1.81143	0.209308	-8.65439	4.95564e-18	6.2643e-17
ENSMMUG00000005370	554.435	-2.68616	0.310465	-8.65207	5.05753e-18	6.38821e-17
ENSMMUG00000015808	396.599	-3.20225	0.37013	-8.65169	5.07443e-18	6.40468e-17
ENSMMUG00000046352	6726.13	-1.30906	0.151426	-8.6449	5.38524e-18	6.78148e-17
ENSMMUG00000003439	1864	-2.50767	0.290101	-8.64413	5.42188e-18	6.81804e-17
ENSMMUG00000005504	396.542	-2.42541	0.280651	-8.64209	5.51946e-18	6.93469e-17
ENSMMUG00000017745	326.322	-3.29232	0.381324	-8.63392	5.9283e-18	7.44271e-17
ENSMMUG00000016682	3208.84	-1.70934	0.198367	-8.61708	6.86834e-18	8.59035e-17
ENSMMUG00000042148	237.796	-5.29082	0.614185	-8.61438	7.0319e-18	8.78829e-17
ENSMMUG00000008934	76937.8	-1.17973	0.137025	-8.60964	7.32885e-18	9.14561e-17
ENSMMUG00000004751	1729.18	-1.92664	0.223799	-8.60879	7.38374e-18	9.20717e-17
ENSMMUG00000018520	1889.53	-1.66595	0.193624	-8.60401	7.69752e-18	9.57682e-17
ENSMMUG00000006734	1968.45	-2.5612	0.297695	-8.60345	7.73579e-18	9.61722e-17
ENSMMUG00000001604	521.795	-3.21781	0.375276	-8.57451	9.95086e-18	1.23525e-16
ENSMMUG00000022112	165.77	-4.9431	0.576731	-8.5709	1.02682e-17	1.27368e-16
ENSMMUG00000019275	549.429	-2.2762	0.265813	-8.56315	1.09824e-17	1.36024e-16
ENSMMUG00000042368	472.893	-3.21537	0.375609	-8.56042	1.12458e-17	1.39182e-16
ENSMMUG00000013172	855.581	-1.82825	0.213714	-8.55467	1.18205e-17	1.46186e-16
ENSMMUG00000002573	1211.21	-2.40325	0.281512	-8.53693	1.37837e-17	1.69958e-16
ENSMMUG00000010367	205.442	-3.62137	0.424281	-8.53531	1.39778e-17	1.72223e-16
ENSMMUG00000004770	575.973	-9.23374	1.08277	-8.52788	1.4906e-17	1.83387e-16
ENSMMUG00000044949	1358.7	-1.83109	0.214914	-8.52007	1.59456e-17	1.95886e-16
ENSMMUG00000014672	242.275	-2.91326	0.342	-8.51829	1.61925e-17	1.98771e-16
ENSMMUG00000017236	525.116	-2.96027	0.347879	-8.50947	1.74729e-17	2.14172e-16
ENSMMUG00000014821	358.005	-4.08239	0.479815	-8.50825	1.76581e-17	2.16282e-16
ENSMMUG00000002990	961.708	-2.57654	0.303038	-8.50235	1.8579e-17	2.27226e-16
ENSMMUG00000000232	2354.52	-1.86609	0.219494	-8.50174	1.86766e-17	2.28252e-16
ENSMMUG00000040546	302.597	-2.86846	0.337682	-8.49456	1.98689e-17	2.42464e-16
ENSMMUG00000018371	2427.1	-1.56562	0.184498	-8.48587	2.1412e-17	2.61103e-16
ENSMMUG00000013140	3665.3	-1.75017	0.206346	-8.48174	2.21857e-17	2.69943e-16
ENSMMUG00000031540	381.697	-2.64494	0.312243	-8.47076	2.4379e-17	2.95978e-16
ENSMMUG00000009856	6243.01	-1.6448	0.19441	-8.46049	2.66258e-17	3.23018e-16
ENSMMUG00000010647	531.946	-2.20749	0.261109	-8.45429	2.80787e-17	3.39897e-16
ENSMMUG00000006229	312.499	-3.31023	0.392079	-8.44277	3.09914e-17	3.74336e-16
ENSMMUG00000002668	2518.35	-1.67358	0.198254	-8.4416	3.1302e-17	3.77813e-16
ENSMMUG00000003074	9830.14	-1.86106	0.220517	-8.43954	3.18581e-17	3.84245e-16
ENSMMUG00000007899	214.862	-3.19601	0.378737	-8.4386	3.21151e-17	3.86782e-16
ENSMMUG00000022660	268.819	-3.92576	0.465459	-8.43416	3.33589e-17	4.00887e-16
ENSMMUG00000013783	9331.53	-1.48785	0.176461	-8.4316	3.40984e-17	4.09478e-16
ENSMMUG00000021233	7173.26	-1.54492	0.1833	-8.42834	3.50596e-17	4.20715e-16
ENSMMUG00000018798	821.727	-1.92203	0.228301	-8.41886	3.80174e-17	4.55879e-16
ENSMMUG00000013812	358.084	-2.84563	0.338127	-8.41585	3.90072e-17	4.67072e-16
ENSMMUG00000020349	11503.8	-1.69859	0.201996	-8.40901	4.1347e-17	4.94374e-16
ENSMMUG00000019630	4771.54	-1.52427	0.181343	-8.40542	4.26333e-17	5.07921e-16
ENSMMUG00000015825	157.511	-3.85966	0.459696	-8.39612	4.61472e-17	5.47424e-16
ENSMMUG00000016758	1110.64	-1.67923	0.200372	-8.38057	5.267e-17	6.23462e-16
ENSMMUG00000010709	1126.21	-2.84048	0.338993	-8.37916	5.33051e-17	6.30529e-16
ENSMMUG00000011134	1936.55	-1.57448	0.188114	-8.36984	5.7696e-17	6.80526e-16
ENSMMUG00000017177	5904.48	-1.74378	0.20841	-8.36707	5.90667e-17	6.95209e-16
ENSMMUG00000004189	1799.98	-1.46855	0.175535	-8.36617	5.95211e-17	7.00059e-16
ENSMMUG00000010550	417.806	-2.57464	0.307761	-8.36571	5.97551e-17	7.02313e-16
ENSMMUG00000040920	4648.24	-1.54021	0.184171	-8.36294	6.11745e-17	7.17977e-16
ENSMMUG00000003962	8355	-1.88898	0.226006	-8.35806	6.37565e-17	7.47223e-16
ENSMMUG00000014873	1379.09	-1.48803	0.178103	-8.35487	6.55029e-17	7.66606e-16
ENSMMUG00000014789	579.067	-1.98799	0.237955	-8.35446	6.57347e-17	7.68776e-16
ENSMMUG00000028866	591.408	-2.55338	0.306024	-8.34371	7.19935e-17	8.40787e-16
ENSMMUG00000020047	816.276	-1.98594	0.238081	-8.34144	7.33913e-17	8.55303e-16
ENSMMUG00000017767	9196.15	-1.72319	0.206631	-8.33945	7.46348e-17	8.68625e-16
ENSMMUG00000000690	1784.65	-1.44819	0.173753	-8.33476	7.76562e-17	9.03101e-16
ENSMMUG00000016228	205.893	-3.51323	0.422098	-8.32325	8.55802e-17	9.93162e-16
ENSMMUG00000010213	2834.59	-1.5367	0.184648	-8.32234	8.62423e-17	1.00015e-15
ENSMMUG00000018579	750.619	-1.76702	0.212377	-8.32019	8.7821e-17	1.01703e-15
ENSMMUG00000003397	171.599	-5.48285	0.659114	-8.31851	8.90748e-17	1.03011e-15
ENSMMUG00000011476	4342.48	-1.50671	0.181127	-8.31852	8.90658e-17	1.03011e-15
ENSMMUG00000013451	697.818	-1.95638	0.235302	-8.31434	9.22623e-17	1.06623e-15
ENSMMUG00000020322	4561.16	-2.07027	0.249037	-8.31311	9.32291e-17	1.0759e-15
ENSMMUG00000018433	3960.59	-1.80428	0.217232	-8.30579	9.91536e-17	1.14348e-15
ENSMMUG00000017510	9151.34	-1.27024	0.153069	-8.29845	1.05475e-16	1.21468e-15
ENSMMUG00000015225	4621.68	-1.542	0.186135	-8.2843	1.18809e-16	1.36634e-15
ENSMMUG00000021784	3304.46	-2.06636	0.24946	-8.28334	1.19771e-16	1.37646e-15
ENSMMUG00000018728	5566.75	-1.41924	0.171693	-8.26615	1.3835e-16	1.58448e-15
ENSMMUG00000018172	1601.68	-1.946	0.235567	-8.26091	1.44564e-16	1.65222e-15
ENSMMUG00000017649	1899.62	-1.94958	0.236034	-8.25975	1.45974e-16	1.66718e-15
ENSMMUG00000039980	1160.34	-2.61282	0.316791	-8.24776	1.61394e-16	1.83949e-15
ENSMMUG00000010495	1331.05	-1.48718	0.180467	-8.2407	1.7121e-16	1.94869e-15
ENSMMUG00000014328	259.236	-3.83061	0.465172	-8.23482	1.79821e-16	2.04389e-15
ENSMMUG00000020389	783.577	-1.81565	0.220616	-8.22991	1.87352e-16	2.12511e-15
ENSMMUG00000020124	272.213	-3.38946	0.412879	-8.20933	2.22421e-16	2.51601e-15
ENSMMUG00000000085	989.135	-1.73851	0.21209	-8.19704	2.46377e-16	2.77942e-15
ENSMMUG00000018490	1645.95	-1.41551	0.172753	-8.1938	2.53114e-16	2.84766e-15
ENSMMUG00000016404	1102.43	-2.24361	0.273968	-8.18931	2.62737e-16	2.95192e-15
ENSMMUG00000000612	5737.51	-1.27657	0.155956	-8.18546	2.71262e-16	3.04564e-15
ENSMMUG00000042048	7198.51	-1.30851	0.159964	-8.18007	2.83687e-16	3.18083e-15
ENSMMUG00000040519	676.774	-2.04816	0.250406	-8.17938	2.85312e-16	3.19689e-15
ENSMMUG00000000938	8871.51	-1.26531	0.154703	-8.17895	2.86326e-16	3.20608e-15
ENSMMUG00000003277	3169.75	-1.79106	0.219248	-8.16912	3.1065e-16	3.47374e-15
ENSMMUG00000001254	712.544	-2.09108	0.256068	-8.16611	3.1848e-16	3.55651e-15
ENSMMUG00000031755	1258.6	-2.14405	0.262716	-8.16109	3.32019e-16	3.70021e-15
ENSMMUG00000003638	5220.27	-2.70774	0.332154	-8.15208	3.57722e-16	3.98131e-15
ENSMMUG00000009742	3069.18	-1.831	0.224862	-8.14278	3.86295e-16	4.2878e-15
ENSMMUG00000008538	3689.63	-1.97537	0.243327	-8.11817	4.73258e-16	5.23204e-15
ENSMMUG00000022633	7403.07	-1.51827	0.18706	-8.1165	4.79817e-16	5.30101e-15
ENSMMUG00000048107	347.263	-3.639	0.448705	-8.11001	5.06173e-16	5.58476e-15
ENSMMUG00000012273	1847.67	-1.77062	0.2185	-8.1035	5.34004e-16	5.88399e-15
ENSMMUG00000019461	194.86	-7.31004	0.902115	-8.10323	5.3521e-16	5.89336e-15
ENSMMUG00000007675	6812.56	-2.18527	0.269779	-8.10022	5.48578e-16	6.03254e-15
ENSMMUG00000000803	2477.74	-1.60481	0.19813	-8.09977	5.50645e-16	6.05125e-15
ENSMMUG00000045364	5728.18	-1.26665	0.156502	-8.09355	5.79498e-16	6.35989e-15
ENSMMUG00000014407	377.993	-2.8076	0.347359	-8.08269	6.33515e-16	6.91153e-15
ENSMMUG00000018358	2999.7	-2.28272	0.282647	-8.07624	6.67944e-16	7.27756e-15
ENSMMUG00000015740	271.679	-4.17585	0.51736	-8.07146	6.94653e-16	7.56359e-15
ENSMMUG00000001319	4760.64	-1.53942	0.190782	-8.069	7.08751e-16	7.71203e-15
ENSMMUG00000001609	163.347	-3.73283	0.463058	-8.06127	7.55061e-16	8.21054e-15
ENSMMUG00000001563	272.519	-2.99166	0.371547	-8.05189	8.15234e-16	8.85906e-15
ENSMMUG00000017306	5318	-1.22744	0.1525	-8.04879	8.36166e-16	9.08056e-15
ENSMMUG00000009109	832.85	-3.20808	0.399322	-8.03382	9.44863e-16	1.02342e-14
ENSMMUG00000017109	306.691	-3.76495	0.468741	-8.03205	9.58563e-16	1.03758e-14
ENSMMUG00000005363	1827.09	-1.97829	0.246362	-8.02999	9.74768e-16	1.05443e-14
ENSMMUG00000016485	200.226	-4.40671	0.549285	-8.02263	1.03504e-15	1.11671e-14
ENSMMUG00000041582	2346.34	-1.43329	0.178742	-8.01874	1.06838e-15	1.15118e-14
ENSMMUG00000006171	1851.33	-1.39012	0.173455	-8.01431	1.10756e-15	1.19185e-14
ENSMMUG00000012701	1730.32	-1.83818	0.229459	-8.0109	1.13867e-15	1.22137e-14
ENSMMUG00000021746	1793.16	-1.8051	0.225439	-8.00702	1.17522e-15	1.25812e-14
ENSMMUG00000013908	5117.88	-1.50464	0.188208	-7.99455	1.30049e-15	1.38864e-14
ENSMMUG00000018116	1893.87	-1.79467	0.224504	-7.99394	1.30696e-15	1.39465e-14
ENSMMUG00000016258	421.519	-2.28938	0.286485	-7.99124	1.33585e-15	1.42364e-14
ENSMMUG00000000829	8800.52	-1.16304	0.145545	-7.99095	1.33903e-15	1.42612e-14
ENSMMUG00000007043	2017.03	-1.51698	0.189858	-7.99007	1.34861e-15	1.4354e-14
ENSMMUG00000011425	381.661	-2.85296	0.357069	-7.98995	1.34989e-15	1.43584e-14
ENSMMUG00000001730	1401.56	-1.74931	0.218941	-7.98987	1.35077e-15	1.43585e-14
ENSMMUG00000020275	5183.11	-1.36269	0.170622	-7.98658	1.38734e-15	1.47283e-14
ENSMMUG00000020394	849.932	-1.96601	0.246182	-7.98602	1.3937e-15	1.4777e-14
ENSMMUG00000010304	5078.16	-1.80199	0.225643	-7.98602	1.39363e-15	1.4777e-14
ENSMMUG00000011513	13709.1	-1.1166	0.139852	-7.9841	1.41548e-15	1.49983e-14
ENSMMUG00000021041	569.341	-2.44138	0.305851	-7.98223	1.43708e-15	1.52077e-14
ENSMMUG00000002601	386.783	-2.18131	0.273598	-7.97267	1.55276e-15	1.64005e-14
ENSMMUG00000002930	353.664	-2.8	0.351716	-7.96095	1.70724e-15	1.80092e-14
ENSMMUG00000022774	1732.02	-1.68711	0.211929	-7.96073	1.71024e-15	1.80293e-14
ENSMMUG00000018519	347.394	-2.17976	0.273862	-7.95935	1.72945e-15	1.82203e-14
ENSMMUG00000044486	5910.11	-1.70982	0.214906	-7.95612	1.7752e-15	1.86904e-14
ENSMMUG00000000979	6140.14	-1.48474	0.186745	-7.95062	1.85578e-15	1.95263e-14
ENSMMUG00000014372	651.837	-2.4029	0.302722	-7.93764	2.06071e-15	2.16688e-14
ENSMMUG00000014606	991.52	-2.01676	0.25408	-7.93749	2.06321e-15	2.16813e-14
ENSMMUG00000002481	590.429	-2.28883	0.288443	-7.93514	2.1026e-15	2.20534e-14
ENSMMUG00000010309	5500.67	-1.25149	0.157744	-7.93371	2.12689e-15	2.2294e-14
ENSMMUG00000013561	854.164	-1.81659	0.229007	-7.93248	2.1482e-15	2.25031e-14
ENSMMUG00000038454	22037.5	-1.84772	0.233242	-7.92191	2.33894e-15	2.44394e-14
ENSMMUG00000030035	221.915	-4.17405	0.527596	-7.91145	2.54413e-15	2.65166e-14
ENSMMUG00000001151	3654.6	-1.62785	0.205759	-7.91146	2.54385e-15	2.65166e-14
ENSMMUG00000011454	2823.23	-1.49741	0.189377	-7.90705	2.63568e-15	2.74363e-14
ENSMMUG00000022222	305.685	-2.67353	0.338408	-7.90032	2.78198e-15	2.88865e-14
ENSMMUG00000010171	212.656	-3.0581	0.387225	-7.89748	2.84589e-15	2.95316e-14
ENSMMUG00000047267	1412.75	-2.04124	0.258769	-7.88829	3.06364e-15	3.17714e-14
ENSMMUG00000020368	2074.51	-1.95909	0.248478	-7.88434	3.16208e-15	3.27512e-14
ENSMMUG00000008926	7767.44	-1.28535	0.163262	-7.87293	3.46422e-15	3.58582e-14
ENSMMUG00000007386	808.304	-2.03632	0.258833	-7.8673	3.62375e-15	3.74862e-14
ENSMMUG00000000246	2588.62	-2.6097	0.331897	-7.86299	3.75082e-15	3.87764e-14
ENSMMUG00000010638	2025.62	-1.40773	0.179136	-7.85846	3.8887e-15	4.01518e-14
ENSMMUG00000011779	1539.74	-2.08137	0.264888	-7.85752	3.91812e-15	4.04234e-14
ENSMMUG00000020818	208.233	-3.39793	0.433014	-7.84717	4.25538e-15	4.38559e-14
ENSMMUG00000001048	189.116	-4.31371	0.549938	-7.84399	4.3644e-15	4.49235e-14
ENSMMUG00000000223	213.157	-3.46685	0.443663	-7.81415	5.53361e-15	5.67118e-14
ENSMMUG00000004240	453.666	-2.03568	0.260534	-7.81348	5.56296e-15	5.69422e-14
ENSMMUG00000009156	1063.05	-1.55561	0.19923	-7.80811	5.80499e-15	5.93463e-14
ENSMMUG00000009289	3090.38	-1.33295	0.170779	-7.80511	5.94503e-15	6.0703e-14
ENSMMUG00000007153	410.1	-2.67375	0.34257	-7.80496	5.95196e-15	6.07363e-14
ENSMMUG00000008529	758.658	-1.94255	0.249007	-7.80118	6.13319e-15	6.25472e-14
ENSMMUG00000022484	135.562	-3.58431	0.459879	-7.79404	6.4901e-15	6.61056e-14
ENSMMUG00000006164	1104.06	-1.90466	0.244599	-7.78685	6.87015e-15	6.98908e-14
ENSMMUG00000013803	6495.52	-1.2758	0.163887	-7.78468	6.98923e-15	7.1015e-14
ENSMMUG00000006663	1343.23	-1.98551	0.255077	-7.78396	7.0289e-15	7.13744e-14
ENSMMUG00000018907	714.337	-1.65317	0.212653	-7.77401	7.60415e-15	7.7074e-14
ENSMMUG00000019330	409.142	-1.99315	0.256425	-7.77285	7.67378e-15	7.77322e-14
ENSMMUG00000012974	2440.44	-1.34561	0.17325	-7.76689	8.04382e-15	8.13811e-14
ENSMMUG00000023073	508.552	-2.25552	0.290507	-7.76407	8.22496e-15	8.3163e-14
ENSMMUG00000014740	988.064	-1.86383	0.240069	-7.76371	8.24804e-15	8.33454e-14
ENSMMUG00000001943	109.644	-4.19045	0.539763	-7.7635	8.26191e-15	8.34347e-14
ENSMMUG00000015946	2790.35	-1.40263	0.180924	-7.75262	9.00191e-15	9.07971e-14
ENSMMUG00000005829	265.206	-2.78874	0.359786	-7.75109	9.11084e-15	9.17841e-14
ENSMMUG00000020860	709.501	-2.11265	0.272764	-7.74533	9.53306e-15	9.59793e-14
ENSMMUG00000047642	213.765	-3.59199	0.463889	-7.74322	9.69304e-15	9.75307e-14
ENSMMUG00000023694	8469.46	-1.61015	0.207958	-7.7427	9.7329e-15	9.78723e-14
ENSMMUG00000020213	857.847	-1.7887	0.231143	-7.73849	1.00605e-14	1.01105e-13
ENSMMUG00000011214	2789.2	-2.13569	0.276155	-7.73366	1.04498e-14	1.0489e-13
ENSMMUG00000005690	2768.33	-1.72621	0.223244	-7.7324	1.05538e-14	1.0587e-13
ENSMMUG00000004679	3628.86	-1.51095	0.195614	-7.72416	1.12591e-14	1.12673e-13
ENSMMUG00000020587	2127.84	-1.35205	0.17517	-7.71849	1.17718e-14	1.17732e-13
ENSMMUG00000021219	114.371	-4.90458	0.635527	-7.71735	1.1877e-14	1.18713e-13
ENSMMUG00000006771	1118.53	-2.07494	0.269303	-7.70485	1.31001e-14	1.30309e-13
ENSMMUG00000006369	779.452	-1.8713	0.242882	-7.70456	1.31291e-14	1.30519e-13
ENSMMUG00000047643	225.457	-3.68649	0.478623	-7.70227	1.33665e-14	1.328e-13
ENSMMUG00000020803	374.811	-2.80383	0.364547	-7.69128	1.45672e-14	1.44382e-13
ENSMMUG00000014703	3136.14	-1.27351	0.165613	-7.68968	1.47498e-14	1.46105e-13
ENSMMUG00000017298	1132.7	-1.65117	0.214761	-7.6884	1.48987e-14	1.47492e-13
ENSMMUG00000010890	1913.17	-1.39018	0.181016	-7.67991	1.59202e-14	1.57416e-13
ENSMMUG00000001850	27095.4	-1.38351	0.180179	-7.67852	1.60938e-14	1.59038e-13
ENSMMUG00000019780	1388	-1.88466	0.245481	-7.67743	1.62315e-14	1.60207e-13
ENSMMUG00000004379	567.25	-2.48833	0.324285	-7.67326	1.67676e-14	1.65401e-13
ENSMMUG00000022225	5110.33	-1.25522	0.163597	-7.67263	1.68502e-14	1.66116e-13
ENSMMUG00000029963	1706.37	-2.58835	0.337769	-7.66306	1.81552e-14	1.78769e-13
ENSMMUG00000009033	3036.98	-2.24305	0.292761	-7.6617	1.83491e-14	1.80357e-13
ENSMMUG00000005207	1583.65	-1.71569	0.224097	-7.65601	1.91803e-14	1.87969e-13
ENSMMUG00000017608	305.089	-2.97267	0.388326	-7.65509	1.9318e-14	1.89207e-13
ENSMMUG00000015750	227.826	-2.90408	0.380195	-7.6384	2.19941e-14	2.14783e-13
ENSMMUG00000019940	1119.48	-1.53022	0.200339	-7.63817	2.20333e-14	2.15039e-13
ENSMMUG00000015048	1729.07	-1.41134	0.184804	-7.63692	2.22478e-14	2.17004e-13
ENSMMUG00000004243	1128.65	-1.42471	0.186648	-7.63311	2.2915e-14	2.23119e-13
ENSMMUG00000042180	1123.1	-1.63479	0.214389	-7.62532	2.43435e-14	2.36888e-13
ENSMMUG00000010006	1655.85	-1.39272	0.182821	-7.61797	2.57698e-14	2.50327e-13
ENSMMUG00000019772	1081.72	-2.22114	0.292078	-7.60462	2.85734e-14	2.77235e-13
ENSMMUG00000007838	1522.43	-1.44864	0.190551	-7.6024	2.90693e-14	2.81882e-13
ENSMMUG00000020975	141.019	-4.46727	0.588242	-7.59427	3.09541e-14	2.99632e-13
ENSMMUG00000016676	2660.11	-1.8739	0.246761	-7.59395	3.10287e-14	3.0018e-13
ENSMMUG00000012161	591.396	-2.68511	0.354099	-7.58292	3.3786e-14	3.26093e-13
ENSMMUG00000018239	824.702	-1.769	0.233363	-7.58047	3.44305e-14	3.3212e-13
ENSMMUG00000009213	13585.8	-1.37333	0.181225	-7.578	3.50918e-14	3.37909e-13
ENSMMUG00000012716	2385.23	-1.55485	0.205519	-7.56551	3.86344e-14	3.71806e-13
ENSMMUG00000000145	3492.94	-5.93057	0.783963	-7.56486	3.8829e-14	3.73461e-13
ENSMMUG00000000556	627.3	-1.71432	0.226625	-7.56457	3.8915e-14	3.74071e-13
ENSMMUG00000014322	555.793	-2.96603	0.39226	-7.56138	3.98811e-14	3.83136e-13
ENSMMUG00000015417	975.721	-2.34987	0.310837	-7.55983	4.03581e-14	3.8727e-13
ENSMMUG00000037665	859.434	-1.80171	0.23876	-7.54612	4.48419e-14	4.29301e-13
ENSMMUG00000004380	6015.77	-1.25766	0.16672	-7.54359	4.57215e-14	4.36965e-13
ENSMMUG00000007544	944.422	-5.57321	0.739219	-7.53932	4.72427e-14	4.51243e-13
ENSMMUG00000008789	1866.09	-1.36865	0.181563	-7.53815	4.76687e-14	4.55049e-13
ENSMMUG00000004533	4184.71	-1.33339	0.176982	-7.53404	4.91952e-14	4.68273e-13
ENSMMUG00000007880	654.561	-1.8243	0.242155	-7.53363	4.93498e-14	4.69475e-13
ENSMMUG00000014130	3305.98	-1.23497	0.164142	-7.52378	5.32153e-14	5.05378e-13
ENSMMUG00000020539	150.939	-4.89006	0.650023	-7.5229	5.35756e-14	5.08508e-13
ENSMMUG00000006457	5494.89	-1.39959	0.186052	-7.52254	5.37233e-14	5.09618e-13
ENSMMUG00000010942	1624.51	-1.95485	0.260078	-7.51639	5.63108e-14	5.33553e-13
ENSMMUG00000006070	751.19	-2.07484	0.276577	-7.50185	6.29233e-14	5.94168e-13
ENSMMUG00000047219	158.848	-3.00432	0.400675	-7.49815	6.47236e-14	6.10819e-13
ENSMMUG00000021827	147.072	-4.15336	0.555148	-7.48154	7.34583e-14	6.92463e-13
ENSMMUG00000007745	2453.65	-1.65082	0.22087	-7.47419	7.76815e-14	7.31442e-13
ENSMMUG00000030838	632.976	-2.64479	0.353917	-7.4729	7.8448e-14	7.3824e-13
ENSMMUG00000000763	7900.35	-1.17972	0.158018	-7.46568	8.28683e-14	7.79394e-13
ENSMMUG00000022698	389.123	-2.88546	0.386545	-7.46475	8.34567e-14	7.84484e-13
ENSMMUG00000039979	1485.19	-2.11476	0.283392	-7.46231	8.50173e-14	7.987e-13
ENSMMUG00000046573	221.82	-2.51131	0.336962	-7.45279	9.13855e-14	8.57069e-13
ENSMMUG00000023251	490.174	-1.75557	0.235653	-7.44982	9.34695e-14	8.75623e-13
ENSMMUG00000020049	3133.97	-1.36766	0.183628	-7.44798	9.47773e-14	8.87372e-13
ENSMMUG00000023791	3566.98	-1.20339	0.161699	-7.44214	9.90688e-14	9.27029e-13
ENSMMUG00000016391	187.723	-3.22229	0.433103	-7.44	1.00684e-13	9.41608e-13
ENSMMUG00000014733	771.323	-2.63194	0.353763	-7.43984	1.00809e-13	9.42247e-13
ENSMMUG00000044043	550.581	-3.03847	0.40842	-7.43957	1.01012e-13	9.4361e-13
ENSMMUG00000004329	1623.79	-2.19249	0.295072	-7.43035	1.0831e-13	1.01008e-12
ENSMMUG00000012719	2418.53	-1.42674	0.192063	-7.42851	1.09826e-13	1.02364e-12
ENSMMUG00000005145	4724	-1.52842	0.205757	-7.42829	1.1001e-13	1.02478e-12
ENSMMUG00000001357	2251.55	-1.49388	0.201369	-7.41859	1.18376e-13	1.10024e-12
ENSMMUG00000009330	318.889	-2.0019	0.270013	-7.4141	1.2245e-13	1.13683e-12
ENSMMUG00000013270	226.909	-2.97181	0.400899	-7.41287	1.23596e-13	1.14683e-12
ENSMMUG00000014456	330.181	-2.48143	0.334913	-7.40918	1.27081e-13	1.17785e-12
ENSMMUG00000007992	170.015	-3.41639	0.461143	-7.40852	1.27717e-13	1.18308e-12
ENSMMUG00000000894	1403.34	-1.50815	0.203758	-7.40168	1.34472e-13	1.24496e-12
ENSMMUG00000012418	73065.8	-1.27077	0.171718	-7.40032	1.35856e-13	1.25636e-12
ENSMMUG00000001097	2542.36	-1.6175	0.218872	-7.39015	1.46661e-13	1.35402e-12
ENSMMUG00000020547	143.183	-3.93823	0.533255	-7.38526	1.52155e-13	1.40318e-12
ENSMMUG00000000887	192.792	-3.08572	0.417832	-7.38508	1.52364e-13	1.40432e-12
ENSMMUG00000018282	184.427	-3.16333	0.428887	-7.37567	1.63527e-13	1.50554e-12
ENSMMUG00000007593	743.691	-1.59521	0.216308	-7.3747	1.6471e-13	1.51474e-12
ENSMMUG00000003591	351.595	-2.14868	0.291483	-7.37157	1.68633e-13	1.54911e-12
ENSMMUG00000014940	7294.72	-1.30939	0.177937	-7.35871	1.85693e-13	1.70394e-12
ENSMMUG00000014595	826.865	-1.88482	0.256326	-7.35321	1.93508e-13	1.77466e-12
ENSMMUG00000007628	3868.47	-1.80052	0.244879	-7.3527	1.94246e-13	1.78045e-12
ENSMMUG00000012314	7649.15	-1.84317	0.25147	-7.32956	2.30907e-13	2.11064e-12
ENSMMUG00000009409	2106.39	-1.56634	0.21397	-7.32036	2.47311e-13	2.25561e-12
ENSMMUG00000003040	2039.38	-2.07231	0.283282	-7.31539	2.56638e-13	2.33939e-12
ENSMMUG00000015161	1018.53	-1.38825	0.190066	-7.30403	2.79284e-13	2.54441e-12
ENSMMUG00000008269	695.618	-1.83954	0.251925	-7.30196	2.83613e-13	2.58243e-12
ENSMMUG00000004706	7328.24	-1.32893	0.182623	-7.27691	3.41549e-13	3.10315e-12
ENSMMUG00000005521	670.515	-1.58234	0.217652	-7.27003	3.59417e-13	3.26013e-12
ENSMMUG00000038425	739.058	-2.07176	0.28515	-7.26553	3.71577e-13	3.36859e-12
ENSMMUG00000021796	113.063	-4.40746	0.607916	-7.25011	4.1642e-13	3.76893e-12
ENSMMUG00000010114	950.263	-1.73635	0.239935	-7.23677	4.59482e-13	4.15414e-12
ENSMMUG00000003926	276.543	-2.80354	0.387691	-7.23136	4.78166e-13	4.31365e-12
ENSMMUG00000006058	1190.38	-1.41983	0.196607	-7.22169	5.13448e-13	4.62941e-12
ENSMMUG00000021517	5915.93	-1.15676	0.160193	-7.22102	5.15982e-13	4.64973e-12
ENSMMUG00000042971	1866.68	-1.26965	0.175897	-7.21814	5.27032e-13	4.74415e-12
ENSMMUG00000004112	925.458	-1.61794	0.224174	-7.21732	5.30222e-13	4.77028e-12
ENSMMUG00000020919	4700.76	-1.60036	0.221755	-7.21677	5.32369e-13	4.78699e-12
ENSMMUG00000045565	6370.21	-1.38139	0.191528	-7.21247	5.49472e-13	4.93275e-12
ENSMMUG00000012704	441.971	-1.87191	0.259626	-7.21004	5.59375e-13	5.01893e-12
ENSMMUG00000004644	797.822	-1.45097	0.201419	-7.20372	5.85933e-13	5.25438e-12
ENSMMUG00000022426	15844	-1.55867	0.216657	-7.19417	6.2841e-13	5.62615e-12
ENSMMUG00000017360	11120.8	-1.06247	0.147921	-7.18272	6.83381e-13	6.10841e-12
ENSMMUG00000006957	4203.81	-1.55975	0.217572	-7.16886	7.56267e-13	6.72724e-12
ENSMMUG00000015409	1949.63	-1.21089	0.168963	-7.16659	7.68872e-13	6.8357e-12
ENSMMUG00000011051	11185	-1.37982	0.193022	-7.14854	8.77069e-13	7.76846e-12
ENSMMUG00000000896	543.231	-1.98696	0.278463	-7.13547	9.64594e-13	8.52093e-12
ENSMMUG00000005634	179.966	-3.32736	0.466701	-7.12952	1.00722e-12	8.89271e-12
ENSMMUG00000011152	148.53	-4.39348	0.616856	-7.12237	1.06087e-12	9.35147e-12
ENSMMUG00000023647	773.756	-1.64826	0.2318	-7.11067	1.15479e-12	1.01577e-11
ENSMMUG00000007479	1068.05	-2.89624	0.407782	-7.10243	1.2258e-12	1.07767e-11
ENSMMUG00000003768	655.66	-1.72887	0.243489	-7.1004	1.24397e-12	1.0927e-11
ENSMMUG00000000098	189.83	-3.74487	0.52795	-7.09323	1.31016e-12	1.14842e-11
ENSMMUG00000005886	3982.25	-1.50173	0.211714	-7.0932	1.31044e-12	1.14842e-11
ENSMMUG00000022502	1367.61	-1.29728	0.182983	-7.08963	1.34467e-12	1.17717e-11
ENSMMUG00000009345	9983.33	-1.08216	0.152672	-7.08815	1.35915e-12	1.18922e-11
ENSMMUG00000004896	9665.56	-1.27557	0.180018	-7.08581	1.38235e-12	1.20824e-11
ENSMMUG00000047391	1551.04	-1.57515	0.222606	-7.07595	1.48433e-12	1.29533e-11
ENSMMUG00000001616	1077.81	-1.92173	0.27228	-7.05792	1.69009e-12	1.47257e-11
ENSMMUG00000019546	203.127	-2.76564	0.392152	-7.05247	1.75765e-12	1.52902e-11
ENSMMUG00000045065	921.921	-1.84023	0.261161	-7.04633	1.83699e-12	1.59469e-11
ENSMMUG00000000722	492.128	-1.84447	0.261771	-7.04612	1.83981e-12	1.5963e-11
ENSMMUG00000048855	269.749	-2.44617	0.347407	-7.04122	1.90567e-12	1.65258e-11
ENSMMUG00000030957	4127.37	-1.77073	0.251579	-7.03849	1.9434e-12	1.68353e-11
ENSMMUG00000000854	2194.27	-1.59887	0.227464	-7.02913	2.07819e-12	1.79655e-11
ENSMMUG00000029010	465.207	-1.84797	0.263004	-7.02637	2.11979e-12	1.8306e-11
ENSMMUG00000005389	2068.92	-1.41956	0.20208	-7.02471	2.14515e-12	1.85154e-11
ENSMMUG00000020116	17003.8	-1.19884	0.170787	-7.01952	2.22628e-12	1.91856e-11
ENSMMUG00000012310	522.296	-1.64708	0.234993	-7.00907	2.39913e-12	2.05895e-11
ENSMMUG00000021157	876.851	-1.48409	0.212114	-6.99669	2.62073e-12	2.24681e-11
ENSMMUG00000001137	386.545	-2.00561	0.287061	-6.9867	2.81426e-12	2.40649e-11
ENSMMUG00000008795	2443.1	-1.28217	0.183783	-6.97658	3.02452e-12	2.58362e-11
ENSMMUG00000047873	686.819	-1.87167	0.268497	-6.97092	3.14878e-12	2.68562e-11
ENSMMUG00000011049	1194.6	-1.79886	0.258111	-6.96933	3.18446e-12	2.71466e-11
ENSMMUG00000003273	537.749	-1.83668	0.263677	-6.96566	3.26868e-12	2.78359e-11
ENSMMUG00000003280	3318.3	-1.25459	0.180227	-6.96115	3.37513e-12	2.87276e-11
ENSMMUG00000010315	779.063	-2.61159	0.375488	-6.95518	3.5212e-12	2.99555e-11
ENSMMUG00000011437	102.079	-4.13992	0.595647	-6.95029	3.64542e-12	3.09805e-11
ENSMMUG00000012109	490.557	-2.22343	0.320894	-6.92885	4.24264e-12	3.59821e-11
ENSMMUG00000008334	100.07	-5.35551	0.772992	-6.92829	4.25963e-12	3.60893e-11
ENSMMUG00000010601	407.825	-2.09818	0.302972	-6.92532	4.35004e-12	3.68365e-11
ENSMMUG00000004734	1107.64	-1.503	0.217052	-6.92461	4.37189e-12	3.69836e-11
ENSMMUG00000030573	214.667	-2.60257	0.376844	-6.90623	4.97695e-12	4.18883e-11
ENSMMUG00000020817	1416.19	-1.28159	0.185585	-6.90569	4.99583e-12	4.20045e-11
ENSMMUG00000001687	1822.6	-1.63797	0.237266	-6.90349	5.07396e-12	4.26398e-11
ENSMMUG00000009010	1015.5	-1.44049	0.208676	-6.903	5.09169e-12	4.27671e-11
ENSMMUG00000015671	1955.33	-1.82711	0.264759	-6.90103	5.16251e-12	4.334e-11
ENSMMUG00000017381	6360.36	-1.50255	0.218396	-6.87991	5.98906e-12	5.0152e-11
ENSMMUG00000039308	124.599	-5.93825	0.864296	-6.87061	6.39269e-12	5.34239e-11
ENSMMUG00000003189	832.879	-1.53763	0.223798	-6.87063	6.39175e-12	5.34239e-11
ENSMMUG00000009231	945.653	-1.75716	0.255784	-6.8697	6.43372e-12	5.37397e-11
ENSMMUG00000002675	3827.17	-1.65708	0.242004	-6.84733	7.52414e-12	6.26898e-11
ENSMMUG00000003861	628.265	-1.56617	0.228774	-6.84591	7.59896e-12	6.32814e-11
ENSMMUG00000005610	1062.97	-1.34546	0.196582	-6.84425	7.68768e-12	6.39239e-11
ENSMMUG00000003333	525.809	-1.67542	0.244831	-6.84316	7.74674e-12	6.43827e-11
ENSMMUG00000012202	877.008	-1.84126	0.269304	-6.83711	8.08092e-12	6.71263e-11
ENSMMUG00000022938	1734.93	-1.3362	0.195611	-6.83092	8.43691e-12	7.00133e-11
ENSMMUG00000045546	508.058	-1.75408	0.256893	-6.82803	8.60885e-12	7.14043e-11
ENSMMUG00000004964	588.793	-1.77904	0.260685	-6.82448	8.8242e-12	7.31173e-11
ENSMMUG00000022869	652.386	-2.62662	0.385082	-6.82096	9.04357e-12	7.48975e-11
ENSMMUG00000018059	2589.64	-1.23248	0.180845	-6.81513	9.41779e-12	7.79189e-11
ENSMMUG00000022121	2413.17	-1.71949	0.252334	-6.81434	9.46978e-12	7.831e-11
ENSMMUG00000006182	4252.73	-1.11747	0.164025	-6.8128	9.57178e-12	7.9114e-11
ENSMMUG00000004863	3194.95	-1.18711	0.174646	-6.79721	1.06663e-11	8.79851e-11
ENSMMUG00000042881	943.134	-5.19245	0.764021	-6.79621	1.07407e-11	8.85548e-11
ENSMMUG00000016350	1704.45	-1.70311	0.250902	-6.78794	1.13744e-11	9.35929e-11
ENSMMUG00000008112	297.892	-2.61342	0.385987	-6.77075	1.28116e-11	1.05054e-10
ENSMMUG00000000985	880.565	-1.61666	0.238865	-6.76807	1.30514e-11	1.06914e-10
ENSMMUG00000040145	1424.41	-1.35583	0.200491	-6.76256	1.35571e-11	1.11002e-10
ENSMMUG00000023597	82.2202	-4.78168	0.707714	-6.75652	1.41349e-11	1.15619e-10
ENSMMUG00000019714	249.241	-2.97364	0.440543	-6.74994	1.47903e-11	1.20801e-10
ENSMMUG00000001154	1924.63	-1.3398	0.198682	-6.74342	1.54702e-11	1.26168e-10
ENSMMUG00000020172	200.027	-3.05275	0.452925	-6.74008	1.58297e-11	1.29036e-10
ENSMMUG00000039748	91.1422	-3.64226	0.540645	-6.73689	1.61816e-11	1.3184e-10
ENSMMUG00000001244	1530.5	-1.16574	0.173143	-6.73281	1.66417e-11	1.35455e-10
ENSMMUG00000014318	1250.75	-1.2418	0.184538	-6.72924	1.70546e-11	1.38611e-10
ENSMMUG00000047250	363.101	-3.11744	0.463601	-6.72441	1.76306e-11	1.43223e-10
ENSMMUG00000018977	13019.1	-1.05237	0.156672	-6.71705	1.85435e-11	1.50344e-10
ENSMMUG00000000759	1319.19	-1.21868	0.181517	-6.71388	1.8952e-11	1.5358e-10
ENSMMUG00000017489	1778.25	-2.27568	0.338977	-6.71338	1.90169e-11	1.54031e-10
ENSMMUG00000010767	4468.66	-1.2825	0.191059	-6.71256	1.91238e-11	1.54822e-10
ENSMMUG00000013358	1489.96	-1.60917	0.239739	-6.71219	1.9173e-11	1.55144e-10
ENSMMUG00000020949	6581.95	-1.16719	0.173906	-6.7116	1.92497e-11	1.55613e-10
ENSMMUG00000008897	1815.08	-1.90205	0.283581	-6.70726	1.98314e-11	1.60237e-10
ENSMMUG00000011074	139.542	-3.22603	0.481108	-6.70542	2.00822e-11	1.61948e-10
ENSMMUG00000044591	2343.16	-1.17186	0.174972	-6.69739	2.1218e-11	1.70858e-10
ENSMMUG00000012181	2968.93	-1.44461	0.215872	-6.69198	2.2017e-11	1.77205e-10
ENSMMUG00000003071	122.248	-3.08919	0.461852	-6.6887	2.25161e-11	1.81134e-10
ENSMMUG00000018441	4078.38	-1.0524	0.157489	-6.68235	2.35147e-11	1.88801e-10
ENSMMUG00000015208	756.56	-1.39674	0.209075	-6.68058	2.38006e-11	1.90912e-10
ENSMMUG00000042783	499.092	-2.16188	0.32369	-6.67887	2.40795e-11	1.93056e-10
ENSMMUG00000042119	96.3248	-3.46856	0.519462	-6.67722	2.43522e-11	1.95147e-10
ENSMMUG00000003164	1587.01	-1.42584	0.213755	-6.67043	2.55057e-11	2.04194e-10
ENSMMUG00000016450	12842.5	-1.09097	0.163594	-6.66875	2.57992e-11	2.06344e-10
ENSMMUG00000022799	329.874	-2.80839	0.421995	-6.65502	2.83259e-11	2.26225e-10
ENSMMUG00000000680	198.763	-2.71003	0.407682	-6.64741	2.98302e-11	2.3801e-10
ENSMMUG00000006446	916.913	-1.76241	0.265325	-6.64245	3.08518e-11	2.46042e-10
ENSMMUG00000014263	1303.61	-1.18578	0.178857	-6.62974	3.36272e-11	2.67276e-10
ENSMMUG00000010305	2281.34	-1.08657	0.163933	-6.62816	3.39901e-11	2.7003e-10
ENSMMUG00000008428	1003.35	-1.32147	0.199743	-6.61588	3.69345e-11	2.92581e-10
ENSMMUG00000005960	22920.7	-1.01345	0.153241	-6.61341	3.75568e-11	2.97226e-10
ENSMMUG00000004963	638.076	-1.91213	0.289584	-6.60303	4.0285e-11	3.18058e-10
ENSMMUG00000020797	1425.21	-1.37488	0.208335	-6.59939	4.12858e-11	3.25649e-10
ENSMMUG00000005904	2677.72	-1.13401	0.171947	-6.59511	4.24954e-11	3.34871e-10
ENSMMUG00000021820	13520.6	-0.956265	0.145054	-6.59248	4.32532e-11	3.40357e-10
ENSMMUG00000003472	6765.81	-1.24256	0.188522	-6.59106	4.3669e-11	3.43466e-10
ENSMMUG00000022246	1419.7	-2.35093	0.357012	-6.58501	4.54844e-11	3.57236e-10
ENSMMUG00000010134	215.668	-2.38698	0.36285	-6.57842	4.75473e-11	3.73084e-10
ENSMMUG00000039047	123.178	-3.26668	0.496811	-6.5753	4.85565e-11	3.80643e-10
ENSMMUG00000004257	594.58	-1.55841	0.237376	-6.56518	5.19715e-11	4.06452e-10
ENSMMUG00000012167	436.946	-1.78147	0.271364	-6.56486	5.20808e-11	4.07115e-10
ENSMMUG00000046263	9104.42	-0.927079	0.14127	-6.56245	5.29314e-11	4.13569e-10
ENSMMUG00000045863	133.921	-3.20989	0.489902	-6.5521	5.67318e-11	4.42636e-10
ENSMMUG00000003274	639.149	-1.76203	0.268989	-6.55056	5.73202e-11	4.47016e-10
ENSMMUG00000021783	2046.07	-1.19086	0.181894	-6.54701	5.87007e-11	4.56923e-10
ENSMMUG00000009242	13421.9	-0.995451	0.152055	-6.54667	5.88352e-11	4.57754e-10
ENSMMUG00000000194	1986.28	-1.41599	0.216375	-6.54413	5.98408e-11	4.65141e-10
ENSMMUG00000020036	1041.42	-1.45442	0.222598	-6.53383	6.41105e-11	4.97397e-10
ENSMMUG00000019237	1702.67	-1.45192	0.222256	-6.53268	6.46027e-11	5.00981e-10
ENSMMUG00000019388	7651.18	-1.7084	0.261719	-6.5276	6.68311e-11	5.17777e-10
ENSMMUG00000018283	264.477	-2.82333	0.432758	-6.52404	6.84375e-11	5.29727e-10
ENSMMUG00000031527	4547.82	-1.66912	0.255949	-6.5213	6.96987e-11	5.38233e-10
ENSMMUG00000005700	1026.54	-1.62533	0.249299	-6.51961	7.04884e-11	5.44077e-10
ENSMMUG00000002387	394.015	-2.02457	0.310634	-6.51755	7.14627e-11	5.50828e-10
ENSMMUG00000022305	3253.41	-1.41841	0.217774	-6.51323	7.35531e-11	5.65887e-10
ENSMMUG00000029123	428.973	-2.78622	0.427796	-6.51297	7.36785e-11	5.6659e-10
ENSMMUG00000018245	458.602	-2.02311	0.310766	-6.51009	7.51077e-11	5.77044e-10
ENSMMUG00000045270	2230.05	-1.44824	0.222528	-6.50812	7.6098e-11	5.84382e-10
ENSMMUG00000011446	280.505	-1.92345	0.295693	-6.50488	7.77533e-11	5.9654e-10
ENSMMUG00000028749	166.282	-3.46462	0.533074	-6.49932	8.06837e-11	6.1845e-10
ENSMMUG00000016909	2139.49	-1.44163	0.22194	-6.4956	8.2705e-11	6.33651e-10
ENSMMUG00000015031	110.482	-4.25069	0.654426	-6.49529	8.28732e-11	6.34646e-10
ENSMMUG00000014806	903.598	-1.3544	0.208748	-6.4882	8.68676e-11	6.64008e-10
ENSMMUG00000013386	2259.62	-1.07256	0.165338	-6.48707	8.75188e-11	6.68678e-10
ENSMMUG00000048528	1490.99	-1.24219	0.191526	-6.48574	8.82952e-11	6.74299e-10
ENSMMUG00000049145	31809	-0.977118	0.151043	-6.46914	9.85625e-11	7.50978e-10
ENSMMUG00000004327	268.772	-2.85716	0.441841	-6.46648	1.00311e-10	7.6395e-10
ENSMMUG00000008693	1032.71	-2.23047	0.345006	-6.46501	1.01292e-10	7.7071e-10
ENSMMUG00000004376	463.516	-1.56173	0.241711	-6.46113	1.03923e-10	7.90005e-10
ENSMMUG00000016582	1037.55	-1.58252	0.245393	-6.44894	1.12637e-10	8.54292e-10
ENSMMUG00000020160	391.473	-2.60337	0.403904	-6.44552	1.15204e-10	8.73359e-10
ENSMMUG00000017486	5203.89	-1.50016	0.232774	-6.44472	1.15816e-10	8.77194e-10
ENSMMUG00000005432	329.482	-1.84925	0.286984	-6.44372	1.16578e-10	8.82563e-10
ENSMMUG00000017856	548.855	-1.73215	0.268915	-6.44126	1.18484e-10	8.96581e-10
ENSMMUG00000007052	10508.8	-1.71535	0.266532	-6.4358	1.22824e-10	9.27308e-10
ENSMMUG00000017239	1088.15	-1.75023	0.272356	-6.42626	1.30781e-10	9.86931e-10
ENSMMUG00000015072	8355.82	-1.52429	0.237344	-6.42228	1.34251e-10	1.01173e-09
ENSMMUG00000014398	467.876	-2.10109	0.327289	-6.41969	1.36554e-10	1.02862e-09
ENSMMUG00000011424	1155.48	-1.4206	0.221457	-6.41479	1.41017e-10	1.06176e-09
ENSMMUG00000040859	2010.7	-1.27109	0.198206	-6.41298	1.42702e-10	1.07396e-09
ENSMMUG00000013857	486.371	-1.59904	0.249822	-6.40071	1.54656e-10	1.16234e-09
ENSMMUG00000004765	1406.21	-1.23639	0.193168	-6.4006	1.5477e-10	1.16267e-09
ENSMMUG00000042686	4387.38	-1.05444	0.164745	-6.40042	1.54955e-10	1.16353e-09
ENSMMUG00000028733	807.232	-1.73755	0.271553	-6.39856	1.56848e-10	1.17668e-09
ENSMMUG00000002384	304.092	-1.99983	0.312566	-6.39811	1.57314e-10	1.17964e-09
ENSMMUG00000008751	1326.95	-1.18699	0.185731	-6.3909	1.64915e-10	1.23496e-09
ENSMMUG00000009491	161.758	-2.43315	0.381156	-6.38361	1.72959e-10	1.29461e-09
ENSMMUG00000008248	227.605	-2.12637	0.333382	-6.37818	1.79203e-10	1.34014e-09
ENSMMUG00000012884	6470.92	-1.1403	0.178888	-6.37435	1.83736e-10	1.37157e-09
ENSMMUG00000029108	1045.48	-1.33336	0.209321	-6.3699	1.8915e-10	1.41071e-09
ENSMMUG00000013565	3838.01	-1.12491	0.176636	-6.36852	1.90865e-10	1.42286e-09
ENSMMUG00000021116	3436.72	-1.61816	0.254331	-6.3624	1.98628e-10	1.48007e-09
ENSMMUG00000007011	1055.8	-1.37661	0.216589	-6.35587	2.07247e-10	1.5436e-09
ENSMMUG00000029181	1498.33	-1.26793	0.199533	-6.3545	2.09106e-10	1.55674e-09
ENSMMUG00000003139	3061.79	-1.7715	0.278872	-6.35239	2.11993e-10	1.57753e-09
ENSMMUG00000009516	2060.95	-1.3831	0.217822	-6.34966	2.15794e-10	1.60509e-09
ENSMMUG00000007894	293.868	-1.82192	0.287121	-6.34549	2.21719e-10	1.64768e-09
ENSMMUG00000004472	878.199	-2.22569	0.351237	-6.33672	2.34705e-10	1.74106e-09
ENSMMUG00000001008	18119.5	-1.67877	0.265017	-6.33457	2.38011e-10	1.7648e-09
ENSMMUG00000014244	629.295	-1.92415	0.303892	-6.33169	2.42487e-10	1.79557e-09
ENSMMUG00000020820	1310.3	-1.34393	0.212258	-6.33155	2.42707e-10	1.7964e-09
ENSMMUG00000021785	4778.64	-1.14759	0.181502	-6.32273	2.56984e-10	1.89699e-09
ENSMMUG00000045615	210.809	-2.16114	0.341864	-6.32162	2.58839e-10	1.90983e-09
ENSMMUG00000020685	727.462	-1.47395	0.233184	-6.32098	2.59903e-10	1.91683e-09
ENSMMUG00000006583	213.072	-2.5055	0.39667	-6.31632	2.6787e-10	1.97383e-09
ENSMMUG00000037816	1785.81	-1.49001	0.23617	-6.30904	2.80766e-10	2.0661e-09
ENSMMUG00000019676	1540.24	-2.06349	0.327307	-6.30443	2.89251e-10	2.12759e-09
ENSMMUG00000022900	327.565	-1.79405	0.284685	-6.30186	2.94087e-10	2.16029e-09
ENSMMUG00000038106	172.863	-2.80431	0.44504	-6.30126	2.9523e-10	2.16772e-09
ENSMMUG00000002614	1412.09	-1.28955	0.204811	-6.2963	3.04827e-10	2.23522e-09
ENSMMUG00000012933	911.43	-1.48748	0.236258	-6.29602	3.05387e-10	2.23833e-09
ENSMMUG00000022996	515.53	-1.95612	0.310719	-6.29547	3.06461e-10	2.24422e-09
ENSMMUG00000000655	262.573	-1.94343	0.309082	-6.28777	3.2206e-10	2.35628e-09
ENSMMUG00000016099	233.643	-2.91307	0.463601	-6.28356	3.30902e-10	2.41786e-09
ENSMMUG00000020019	777.362	-1.36845	0.217851	-6.28159	3.35119e-10	2.44759e-09
ENSMMUG00000014410	229.249	-2.17639	0.346564	-6.27992	3.38752e-10	2.47304e-09
ENSMMUG00000041425	2097.08	-1.21959	0.194326	-6.27598	3.47443e-10	2.53537e-09
ENSMMUG00000007330	23558.3	-1.05066	0.167932	-6.25647	3.93787e-10	2.86347e-09
ENSMMUG00000018795	936.95	-1.58358	0.253148	-6.25555	3.96105e-10	2.87906e-09
ENSMMUG00000004885	1194.04	-1.49307	0.238808	-6.25216	4.04821e-10	2.93983e-09
ENSMMUG00000013347	3725.94	-1.08919	0.174215	-6.25199	4.0526e-10	2.94173e-09
ENSMMUG00000012618	2220.87	-1.21496	0.194339	-6.25177	4.05827e-10	2.94455e-09
ENSMMUG00000048188	98.8897	-5.45814	0.87354	-6.24831	4.14931e-10	3.00929e-09
ENSMMUG00000006808	367.351	-1.90834	0.3055	-6.24662	4.1943e-10	3.03927e-09
ENSMMUG00000003132	253.988	-2.16114	0.346052	-6.24513	4.23447e-10	3.06703e-09
ENSMMUG00000029821	2584.39	-1.45253	0.233006	-6.2339	4.54968e-10	3.29102e-09
ENSMMUG00000004690	535.066	-1.8255	0.292977	-6.23089	4.63806e-10	3.35056e-09
ENSMMUG00000005456	341.654	-2.02205	0.324743	-6.22661	4.76639e-10	3.44177e-09
ENSMMUG00000009599	1425.84	-1.31412	0.211131	-6.22421	4.83979e-10	3.48869e-09
ENSMMUG00000013131	286.01	-2.80047	0.449967	-6.22372	4.85499e-10	3.49813e-09
ENSMMUG00000020180	2342.75	-1.44483	0.232258	-6.22077	4.94723e-10	3.55994e-09
ENSMMUG00000008429	1365.8	-2.32515	0.373843	-6.21958	4.98477e-10	3.58385e-09
ENSMMUG00000010838	1115.04	-1.25952	0.202632	-6.21581	5.10619e-10	3.66637e-09
ENSMMUG00000016748	539.238	-1.58829	0.25553	-6.21566	5.11104e-10	3.66826e-09
ENSMMUG00000047424	115.119	-3.35724	0.541648	-6.19818	5.71189e-10	4.08535e-09
ENSMMUG00000001690	28194	-1.03997	0.167857	-6.19554	5.80839e-10	4.15257e-09
ENSMMUG00000014195	1129.61	-1.45907	0.235777	-6.18836	6.07915e-10	4.34053e-09
ENSMMUG00000022117	1467.84	-1.14169	0.184809	-6.1777	6.50436e-10	4.63614e-09
ENSMMUG00000009138	393.998	-1.83012	0.296325	-6.17606	6.57191e-10	4.68227e-09
ENSMMUG00000021904	1832.35	-2.0478	0.331662	-6.17438	6.64241e-10	4.72844e-09
ENSMMUG00000011670	4447.04	-1.1271	0.182585	-6.17304	6.6988e-10	4.76653e-09
ENSMMUG00000047608	155.744	-3.51595	0.569662	-6.172	6.74314e-10	4.79397e-09
ENSMMUG00000016550	3415.76	-1.06317	0.172344	-6.16888	6.87774e-10	4.88546e-09
ENSMMUG00000017809	5750.29	-1.11398	0.180625	-6.16735	6.94426e-10	4.93061e-09
ENSMMUG00000043369	1373.15	-1.27777	0.207211	-6.16652	6.98106e-10	4.95461e-09
ENSMMUG00000010394	427.727	-1.69441	0.274965	-6.16228	7.17066e-10	5.087e-09
ENSMMUG00000039931	357.624	-1.74966	0.283999	-6.16079	7.23841e-10	5.13286e-09
ENSMMUG00000021357	739.538	-1.54377	0.250593	-6.16047	7.25291e-10	5.14094e-09
ENSMMUG00000009368	676.84	-1.35618	0.220191	-6.1591	7.31595e-10	5.18341e-09
ENSMMUG00000005917	3822.77	-1.49327	0.242572	-6.15597	7.46214e-10	5.28473e-09
ENSMMUG00000016509	992.137	-1.7963	0.292245	-6.14656	7.91835e-10	5.58633e-09
ENSMMUG00000044029	225.241	-2.12238	0.345893	-6.13594	8.46573e-10	5.96235e-09
ENSMMUG00000002241	8700.02	-1.1087	0.180746	-6.134	8.56942e-10	6.03282e-09
ENSMMUG00000010050	8632.11	-1.24284	0.202629	-6.13359	8.59157e-10	6.04584e-09
ENSMMUG00000028053	208.16	-1.97389	0.322014	-6.12983	8.79746e-10	6.18809e-09
ENSMMUG00000003843	2105.3	-1.01544	0.165689	-6.12858	8.86683e-10	6.23424e-09
ENSMMUG00000016381	215.276	-3.07596	0.502319	-6.12352	9.15321e-10	6.43287e-09
ENSMMUG00000031830	1573.12	-1.32143	0.216161	-6.11318	9.76676e-10	6.85244e-09
ENSMMUG00000006183	1440.36	-1.36886	0.22405	-6.10962	9.98712e-10	7.00409e-09
ENSMMUG00000008375	767.522	-1.35491	0.222152	-6.09901	1.06727e-09	7.46911e-09
ENSMMUG00000004630	254.258	-2.80489	0.460226	-6.09459	1.09717e-09	7.66861e-09
ENSMMUG00000000402	190.258	-2.8482	0.467452	-6.09302	1.10799e-09	7.74098e-09
ENSMMUG00000023300	1124.76	-1.29256	0.212183	-6.09172	1.11701e-09	7.80073e-09
ENSMMUG00000003621	2984.21	-1.12443	0.184766	-6.08572	1.15971e-09	8.09208e-09
ENSMMUG00000003394	122.147	-3.00431	0.494195	-6.0792	1.20783e-09	8.41722e-09
ENSMMUG00000005113	1256.18	-1.11016	0.182734	-6.07528	1.23774e-09	8.61843e-09
ENSMMUG00000008629	2213	-1.24043	0.204341	-6.07042	1.27578e-09	8.8684e-09
ENSMMUG00000018562	879.738	-1.4154	0.233484	-6.06209	1.3436e-09	9.31638e-09
ENSMMUG00000045509	107.973	-3.577	0.590068	-6.06201	1.34433e-09	9.31754e-09
ENSMMUG00000039850	12785.5	-1.44959	0.239185	-6.06052	1.3568e-09	9.40002e-09
ENSMMUG00000001047	89.0011	-4.30125	0.709744	-6.06029	1.35879e-09	9.40988e-09
ENSMMUG00000013617	1673.8	-1.03464	0.170732	-6.06003	1.36096e-09	9.41706e-09
ENSMMUG00000011479	1519.92	-1.26583	0.20894	-6.05836	1.3752e-09	9.5116e-09
ENSMMUG00000023585	371.124	-2.17561	0.359202	-6.05678	1.38871e-09	9.59702e-09
ENSMMUG00000018811	772.768	-1.31701	0.217568	-6.05334	1.41874e-09	9.79234e-09
ENSMMUG00000020798	4623.64	-1.66495	0.275115	-6.05183	1.4321e-09	9.87628e-09
ENSMMUG00000010158	851.802	-1.31539	0.217392	-6.05078	1.44144e-09	9.93656e-09
ENSMMUG00000043599	623.402	-2.38145	0.393716	-6.04866	1.46057e-09	1.00517e-08
ENSMMUG00000040348	256.778	-1.93103	0.31926	-6.04846	1.46238e-09	1.006e-08
ENSMMUG00000001594	467.026	-1.48674	0.245839	-6.04759	1.47025e-09	1.01058e-08
ENSMMUG00000014611	1334.2	-1.23334	0.204016	-6.0453	1.49132e-09	1.0243e-08
ENSMMUG00000003957	740.021	-1.37627	0.227925	-6.03824	1.55802e-09	1.0678e-08
ENSMMUG00000009333	2124.55	-1.1148	0.184664	-6.03692	1.57079e-09	1.07567e-08
ENSMMUG00000003905	334.287	-1.75904	0.291551	-6.03339	1.60556e-09	1.09812e-08
ENSMMUG00000012939	215.028	-2.3103	0.383326	-6.02698	1.67048e-09	1.14016e-08
ENSMMUG00000012366	19658.6	-0.922489	0.153189	-6.02188	1.72399e-09	1.17427e-08
ENSMMUG00000023022	402.205	-2.39315	0.397851	-6.01519	1.79679e-09	1.22285e-08
ENSMMUG00000000242	861.097	-1.33047	0.221339	-6.01102	1.84357e-09	1.25417e-08
ENSMMUG00000006075	18843	-1.1641	0.193846	-6.00525	1.91033e-09	1.29852e-08
ENSMMUG00000022036	3599.86	-1.10825	0.184632	-6.00249	1.9432e-09	1.32032e-08
ENSMMUG00000000970	497.006	-1.85466	0.309086	-6.00046	1.96763e-09	1.33583e-08
ENSMMUG00000014445	3890.4	-1.23682	0.206155	-5.99945	1.97983e-09	1.34356e-08
ENSMMUG00000018535	1574.59	-1.2969	0.216329	-5.995	2.0348e-09	1.3803e-08
ENSMMUG00000000843	1830.28	-1.24441	0.207667	-5.99232	2.06872e-09	1.40216e-08
ENSMMUG00000008196	3158.38	-1.04175	0.173895	-5.99071	2.08926e-09	1.4155e-08
ENSMMUG00000014465	18738.8	-0.974264	0.162789	-5.98482	2.16626e-09	1.46647e-08
ENSMMUG00000002470	1327.6	-1.21877	0.203699	-5.9832	2.1879e-09	1.47991e-08
ENSMMUG00000045517	85.6781	-4.88324	0.81625	-5.98253	2.19705e-09	1.48549e-08
ENSMMUG00000006832	2039.29	-1.58917	0.265691	-5.98126	2.21422e-09	1.49649e-08
ENSMMUG00000031795	509.012	-1.74424	0.291754	-5.97847	2.25247e-09	1.52111e-08
ENSMMUG00000006380	2065.26	-1.10138	0.184232	-5.97822	2.25593e-09	1.52282e-08
ENSMMUG00000040854	4857	-1.04083	0.174124	-5.97755	2.26522e-09	1.52847e-08
ENSMMUG00000005321	2042.2	-1.15003	0.192924	-5.96105	2.50629e-09	1.6877e-08
ENSMMUG00000044639	144.47	-2.54685	0.427261	-5.96087	2.50902e-09	1.68885e-08
ENSMMUG00000007221	172.605	-2.50993	0.421077	-5.96073	2.51117e-09	1.68961e-08
ENSMMUG00000004236	727.822	-1.58607	0.266128	-5.95978	2.52573e-09	1.69803e-08
ENSMMUG00000017652	562.15	-1.4165	0.237749	-5.95798	2.55376e-09	1.71618e-08
ENSMMUG00000013825	2457.88	-1.39388	0.234182	-5.95215	2.64648e-09	1.77632e-08
ENSMMUG00000022301	3738.41	-1.2568	0.211148	-5.95219	2.64572e-09	1.77632e-08
ENSMMUG00000047476	17814.5	-1.07666	0.181032	-5.94736	2.72499e-09	1.82754e-08
ENSMMUG00000014677	6681.45	-0.99157	0.16691	-5.94075	2.83713e-09	1.90121e-08
ENSMMUG00000043781	1966.05	-1.01327	0.170566	-5.9406	2.83977e-09	1.90221e-08
ENSMMUG00000013188	2010.91	-1.07735	0.181587	-5.93299	2.97469e-09	1.99018e-08
ENSMMUG00000021296	892.148	-2.20161	0.371821	-5.92117	3.19667e-09	2.13609e-08
ENSMMUG00000006949	2044.73	-1.12626	0.190212	-5.92104	3.19904e-09	2.13682e-08
ENSMMUG00000007294	418.417	-1.49299	0.252196	-5.91995	3.22045e-09	2.14939e-08
ENSMMUG00000019492	558.675	-1.86482	0.315177	-5.91673	3.28401e-09	2.19004e-08
ENSMMUG00000018145	495.611	-1.39503	0.235959	-5.9122	3.37568e-09	2.24846e-08
ENSMMUG00000037540	92.6045	-3.91469	0.662517	-5.90881	3.44587e-09	2.29245e-08
ENSMMUG00000017210	232.144	-2.11444	0.357838	-5.90892	3.44348e-09	2.29245e-08
ENSMMUG00000019418	6691.71	-1.01791	0.172332	-5.9067	3.49036e-09	2.32019e-08
ENSMMUG00000021172	2786.41	-1.27049	0.215272	-5.90179	3.5958e-09	2.3874e-08
ENSMMUG00000013588	93.2089	-3.34477	0.567315	-5.8958	3.72881e-09	2.47274e-08
ENSMMUG00000001582	13323	-1.11076	0.188475	-5.89339	3.78345e-09	2.50697e-08
ENSMMUG00000022788	204.433	-2.26956	0.385343	-5.88973	3.86824e-09	2.5605e-08
ENSMMUG00000005805	271.069	-1.98779	0.337502	-5.8897	3.86887e-09	2.5605e-08
ENSMMUG00000015522	1712.85	-1.0632	0.18061	-5.88675	3.93859e-09	2.60456e-08
ENSMMUG00000012398	218.012	-2.95312	0.501686	-5.88638	3.94747e-09	2.60939e-08
ENSMMUG00000022881	1732.23	-1.48305	0.252023	-5.88459	3.99044e-09	2.6357e-08
ENSMMUG00000002727	7289.7	-0.837395	0.142351	-5.88263	4.03806e-09	2.66609e-08
ENSMMUG00000010538	5525.9	-1.09156	0.185774	-5.87576	4.20919e-09	2.77797e-08
ENSMMUG00000013742	358.628	-1.78442	0.303755	-5.87452	4.24082e-09	2.79773e-08
ENSMMUG00000000183	2789.63	-0.96443	0.164179	-5.87426	4.24749e-09	2.80101e-08
ENSMMUG00000012715	849.035	-1.83109	0.311806	-5.87252	4.29228e-09	2.82942e-08
ENSMMUG00000014043	985.573	-1.17054	0.199402	-5.87028	4.35066e-09	2.86335e-08
ENSMMUG00000011841	1003.04	-1.19849	0.204188	-5.86953	4.37026e-09	2.87511e-08
ENSMMUG00000022087	3447.69	-1.84381	0.314216	-5.86797	4.41174e-09	2.90124e-08
ENSMMUG00000013359	180.183	-2.66441	0.45473	-5.85931	4.64798e-09	3.05176e-08
ENSMMUG00000007976	146.061	-3.46593	0.592245	-5.85219	4.85152e-09	3.18161e-08
ENSMMUG00000007726	337.394	-2.67639	0.457913	-5.84475	5.07328e-09	3.32441e-08
ENSMMUG00000022715	7093.64	-0.945652	0.161835	-5.8433	5.1177e-09	3.35219e-08
ENSMMUG00000005745	127.863	-4.44682	0.761058	-5.84294	5.12884e-09	3.35684e-08
ENSMMUG00000008191	535.065	-1.60368	0.274892	-5.83388	5.41543e-09	3.53743e-08
ENSMMUG00000045632	18971.1	-1.26428	0.216844	-5.83035	5.53105e-09	3.61153e-08
ENSMMUG00000040177	820.081	-1.40983	0.242091	-5.82357	5.7602e-09	3.75376e-08
ENSMMUG00000008254	9618.46	-1.10575	0.190255	-5.81192	6.17588e-09	4.01674e-08
ENSMMUG00000012957	791.303	-4.95251	0.852399	-5.81008	6.24417e-09	4.05797e-08
ENSMMUG00000004100	272.497	-1.69104	0.291381	-5.80355	6.49271e-09	4.21289e-08
ENSMMUG00000005775	409.528	-1.50679	0.259708	-5.80186	6.55823e-09	4.25207e-08
ENSMMUG00000003371	1058.19	-1.49563	0.257934	-5.79849	6.69134e-09	4.33442e-08
ENSMMUG00000023234	3605.92	-0.942074	0.16247	-5.79845	6.69309e-09	4.33442e-08
ENSMMUG00000010067	1099.4	-1.15367	0.199198	-5.79161	6.97154e-09	4.50953e-08
ENSMMUG00000047127	51.8455	-5.26972	0.911741	-5.77984	7.47699e-09	4.8251e-08
ENSMMUG00000004713	138.434	-2.55223	0.441814	-5.7767	7.61798e-09	4.91036e-08
ENSMMUG00000021640	96.3251	-3.77104	0.653082	-5.77421	7.73134e-09	4.97761e-08
ENSMMUG00000016948	1277.37	-1.12519	0.194915	-5.77276	7.79853e-09	5.01697e-08
ENSMMUG00000016346	8545.17	-0.989733	0.171488	-5.77145	7.85902e-09	5.05393e-08
ENSMMUG00000020565	3024.18	-0.991318	0.17181	-5.76985	7.93413e-09	5.09629e-08
ENSMMUG00000012411	1030.37	-1.435	0.248723	-5.7695	7.95087e-09	5.10507e-08
ENSMMUG00000038379	145.321	-2.65218	0.459771	-5.76848	7.99874e-09	5.13381e-08
ENSMMUG00000019473	1062.53	-1.22406	0.212248	-5.76714	8.06304e-09	5.17308e-08
ENSMMUG00000038813	14776	-1.07686	0.186847	-5.76333	8.24698e-09	5.28291e-08
ENSMMUG00000009825	617.004	-1.5007	0.260457	-5.7618	8.32194e-09	5.32681e-08
ENSMMUG00000010743	71.2826	-4.16315	0.722617	-5.76121	8.35114e-09	5.33931e-08
ENSMMUG00000021324	3364.45	-1.38658	0.2407	-5.76063	8.38029e-09	5.35553e-08
ENSMMUG00000006906	863.89	-1.60641	0.278889	-5.76004	8.40963e-09	5.3705e-08
ENSMMUG00000010639	649.297	-1.86704	0.324313	-5.75692	8.56643e-09	5.46431e-08
ENSMMUG00000002217	400.607	-1.83066	0.318087	-5.7552	8.65411e-09	5.51599e-08
ENSMMUG00000042418	61.4637	-5.47448	0.951395	-5.75416	8.70722e-09	5.54772e-08
ENSMMUG00000003443	1663.53	-1.26005	0.219091	-5.75127	8.85764e-09	5.63056e-08
ENSMMUG00000020113	866.987	-1.20032	0.208781	-5.74918	8.96797e-09	5.69852e-08
ENSMMUG00000023704	1926.36	-1.20812	0.210149	-5.74887	8.9842e-09	5.70445e-08
ENSMMUG00000009159	780.315	-1.33755	0.232737	-5.74704	9.08215e-09	5.76223e-08
ENSMMUG00000008013	99.1738	-3.97745	0.692148	-5.74653	9.10952e-09	5.77738e-08
ENSMMUG00000014671	615.098	-1.59757	0.27811	-5.74436	9.22703e-09	5.84967e-08
ENSMMUG00000010785	336.724	-1.57284	0.274077	-5.73869	9.54129e-09	6.04428e-08
ENSMMUG00000023418	3636.66	-1.30809	0.228087	-5.73503	9.74966e-09	6.17156e-08
ENSMMUG00000023027	1056.81	-1.11745	0.195436	-5.71772	1.07963e-08	6.81069e-08
ENSMMUG00000013290	165.721	-2.53408	0.444203	-5.70479	1.16486e-08	7.33992e-08
ENSMMUG00000017659	354.956	-1.59783	0.280188	-5.7027	1.17928e-08	7.42513e-08
ENSMMUG00000014404	68.135	-5.77196	1.01227	-5.70199	1.18416e-08	7.45026e-08
ENSMMUG00000030707	193.563	-2.69613	0.4732	-5.69765	1.21467e-08	7.63347e-08
ENSMMUG00000006487	268.944	-1.83895	0.322899	-5.69513	1.23281e-08	7.74457e-08
ENSMMUG00000017839	113.701	-2.91274	0.511748	-5.69174	1.25751e-08	7.89072e-08
ENSMMUG00000023375	3415.62	-1.14263	0.200812	-5.69005	1.27005e-08	7.9664e-08
ENSMMUG00000021557	32557.5	-1.03245	0.181641	-5.68401	1.3157e-08	8.24341e-08
ENSMMUG00000007409	204.501	-2.72353	0.479432	-5.68075	1.34106e-08	8.39278e-08
ENSMMUG00000002909	298.447	-2.16785	0.382127	-5.67313	1.40214e-08	8.76506e-08
ENSMMUG00000006076	2089.52	-1.05165	0.18555	-5.66775	1.44684e-08	9.03089e-08
ENSMMUG00000002339	4032.23	-1.10626	0.195203	-5.66726	1.45099e-08	9.0534e-08
ENSMMUG00000018111	586.966	-1.63802	0.289054	-5.66682	1.45469e-08	9.07306e-08
ENSMMUG00000015258	181.929	-2.12842	0.375666	-5.66573	1.46401e-08	9.12434e-08
ENSMMUG00000007967	140.008	-2.34862	0.414742	-5.66285	1.48879e-08	9.27178e-08
ENSMMUG00000002212	547.729	-1.61456	0.285478	-5.65565	1.55256e-08	9.65805e-08
ENSMMUG00000037510	414.989	-1.53898	0.272143	-5.65505	1.55797e-08	9.68804e-08
ENSMMUG00000006292	718.094	-1.26257	0.223269	-5.65494	1.55904e-08	9.69107e-08
ENSMMUG00000007864	494.406	-1.61508	0.28574	-5.65227	1.58345e-08	9.83543e-08
ENSMMUG00000004034	227	-1.9857	0.351446	-5.6501	1.60359e-08	9.9568e-08
ENSMMUG00000022498	1533	-1.14379	0.202448	-5.64983	1.60609e-08	9.96858e-08
ENSMMUG00000021858	138.293	-2.44344	0.432787	-5.64581	1.64403e-08	1.01926e-07
ENSMMUG00000008294	5972.36	-1.05067	0.186143	-5.64442	1.65739e-08	1.02716e-07
ENSMMUG00000007309	333.125	-1.78844	0.316984	-5.64205	1.68036e-08	1.04023e-07
ENSMMUG00000011293	468.22	-2.18458	0.387367	-5.63955	1.70495e-08	1.05505e-07
ENSMMUG00000048302	728.977	-1.37102	0.243649	-5.627	1.83367e-08	1.13218e-07
ENSMMUG00000021142	6874.41	-0.853154	0.151742	-5.62241	1.88317e-08	1.16187e-07
ENSMMUG00000010240	348.044	-2.30608	0.410366	-5.61957	1.91431e-08	1.1802e-07
ENSMMUG00000000544	1428.6	-1.89212	0.336727	-5.61916	1.91889e-08	1.18259e-07
ENSMMUG00000009279	1944.05	-1.20501	0.214507	-5.61758	1.93649e-08	1.19255e-07
ENSMMUG00000041727	1160.47	-1.15696	0.205968	-5.61718	1.94102e-08	1.1949e-07
ENSMMUG00000021089	93.6407	-3.44625	0.613641	-5.61607	1.9535e-08	1.20213e-07
ENSMMUG00000022182	3596.82	-1.29271	0.230295	-5.61326	1.98548e-08	1.2209e-07
ENSMMUG00000009189	5161.9	-0.899373	0.160249	-5.61234	1.99607e-08	1.22651e-07
ENSMMUG00000001645	13091.9	-0.936343	0.166957	-5.60828	2.0435e-08	1.25472e-07
ENSMMUG00000011333	164.239	-2.34705	0.418761	-5.60474	2.08568e-08	1.27967e-07
ENSMMUG00000003955	801.583	-1.24851	0.22283	-5.60298	2.10702e-08	1.29181e-07
ENSMMUG00000046639	795.549	-1.44801	0.258497	-5.60165	2.12315e-08	1.30122e-07
ENSMMUG00000012470	809.932	-1.6128	0.288101	-5.59805	2.16782e-08	1.32761e-07
ENSMMUG00000007688	1302.52	-1.1968	0.214325	-5.58403	2.35006e-08	1.43339e-07
ENSMMUG00000009524	3097.57	-0.913118	0.163526	-5.58394	2.35136e-08	1.43366e-07
ENSMMUG00000049198	7342.98	-0.817505	0.146514	-5.57968	2.40955e-08	1.46697e-07
ENSMMUG00000043518	154.481	-2.38458	0.42746	-5.57848	2.4263e-08	1.47663e-07
ENSMMUG00000042116	2309.64	-1.02315	0.18344	-5.57757	2.43899e-08	1.48381e-07
ENSMMUG00000048532	5270.51	-0.876095	0.15712	-5.57596	2.46163e-08	1.49703e-07
ENSMMUG00000019047	2209.48	-1.51382	0.271505	-5.57566	2.46587e-08	1.49906e-07
ENSMMUG00000047154	7530.07	-0.829094	0.148729	-5.57453	2.48205e-08	1.50834e-07
ENSMMUG00000018259	969.967	-1.06558	0.191391	-5.56754	2.58357e-08	1.56831e-07
ENSMMUG00000015224	204.651	-1.89714	0.34098	-5.56378	2.63993e-08	1.60135e-07
ENSMMUG00000046015	6085.85	-1.06123	0.190777	-5.56264	2.65719e-08	1.61064e-07
ENSMMUG00000018924	893.153	-1.34211	0.241391	-5.55991	2.69917e-08	1.63549e-07
ENSMMUG00000015625	1976.57	-0.942405	0.169542	-5.55855	2.7203e-08	1.64769e-07
ENSMMUG00000016014	569.845	-1.2743	0.229463	-5.55342	2.80138e-08	1.69618e-07
ENSMMUG00000006691	106.678	-5.57838	1.00503	-5.55048	2.84893e-08	1.72371e-07
ENSMMUG00000015679	1235.98	-0.996813	0.179681	-5.54769	2.89469e-08	1.75076e-07
ENSMMUG00000002680	299.31	-2.96904	0.536068	-5.53854	3.05001e-08	1.84201e-07
ENSMMUG00000038530	3262.75	-0.895972	0.161802	-5.53746	3.06895e-08	1.85278e-07
ENSMMUG00000011689	651.304	-1.44106	0.26026	-5.537	3.07697e-08	1.85694e-07
ENSMMUG00000003264	518.956	-1.23099	0.222328	-5.53679	3.08063e-08	1.85847e-07
ENSMMUG00000013911	7141.79	-0.823372	0.148786	-5.53393	3.13138e-08	1.88428e-07
ENSMMUG00000048106	1196.32	-1.03183	0.186508	-5.53238	3.15912e-08	1.90029e-07
ENSMMUG00000010886	1410.14	-1.38239	0.250182	-5.52553	3.28494e-08	1.97311e-07
ENSMMUG00000022469	1413.36	-1.25547	0.227686	-5.51404	3.50681e-08	2.10257e-07
ENSMMUG00000017564	1108.33	-1.11112	0.201542	-5.5131	3.52575e-08	2.11239e-07
ENSMMUG00000004560	1507.74	-1.12999	0.205001	-5.51212	3.54531e-08	2.12257e-07
ENSMMUG00000021165	2329.7	-0.906713	0.164583	-5.50914	3.60588e-08	2.15728e-07
ENSMMUG00000042774	70.9028	-6.24599	1.13491	-5.50353	3.72265e-08	2.22392e-07
ENSMMUG00000030532	591.359	-1.26415	0.229859	-5.49967	3.80511e-08	2.2691e-07
ENSMMUG00000005623	129.494	-2.61991	0.476455	-5.49876	3.82471e-08	2.27997e-07
ENSMMUG00000020847	1942.71	-0.990212	0.180094	-5.49831	3.83449e-08	2.28498e-07
ENSMMUG00000016575	380.589	-1.60706	0.292518	-5.49388	3.9319e-08	2.33966e-07
ENSMMUG00000007416	1178.65	-1.27074	0.23131	-5.49367	3.93655e-08	2.34158e-07
ENSMMUG00000012499	4927.24	-1.02402	0.186415	-5.49321	3.94689e-08	2.34689e-07
ENSMMUG00000045077	3561.87	-1.06691	0.194339	-5.48995	4.02057e-08	2.38985e-07
ENSMMUG00000005143	217.542	-2.38893	0.436003	-5.47916	4.27344e-08	2.53651e-07
ENSMMUG00000019591	926.582	-1.0437	0.190572	-5.47665	4.33457e-08	2.57095e-07
ENSMMUG00000015391	277.353	-2.18453	0.399321	-5.47061	4.4849e-08	2.65727e-07
ENSMMUG00000021395	1044.56	-1.41675	0.25911	-5.46777	4.55733e-08	2.69825e-07
ENSMMUG00000031973	118.16	-3.9146	0.716053	-5.4669	4.57964e-08	2.71044e-07
ENSMMUG00000021792	1582.67	-1.022	0.186986	-5.46566	4.61182e-08	2.72662e-07
ENSMMUG00000040980	138.826	-2.29047	0.419208	-5.4638	4.66036e-08	2.75335e-07
ENSMMUG00000013768	1351.74	-2.01761	0.369869	-5.45494	4.89885e-08	2.89013e-07
ENSMMUG00000021856	5659.67	-0.892212	0.163659	-5.45164	4.99071e-08	2.94118e-07
ENSMMUG00000002535	142.121	-2.43133	0.446007	-5.45132	4.9997e-08	2.94543e-07
ENSMMUG00000013302	2005.63	-1.29454	0.237486	-5.451	5.00861e-08	2.94963e-07
ENSMMUG00000042984	102.513	-2.65903	0.487967	-5.44919	5.05994e-08	2.97775e-07
ENSMMUG00000045449	3461.48	-0.948669	0.174355	-5.44102	5.29761e-08	3.11209e-07
ENSMMUG00000014915	2708.56	-1.28594	0.236359	-5.44063	5.30918e-08	3.11778e-07
ENSMMUG00000002155	123.313	-2.91253	0.535402	-5.43989	5.33121e-08	3.1285e-07
ENSMMUG00000009589	2656.37	-1.11158	0.204561	-5.43399	5.51065e-08	3.23151e-07
ENSMMUG00000022032	7899.51	-0.894146	0.164662	-5.43018	5.62972e-08	3.29784e-07
ENSMMUG00000013476	684.215	-1.1219	0.20705	-5.41848	6.01094e-08	3.51246e-07
ENSMMUG00000003825	313.197	-1.69105	0.312865	-5.40506	6.47878e-08	3.78183e-07
ENSMMUG00000002327	11194.6	-0.844282	0.156341	-5.40027	6.654e-08	3.88002e-07
ENSMMUG00000006180	705.506	-1.13039	0.20994	-5.38435	7.27063e-08	4.2262e-07
ENSMMUG00000046495	203.18	-3.99267	0.741761	-5.38269	7.33798e-08	4.26385e-07
ENSMMUG00000010235	973.393	-1.28648	0.23912	-5.38004	7.44689e-08	4.32562e-07
ENSMMUG00000045689	305.354	-1.71984	0.319763	-5.37848	7.51159e-08	4.36167e-07
ENSMMUG00000010228	7760.63	-0.853321	0.158705	-5.37679	7.58266e-08	4.39832e-07
ENSMMUG00000012164	22002.4	-0.971073	0.180652	-5.37539	7.64175e-08	4.43104e-07
ENSMMUG00000001658	11806.7	-1.54679	0.288006	-5.37068	7.8441e-08	4.54519e-07
ENSMMUG00000002805	326.512	-1.55962	0.290488	-5.36897	7.91895e-08	4.58535e-07
ENSMMUG00000007506	100.569	-2.91992	0.543916	-5.36834	7.94648e-08	4.59808e-07
ENSMMUG00000002638	2311.89	-1.10727	0.206258	-5.36836	7.94538e-08	4.59808e-07
ENSMMUG00000003878	354.534	-1.67149	0.312005	-5.35727	8.4491e-08	4.877e-07
ENSMMUG00000004251	100.574	-3.6881	0.689337	-5.35021	8.78513e-08	5.06566e-07
ENSMMUG00000003530	1451.02	-1.29225	0.241712	-5.34624	8.97985e-08	5.17075e-07
ENSMMUG00000013063	376.131	-1.3821	0.258642	-5.34368	9.10808e-08	5.24276e-07
ENSMMUG00000017911	4582.49	-1.05549	0.197843	-5.33502	9.55342e-08	5.48577e-07
ENSMMUG00000000757	3378.66	-0.879444	0.164851	-5.33478	9.56616e-08	5.48928e-07
ENSMMUG00000012628	1437.89	-1.05509	0.197877	-5.33208	9.70948e-08	5.56884e-07
ENSMMUG00000015828	8598.46	-0.899617	0.168719	-5.33204	9.71153e-08	5.56884e-07
ENSMMUG00000015873	67.4825	-3.85489	0.723631	-5.32716	9.97622e-08	5.71469e-07
ENSMMUG00000021053	5555.22	-1.15531	0.216881	-5.32691	9.98952e-08	5.72033e-07
ENSMMUG00000022542	1153.39	-1.02001	0.19153	-5.32557	1.00638e-07	5.76085e-07
ENSMMUG00000000512	12870.1	-0.955737	0.179464	-5.3255	1.00675e-07	5.761e-07
ENSMMUG00000016366	4623.05	-0.821765	0.154457	-5.32034	1.03573e-07	5.92069e-07
ENSMMUG00000008213	7393.61	-1.04744	0.196911	-5.31936	1.04132e-07	5.9506e-07
ENSMMUG00000003742	343.174	-1.9253	0.36212	-5.31675	1.05634e-07	6.0323e-07
ENSMMUG00000002397	1065.69	-1.07644	0.202643	-5.312	1.08428e-07	6.18544e-07
ENSMMUG00000029588	667.451	-1.34067	0.252945	-5.30023	1.15657e-07	6.57745e-07
ENSMMUG00000044379	401.628	-1.3192	0.249002	-5.29797	1.17098e-07	6.65252e-07
ENSMMUG00000014471	248.444	-2.01512	0.380532	-5.29553	1.18672e-07	6.73735e-07
ENSMMUG00000014835	13091.6	-0.955381	0.180483	-5.29347	1.20019e-07	6.80682e-07
ENSMMUG00000004378	4506.93	-1.4667	0.277194	-5.29125	1.21485e-07	6.88764e-07
ENSMMUG00000003934	544.191	-1.41246	0.266999	-5.29013	1.2223e-07	6.92512e-07
ENSMMUG00000048372	3763.6	-0.909882	0.172124	-5.2862	1.24882e-07	7.06572e-07
ENSMMUG00000021113	1635.52	-1.14414	0.216486	-5.28505	1.2567e-07	7.10784e-07
ENSMMUG00000039018	10888.3	-0.779218	0.147822	-5.27131	1.35452e-07	7.64286e-07
ENSMMUG00000002883	73.9678	-2.90135	0.550646	-5.26899	1.37174e-07	7.72951e-07
ENSMMUG00000005905	14663.5	-0.912176	0.173149	-5.26815	1.37807e-07	7.76254e-07
ENSMMUG00000001841	1728.19	-1.26882	0.240876	-5.26755	1.3826e-07	7.78407e-07
ENSMMUG00000004718	4935.52	-0.787231	0.14945	-5.26751	1.38283e-07	7.78407e-07
ENSMMUG00000011929	25972	-0.766623	0.145804	-5.25788	1.45724e-07	8.19737e-07
ENSMMUG00000004748	1302.49	-0.958099	0.182225	-5.25778	1.45807e-07	8.19921e-07
ENSMMUG00000032338	89.4414	-3.7876	0.720512	-5.25681	1.46576e-07	8.23967e-07
ENSMMUG00000021269	1234.9	-1.24385	0.236665	-5.25572	1.47448e-07	8.28551e-07
ENSMMUG00000020418	171.744	-1.89194	0.360058	-5.25453	1.48401e-07	8.33377e-07
ENSMMUG00000002867	93.3069	-4.03583	0.768614	-5.25079	1.5145e-07	8.49353e-07
ENSMMUG00000040987	649.658	-1.75567	0.334884	-5.24262	1.58308e-07	8.87211e-07
ENSMMUG00000006392	121.388	-3.44414	0.657802	-5.23583	1.64249e-07	9.19572e-07
ENSMMUG00000003760	5698.52	-1.37623	0.262867	-5.23544	1.64589e-07	9.21167e-07
ENSMMUG00000015686	5396.89	-0.795071	0.151879	-5.2349	1.65079e-07	9.23593e-07
ENSMMUG00000023653	309.748	-1.76832	0.338245	-5.22791	1.71437e-07	9.58518e-07
ENSMMUG00000007480	5009.18	-1.02835	0.196866	-5.22358	1.75494e-07	9.79882e-07
ENSMMUG00000008209	3201.36	-1.10252	0.211197	-5.22034	1.78598e-07	9.95201e-07
ENSMMUG00000004198	1192.3	-2.01415	0.385936	-5.21887	1.80018e-07	1.00278e-06
ENSMMUG00000023776	5616.15	-0.829119	0.159045	-5.2131	1.85708e-07	1.03273e-06
ENSMMUG00000007891	1739.55	-0.946943	0.181666	-5.21255	1.86263e-07	1.03513e-06
ENSMMUG00000040475	68.7831	-5.15567	0.989706	-5.2093	1.89558e-07	1.05309e-06
ENSMMUG00000016507	13191.4	-1.05	0.201581	-5.20881	1.90058e-07	1.05516e-06
ENSMMUG00000010141	2424.27	-0.881712	0.169329	-5.20709	1.91822e-07	1.06459e-06
ENSMMUG00000014368	3104.32	-1.05532	0.202751	-5.205	1.93997e-07	1.07594e-06
ENSMMUG00000006252	594.283	-1.32222	0.254591	-5.19351	2.06367e-07	1.1434e-06
ENSMMUG00000009907	4427.73	-1.27792	0.246364	-5.18712	2.13576e-07	1.18177e-06
ENSMMUG00000001892	2663.28	-0.949246	0.183082	-5.18482	2.16221e-07	1.1956e-06
ENSMMUG00000006550	90.0828	-3.10362	0.599078	-5.18065	2.21109e-07	1.22181e-06
ENSMMUG00000011672	217.27	-2.11946	0.409424	-5.17669	2.2586e-07	1.24682e-06
ENSMMUG00000017688	1525.11	-0.95577	0.184644	-5.17629	2.26345e-07	1.24867e-06
ENSMMUG00000044308	15302.7	-0.847915	0.163958	-5.17152	2.32194e-07	1.27965e-06
ENSMMUG00000042626	747.475	-1.17376	0.22698	-5.1712	2.32593e-07	1.28143e-06
ENSMMUG00000020212	134.174	-2.51092	0.486105	-5.16539	2.39942e-07	1.31884e-06
ENSMMUG00000000287	369.763	-1.54278	0.298837	-5.16262	2.43513e-07	1.33759e-06
ENSMMUG00000003704	2215.54	-1.11716	0.216436	-5.16162	2.44823e-07	1.34434e-06
ENSMMUG00000009513	8022.4	-0.921503	0.17858	-5.16018	2.46709e-07	1.35424e-06
ENSMMUG00000020592	8470.68	-0.869858	0.16858	-5.15992	2.47061e-07	1.35572e-06
ENSMMUG00000012044	2196.9	-1.03601	0.20105	-5.15302	2.56331e-07	1.40474e-06
ENSMMUG00000003102	5280.2	-0.911948	0.176996	-5.15236	2.57235e-07	1.40922e-06
ENSMMUG00000017797	5425.7	-0.993471	0.192826	-5.15217	2.57488e-07	1.41014e-06
ENSMMUG00000022862	23169	-0.806035	0.15645	-5.15203	2.57686e-07	1.41076e-06
ENSMMUG00000017250	703.61	-1.13053	0.219511	-5.15024	2.60148e-07	1.4233e-06
ENSMMUG00000041773	7953.32	-1.07882	0.209581	-5.14749	2.63989e-07	1.44336e-06
ENSMMUG00000006221	8276.73	-1.23611	0.240193	-5.14633	2.65631e-07	1.45186e-06
ENSMMUG00000009457	7566.13	-0.778541	0.151348	-5.14405	2.68884e-07	1.46916e-06
ENSMMUG00000018489	142.699	-2.14846	0.417691	-5.14365	2.69446e-07	1.47077e-06
ENSMMUG00000037829	57.8754	-4.03763	0.785125	-5.14266	2.70873e-07	1.47807e-06
ENSMMUG00000016850	457.014	-1.27621	0.248235	-5.14114	2.73081e-07	1.48914e-06
ENSMMUG00000000730	133.214	-2.25043	0.43797	-5.13833	2.77193e-07	1.51106e-06
ENSMMUG00000000661	82.5222	-5.91137	1.15051	-5.13804	2.77618e-07	1.51289e-06
ENSMMUG00000022177	1061.41	-0.96758	0.188437	-5.13476	2.82499e-07	1.53898e-06
ENSMMUG00000000390	2444.12	-0.876258	0.170692	-5.13356	2.84318e-07	1.54736e-06
ENSMMUG00000011427	1787.74	-0.947952	0.184665	-5.13337	2.84602e-07	1.5484e-06
ENSMMUG00000004459	149.594	-1.93183	0.376363	-5.1329	2.85317e-07	1.55178e-06
ENSMMUG00000008477	464.193	-1.50234	0.292916	-5.12892	2.91409e-07	1.58388e-06
ENSMMUG00000018221	817.559	-1.30936	0.255491	-5.12488	2.97723e-07	1.61713e-06
ENSMMUG00000012189	843.981	-1.55364	0.30327	-5.12296	3.00772e-07	1.63316e-06
ENSMMUG00000017533	368.242	-1.76135	0.343837	-5.12264	3.01295e-07	1.63546e-06
ENSMMUG00000018601	29113.1	-0.95652	0.186831	-5.1197	3.06029e-07	1.66007e-06
ENSMMUG00000004326	673.134	-1.09784	0.214445	-5.11943	3.06462e-07	1.66188e-06
ENSMMUG00000023188	91.6085	-3.16484	0.619274	-5.11057	3.21181e-07	1.73828e-06
ENSMMUG00000007354	4718.4	-1.06849	0.209175	-5.10811	3.25395e-07	1.75994e-06
ENSMMUG00000009960	1083.02	-0.957023	0.187505	-5.10397	3.32597e-07	1.79713e-06
ENSMMUG00000020588	4138.29	-0.844177	0.165635	-5.09661	3.45784e-07	1.86717e-06
ENSMMUG00000018404	778.026	-1.26241	0.247915	-5.0921	3.54114e-07	1.90966e-06
ENSMMUG00000023254	1779.62	-1.19328	0.234475	-5.08917	3.59634e-07	1.93753e-06
ENSMMUG00000022696	7190.11	-1.07504	0.211266	-5.08856	3.60799e-07	1.94318e-06
ENSMMUG00000018191	3252.14	-1.73277	0.341037	-5.08089	3.75667e-07	2.02063e-06
ENSMMUG00000006233	3279.23	-1.25193	0.246644	-5.07587	3.85721e-07	2.07269e-06
ENSMMUG00000038492	828.644	-1.32305	0.260881	-5.07147	3.94761e-07	2.11852e-06
ENSMMUG00000006532	449.268	-1.54409	0.304503	-5.07086	3.96013e-07	2.12317e-06
ENSMMUG00000008510	551.806	-1.25857	0.248265	-5.06948	3.98912e-07	2.13802e-06
ENSMMUG00000041713	368.936	-1.41109	0.278652	-5.06398	4.10595e-07	2.19851e-06
ENSMMUG00000001420	19911.1	-0.723112	0.142806	-5.06359	4.11425e-07	2.20224e-06
ENSMMUG00000010707	2715.68	-1.29005	0.254856	-5.06186	4.15179e-07	2.22162e-06
ENSMMUG00000043809	2998.76	-0.861229	0.170218	-5.05957	4.20208e-07	2.24708e-06
ENSMMUG00000001593	55.4485	-3.2877	0.650253	-5.05603	4.28079e-07	2.28695e-06
ENSMMUG00000022664	3958.03	-0.865243	0.171163	-5.05508	4.30204e-07	2.29756e-06
ENSMMUG00000018821	574.722	-1.31721	0.260749	-5.05164	4.38025e-07	2.33632e-06
ENSMMUG00000022548	907.324	-1.07279	0.212489	-5.04866	4.44924e-07	2.37159e-06
ENSMMUG00000019590	1369.4	-1.09712	0.217593	-5.04208	4.60501e-07	2.45147e-06
ENSMMUG00000030811	1506.16	-0.978084	0.194121	-5.03852	4.69143e-07	2.49507e-06
ENSMMUG00000009936	1149.46	-1.22237	0.242741	-5.03571	4.76076e-07	2.53113e-06
ENSMMUG00000014833	11066	-0.790333	0.156951	-5.03552	4.76545e-07	2.53281e-06
ENSMMUG00000012387	509.342	-1.66354	0.330368	-5.03541	4.76839e-07	2.53356e-06
ENSMMUG00000041755	70.7351	-7.76693	1.54323	-5.03289	4.83131e-07	2.56453e-06
ENSMMUG00000028765	1926.07	-0.892358	0.177305	-5.03291	4.83091e-07	2.56453e-06
ENSMMUG00000006284	4020.57	-1.07625	0.21385	-5.03275	4.83485e-07	2.56558e-06
ENSMMUG00000010914	225.162	-1.64525	0.326987	-5.03155	4.8653e-07	2.58091e-06
ENSMMUG00000008717	398.967	-1.44333	0.287161	-5.02619	5.00317e-07	2.6515e-06
ENSMMUG00000013980	3492.04	-0.909259	0.181122	-5.02015	5.16323e-07	2.73196e-06
ENSMMUG00000007851	3612.19	-1.08688	0.216613	-5.01763	5.23131e-07	2.76534e-06
ENSMMUG00000039698	4986.76	-1.12746	0.224872	-5.0138	5.33659e-07	2.81919e-06
ENSMMUG00000022960	348.292	-1.83151	0.365306	-5.01362	5.34153e-07	2.8209e-06
ENSMMUG00000012609	21603.9	-0.871886	0.173911	-5.01341	5.34733e-07	2.82306e-06
ENSMMUG00000010433	8516.8	-0.750545	0.14975	-5.01198	5.38736e-07	2.84329e-06
ENSMMUG00000039485	1738.61	-0.960395	0.191795	-5.00742	5.51655e-07	2.90684e-06
ENSMMUG00000044870	170.07	-2.18257	0.435889	-5.00716	5.52381e-07	2.90975e-06
ENSMMUG00000005637	628.352	-1.08572	0.21703	-5.00263	5.65543e-07	2.97624e-06
ENSMMUG00000014076	133.17	-2.56675	0.513594	-4.99763	5.80384e-07	3.05047e-06
ENSMMUG00000004467	6911.62	-0.758724	0.151958	-4.99297	5.94573e-07	3.12109e-06
ENSMMUG00000005881	109.447	-3.84273	0.770252	-4.98893	6.07153e-07	3.1851e-06
ENSMMUG00000000623	166.692	-2.19254	0.439548	-4.98817	6.09541e-07	3.19561e-06
ENSMMUG00000017781	105.369	-2.21678	0.444828	-4.98345	6.24594e-07	3.27039e-06
ENSMMUG00000022658	408.618	-1.44276	0.28961	-4.98173	6.30172e-07	3.29855e-06
ENSMMUG00000047511	2010.51	-0.842697	0.169274	-4.9783	6.4144e-07	3.35541e-06
ENSMMUG00000001559	339.066	-1.55356	0.312143	-4.97707	6.45542e-07	3.3758e-06
ENSMMUG00000041450	712.224	-1.02605	0.206192	-4.97619	6.48465e-07	3.39002e-06
ENSMMUG00000017100	310.931	-2.51064	0.504596	-4.97554	6.5065e-07	3.40037e-06
ENSMMUG00000014627	23678.3	-0.783774	0.157602	-4.97312	6.58851e-07	3.44214e-06
ENSMMUG00000018273	241.012	-1.60707	0.323331	-4.97035	6.68325e-07	3.49054e-06
ENSMMUG00000032249	1507.53	-1.20343	0.24213	-4.97017	6.68959e-07	3.49275e-06
ENSMMUG00000015583	23070.6	-1.05276	0.211914	-4.96785	6.76979e-07	3.53351e-06
ENSMMUG00000015245	1254.17	-0.989821	0.199309	-4.96626	6.82577e-07	3.56049e-06
ENSMMUG00000008967	283.699	-1.74388	0.351243	-4.96488	6.87439e-07	3.58134e-06
ENSMMUG00000011289	2242.74	-1.11939	0.225471	-4.96469	6.88124e-07	3.58378e-06
ENSMMUG00000005877	1231.22	-0.978707	0.197273	-4.96117	7.00697e-07	3.64582e-06
ENSMMUG00000023294	1340.87	-0.986606	0.198884	-4.9607	7.0238e-07	3.65343e-06
ENSMMUG00000003225	3427.12	-0.752204	0.15184	-4.95391	7.27354e-07	3.77623e-06
ENSMMUG00000041076	4592.06	-1.17674	0.237678	-4.95101	7.3831e-07	3.83071e-06
ENSMMUG00000022413	4471.83	-0.802119	0.162166	-4.94628	7.56463e-07	3.92121e-06
ENSMMUG00000007393	1699	-0.846671	0.171239	-4.94439	7.63822e-07	3.95688e-06
ENSMMUG00000007604	123.29	-2.28868	0.462978	-4.94338	7.67815e-07	3.97384e-06
ENSMMUG00000009770	2711.21	-0.837288	0.16947	-4.94062	7.7876e-07	4.02671e-06
ENSMMUG00000012921	1823.95	-1.01476	0.205469	-4.93876	7.86193e-07	4.06388e-06
ENSMMUG00000042742	159.904	-2.15304	0.435982	-4.93836	7.87814e-07	4.07099e-06
ENSMMUG00000009113	288.775	-1.75086	0.354668	-4.93662	7.94901e-07	4.10633e-06
ENSMMUG00000000454	723.154	-1.97473	0.400113	-4.93542	7.99775e-07	4.13022e-06
ENSMMUG00000013197	1640.95	-1.52951	0.310128	-4.93187	8.14449e-07	4.20469e-06
ENSMMUG00000015085	642.024	-1.73169	0.35155	-4.92586	8.39905e-07	4.33071e-06
ENSMMUG00000008076	103.988	-2.4743	0.502369	-4.92526	8.42501e-07	4.34139e-06
ENSMMUG00000004392	22624.2	-0.77246	0.156965	-4.92121	8.60094e-07	4.42517e-06
ENSMMUG00000003092	9793.72	-0.917369	0.18659	-4.91648	8.81128e-07	4.52917e-06
ENSMMUG00000003958	2127.22	-0.900942	0.183289	-4.91541	8.85952e-07	4.55115e-06
ENSMMUG00000041068	89.1717	-2.87005	0.584159	-4.91313	8.96325e-07	4.60301e-06
ENSMMUG00000016731	223.603	-1.90161	0.387502	-4.90735	9.23131e-07	4.73773e-06
ENSMMUG00000023567	2630.63	-0.795959	0.162294	-4.90441	9.37072e-07	4.80779e-06
ENSMMUG00000008301	1787.25	-0.875585	0.178664	-4.90072	9.54842e-07	4.89593e-06
ENSMMUG00000006251	2030.78	-1.07837	0.220064	-4.90026	9.57081e-07	4.90437e-06
ENSMMUG00000005842	713.411	-1.23979	0.253269	-4.89515	9.82315e-07	5.03057e-06
ENSMMUG00000047095	68.1309	-3.24199	0.662417	-4.89418	9.87183e-07	5.05394e-06
ENSMMUG00000013367	2740.59	-0.80998	0.165582	-4.8917	9.99674e-07	5.10999e-06
ENSMMUG00000015962	2673.52	-0.795215	0.162649	-4.88915	1.01271e-06	5.17344e-06
ENSMMUG00000000951	224.562	-1.82883	0.374304	-4.88596	1.02928e-06	5.25648e-06
ENSMMUG00000020200	7933.56	-1.15564	0.23669	-4.88252	1.04736e-06	5.34552e-06
ENSMMUG00000021576	232.068	-1.9038	0.390322	-4.87752	1.07431e-06	5.47965e-06
ENSMMUG00000009377	401.578	-2.27365	0.466342	-4.8755	1.08535e-06	5.53259e-06
ENSMMUG00000009312	2966.44	-0.981298	0.20139	-4.87263	1.1012e-06	5.61165e-06
ENSMMUG00000012141	797.063	-1.77605	0.364518	-4.87233	1.10287e-06	5.61844e-06
ENSMMUG00000020082	117.384	-3.21857	0.661352	-4.86665	1.13504e-06	5.77698e-06
ENSMMUG00000039741	65.5829	-3.31876	0.682031	-4.866	1.13881e-06	5.7944e-06
ENSMMUG00000009454	42.5937	-7.77303	1.59758	-4.8655	1.14171e-06	5.80735e-06
ENSMMUG00000001442	54.7085	-7.98126	1.64059	-4.86488	1.14527e-06	5.82367e-06
ENSMMUG00000018396	1095.23	-0.979399	0.20133	-4.86464	1.14663e-06	5.8288e-06
ENSMMUG00000004865	818.205	-1.07766	0.221612	-4.86281	1.1573e-06	5.87764e-06
ENSMMUG00000003146	799.922	-1.1905	0.244841	-4.86232	1.16019e-06	5.89052e-06
ENSMMUG00000005694	1548	-0.965269	0.198593	-4.86055	1.17061e-06	5.93978e-06
ENSMMUG00000021164	12826	-0.713793	0.146857	-4.86045	1.17118e-06	5.94087e-06
ENSMMUG00000048630	34.8014	-4.03742	0.830958	-4.85875	1.1813e-06	5.98852e-06
ENSMMUG00000016027	405.26	-1.56745	0.322635	-4.85827	1.18415e-06	6.00113e-06
ENSMMUG00000013460	1109.73	-0.944851	0.194723	-4.85229	1.22044e-06	6.17939e-06
ENSMMUG00000015708	1911.13	-0.861274	0.17755	-4.85087	1.22918e-06	6.22175e-06
ENSMMUG00000007954	838.713	-1.06176	0.218927	-4.84983	1.23566e-06	6.25264e-06
ENSMMUG00000003216	344.635	-1.83244	0.378312	-4.84373	1.27421e-06	6.44379e-06
ENSMMUG00000012297	2394.3	-0.788436	0.16285	-4.84147	1.2888e-06	6.51554e-06
ENSMMUG00000048113	2559.37	-0.876007	0.180945	-4.84128	1.29003e-06	6.51977e-06
ENSMMUG00000023428	707.762	-1.69895	0.350985	-4.84053	1.29493e-06	6.54255e-06
ENSMMUG00000016494	4197.14	-0.783076	0.1618	-4.83978	1.29981e-06	6.56519e-06
ENSMMUG00000042699	1621.28	-0.881229	0.182088	-4.83958	1.30116e-06	6.57001e-06
ENSMMUG00000005839	4744.5	-0.849835	0.175712	-4.83654	1.32122e-06	6.66926e-06
ENSMMUG00000039293	39.0124	-4.86695	1.00643	-4.83586	1.32568e-06	6.68774e-06
ENSMMUG00000015731	394.729	-1.35538	0.280364	-4.83434	1.33588e-06	6.73712e-06
ENSMMUG00000014005	4039.22	-0.761779	0.157623	-4.83292	1.34548e-06	6.78142e-06
ENSMMUG00000041876	47.3239	-4.82214	0.997815	-4.8327	1.34694e-06	6.78669e-06
ENSMMUG00000023507	516.098	-1.38382	0.286412	-4.83155	1.35473e-06	6.82387e-06
ENSMMUG00000013536	2581.93	-0.914154	0.189285	-4.82951	1.36869e-06	6.89209e-06
ENSMMUG00000012550	554.494	-1.29755	0.268963	-4.82424	1.40535e-06	7.06812e-06
ENSMMUG00000042975	35.4639	-7.81979	1.62122	-4.82341	1.41122e-06	7.09547e-06
ENSMMUG00000046424	582.726	-1.33157	0.276259	-4.82003	1.43538e-06	7.21039e-06
ENSMMUG00000003288	3862.74	-0.826164	0.171793	-4.80906	1.5164e-06	7.61046e-06
ENSMMUG00000002774	68.3757	-4.35375	0.905558	-4.80781	1.52593e-06	7.656e-06
ENSMMUG00000011577	449.535	-1.46368	0.304691	-4.80383	1.5566e-06	7.80748e-06
ENSMMUG00000047256	65.5765	-2.97006	0.619389	-4.79515	1.62555e-06	8.1484e-06
ENSMMUG00000011663	655.43	-1.25328	0.261577	-4.79126	1.65735e-06	8.3028e-06
ENSMMUG00000015976	788.192	-1.00918	0.210814	-4.78704	1.69257e-06	8.469e-06
ENSMMUG00000023469	22600	-0.800368	0.167228	-4.7861	1.70052e-06	8.50618e-06
ENSMMUG00000003705	3424.33	-1.04046	0.217407	-4.78577	1.70336e-06	8.51785e-06
ENSMMUG00000043478	1337.09	-0.979436	0.204788	-4.78268	1.72973e-06	8.64187e-06
ENSMMUG00000019097	448.083	-1.27141	0.265859	-4.78229	1.73308e-06	8.656e-06
ENSMMUG00000010151	556.704	-1.06615	0.222951	-4.78201	1.73549e-06	8.6654e-06
ENSMMUG00000012047	9142.65	-0.691319	0.144592	-4.78116	1.7429e-06	8.69979e-06
ENSMMUG00000004228	1865.94	-0.82065	0.171859	-4.77514	1.79585e-06	8.9614e-06
ENSMMUG00000019005	25013.8	-0.973185	0.204137	-4.76731	1.86698e-06	9.29674e-06
ENSMMUG00000003262	678.176	-1.16397	0.24425	-4.76547	1.88412e-06	9.37927e-06
ENSMMUG00000007244	524.657	-1.40626	0.295135	-4.7648	1.89046e-06	9.408e-06
ENSMMUG00000021979	2787.03	-0.908823	0.190821	-4.76269	1.91027e-06	9.5009e-06
ENSMMUG00000011142	2568.64	-0.947136	0.198899	-4.76188	1.91795e-06	9.53622e-06
ENSMMUG00000012819	228.01	-1.67608	0.35201	-4.76145	1.92204e-06	9.55372e-06
ENSMMUG00000044642	42.6984	-4.69647	0.987126	-4.75773	1.95786e-06	9.72884e-06
ENSMMUG00000006559	56.4391	-4.89909	1.02986	-4.75703	1.9646e-06	9.75648e-06
ENSMMUG00000043877	742.644	-1.22466	0.257511	-4.75577	1.97696e-06	9.81489e-06
ENSMMUG00000031826	4245.97	-0.72981	0.153531	-4.75351	1.99915e-06	9.91615e-06
ENSMMUG00000004760	4670.12	-0.78695	0.165618	-4.7516	2.01816e-06	1.00045e-05
ENSMMUG00000030922	877.299	-0.948092	0.19956	-4.75091	2.02505e-06	1.00356e-05
ENSMMUG00000018292	3446.27	-0.812503	0.17105	-4.75008	2.03335e-06	1.00738e-05
ENSMMUG00000003232	621.958	-1.23454	0.259945	-4.74924	2.04182e-06	1.01096e-05
ENSMMUG00000023643	598.84	-1.10223	0.232082	-4.74929	2.04129e-06	1.01096e-05
ENSMMUG00000013787	1490.73	-1.0271	0.216312	-4.74823	2.05204e-06	1.01542e-05
ENSMMUG00000018332	2140.24	-0.964959	0.203225	-4.74824	2.05196e-06	1.01542e-05
ENSMMUG00000011274	2272.69	-0.87277	0.183889	-4.74617	2.07304e-06	1.0249e-05
ENSMMUG00000019566	138.295	-2.87442	0.605678	-4.74578	2.077e-06	1.02654e-05
ENSMMUG00000004265	316.05	-1.39246	0.293423	-4.74558	2.07914e-06	1.0273e-05
ENSMMUG00000005292	4939.49	-0.880927	0.185706	-4.74367	2.09878e-06	1.03669e-05
ENSMMUG00000019744	224.777	-1.67977	0.35415	-4.74309	2.10481e-06	1.03936e-05
ENSMMUG00000007420	397.291	-1.15926	0.244555	-4.74028	2.13427e-06	1.05297e-05
ENSMMUG00000010984	909.12	-1.07395	0.226645	-4.73848	2.15325e-06	1.0617e-05
ENSMMUG00000021261	3445.05	-1.25419	0.26475	-4.73726	2.16632e-06	1.06782e-05
ENSMMUG00000021259	552.205	-1.3679	0.288785	-4.73672	2.17201e-06	1.07031e-05
ENSMMUG00000006438	3759.51	-0.833345	0.176092	-4.73244	2.21837e-06	1.09186e-05
ENSMMUG00000010152	297.718	-1.43921	0.304381	-4.72831	2.26394e-06	1.11362e-05
ENSMMUG00000017443	2252.22	-0.985205	0.208376	-4.72801	2.26734e-06	1.11497e-05
ENSMMUG00000001045	1640.08	-0.942314	0.199475	-4.72397	2.31286e-06	1.136e-05
ENSMMUG00000014807	4453.41	-0.765525	0.162053	-4.72391	2.31357e-06	1.13601e-05
ENSMMUG00000005818	3535.45	-0.775383	0.164174	-4.72294	2.3246e-06	1.14109e-05
ENSMMUG00000015967	50.7398	-5.55348	1.17842	-4.71264	2.44526e-06	1.19784e-05
ENSMMUG00000005531	199.561	-1.67059	0.354918	-4.70696	2.51434e-06	1.23059e-05
ENSMMUG00000021366	2480.72	-1.06709	0.226718	-4.70667	2.51796e-06	1.232e-05
ENSMMUG00000001185	12911.8	-0.767942	0.163205	-4.70537	2.53407e-06	1.23914e-05
ENSMMUG00000006918	412.677	-2.11623	0.44977	-4.70515	2.53679e-06	1.24011e-05
ENSMMUG00000019768	398.112	-1.27273	0.27061	-4.7032	2.56117e-06	1.25111e-05
ENSMMUG00000009626	921.327	-0.97803	0.207969	-4.70277	2.56659e-06	1.2532e-05
ENSMMUG00000018685	15706.2	-0.664436	0.141303	-4.70222	2.5735e-06	1.2562e-05
ENSMMUG00000042437	560.23	-1.62476	0.345577	-4.70158	2.58152e-06	1.25974e-05
ENSMMUG00000031819	6908.04	-0.7317	0.155721	-4.69878	2.61717e-06	1.27677e-05
ENSMMUG00000006742	15343.2	-0.822691	0.175194	-4.6959	2.6544e-06	1.29455e-05
ENSMMUG00000040034	1940.46	-1.18285	0.251896	-4.69579	2.65579e-06	1.29484e-05
ENSMMUG00000022303	79.1968	-2.89981	0.617575	-4.69548	2.65986e-06	1.29583e-05
ENSMMUG00000000481	8144.72	-0.788549	0.16804	-4.69262	2.69734e-06	1.31317e-05
ENSMMUG00000018875	671.801	-0.996574	0.21255	-4.68867	2.74992e-06	1.33759e-05
ENSMMUG00000016207	3109.7	-0.810215	0.172816	-4.6883	2.75484e-06	1.33959e-05
ENSMMUG00000023289	152.597	-2.43587	0.519952	-4.68479	2.80247e-06	1.36195e-05
ENSMMUG00000013646	2663.77	-0.913469	0.195191	-4.67986	2.87067e-06	1.39469e-05
ENSMMUG00000015276	88.7412	-3.90813	0.835289	-4.67877	2.88595e-06	1.40088e-05
ENSMMUG00000019023	1759.54	-1.09557	0.234156	-4.67882	2.88528e-06	1.40088e-05
ENSMMUG00000019012	3377.27	-0.80662	0.172447	-4.67749	2.90404e-06	1.40883e-05
ENSMMUG00000032072	5340.28	-0.913322	0.195294	-4.67665	2.91605e-06	1.41424e-05
ENSMMUG00000003736	575.179	-1.13107	0.24213	-4.67132	2.99274e-06	1.45059e-05
ENSMMUG00000021668	51.5265	-3.83699	0.821894	-4.66848	3.03444e-06	1.46908e-05
ENSMMUG00000045846	159.128	-1.74087	0.373	-4.6672	3.05338e-06	1.47696e-05
ENSMMUG00000018533	89.1008	-2.28968	0.49084	-4.66483	3.08876e-06	1.4932e-05
ENSMMUG00000021461	4453.56	-0.87659	0.188015	-4.66234	3.12629e-06	1.50958e-05
ENSMMUG00000009764	115.248	-2.10242	0.45107	-4.66095	3.1475e-06	1.51894e-05
ENSMMUG00000000845	180.94	-1.78484	0.382978	-4.66042	3.15563e-06	1.52242e-05
ENSMMUG00000002204	870.146	-1.04332	0.224058	-4.65646	3.21687e-06	1.55061e-05
ENSMMUG00000020703	2360.33	-1.13082	0.242888	-4.65575	3.22811e-06	1.55557e-05
ENSMMUG00000007209	190.43	-2.08043	0.447205	-4.65207	3.28621e-06	1.58265e-05
ENSMMUG00000022714	4233.12	-0.715647	0.154002	-4.64698	3.36823e-06	1.62121e-05
ENSMMUG00000011566	11046.7	-0.698255	0.150341	-4.64446	3.40964e-06	1.64067e-05
ENSMMUG00000009281	4199.13	-0.725544	0.156453	-4.63745	3.52741e-06	1.69487e-05
ENSMMUG00000008105	1127.6	-1.21639	0.262823	-4.62819	3.68882e-06	1.76935e-05
ENSMMUG00000005488	5180.31	-0.725812	0.156965	-4.62404	3.76333e-06	1.80248e-05
ENSMMUG00000016394	2088.14	-0.834049	0.180474	-4.62143	3.8111e-06	1.82483e-05
ENSMMUG00000011403	145.122	-2.01989	0.437176	-4.62032	3.83153e-06	1.8333e-05
ENSMMUG00000022508	665.612	-1.40922	0.305008	-4.62029	3.83209e-06	1.8333e-05
ENSMMUG00000021818	4097.62	-0.7088	0.153525	-4.61682	3.89662e-06	1.86202e-05
ENSMMUG00000022964	394.006	-1.27649	0.276578	-4.61531	3.92516e-06	1.87512e-05
ENSMMUG00000043423	90.548	-7.35467	1.59376	-4.61467	3.93715e-06	1.8803e-05
ENSMMUG00000003005	649.347	-1.64942	0.357471	-4.61414	3.94727e-06	1.88351e-05
ENSMMUG00000004286	2077.9	-0.938332	0.203447	-4.61218	3.9847e-06	1.90082e-05
ENSMMUG00000017841	11471.3	-0.706907	0.153289	-4.61161	3.99565e-06	1.90549e-05
ENSMMUG00000004403	390.361	-1.89247	0.410569	-4.60939	4.0386e-06	1.92431e-05
ENSMMUG00000022516	267.51	-1.55098	0.336577	-4.6081	4.06374e-06	1.93574e-05
ENSMMUG00000006437	94.9692	-2.58373	0.560749	-4.60764	4.07274e-06	1.93946e-05
ENSMMUG00000004730	20651.6	-0.63489	0.137872	-4.60492	4.12632e-06	1.96385e-05
ENSMMUG00000004656	3700.93	-0.763239	0.165808	-4.60314	4.16163e-06	1.97895e-05
ENSMMUG00000042825	42.1848	-4.90099	1.06489	-4.60233	4.17796e-06	1.98558e-05
ENSMMUG00000019527	629.569	-1.07065	0.232644	-4.60208	4.18297e-06	1.98682e-05
ENSMMUG00000012068	5175.11	-0.797497	0.173507	-4.59635	4.29962e-06	2.04047e-05
ENSMMUG00000021320	1058.24	-1.00723	0.219234	-4.59429	4.34219e-06	2.05949e-05
ENSMMUG00000013443	9681.32	-2.87809	0.626834	-4.59148	4.40115e-06	2.08686e-05
ENSMMUG00000006161	3432.62	-0.93808	0.204319	-4.59125	4.406e-06	2.08857e-05
ENSMMUG00000007968	66.2029	-2.90746	0.633625	-4.5886	4.46222e-06	2.11461e-05
ENSMMUG00000013697	5113.89	-0.767898	0.167392	-4.58744	4.48716e-06	2.12521e-05
ENSMMUG00000008331	18718.1	-0.863048	0.188153	-4.58694	4.49792e-06	2.1297e-05
ENSMMUG00000002068	1785.04	-1.18921	0.259324	-4.58581	4.52223e-06	2.1406e-05
ENSMMUG00000045108	223.41	-1.88882	0.412373	-4.58036	4.64177e-06	2.19405e-05
ENSMMUG00000043275	96.3509	-3.97847	0.868672	-4.57995	4.65094e-06	2.19776e-05
ENSMMUG00000018454	134.049	-2.16372	0.472611	-4.57823	4.68918e-06	2.21457e-05
ENSMMUG00000010948	1608.64	-0.943239	0.206069	-4.57729	4.71043e-06	2.22333e-05
ENSMMUG00000021806	1707.69	-0.839797	0.183495	-4.57669	4.72402e-06	2.22911e-05
ENSMMUG00000022024	5574.27	-0.826909	0.180819	-4.57313	4.80485e-06	2.26597e-05
ENSMMUG00000008541	4338.36	-0.865555	0.189726	-4.56213	5.06362e-06	2.38325e-05
ENSMMUG00000047538	290.659	-1.47469	0.323361	-4.56049	5.10346e-06	2.40064e-05
ENSMMUG00000010363	6709.53	-0.720917	0.158238	-4.55589	5.21646e-06	2.45171e-05
ENSMMUG00000000644	1898.16	-0.921248	0.202536	-4.54855	5.40157e-06	2.53583e-05
ENSMMUG00000020072	579.929	-1.53195	0.336981	-4.54611	5.46456e-06	2.56322e-05
ENSMMUG00000013545	117.879	-2.4155	0.532294	-4.5379	5.68174e-06	2.66284e-05
ENSMMUG00000048418	6009.04	-0.831499	0.183319	-4.5358	5.73842e-06	2.68864e-05
ENSMMUG00000015179	389.812	-1.55649	0.343186	-4.53541	5.74909e-06	2.69212e-05
ENSMMUG00000022618	940.333	-0.863247	0.190335	-4.53542	5.74889e-06	2.69212e-05
ENSMMUG00000020711	1625.04	-0.926673	0.20445	-4.53251	5.82872e-06	2.72863e-05
ENSMMUG00000008175	2652.01	-0.825311	0.182107	-4.53201	5.84248e-06	2.73402e-05
ENSMMUG00000040121	1156.14	-1.62526	0.35876	-4.53021	5.89248e-06	2.75537e-05
ENSMMUG00000031838	3398.85	-1.0936	0.241666	-4.52526	6.03216e-06	2.81671e-05
ENSMMUG00000004146	779.57	-1.11977	0.247487	-4.52459	6.05139e-06	2.82489e-05
ENSMMUG00000006847	187.672	-2.649	0.585521	-4.52417	6.06318e-06	2.8296e-05
ENSMMUG00000014697	53927.6	-0.982654	0.217263	-4.52288	6.1005e-06	2.84541e-05
ENSMMUG00000005001	164.486	-1.96176	0.434116	-4.51897	6.21412e-06	2.89759e-05
ENSMMUG00000007325	284.485	-1.2925	0.286242	-4.5154	6.31965e-06	2.94514e-05
ENSMMUG00000007395	3092.84	-0.853528	0.189072	-4.51429	6.35293e-06	2.95982e-05
ENSMMUG00000005357	2424.2	-1.17472	0.26027	-4.51345	6.37807e-06	2.9707e-05
ENSMMUG00000003421	1021.53	-0.930977	0.206356	-4.51151	6.43672e-06	2.99717e-05
ENSMMUG00000017017	18217.8	-0.787087	0.174518	-4.51005	6.48115e-06	3.01616e-05
ENSMMUG00000043091	26754.7	-0.772662	0.171353	-4.50918	6.50794e-06	3.0269e-05
ENSMMUG00000017307	3728.63	-0.708579	0.157141	-4.50918	6.50783e-06	3.0269e-05
ENSMMUG00000016905	401.463	-1.34711	0.299043	-4.50475	6.64515e-06	3.08728e-05
ENSMMUG00000006375	289.293	-1.37307	0.304887	-4.50352	6.68364e-06	3.1043e-05
ENSMMUG00000015784	2887.09	-0.773159	0.17172	-4.50243	6.71815e-06	3.11945e-05
ENSMMUG00000014701	4283.07	-0.87633	0.194767	-4.49937	6.81566e-06	3.16118e-05
ENSMMUG00000005659	966.599	-1.0219	0.227157	-4.49863	6.83915e-06	3.1703e-05
ENSMMUG00000022287	1649.85	-0.810587	0.180201	-4.49824	6.85197e-06	3.17447e-05
ENSMMUG00000023255	6604.46	-0.685802	0.152463	-4.49817	6.85415e-06	3.1746e-05
ENSMMUG00000010787	123.353	-2.00032	0.444955	-4.49555	6.93905e-06	3.21123e-05
ENSMMUG00000014586	8054.04	-0.717481	0.159606	-4.49531	6.94676e-06	3.2139e-05
ENSMMUG00000003695	407.11	-1.46952	0.327002	-4.49391	6.9928e-06	3.23339e-05
ENSMMUG00000005669	308.439	-1.33314	0.297325	-4.48379	7.33292e-06	3.38499e-05
ENSMMUG00000016971	387.487	-1.343	0.299582	-4.48289	7.36373e-06	3.39803e-05
ENSMMUG00000016307	197.758	-2.04772	0.457073	-4.48007	7.46199e-06	3.44074e-05
ENSMMUG00000021095	498.994	-1.26274	0.281964	-4.4784	7.52062e-06	3.46681e-05
ENSMMUG00000009889	1443.83	-0.848285	0.189456	-4.47748	7.55279e-06	3.48067e-05
ENSMMUG00000022925	51.5904	-3.90729	0.873634	-4.47246	7.73259e-06	3.55858e-05
ENSMMUG00000002641	1561.34	-1.0108	0.226069	-4.47121	7.77766e-06	3.57734e-05
ENSMMUG00000023174	53.4668	-5.41694	1.21251	-4.46752	7.9131e-06	3.63862e-05
ENSMMUG00000000210	248.048	-1.56627	0.350729	-4.46576	7.97837e-06	3.6666e-05
ENSMMUG00000007611	1298.65	-0.939302	0.210406	-4.46423	8.03556e-06	3.69186e-05
ENSMMUG00000001522	177.627	-2.1023	0.470965	-4.46382	8.05095e-06	3.6979e-05
ENSMMUG00000005353	51.4389	-3.52314	0.789992	-4.45971	8.20697e-06	3.76696e-05
ENSMMUG00000017232	409.706	-2.0685	0.463822	-4.45968	8.20811e-06	3.76696e-05
ENSMMUG00000030878	22.8367	-7.61076	1.70691	-4.45879	8.24225e-06	3.78158e-05
ENSMMUG00000009549	4922.08	-0.822633	0.184596	-4.45639	8.33505e-06	3.82098e-05
ENSMMUG00000007314	860.975	-1.21319	0.272342	-4.45463	8.40372e-06	3.8514e-05
ENSMMUG00000008178	2239.1	-1.06046	0.238299	-4.45012	8.58211e-06	3.93098e-05
ENSMMUG00000012350	2345.14	-0.873838	0.196391	-4.44947	8.60817e-06	3.94183e-05
ENSMMUG00000000108	165.124	-2.19618	0.493639	-4.44897	8.62823e-06	3.94774e-05
ENSMMUG00000004633	7615.91	-0.83644	0.188183	-4.44483	8.79627e-06	4.02129e-05
ENSMMUG00000009324	4339.75	-0.813393	0.183112	-4.44204	8.91083e-06	4.07254e-05
ENSMMUG00000021555	639.609	-1.38503	0.311812	-4.44186	8.91841e-06	4.07488e-05
ENSMMUG00000005943	326.711	-2.23973	0.504247	-4.44172	8.92427e-06	4.07643e-05
ENSMMUG00000037912	37.5843	-5.38865	1.21323	-4.44157	8.93066e-06	4.07823e-05
ENSMMUG00000008409	257.077	-1.48319	0.333967	-4.44112	8.94923e-06	4.08558e-05
ENSMMUG00000015832	1410.84	-0.967724	0.218072	-4.43762	9.09569e-06	4.15016e-05
ENSMMUG00000048558	2642.68	-0.834424	0.188049	-4.43727	9.11066e-06	4.15585e-05
ENSMMUG00000006087	2298.51	-0.996919	0.224689	-4.43689	9.12697e-06	4.16099e-05
ENSMMUG00000005920	53.3457	-3.22375	0.726686	-4.43623	9.15476e-06	4.17252e-05
ENSMMUG00000009969	922.344	-1.08824	0.245398	-4.43457	9.22553e-06	4.20362e-05
ENSMMUG00000003110	2997.15	-0.892274	0.201444	-4.4294	9.4497e-06	4.30221e-05
ENSMMUG00000023134	812.871	-0.960892	0.217122	-4.42558	9.61836e-06	4.37659e-05
ENSMMUG00000017296	10825.1	-0.810279	0.18324	-4.42196	9.78103e-06	4.44573e-05
ENSMMUG00000023018	888.395	-0.898262	0.203186	-4.42089	9.82972e-06	4.46663e-05
ENSMMUG00000023267	886.339	-1.01108	0.228759	-4.41983	9.87808e-06	4.48738e-05
ENSMMUG00000004675	1680.49	-1.04498	0.23655	-4.41759	9.98071e-06	4.53152e-05
ENSMMUG00000018011	133.951	-2.49688	0.565785	-4.41313	1.01887e-05	4.6171e-05
ENSMMUG00000021389	59.4149	-3.41689	0.774485	-4.41182	1.02507e-05	4.64136e-05
ENSMMUG00000021144	2991.81	-1.04229	0.236526	-4.40667	1.04971e-05	4.74777e-05
ENSMMUG00000021280	603.492	-0.998282	0.226563	-4.4062	1.05202e-05	4.75691e-05
ENSMMUG00000008715	1723.43	-0.902369	0.204934	-4.40322	1.06657e-05	4.81613e-05
ENSMMUG00000019862	970.545	-1.44474	0.3282	-4.40203	1.07244e-05	4.84132e-05
ENSMMUG00000003490	743.467	-1.05414	0.239511	-4.40122	1.07644e-05	4.85806e-05
ENSMMUG00000005733	39.3969	-4.58143	1.04139	-4.39934	1.08582e-05	4.89905e-05
ENSMMUG00000005597	9816.94	-0.755434	0.171723	-4.39914	1.08679e-05	4.90207e-05
ENSMMUG00000000055	368.297	-1.27049	0.288949	-4.39693	1.0979e-05	4.95087e-05
ENSMMUG00000019733	1389.36	-0.897039	0.204055	-4.39607	1.10228e-05	4.96925e-05
ENSMMUG00000016192	5858.29	-0.768235	0.174886	-4.39278	1.1191e-05	5.04097e-05
ENSMMUG00000019399	432.523	-1.44409	0.328766	-4.39247	1.12069e-05	5.04677e-05
ENSMMUG00000046736	2160.15	-0.922636	0.210053	-4.3924	1.12105e-05	5.04702e-05
ENSMMUG00000021331	3774.67	-0.826678	0.188234	-4.39175	1.12442e-05	5.0608e-05
ENSMMUG00000000381	96.0816	-2.27801	0.519141	-4.38804	1.14376e-05	5.14368e-05
ENSMMUG00000001884	8393.48	-0.774724	0.176577	-4.38744	1.1469e-05	5.1564e-05
ENSMMUG00000030906	141.351	-2.86992	0.654171	-4.38712	1.14864e-05	5.16281e-05
ENSMMUG00000007057	419.53	-1.16917	0.267254	-4.37476	1.21567e-05	5.4493e-05
ENSMMUG00000003906	65.7264	-3.39613	0.776918	-4.37129	1.23517e-05	5.53521e-05
ENSMMUG00000020716	184.739	-1.62079	0.37101	-4.36858	1.25055e-05	5.59962e-05
ENSMMUG00000042371	48.6491	-5.21775	1.19459	-4.36782	1.25492e-05	5.61764e-05
ENSMMUG00000000599	3043.78	-0.732885	0.167808	-4.36741	1.25727e-05	5.62665e-05
ENSMMUG00000006133	43.7736	-3.27665	0.751107	-4.36243	1.28628e-05	5.74871e-05
ENSMMUG00000009203	345.867	-1.33948	0.30715	-4.36099	1.29475e-05	5.78501e-05
ENSMMUG00000016264	390.808	-1.15034	0.263852	-4.3598	1.30179e-05	5.81334e-05
ENSMMUG00000010102	2778.29	-0.89781	0.206139	-4.35537	1.32845e-05	5.92919e-05
ENSMMUG00000013062	596.06	-0.977368	0.224557	-4.35242	1.34643e-05	6.00618e-05
ENSMMUG00000020604	1250.43	-0.955375	0.219887	-4.34484	1.39379e-05	6.20745e-05
ENSMMUG00000009292	1311.24	-0.833349	0.192	-4.34035	1.42255e-05	6.3287e-05
ENSMMUG00000001105	257.8	-1.53084	0.352785	-4.33929	1.42945e-05	6.35772e-05
ENSMMUG00000018650	14610.1	-0.647705	0.149425	-4.33464	1.46001e-05	6.47974e-05
ENSMMUG00000018471	42.0346	-6.50095	1.50052	-4.33246	1.47454e-05	6.54071e-05
ENSMMUG00000001423	2445.07	-0.806562	0.186186	-4.33203	1.4774e-05	6.55162e-05
ENSMMUG00000046098	32.2166	-6.68426	1.54326	-4.33126	1.48257e-05	6.57279e-05
ENSMMUG00000006544	4838.56	-0.697787	0.161164	-4.32966	1.49337e-05	6.61537e-05
ENSMMUG00000031944	184.671	-2.04116	0.471582	-4.32833	1.50245e-05	6.65203e-05
ENSMMUG00000023620	6687.36	-0.88035	0.203478	-4.3265	1.51494e-05	6.7002e-05
ENSMMUG00000009800	3807.84	-0.877086	0.202837	-4.3241	1.53154e-05	6.77179e-05
ENSMMUG00000020013	338.378	-1.46985	0.339991	-4.32319	1.53792e-05	6.7982e-05
ENSMMUG00000040355	10442.6	-1.22565	0.283689	-4.3204	1.5575e-05	6.88106e-05
ENSMMUG00000008142	466.858	-1.46362	0.339207	-4.31483	1.59727e-05	7.04551e-05
ENSMMUG00000005346	225.535	-2.05047	0.475918	-4.30845	1.64401e-05	7.24589e-05
ENSMMUG00000014004	1656.2	-1.01114	0.234806	-4.3063	1.66008e-05	7.30702e-05
ENSMMUG00000022114	1087.4	-0.834049	0.19379	-4.30388	1.67835e-05	7.38154e-05
ENSMMUG00000040660	12318.2	-0.672095	0.156193	-4.30298	1.68519e-05	7.40964e-05
ENSMMUG00000031015	75.3104	-3.44466	0.800916	-4.3009	1.70109e-05	7.47759e-05
ENSMMUG00000045625	183.203	-1.92136	0.44705	-4.29786	1.72454e-05	7.57463e-05
ENSMMUG00000000118	1828.97	-0.811849	0.188913	-4.29747	1.72757e-05	7.58392e-05
ENSMMUG00000012860	2501.08	-0.759484	0.176933	-4.29249	1.7668e-05	7.75202e-05
ENSMMUG00000017203	679.275	-1.27674	0.297638	-4.28956	1.79025e-05	7.85075e-05
ENSMMUG00000020651	541.909	-1.31744	0.307359	-4.28632	1.81655e-05	7.96399e-05
ENSMMUG00000008427	343.662	-1.21909	0.284439	-4.28596	1.81949e-05	7.97477e-05
ENSMMUG00000022875	803.041	-0.959184	0.223868	-4.2846	1.83066e-05	8.02161e-05
ENSMMUG00000012746	784.803	-1.12186	0.261843	-4.28449	1.83163e-05	8.02371e-05
ENSMMUG00000004725	13038	-0.638778	0.149239	-4.28022	1.86709e-05	8.17477e-05
ENSMMUG00000012739	1620.45	-0.720836	0.168645	-4.27427	1.91763e-05	8.38716e-05
ENSMMUG00000012056	1874.12	-0.869711	0.203591	-4.27186	1.93853e-05	8.47412e-05
ENSMMUG00000023691	1480.68	-0.730292	0.171101	-4.2682	1.97059e-05	8.60973e-05
ENSMMUG00000021996	8437.89	-0.683335	0.160107	-4.268	1.97232e-05	8.61501e-05
ENSMMUG00000044157	223.631	-1.56058	0.365755	-4.26675	1.98343e-05	8.65667e-05
ENSMMUG00000045294	4536.29	-0.662488	0.155426	-4.2624	2.02242e-05	8.81525e-05
ENSMMUG00000020440	7669.46	-0.77045	0.180811	-4.26108	2.03444e-05	8.8653e-05
ENSMMUG00000000001	1939.3	-0.750483	0.176364	-4.2553	2.08773e-05	9.08796e-05
ENSMMUG00000040766	12167.4	-0.744891	0.175113	-4.25378	2.10191e-05	9.14489e-05
ENSMMUG00000043492	354.055	-1.43575	0.337952	-4.24837	2.15331e-05	9.3587e-05
ENSMMUG00000007881	2112.88	-0.893165	0.210247	-4.24817	2.15519e-05	9.3644e-05
ENSMMUG00000042224	37.9872	-6.55698	1.54414	-4.24637	2.17263e-05	9.43277e-05
ENSMMUG00000040972	936.624	-0.975495	0.229756	-4.24578	2.17836e-05	9.45516e-05
ENSMMUG00000008056	1113.76	-0.974454	0.229686	-4.24255	2.20997e-05	9.58734e-05
ENSMMUG00000018049	1438.18	-0.821612	0.193809	-4.23929	2.24224e-05	9.7248e-05
ENSMMUG00000004683	10933.3	-0.720994	0.170129	-4.23793	2.25588e-05	9.77884e-05
ENSMMUG00000004321	2165.36	-1.04647	0.246975	-4.23716	2.26368e-05	9.81007e-05
ENSMMUG00000008600	1791.65	-1.29418	0.305604	-4.23482	2.28737e-05	9.90578e-05
ENSMMUG00000015166	5550.18	-0.716419	0.169174	-4.2348	2.28756e-05	9.90578e-05
ENSMMUG00000015175	728.808	-0.908248	0.214495	-4.23436	2.29207e-05	9.9227e-05
ENSMMUG00000040375	141.324	-2.28177	0.539	-4.23334	2.30246e-05	9.96251e-05
ENSMMUG00000020982	15429	-0.786236	0.185846	-4.23057	2.331e-05	0.000100807
ENSMMUG00000000382	690.838	-1.02207	0.241843	-4.22618	2.3769e-05	0.000102712
ENSMMUG00000014810	596.08	-1.09816	0.259958	-4.22437	2.39609e-05	0.000103487
ENSMMUG00000044990	597.306	-1.04793	0.248154	-4.22288	2.41199e-05	0.000104147
ENSMMUG00000005493	1336.97	-0.777009	0.184076	-4.22113	2.43078e-05	0.000104931
ENSMMUG00000021610	117.593	-1.88957	0.447945	-4.21832	2.46132e-05	0.000106194
ENSMMUG00000007852	162.238	-2.12429	0.503964	-4.21516	2.49605e-05	0.000107608
ENSMMUG00000003875	350.371	-1.65977	0.393832	-4.21442	2.50421e-05	0.000107904
ENSMMUG00000046668	265.353	-1.41407	0.335736	-4.21185	2.53291e-05	0.000109084
ENSMMUG00000042923	41.7268	-3.99256	0.948209	-4.21064	2.54648e-05	0.00010964
ENSMMUG00000023582	182.794	-1.99543	0.47401	-4.20968	2.55735e-05	0.00011005
ENSMMUG00000011585	9251.57	-0.687031	0.16323	-4.20898	2.56521e-05	0.000110331
ENSMMUG00000048243	39.5117	-4.64596	1.10389	-4.20873	2.5681e-05	0.000110427
ENSMMUG00000002756	1686.28	-0.734754	0.174603	-4.20815	2.57467e-05	0.000110595
ENSMMUG00000010926	477.627	-1.32279	0.314378	-4.20764	2.58053e-05	0.000110817
ENSMMUG00000017795	125.353	-2.66217	0.632711	-4.20757	2.58136e-05	0.000110824
[truncated: 1,636 more rows]

## Sheet: e76WT(SVZ<CP)
Ensembl GeneID	baseMean	log2FoldChange	lfcSE	stat	pvalue	padj
ENSMMUG00000043001	12929.6	-5.1247	0.173498	-29.5376	9.48334e-192	6.06491e-188
ENSMMUG00000009364	6905.83	-8.04812	0.279061	-28.84	6.75967e-183	3.24227e-179
ENSMMUG00000019082	60176	-5.30926	0.184596	-28.7615	6.5043e-182	2.49583e-178
ENSMMUG00000007477	5303.42	-5.71442	0.200073	-28.5617	2.01297e-179	5.51727e-176
ENSMMUG00000012705	6207.01	-5.41838	0.193403	-28.016	1.03795e-172	1.9914e-169
ENSMMUG00000022485	8465.27	-7.42629	0.268009	-27.7091	5.42948e-169	8.01308e-166
ENSMMUG00000019385	3220.02	-5.31754	0.19305	-27.5449	5.09662e-167	6.98456e-164
ENSMMUG00000014691	19657.2	-5.22207	0.190522	-27.4092	2.1288e-165	2.5527e-162
ENSMMUG00000008941	23690.3	-5.5804	0.204385	-27.3033	3.87415e-164	4.37232e-161
ENSMMUG00000023767	6177.77	-5.79668	0.21387	-27.1038	8.8865e-162	8.97349e-159
ENSMMUG00000009594	6245.43	-5.09822	0.189064	-26.9656	3.74152e-160	3.58924e-157
ENSMMUG00000039446	5205.83	-4.84209	0.183809	-26.343	6.17404e-153	5.64072e-150
ENSMMUG00000021865	5813.36	-7.48996	0.285489	-26.2356	1.04488e-151	9.11227e-149
ENSMMUG00000011038	2635.1	-5.74846	0.219485	-26.1907	3.38941e-151	2.70955e-148
ENSMMUG00000001861	6199.2	-5.24602	0.200645	-26.1458	1.09892e-150	8.43351e-148
ENSMMUG00000003187	19111.7	-6.14531	0.23826	-25.7925	1.07717e-146	7.94872e-144
ENSMMUG00000004996	6652.66	-5.67204	0.220673	-25.7034	1.07026e-145	7.60517e-143
ENSMMUG00000016810	14119.2	-4.76651	0.18665	-25.5371	7.63784e-144	5.23356e-141
ENSMMUG00000018096	6101.94	-5.0627	0.199292	-25.4034	2.31252e-142	1.52993e-139
ENSMMUG00000010702	7100.75	-5.97604	0.23651	-25.2676	7.2508e-141	4.48755e-138
ENSMMUG00000003981	8738.19	-5.1321	0.204139	-25.1403	1.80483e-139	1.08211e-136
ENSMMUG00000008136	3177.13	-6.38299	0.257554	-24.7831	1.36543e-135	7.70506e-133
ENSMMUG00000012322	3531.68	-4.67236	0.189744	-24.6245	6.91096e-134	3.78839e-131
ENSMMUG00000044121	12073.4	-6.09929	0.24838	-24.5563	3.70846e-133	1.92299e-130
ENSMMUG00000022982	5227.55	-4.58378	0.186721	-24.5488	4.45003e-133	2.2468e-130
ENSMMUG00000009449	6628.62	-4.74898	0.193917	-24.4897	1.90107e-132	9.35227e-130
ENSMMUG00000003193	83499.9	-3.98989	0.163528	-24.3988	1.76137e-131	8.44843e-129
ENSMMUG00000001941	4809.51	-4.12155	0.169713	-24.2853	2.80095e-130	1.31071e-127
ENSMMUG00000001329	2772.46	-5.663	0.233471	-24.2556	5.76465e-130	2.63335e-127
ENSMMUG00000011191	4207.09	-6.03832	0.251099	-24.0476	8.84504e-128	3.94653e-125
ENSMMUG00000022356	6339.92	-3.9543	0.16535	-23.9148	2.1508e-126	9.37844e-124
ENSMMUG00000002605	2669.6	-5.1836	0.217259	-23.859	8.1621e-126	3.47995e-123
ENSMMUG00000011584	10224.6	-3.80118	0.160204	-23.7272	1.89112e-124	7.88762e-122
ENSMMUG00000013614	6177.34	-6.96218	0.293636	-23.7103	2.82617e-124	1.15368e-121
ENSMMUG00000013823	3333.78	-4.76889	0.201989	-23.6096	3.06986e-123	1.22705e-120
ENSMMUG00000017430	4938.39	-4.58116	0.194505	-23.5528	1.17419e-122	4.5056e-120
ENSMMUG00000004931	1898.45	-5.91141	0.252604	-23.4018	4.09253e-121	1.53959e-118
ENSMMUG00000002200	3642	-4.9497	0.211806	-23.369	8.84086e-121	3.26194e-118
ENSMMUG00000009047	2324.14	-5.91085	0.25467	-23.2098	3.62232e-119	1.287e-116
ENSMMUG00000012681	4792.43	-5.62209	0.243639	-23.0755	8.15402e-118	2.84442e-115
ENSMMUG00000006514	2595.67	-4.08345	0.17779	-22.9678	9.77693e-117	3.34965e-114
ENSMMUG00000013665	4978.47	-4.36996	0.191294	-22.8442	1.66864e-115	5.61658e-113
ENSMMUG00000042891	3932.29	-4.75484	0.208689	-22.7843	6.56648e-115	2.13533e-112
ENSMMUG00000006202	67402.3	-4.82743	0.214517	-22.5037	3.81489e-112	1.21987e-109
ENSMMUG00000044496	19650.7	-4.05851	0.180458	-22.4901	5.19171e-112	1.63292e-109
ENSMMUG00000013179	4707.07	-7.71124	0.344004	-22.4161	2.74099e-111	8.48205e-109
ENSMMUG00000021023	4758.38	-6.48987	0.289694	-22.4025	3.71971e-111	1.1328e-108
ENSMMUG00000019414	8989.59	-3.54381	0.159072	-22.278	6.04479e-110	1.78424e-107
ENSMMUG00000022376	4183.39	-5.15151	0.231308	-22.2712	7.02266e-110	2.04147e-107
ENSMMUG00000003456	6220.89	-4.02238	0.180716	-22.258	9.43788e-110	2.70261e-107
ENSMMUG00000014228	4143.24	-4.89512	0.220972	-22.1527	9.83587e-109	2.73494e-106
ENSMMUG00000006018	5028.91	-4.60519	0.209164	-22.0171	1.9751e-107	5.2631e-105
ENSMMUG00000004124	7257.78	-4.79371	0.218146	-21.9748	5.02149e-107	1.28456e-104
ENSMMUG00000002315	6142.77	-3.59841	0.16434	-21.8961	2.83037e-106	7.14519e-104
ENSMMUG00000017200	7362.16	-5.04488	0.231778	-21.766	4.86972e-105	1.21338e-102
ENSMMUG00000022848	2897.41	-4.85581	0.223842	-21.693	2.38982e-104	5.80392e-102
ENSMMUG00000023151	3532.85	-5.12014	0.23613	-21.6835	2.93361e-104	7.03553e-102
ENSMMUG00000003780	3707.96	-4.54733	0.211566	-21.4936	1.78546e-102	4.03932e-100
ENSMMUG00000002621	2328.67	-5.7158	0.26634	-21.4606	3.6382e-102	8.11657e-100
ENSMMUG00000023809	1798.47	-4.5809	0.213841	-21.4221	8.32304e-102	1.83547e-99
ENSMMUG00000014791	3573.21	-3.99576	0.186689	-21.4033	1.24378e-101	2.68126e-99
ENSMMUG00000001511	2303.81	-5.51114	0.2577	-21.3859	1.80889e-101	3.85614e-99
ENSMMUG00000019057	2935.95	-5.99349	0.280817	-21.343	4.52622e-101	9.43913e-99
ENSMMUG00000005109	7616.5	-4.43664	0.208505	-21.2783	1.80314e-100	3.71991e-98
ENSMMUG00000002057	3433.06	-5.88777	0.277744	-21.1986	9.84616e-100	2.00966e-97
ENSMMUG00000009119	16352.7	-5.89642	0.279731	-21.0789	1.24177e-98	2.50785e-96
ENSMMUG00000008759	3699.2	-5.07696	0.241394	-21.0319	3.35252e-98	6.70015e-96
ENSMMUG00000016100	2224.31	-4.17905	0.200175	-20.877	8.66732e-97	1.71434e-94
ENSMMUG00000014762	2597.99	-4.14574	0.198645	-20.8701	1.00202e-96	1.9617e-94
ENSMMUG00000019876	3223.74	-5.58568	0.267913	-20.8489	1.56026e-96	3.02376e-94
ENSMMUG00000008546	5144.57	-4.02402	0.193237	-20.8243	2.60806e-96	5.00383e-94
ENSMMUG00000011305	4522.83	-4.50756	0.216789	-20.7924	5.07445e-96	9.63944e-94
ENSMMUG00000000245	4102.88	-5.07708	0.244802	-20.7395	1.52408e-95	2.86079e-93
ENSMMUG00000016686	2485.63	-5.23761	0.254481	-20.5815	4.01784e-94	7.00784e-92
ENSMMUG00000019093	2961.71	-3.73141	0.181991	-20.5033	2.01157e-93	3.47694e-91
ENSMMUG00000008014	1904.84	-4.78102	0.233211	-20.5008	2.11813e-93	3.62843e-91
ENSMMUG00000009117	19664.3	-4.20372	0.205059	-20.5	2.15164e-93	3.65322e-91
ENSMMUG00000012181	2968.93	-4.33062	0.211416	-20.4839	2.99534e-93	5.0411e-91
ENSMMUG00000004074	3766.19	-6.49946	0.317901	-20.4449	6.66876e-93	1.11258e-90
ENSMMUG00000023266	2443.01	-5.21784	0.256664	-20.3295	7.0563e-92	1.16709e-89
ENSMMUG00000019054	5867.5	-5.638	0.278665	-20.2322	5.10283e-91	8.36777e-89
ENSMMUG00000013940	2388.04	-5.22248	0.259146	-20.1526	2.5509e-90	4.1476e-88
ENSMMUG00000004103	12204	-4.09984	0.203684	-20.1284	4.16296e-90	6.65588e-88
ENSMMUG00000046147	22558.5	-4.0402	0.201387	-20.0619	1.59052e-89	2.50128e-87
ENSMMUG00000022550	1835.83	-3.73896	0.186631	-20.034	2.78538e-89	4.34474e-87
ENSMMUG00000038565	2808.84	-4.10634	0.205081	-20.023	3.46996e-89	5.2837e-87
ENSMMUG00000005191	1354.77	-6.2083	0.310492	-19.995	6.08471e-89	9.19223e-87
ENSMMUG00000020993	7233.69	-6.32389	0.318695	-19.8431	1.2644e-87	1.86606e-85
ENSMMUG00000018677	6659.8	-3.60142	0.181492	-19.8434	1.25735e-87	1.86606e-85
ENSMMUG00000014887	2157.5	-4.40114	0.221839	-19.8394	1.36162e-87	1.9942e-85
ENSMMUG00000015268	3152.31	-3.60726	0.182983	-19.7136	1.64661e-86	2.39332e-84
ENSMMUG00000045396	1567.05	-4.89345	0.248328	-19.7056	1.93061e-86	2.78502e-84
ENSMMUG00000040928	3524.35	-8.94686	0.454376	-19.6904	2.60524e-86	3.70253e-84
ENSMMUG00000046891	1207.04	-5.61692	0.285315	-19.6868	2.80057e-86	3.95087e-84
ENSMMUG00000022021	1324	-5.83123	0.297176	-19.6221	1.00067e-85	1.40138e-83
ENSMMUG00000001694	7832.46	-6.12135	0.313962	-19.4971	1.1625e-84	1.59313e-82
ENSMMUG00000015453	10359.6	-3.20513	0.165196	-19.402	7.42233e-84	1.00285e-81
ENSMMUG00000018720	2507.19	-5.09766	0.262752	-19.4011	7.55978e-84	1.01428e-81
ENSMMUG00000023077	4266.77	-5.42682	0.279807	-19.3949	8.52334e-84	1.13562e-81
ENSMMUG00000022817	2510.7	-3.69268	0.190542	-19.3799	1.14128e-83	1.51012e-81
ENSMMUG00000015216	11257.3	-2.986	0.155165	-19.2441	1.58214e-82	2.05101e-80
ENSMMUG00000023550	2860.66	-5.31188	0.276069	-19.2412	1.67434e-82	2.15596e-80
ENSMMUG00000018687	3585.92	-3.19398	0.166489	-19.1844	5.00153e-82	6.39729e-80
ENSMMUG00000013100	4675.85	-6.01337	0.313937	-19.1547	8.84168e-82	1.12342e-79
ENSMMUG00000046362	4506.37	-6.06344	0.316567	-19.1537	9.0112e-82	1.13743e-79
ENSMMUG00000043146	1967.24	-6.19744	0.324752	-19.0836	3.45615e-81	4.33397e-79
ENSMMUG00000023089	11498.2	-3.63495	0.19053	-19.0781	3.83701e-81	4.78031e-79
ENSMMUG00000004046	2157.54	-6.00177	0.314926	-19.0577	5.66665e-81	7.01422e-79
ENSMMUG00000003396	2082.99	-4.69163	0.246828	-19.0077	1.4724e-80	1.81087e-78
ENSMMUG00000015380	1939.57	-4.03383	0.212408	-18.9909	2.02708e-80	2.47717e-78
ENSMMUG00000000966	6305.14	-3.91086	0.206092	-18.9763	2.67624e-80	3.24977e-78
ENSMMUG00000046470	2401.64	-5.06551	0.267127	-18.9629	3.45512e-80	4.16918e-78
ENSMMUG00000019126	2032.96	-4.41041	0.232876	-18.9389	5.45095e-80	6.53637e-78
ENSMMUG00000002997	2176.27	-5.71553	0.303601	-18.8258	4.64141e-79	5.49692e-77
ENSMMUG00000039522	2356.6	-3.92041	0.208599	-18.794	8.45786e-79	9.89466e-77
ENSMMUG00000018817	3244.59	-4.88434	0.261743	-18.6608	1.03151e-77	1.19943e-75
ENSMMUG00000003567	2421.59	-5.80083	0.311751	-18.6073	2.80639e-77	3.24358e-75
ENSMMUG00000005086	1557.25	-4.4712	0.241088	-18.5459	8.79591e-77	1.01053e-74
ENSMMUG00000000070	1491.22	-4.87664	0.263204	-18.528	1.22731e-76	1.40161e-74
ENSMMUG00000044304	2162.46	-3.99136	0.215676	-18.5063	1.83699e-76	2.08547e-74
ENSMMUG00000013667	2400.4	-8.13325	0.440743	-18.4535	4.8882e-76	5.45262e-74
ENSMMUG00000007235	2728.99	-5.74321	0.311921	-18.4124	1.0455e-75	1.15947e-73
ENSMMUG00000022766	2565.72	-4.65446	0.253006	-18.3967	1.39734e-75	1.54077e-73
ENSMMUG00000005131	6331.7	-4.38031	0.238823	-18.3413	3.87665e-75	4.20211e-73
ENSMMUG00000010034	6627.22	-4.09231	0.223811	-18.2847	1.09611e-74	1.18146e-72
ENSMMUG00000042059	6050.41	-4.95694	0.271969	-18.2261	3.20158e-74	3.41253e-72
ENSMMUG00000019662	1644.26	-5.79838	0.319542	-18.1459	1.38246e-73	1.44152e-71
ENSMMUG00000013113	1366.78	-6.77504	0.373653	-18.1319	1.78564e-73	1.84355e-71
ENSMMUG00000013767	3888.97	-5.86591	0.323514	-18.1318	1.78724e-73	1.84355e-71
ENSMMUG00000029628	2718.7	-5.6924	0.314183	-18.1181	2.29354e-73	2.35315e-71
ENSMMUG00000013082	1640.01	-4.51839	0.249912	-18.0799	4.58838e-73	4.68259e-71
ENSMMUG00000021221	1608.12	-4.52286	0.25062	-18.0466	8.38389e-73	8.46597e-71
ENSMMUG00000015463	3533.33	-3.27875	0.18212	-18.0032	1.83731e-72	1.82646e-70
ENSMMUG00000011967	1435.26	-5.44486	0.30295	-17.9728	3.18218e-72	3.14708e-70
ENSMMUG00000016545	8906.91	-4.06568	0.226389	-17.9588	4.09267e-72	4.02677e-70
ENSMMUG00000011785	2696.06	-3.42213	0.190646	-17.9502	4.7818e-72	4.6808e-70
ENSMMUG00000043229	1023.24	-4.05585	0.226235	-17.9276	7.18611e-72	6.99862e-70
ENSMMUG00000013364	4906.68	-3.10927	0.173736	-17.8965	1.25643e-71	1.21135e-69
ENSMMUG00000002359	3013.05	-4.46934	0.249794	-17.8921	1.35914e-71	1.30382e-69
ENSMMUG00000001868	1591.24	-6.53785	0.365571	-17.884	1.57278e-71	1.50127e-69
ENSMMUG00000014516	3198.96	-4.34081	0.243041	-17.8604	2.39896e-71	2.27853e-69
ENSMMUG00000021929	3021.02	-5.38856	0.302237	-17.8289	4.21623e-71	3.92683e-69
ENSMMUG00000002868	3964.59	-5.15627	0.289297	-17.8234	4.64867e-71	4.30866e-69
ENSMMUG00000013234	3480.27	-4.65606	0.261528	-17.8033	6.66326e-71	6.11681e-69
ENSMMUG00000011836	65940	-3.82354	0.215013	-17.7828	9.60138e-71	8.73043e-69
ENSMMUG00000048737	4033.37	-3.38966	0.191163	-17.7318	2.38167e-70	2.14529e-68
ENSMMUG00000009441	2937.64	-3.06974	0.17352	-17.691	4.91733e-70	4.4086e-68
ENSMMUG00000009504	2974.61	-4.26486	0.241307	-17.674	6.65423e-70	5.91056e-68
ENSMMUG00000021054	3703.38	-4.6045	0.260791	-17.6559	9.1679e-70	8.10578e-68
ENSMMUG00000015634	13331.1	-3.43193	0.194417	-17.6525	9.74082e-70	8.57282e-68
ENSMMUG00000020597	1915.3	-4.67629	0.265071	-17.6416	1.18026e-69	1.03399e-67
ENSMMUG00000019861	2469.25	-4.0587	0.230091	-17.6396	1.2239e-69	1.06735e-67
ENSMMUG00000013943	1271.53	-5.22116	0.297526	-17.5486	6.09941e-69	5.29517e-67
ENSMMUG00000007802	2077	-3.14714	0.179593	-17.5238	9.4365e-69	8.11878e-67
ENSMMUG00000029603	2124.56	-5.36796	0.306669	-17.5041	1.33278e-68	1.14155e-66
ENSMMUG00000047584	1898.49	-4.13651	0.236737	-17.473	2.29905e-68	1.96042e-66
ENSMMUG00000014135	1036.68	-4.58013	0.262154	-17.4711	2.37765e-68	2.01848e-66
ENSMMUG00000011981	1534.12	-4.98183	0.28547	-17.4513	3.36346e-68	2.84279e-66
ENSMMUG00000006898	2191.65	-3.96811	0.227884	-17.4129	6.58967e-68	5.52093e-66
ENSMMUG00000002206	2221.83	-4.2757	0.245836	-17.3925	9.40039e-68	7.84156e-66
ENSMMUG00000048910	2125.94	-4.13091	0.237623	-17.3843	1.08538e-67	9.01478e-66
ENSMMUG00000005882	1043.99	-5.26064	0.303302	-17.3446	2.16809e-67	1.78528e-65
ENSMMUG00000007556	2142.91	-3.80474	0.219475	-17.3356	2.53375e-67	2.07746e-65
ENSMMUG00000008966	1651.82	-3.90437	0.225403	-17.3217	3.2258e-67	2.63362e-65
ENSMMUG00000018360	6593.83	-4.25837	0.246267	-17.2917	5.4355e-67	4.41887e-65
ENSMMUG00000000443	727.088	-6.31123	0.365126	-17.2851	6.09477e-67	4.93394e-65
ENSMMUG00000012276	5250.88	-2.74152	0.159467	-17.1918	3.05889e-66	2.45556e-64
ENSMMUG00000017628	2114.48	-5.41907	0.315945	-17.152	6.07484e-66	4.85633e-64
ENSMMUG00000016889	839.452	-4.35471	0.253932	-17.1491	6.38445e-66	5.08265e-64
ENSMMUG00000006837	2346.25	-3.13605	0.183182	-17.1198	1.05565e-65	8.3693e-64
ENSMMUG00000019945	15830.5	-5.09533	0.298388	-17.0762	2.23208e-65	1.75511e-63
ENSMMUG00000021149	5292.44	-5.6963	0.333878	-17.061	2.8938e-65	2.26614e-63
ENSMMUG00000004755	1115.83	-4.8567	0.284977	-17.0425	3.97643e-65	3.08873e-63
ENSMMUG00000010366	1073.38	-4.61515	0.270892	-17.0369	4.37602e-65	3.38542e-63
ENSMMUG00000021344	1140.38	-5.89684	0.346368	-17.0248	5.37938e-65	4.14493e-63
ENSMMUG00000023269	2175.71	-4.20889	0.247613	-16.9979	8.51461e-65	6.50842e-63
ENSMMUG00000012917	4607.95	-3.63682	0.214744	-16.9356	2.45913e-64	1.87226e-62
ENSMMUG00000009347	1310.28	-7.21369	0.427149	-16.888	5.51367e-64	4.16478e-62
ENSMMUG00000003201	6383.69	-3.11772	0.18479	-16.8717	7.26625e-64	5.43536e-62
ENSMMUG00000010582	992.349	-5.16241	0.30684	-16.8244	1.61613e-63	1.19258e-61
ENSMMUG00000000492	1166.65	-4.10213	0.244601	-16.7707	3.99514e-63	2.9256e-61
ENSMMUG00000031088	1629.46	-4.45992	0.266579	-16.7302	7.89715e-63	5.73919e-61
ENSMMUG00000048824	762.153	-5.47985	0.327995	-16.7071	1.16357e-62	8.42422e-61
ENSMMUG00000018493	1733.88	-2.99664	0.179616	-16.6836	1.72437e-62	1.24375e-60
ENSMMUG00000008784	6191.5	-4.06362	0.243817	-16.6667	2.28979e-62	1.64539e-60
ENSMMUG00000002952	6346.64	-3.85256	0.231309	-16.6555	2.76117e-62	1.97671e-60
ENSMMUG00000016074	2286.23	-4.61512	0.277232	-16.6471	3.17439e-62	2.26409e-60
ENSMMUG00000007996	1998.93	-3.9479	0.237631	-16.6136	5.55486e-62	3.93267e-60
ENSMMUG00000000286	2844.17	-5.5508	0.334381	-16.6002	6.94141e-62	4.89625e-60
ENSMMUG00000020950	2318.92	-2.85755	0.172243	-16.5903	8.19762e-62	5.76115e-60
ENSMMUG00000018952	1455.98	-4.47434	0.270653	-16.5317	2.17054e-61	1.50671e-59
ENSMMUG00000007205	1021.4	-5.75105	0.34806	-16.5231	2.50087e-61	1.72596e-59
ENSMMUG00000013054	2731.33	-2.95492	0.178861	-16.5207	2.60223e-61	1.78947e-59
ENSMMUG00000020734	17803.7	-3.14829	0.19106	-16.4781	5.27495e-61	3.58884e-59
ENSMMUG00000021332	1867.97	-3.70209	0.224732	-16.4734	5.69847e-61	3.86328e-59
ENSMMUG00000019985	4568.61	-3.37442	0.204854	-16.4723	5.80275e-61	3.92013e-59
ENSMMUG00000020641	1189.11	-4.39412	0.267115	-16.4503	8.34256e-61	5.61615e-59
ENSMMUG00000021436	5303.41	-3.4969	0.212739	-16.4375	1.0302e-60	6.88692e-59
ENSMMUG00000014078	4241.33	-3.66075	0.222783	-16.4319	1.13125e-60	7.53615e-59
ENSMMUG00000005737	2308.76	-2.94927	0.179541	-16.4267	1.23138e-60	8.17485e-59
ENSMMUG00000019553	1211.75	-4.70432	0.286454	-16.4226	1.31812e-60	8.7205e-59
ENSMMUG00000021252	2185.69	-3.23744	0.197487	-16.3932	2.13912e-60	1.41035e-58
ENSMMUG00000001152	2235.15	-5.529	0.338295	-16.3437	4.82321e-60	3.14755e-58
ENSMMUG00000002069	2142.16	-3.99379	0.245135	-16.2922	1.12136e-59	7.17146e-58
ENSMMUG00000010623	1853.61	-3.45673	0.2133	-16.2059	4.58034e-59	2.87184e-57
ENSMMUG00000020687	7161.06	-3.20863	0.198899	-16.1319	1.52165e-58	9.50957e-57
ENSMMUG00000023719	9142.03	-2.82476	0.175552	-16.0907	2.96448e-58	1.82883e-56
ENSMMUG00000018375	3907.91	-4.71846	0.293294	-16.0878	3.10532e-58	1.89741e-56
ENSMMUG00000029283	638.375	-4.1414	0.257422	-16.088	3.09713e-58	1.89741e-56
ENSMMUG00000009025	804.294	-5.21731	0.325308	-16.0381	6.92856e-58	4.20669e-56
ENSMMUG00000007365	5459.75	-4.61078	0.287547	-16.0349	7.28936e-58	4.41179e-56
ENSMMUG00000016019	1542.48	-5.40535	0.337251	-16.0277	8.1863e-58	4.93907e-56
ENSMMUG00000009413	1092.73	-4.11106	0.257637	-15.9568	2.55648e-57	1.528e-55
ENSMMUG00000006265	18806.5	-3.1338	0.196586	-15.9412	3.28255e-57	1.95587e-55
ENSMMUG00000048779	785.507	-5.43547	0.341098	-15.9352	3.61064e-57	2.1447e-55
ENSMMUG00000003356	23887.9	-4.5828	0.287718	-15.9281	4.04272e-57	2.39394e-55
ENSMMUG00000008761	913.772	-6.2233	0.391672	-15.8891	7.54266e-57	4.42549e-55
ENSMMUG00000006461	2742.56	-3.39396	0.214216	-15.8436	1.55576e-56	9.07261e-55
ENSMMUG00000011408	3113.21	-4.06721	0.256949	-15.8288	1.96847e-56	1.14446e-54
ENSMMUG00000006345	2487.07	-5.71048	0.361197	-15.8099	2.66029e-56	1.54201e-54
ENSMMUG00000003149	5970.23	-3.13853	0.199653	-15.7199	1.10533e-55	6.33039e-54
ENSMMUG00000018070	4021.74	-3.42565	0.217949	-15.7177	1.14447e-55	6.53503e-54
ENSMMUG00000017833	17004.4	-3.95265	0.251717	-15.7028	1.44783e-55	8.24274e-54
ENSMMUG00000004237	4070.82	-2.80989	0.179052	-15.6932	1.68468e-55	9.53461e-54
ENSMMUG00000010161	1849.39	-3.52522	0.224985	-15.6687	2.47706e-55	1.39779e-53
ENSMMUG00000040526	766.433	-5.36096	0.34267	-15.6447	3.6122e-55	2.02051e-53
ENSMMUG00000008538	3689.63	-3.77943	0.241626	-15.6417	3.78693e-55	2.11209e-53
ENSMMUG00000018547	3523.83	-2.88976	0.184841	-15.6337	4.28912e-55	2.38525e-53
ENSMMUG00000008491	2263.21	-3.67321	0.235267	-15.6129	5.94709e-55	3.29771e-53
ENSMMUG00000003866	2748.63	-3.18604	0.204577	-15.5738	1.0966e-54	6.06319e-53
ENSMMUG00000009298	1314.79	-3.99397	0.256753	-15.5557	1.45657e-54	8.03039e-53
ENSMMUG00000012376	842.873	-5.26956	0.339444	-15.5241	2.38303e-54	1.30631e-52
ENSMMUG00000039294	13410.1	-4.23661	0.272955	-15.5213	2.49071e-54	1.36144e-52
ENSMMUG00000020207	1086.83	-4.40085	0.283971	-15.4975	3.60663e-54	1.96582e-52
ENSMMUG00000021516	27920	-3.12534	0.201795	-15.4877	4.19924e-54	2.28234e-52
ENSMMUG00000014750	14356.3	-3.0551	0.197434	-15.4741	5.19138e-54	2.81361e-52
ENSMMUG00000011009	2785.08	-3.86668	0.250264	-15.4504	7.49852e-54	4.05258e-52
ENSMMUG00000016404	1102.43	-4.14164	0.268489	-15.4257	1.09903e-53	5.90643e-52
ENSMMUG00000022031	1675.45	-3.1211	0.202489	-15.4137	1.3249e-53	7.08063e-52
ENSMMUG00000018142	4326.97	-3.71374	0.241391	-15.3848	2.07155e-53	1.10402e-51
ENSMMUG00000014708	775.058	-5.79622	0.376774	-15.3838	2.10258e-53	1.11746e-51
ENSMMUG00000017093	27590.4	-4.45401	0.289899	-15.364	2.85467e-53	1.51297e-51
ENSMMUG00000003370	1699.72	-4.32542	0.281625	-15.3588	3.09206e-53	1.63428e-51
ENSMMUG00000015087	901.963	-3.71365	0.244016	-15.2189	2.65093e-52	1.38964e-50
ENSMMUG00000047189	3351.22	-4.62076	0.304665	-15.1667	5.87663e-52	3.05553e-50
ENSMMUG00000042021	1284.35	-3.74402	0.247078	-15.1532	7.21548e-52	3.73143e-50
ENSMMUG00000003612	638.497	-5.51374	0.364028	-15.1465	7.99362e-52	4.12273e-50
ENSMMUG00000014822	1104.2	-4.07608	0.269162	-15.1436	8.35392e-52	4.297e-50
ENSMMUG00000018827	1390.32	-5.76476	0.381525	-15.1098	1.39576e-51	7.16019e-50
ENSMMUG00000019807	695.312	-3.51291	0.232746	-15.0933	1.79253e-51	9.17107e-50
ENSMMUG00000038082	734.254	-5.61587	0.372833	-15.0627	2.84817e-51	1.44947e-49
ENSMMUG00000012349	1883.11	-3.51122	0.233125	-15.0616	2.89894e-51	1.4714e-49
ENSMMUG00000018341	2862.89	-2.98195	0.198328	-15.0355	4.29952e-51	2.17653e-49
ENSMMUG00000012249	601.321	-4.77825	0.318068	-15.0227	5.2134e-51	2.62531e-49
ENSMMUG00000012110	5037.04	-2.57225	0.171506	-14.998	7.5617e-51	3.78796e-49
ENSMMUG00000003158	1080.28	-4.0243	0.268993	-14.9606	1.32834e-50	6.60247e-49
ENSMMUG00000043776	944.644	-6.54607	0.43793	-14.9478	1.61044e-50	7.96337e-49
ENSMMUG00000011593	3145.55	-3.48311	0.233288	-14.9305	2.08672e-50	1.0292e-48
ENSMMUG00000010176	934.695	-5.05176	0.339101	-14.8975	3.42014e-50	1.68254e-48
ENSMMUG00000019076	1958.29	-3.59016	0.241106	-14.8904	3.80462e-50	1.86689e-48
ENSMMUG00000002753	6271.68	-2.98141	0.200741	-14.852	6.75399e-50	3.30566e-48
ENSMMUG00000003782	842.734	-4.89829	0.330108	-14.8384	8.26722e-50	4.036e-48
ENSMMUG00000017255	1853.57	-3.71656	0.250485	-14.8374	8.38863e-50	4.08488e-48
ENSMMUG00000021338	2441.08	-4.54239	0.30616	-14.8367	8.48901e-50	4.1233e-48
ENSMMUG00000021448	10628.4	-3.03343	0.204692	-14.8195	1.09678e-49	5.30045e-48
ENSMMUG00000018976	24161.3	-3.94113	0.26603	-14.8146	1.17866e-49	5.68184e-48
ENSMMUG00000041459	1251.27	-4.1542	0.280963	-14.7856	1.81459e-49	8.72548e-48
ENSMMUG00000016560	710.66	-4.09573	0.277538	-14.7574	2.75889e-49	1.31672e-47
ENSMMUG00000006840	26696.1	-2.42865	0.164751	-14.7414	3.49665e-49	1.66056e-47
ENSMMUG00000001580	1406.03	-3.43584	0.233099	-14.7399	3.5754e-49	1.69377e-47
ENSMMUG00000039036	6979.04	-2.7931	0.189647	-14.7279	4.26845e-49	2.01215e-47
ENSMMUG00000000828	2653.18	-2.57603	0.175219	-14.7017	6.28186e-49	2.94679e-47
ENSMMUG00000021778	950.605	-3.39057	0.230667	-14.699	6.54239e-49	3.06152e-47
ENSMMUG00000020467	3468.56	-3.00053	0.204171	-14.6961	6.82493e-49	3.18597e-47
ENSMMUG00000008049	1915.66	-2.62193	0.178805	-14.6636	1.10262e-48	5.12224e-47
ENSMMUG00000012176	1367.05	-3.9089	0.266797	-14.6512	1.32321e-48	6.13215e-47
ENSMMUG00000006576	2715.33	-3.25298	0.222355	-14.6297	1.81536e-48	8.37248e-47
ENSMMUG00000045046	567.091	-5.33336	0.364588	-14.6285	1.84946e-48	8.50931e-47
ENSMMUG00000009693	1156.3	-3.7217	0.254941	-14.5983	2.88038e-48	1.31579e-46
ENSMMUG00000015702	1659.39	-4.25434	0.291542	-14.5925	3.13272e-48	1.42766e-46
ENSMMUG00000010451	6025.06	-3.56923	0.244807	-14.5797	3.77908e-48	1.71407e-46
ENSMMUG00000014573	9309.48	-2.53294	0.174051	-14.5529	5.6015e-48	2.52872e-46
ENSMMUG00000031493	729.741	-3.86106	0.265485	-14.5434	6.43171e-48	2.89668e-46
ENSMMUG00000007612	11663.4	-2.64402	0.181832	-14.541	6.65982e-48	2.9924e-46
ENSMMUG00000014934	2491.97	-4.96038	0.34265	-14.4765	1.7049e-47	7.62475e-46
ENSMMUG00000001321	11493	-2.36392	0.163349	-14.4716	1.83288e-47	8.17808e-46
ENSMMUG00000000784	629.61	-4.39941	0.304387	-14.4533	2.3879e-47	1.05807e-45
ENSMMUG00000006027	18863.9	-2.96778	0.2054	-14.4487	2.55351e-47	1.12884e-45
ENSMMUG00000017022	12221.3	-4.08984	0.284208	-14.3903	5.95363e-47	2.60791e-45
ENSMMUG00000012415	1336.92	-4.45558	0.309832	-14.3807	6.84486e-47	2.99147e-45
ENSMMUG00000044603	3861.73	-3.09745	0.215843	-14.3504	1.05855e-46	4.59487e-45
ENSMMUG00000021867	2238.64	-5.11461	0.357834	-14.2933	2.41009e-46	1.04144e-44
ENSMMUG00000011216	1661.54	-2.73895	0.191634	-14.2926	2.43279e-46	1.04889e-44
ENSMMUG00000015934	578.599	-5.09774	0.356736	-14.2899	2.5283e-46	1.08762e-44
ENSMMUG00000023310	1255.67	-4.73681	0.33163	-14.2834	2.77619e-46	1.18628e-44
ENSMMUG00000016323	683.516	-4.46519	0.312787	-14.2755	3.11179e-46	1.32379e-44
ENSMMUG00000020360	1747.76	-2.47186	0.173164	-14.2747	3.14749e-46	1.33601e-44
ENSMMUG00000013333	1096.62	-5.04097	0.353311	-14.2678	3.47349e-46	1.47113e-44
ENSMMUG00000014340	908.5	-5.0348	0.352979	-14.2637	3.68333e-46	1.55657e-44
ENSMMUG00000002925	12319	-2.28496	0.160489	-14.2375	5.36128e-46	2.26069e-44
ENSMMUG00000012569	1543.79	-5.19504	0.365097	-14.2292	6.03616e-46	2.53969e-44
ENSMMUG00000020341	1124.35	-5.59843	0.39371	-14.2197	6.91616e-46	2.90357e-44
ENSMMUG00000010711	701.682	-4.00348	0.281852	-14.2042	8.63162e-46	3.61586e-44
ENSMMUG00000017927	1813.5	-2.56025	0.180363	-14.195	9.8434e-46	4.1145e-44
ENSMMUG00000000428	4340.01	-2.56328	0.180999	-14.1619	1.57652e-45	6.56118e-44
ENSMMUG00000001049	1407.81	-3.85152	0.271974	-14.1613	1.58919e-45	6.5996e-44
ENSMMUG00000012485	1207.21	-3.89994	0.27547	-14.1574	1.68168e-45	6.9686e-44
ENSMMUG00000019704	1159.76	-2.82773	0.200083	-14.1328	2.38431e-45	9.8589e-44
ENSMMUG00000014462	4180.83	-2.37012	0.167729	-14.1307	2.45782e-45	1.0141e-43
ENSMMUG00000018112	1105.11	-3.17151	0.224856	-14.1046	3.55585e-45	1.45775e-43
ENSMMUG00000000040	1682.95	-3.3603	0.238342	-14.0986	3.87146e-45	1.58375e-43
ENSMMUG00000039992	41110.9	-2.17008	0.154008	-14.0907	4.3298e-45	1.76748e-43
ENSMMUG00000021878	1057.27	-3.525	0.250495	-14.0721	5.63618e-45	2.29588e-43
ENSMMUG00000042653	3149.24	-3.68987	0.262318	-14.0664	6.10983e-45	2.47306e-43
ENSMMUG00000012323	677.451	-5.02719	0.357594	-14.0584	6.84521e-45	2.75908e-43
ENSMMUG00000002167	7847.52	-3.31341	0.236475	-14.0117	1.32279e-44	5.30944e-43
ENSMMUG00000005216	1299.08	-5.03031	0.35903	-14.0108	1.33838e-44	5.36078e-43
ENSMMUG00000008475	1746.39	-3.8025	0.271456	-14.0078	1.39687e-44	5.57179e-43
ENSMMUG00000013840	5858.31	-2.15267	0.153792	-13.9973	1.61936e-44	6.44585e-43
ENSMMUG00000018922	1935.47	-2.94501	0.210554	-13.9869	1.87356e-44	7.42687e-43
ENSMMUG00000018767	959.873	-5.87451	0.420991	-13.954	2.97374e-44	1.16675e-42
ENSMMUG00000003582	6112.93	-3.06008	0.219328	-13.9521	3.05552e-44	1.19639e-42
ENSMMUG00000002892	367.659	-5.96077	0.427941	-13.929	4.22499e-44	1.64703e-42
ENSMMUG00000001981	2295.07	-3.08253	0.221306	-13.9288	4.23217e-44	1.64703e-42
ENSMMUG00000021531	4864.2	-2.49089	0.179034	-13.913	5.28528e-44	2.04855e-42
ENSMMUG00000013115	5286.8	-4.12428	0.296736	-13.8988	6.43994e-44	2.49106e-42
ENSMMUG00000009817	4034.25	-2.84398	0.204798	-13.8868	7.61952e-44	2.94141e-42
ENSMMUG00000017766	1266.18	-5.21332	0.376184	-13.8584	1.13101e-43	4.34859e-42
ENSMMUG00000042454	6355.07	-2.95913	0.214375	-13.8035	2.42765e-43	9.29678e-42
ENSMMUG00000015689	40448.7	-2.40096	0.174305	-13.7745	3.62868e-43	1.37861e-41
ENSMMUG00000031977	631.831	-4.35716	0.317082	-13.7414	5.73259e-43	2.16507e-41
ENSMMUG00000013613	863.036	-4.24884	0.309351	-13.7347	6.29296e-43	2.37204e-41
ENSMMUG00000016706	2892.61	-2.77777	0.202469	-13.7195	7.76198e-43	2.90862e-41
ENSMMUG00000021385	592.168	-6.29895	0.459949	-13.6949	1.08926e-42	4.06585e-41
ENSMMUG00000015653	13325.3	-3.67343	0.268404	-13.6862	1.22788e-42	4.57438e-41
ENSMMUG00000006366	458.299	-5.221	0.382769	-13.6401	2.31373e-42	8.56975e-41
ENSMMUG00000005602	1266.85	-4.85855	0.356308	-13.6358	2.45247e-42	9.06612e-41
ENSMMUG00000037548	558.394	-6.32183	0.464151	-13.6202	3.03654e-42	1.12037e-40
ENSMMUG00000020989	1619.25	-2.67833	0.196671	-13.6183	3.11578e-42	1.1474e-40
ENSMMUG00000000316	662.341	-6.22012	0.456759	-13.6179	3.13357e-42	1.15174e-40
ENSMMUG00000004579	1400.42	-3.22338	0.236869	-13.6082	3.57739e-42	1.31235e-40
ENSMMUG00000040920	4648.24	-2.49484	0.183804	-13.5734	5.76017e-42	2.10504e-40
ENSMMUG00000040203	1493.21	-3.69605	0.272306	-13.5731	5.7801e-42	2.10831e-40
ENSMMUG00000017838	51260.4	-2.08015	0.153618	-13.5411	8.94706e-42	3.24496e-40
ENSMMUG00000004771	828.94	-3.3168	0.245292	-13.5218	1.16262e-41	4.19286e-40
ENSMMUG00000013442	10895.9	-2.19704	0.162804	-13.495	1.67449e-41	5.98264e-40
ENSMMUG00000002424	11007.1	-1.99283	0.148075	-13.4582	2.75473e-41	9.78745e-40
ENSMMUG00000011557	2655.55	-2.64439	0.196907	-13.4297	4.05295e-41	1.43468e-39
ENSMMUG00000045565	6370.21	-2.56341	0.190977	-13.4226	4.45951e-41	1.5757e-39
ENSMMUG00000012596	555.737	-4.90167	0.365238	-13.4205	4.58774e-41	1.61802e-39
ENSMMUG00000009948	1554.76	-2.49503	0.186013	-13.4132	5.05839e-41	1.78074e-39
ENSMMUG00000009282	899.914	-3.29415	0.245872	-13.3978	6.22567e-41	2.18765e-39
ENSMMUG00000005224	1018.92	-3.01224	0.225043	-13.3852	7.38254e-41	2.58942e-39
ENSMMUG00000015588	1645.81	-2.51502	0.187914	-13.3839	7.5092e-41	2.62904e-39
ENSMMUG00000007973	907.728	-3.15352	0.235728	-13.3778	8.15617e-41	2.85035e-39
ENSMMUG00000017793	760.161	-3.2871	0.246128	-13.3553	1.10354e-40	3.84256e-39
ENSMMUG00000042878	2526.66	-4.21878	0.316482	-13.3303	1.54368e-40	5.34918e-39
ENSMMUG00000020559	1869.74	-2.88965	0.216775	-13.3302	1.54459e-40	5.34918e-39
ENSMMUG00000010853	713.411	-5.39703	0.405116	-13.3222	1.72044e-40	5.93674e-39
ENSMMUG00000011895	3318.15	-2.41451	0.181285	-13.3189	1.79823e-40	6.19404e-39
ENSMMUG00000018580	2970.59	-2.27785	0.171278	-13.2991	2.3421e-40	8.05296e-39
ENSMMUG00000020648	1107.61	-2.99036	0.225169	-13.2805	3.00363e-40	1.03091e-38
ENSMMUG00000008639	3105.57	-2.57885	0.19431	-13.2718	3.37208e-40	1.1553e-38
ENSMMUG00000023591	1196.24	-2.84473	0.214488	-13.2629	3.80117e-40	1.29999e-38
ENSMMUG00000020491	494.362	-4.65425	0.351136	-13.2548	4.23005e-40	1.44409e-38
ENSMMUG00000022394	1069.65	-4.50147	0.33999	-13.24	5.15367e-40	1.75006e-38
ENSMMUG00000016106	402.677	-4.77249	0.361252	-13.211	7.5814e-40	2.56538e-38
ENSMMUG00000047109	5461.75	-2.11909	0.16042	-13.2096	7.72053e-40	2.60785e-38
ENSMMUG00000017187	1399.12	-3.22549	0.24422	-13.2073	7.95992e-40	2.68399e-38
ENSMMUG00000009997	4645.57	-2.04249	0.1547	-13.2029	8.44117e-40	2.84127e-38
ENSMMUG00000023479	14521	-2.7863	0.211128	-13.1972	9.10481e-40	3.05928e-38
ENSMMUG00000019485	1303.59	-3.82451	0.289836	-13.1954	9.32177e-40	3.12671e-38
ENSMMUG00000037683	1579.7	-2.51071	0.190303	-13.1932	9.59935e-40	3.21419e-38
ENSMMUG00000018726	541.385	-5.35351	0.406276	-13.1771	1.18949e-39	3.97588e-38
ENSMMUG00000023398	1251.42	-3.65656	0.277515	-13.1761	1.20512e-39	4.01414e-38
ENSMMUG00000010208	8723.37	-2.98175	0.226622	-13.1573	1.54412e-39	5.12551e-38
ENSMMUG00000006231	5868.71	-3.75873	0.285743	-13.1542	1.6093e-39	5.33264e-38
ENSMMUG00000007293	945.486	-2.67998	0.203965	-13.1394	1.95758e-39	6.47555e-38
ENSMMUG00000013020	1689.58	-2.78809	0.212859	-13.0983	3.36746e-39	1.1101e-37
ENSMMUG00000006296	2112.05	-4.52795	0.346343	-13.0736	4.66193e-39	1.53157e-37
ENSMMUG00000003112	1355.87	-3.25299	0.249514	-13.0373	7.50689e-39	2.4578e-37
ENSMMUG00000019628	429.794	-4.11035	0.315371	-13.0334	7.90524e-39	2.58382e-37
ENSMMUG00000001850	27095.4	-2.34662	0.180076	-13.0313	8.12076e-39	2.64974e-37
ENSMMUG00000012672	6163.74	-2.19676	0.168675	-13.0237	8.97348e-39	2.92301e-37
ENSMMUG00000016927	1754.5	-2.76061	0.212237	-13.0072	1.11329e-38	3.59588e-37
ENSMMUG00000005790	1392.85	-2.49932	0.192155	-13.0068	1.11944e-38	3.60968e-37
ENSMMUG00000029827	4831.37	-4.0362	0.310647	-12.9929	1.34283e-38	4.30828e-37
ENSMMUG00000003721	807.576	-3.11966	0.240429	-12.9754	1.68722e-38	5.39518e-37
ENSMMUG00000032429	1719.76	-2.50503	0.193103	-12.9725	1.75185e-38	5.59251e-37
ENSMMUG00000000449	407.419	-5.03433	0.388326	-12.9642	1.95242e-38	6.22246e-37
ENSMMUG00000009145	1103.24	-3.57852	0.276047	-12.9635	1.97159e-38	6.27313e-37
ENSMMUG00000039985	611.233	-4.6801	0.361289	-12.9539	2.23299e-38	7.09308e-37
ENSMMUG00000048708	2301.62	-4.82023	0.372225	-12.9498	2.35669e-38	7.47363e-37
ENSMMUG00000003638	5220.27	-4.28719	0.331589	-12.9292	3.07906e-38	9.6844e-37
ENSMMUG00000042180	1123.1	-2.74568	0.212911	-12.8959	4.74839e-38	1.48376e-36
ENSMMUG00000001012	1539.88	-2.69836	0.209861	-12.8578	7.77377e-38	2.42123e-36
ENSMMUG00000021417	1139.86	-2.54709	0.198152	-12.8542	8.14294e-38	2.5321e-36
ENSMMUG00000020665	444.305	-6.2785	0.488627	-12.8493	8.68413e-38	2.69166e-36
ENSMMUG00000022124	599.168	-4.13374	0.32207	-12.8349	1.04519e-37	3.22397e-36
ENSMMUG00000012147	2171.71	-3.66834	0.286743	-12.7931	1.79162e-37	5.49106e-36
ENSMMUG00000023611	780.592	-4.33165	0.338855	-12.7832	2.0356e-37	6.21895e-36
ENSMMUG00000014752	519.54	-5.1786	0.405771	-12.7624	2.65963e-37	8.09964e-36
ENSMMUG00000016321	2095.37	-2.50333	0.196198	-12.7592	2.77097e-37	8.40329e-36
ENSMMUG00000018353	4179.17	-2.14865	0.168401	-12.7591	2.77248e-37	8.40329e-36
ENSMMUG00000020608	2043.36	-2.61384	0.204946	-12.7538	2.96868e-37	8.98376e-36
ENSMMUG00000004420	2100.73	-2.26334	0.177547	-12.7478	3.20469e-37	9.6827e-36
ENSMMUG00000039980	1160.34	-3.98842	0.313208	-12.7341	3.82252e-37	1.15132e-35
ENSMMUG00000022846	1404.24	-3.63422	0.286083	-12.7034	5.66482e-37	1.69821e-35
ENSMMUG00000010961	630.346	-4.02724	0.317061	-12.7018	5.78044e-37	1.73016e-35
ENSMMUG00000001635	4993.78	-3.34529	0.26376	-12.6831	7.33885e-37	2.183e-35
ENSMMUG00000009017	14117.8	-2.30432	0.181788	-12.6759	8.04438e-37	2.38916e-35
ENSMMUG00000000290	1854.19	-3.44153	0.271677	-12.6677	8.93044e-37	2.64821e-35
ENSMMUG00000021784	3304.46	-3.15473	0.249078	-12.6657	9.16568e-37	2.71378e-35
ENSMMUG00000013309	891.621	-3.7336	0.295399	-12.6392	1.28386e-36	3.78956e-35
ENSMMUG00000015407	1030.16	-3.43802	0.272039	-12.6379	1.3041e-36	3.84338e-35
ENSMMUG00000000158	6743.1	-2.74163	0.216968	-12.6361	1.33447e-36	3.92686e-35
ENSMMUG00000047630	8412.43	-1.93325	0.153159	-12.6225	1.5877e-36	4.65774e-35
ENSMMUG00000022133	11521.3	-7.11992	0.564195	-12.6196	1.64651e-36	4.82288e-35
ENSMMUG00000011454	2823.23	-2.37806	0.188768	-12.5978	2.17156e-36	6.34149e-35
ENSMMUG00000008341	361.813	-3.87468	0.307701	-12.5923	2.32682e-36	6.78456e-35
ENSMMUG00000015189	699.966	-3.73251	0.296696	-12.5802	2.71181e-36	7.88314e-35
ENSMMUG00000010143	500.394	-4.5702	0.363568	-12.5704	3.07075e-36	8.91309e-35
ENSMMUG00000013780	617.741	-3.72089	0.296093	-12.5666	3.2227e-36	9.33998e-35
ENSMMUG00000011568	472.934	-3.60094	0.286656	-12.5619	3.42066e-36	9.88385e-35
ENSMMUG00000019072	2076.2	-3.12063	0.248945	-12.5354	4.77877e-36	1.37873e-34
ENSMMUG00000048193	824.529	-3.60284	0.287625	-12.5262	5.36888e-36	1.54203e-34
ENSMMUG00000020134	909.284	-3.90685	0.312369	-12.5072	6.8216e-36	1.95051e-34
ENSMMUG00000041008	1743.31	-3.16574	0.253784	-12.4741	1.03341e-35	2.94608e-34
ENSMMUG00000014940	7294.72	-2.21415	0.177699	-12.4601	1.23164e-35	3.50596e-34
ENSMMUG00000008697	1031.9	-3.97877	0.319668	-12.4466	1.45984e-35	4.14942e-34
ENSMMUG00000006527	2177.37	-2.33057	0.187333	-12.4408	1.57007e-35	4.45611e-34
ENSMMUG00000020516	6093.2	-2.5434	0.204457	-12.4398	1.58988e-35	4.50568e-34
ENSMMUG00000017291	11847.3	-2.43445	0.196105	-12.414	2.19345e-35	6.20702e-34
ENSMMUG00000003403	337.428	-4.90124	0.394941	-12.4101	2.30473e-35	6.50273e-34
ENSMMUG00000005220	8579.17	-2.67937	0.215936	-12.4082	2.35907e-35	6.64628e-34
ENSMMUG00000013668	34255.3	-2.42308	0.195486	-12.3952	2.77455e-35	7.80537e-34
ENSMMUG00000006356	14242.4	-1.91679	0.154756	-12.3859	3.11658e-35	8.75471e-34
ENSMMUG00000020008	621.737	-4.82472	0.389853	-12.3757	3.5361e-35	9.90418e-34
ENSMMUG00000018520	1889.53	-2.38769	0.192979	-12.3728	3.66667e-35	1.024e-33
ENSMMUG00000011425	381.661	-4.36117	0.353124	-12.3503	4.85543e-35	1.35009e-33
ENSMMUG00000046417	9008.58	-2.49457	0.202141	-12.3408	5.46344e-35	1.51476e-33
ENSMMUG00000013027	397.025	-5.063	0.410611	-12.3304	6.21301e-35	1.71762e-33
ENSMMUG00000012948	2202.97	-3.01134	0.244225	-12.3302	6.22968e-35	1.71975e-33
ENSMMUG00000013259	8953.61	-3.03544	0.247316	-12.2735	1.25634e-34	3.45331e-33
ENSMMUG00000000798	482.861	-4.67923	0.381477	-12.2661	1.37742e-34	3.78072e-33
ENSMMUG00000047896	2377.6	-2.39	0.195083	-12.2512	1.65599e-34	4.53884e-33
ENSMMUG00000013637	7400.41	-3.66127	0.299288	-12.2333	2.06461e-34	5.64269e-33
ENSMMUG00000008723	1464.38	-2.66094	0.218182	-12.196	3.26645e-34	8.86961e-33
ENSMMUG00000008271	2020.51	-3.6883	0.303369	-12.1578	5.21439e-34	1.40708e-32
ENSMMUG00000022735	4129.05	-2.32545	0.19163	-12.1351	6.88173e-34	1.85439e-32
ENSMMUG00000007093	3468.08	-2.99824	0.247239	-12.1269	7.60811e-34	2.04439e-32
ENSMMUG00000011839	1576.69	-4.11695	0.340118	-12.1045	9.99935e-34	2.67943e-32
ENSMMUG00000009027	493.748	-5.55659	0.459097	-12.1033	1.01435e-33	2.71428e-32
ENSMMUG00000023448	1733.12	-2.48576	0.205394	-12.1024	1.02562e-33	2.74059e-32
ENSMMUG00000049196	3682.32	-2.74785	0.227178	-12.0956	1.1144e-33	2.96956e-32
ENSMMUG00000013166	3199.19	-2.18807	0.18094	-12.0927	1.1536e-33	3.06977e-32
ENSMMUG00000011126	7179.25	-2.51216	0.207759	-12.0917	1.16818e-33	3.10424e-32
ENSMMUG00000016961	481.736	-5.89383	0.488147	-12.0739	1.45113e-33	3.8455e-32
ENSMMUG00000015338	718.967	-4.36138	0.361352	-12.0696	1.52818e-33	4.04409e-32
ENSMMUG00000001128	831.118	-3.75087	0.311817	-12.0291	2.49937e-33	6.596e-32
ENSMMUG00000002878	421.091	-4.38196	0.364487	-12.0223	2.71472e-33	7.15449e-32
ENSMMUG00000004732	531.093	-4.1631	0.347661	-11.9746	4.82739e-33	1.26874e-31
ENSMMUG00000004266	1004.7	-4.93418	0.412142	-11.972	4.97886e-33	1.30676e-31
ENSMMUG00000002401	1884.36	-2.30984	0.193224	-11.9542	6.17213e-33	1.61114e-31
ENSMMUG00000014670	595.53	-3.31753	0.277527	-11.9539	6.19387e-33	1.61461e-31
ENSMMUG00000006563	923.684	-2.74438	0.22983	-11.9409	7.2404e-33	1.88486e-31
ENSMMUG00000014305	12165.6	-3.21916	0.26976	-11.9334	7.92346e-33	2.05989e-31
ENSMMUG00000047311	903.563	-3.21506	0.269643	-11.9234	8.94194e-33	2.32152e-31
ENSMMUG00000044472	36378.2	-1.83389	0.154048	-11.9047	1.11885e-32	2.90085e-31
ENSMMUG00000011832	460.149	-5.85466	0.492	-11.8997	1.18757e-32	3.07071e-31
ENSMMUG00000047648	435.015	-4.28627	0.36046	-11.8911	1.3168e-32	3.39115e-31
ENSMMUG00000021649	1205.82	-2.35556	0.198452	-11.8696	1.70186e-32	4.37694e-31
ENSMMUG00000000963	2247.93	-2.26001	0.191077	-11.8277	2.80671e-32	7.19913e-31
ENSMMUG00000015932	682.144	-2.91489	0.246501	-11.8251	2.89604e-32	7.41835e-31
ENSMMUG00000019457	27497.9	-2.12224	0.17972	-11.8086	3.52268e-32	8.98753e-31
ENSMMUG00000009937	314.365	-4.73159	0.400706	-11.8081	3.54346e-32	9.02853e-31
ENSMMUG00000005196	1389.44	-3.72492	0.315788	-11.7956	4.11099e-32	1.04468e-30
ENSMMUG00000020965	15210	-1.79139	0.151949	-11.7894	4.427e-32	1.1235e-30
ENSMMUG00000031856	5564.74	-1.95797	0.166298	-11.7739	5.3218e-32	1.34702e-30
ENSMMUG00000007394	393.934	-5.77265	0.49031	-11.7735	5.34846e-32	1.35198e-30
ENSMMUG00000019773	2348.11	-2.33963	0.198993	-11.7574	6.46993e-32	1.6269e-30
ENSMMUG00000000823	10349.4	-2.03466	0.173117	-11.7531	6.80786e-32	1.70739e-30
ENSMMUG00000028718	399.504	-5.10963	0.434756	-11.7528	6.8278e-32	1.71016e-30
ENSMMUG00000004093	2027.33	-2.65049	0.225656	-11.7457	7.42634e-32	1.85765e-30
ENSMMUG00000021525	2835.85	-2.13248	0.182535	-11.6826	1.56512e-31	3.88465e-30
ENSMMUG00000020375	940.732	-8.85165	0.757776	-11.6811	1.59229e-31	3.94699e-30
ENSMMUG00000011040	1717.8	-2.96858	0.254302	-11.6734	1.7427e-31	4.31425e-30
ENSMMUG00000046792	347.382	-5.91628	0.509179	-11.6193	3.28984e-31	8.11296e-30
ENSMMUG00000017586	2353.79	-2.57094	0.221704	-11.5963	4.30474e-31	1.06021e-29
ENSMMUG00000007399	1044.7	-2.62349	0.226261	-11.595	4.37042e-31	1.07501e-29
ENSMMUG00000022317	3034.01	-2.83527	0.244669	-11.5882	4.72959e-31	1.16187e-29
ENSMMUG00000010274	865.215	-2.79678	0.241407	-11.5854	4.88878e-31	1.19944e-29
ENSMMUG00000018001	1163.44	-3.21938	0.278201	-11.5721	5.70573e-31	1.3963e-29
ENSMMUG00000017014	1653.02	-2.7608	0.239004	-11.5513	7.27337e-31	1.7709e-29
ENSMMUG00000020877	2088.66	-2.13642	0.184997	-11.5484	7.52317e-31	1.8294e-29
ENSMMUG00000019106	329.825	-5.65224	0.489682	-11.5427	8.03767e-31	1.95204e-29
ENSMMUG00000017592	4806.59	-2.02738	0.175712	-11.5381	8.47526e-31	2.05571e-29
ENSMMUG00000006086	1130.51	-3.16781	0.274664	-11.5334	8.95275e-31	2.16878e-29
ENSMMUG00000005358	592.42	-3.7501	0.325325	-11.5272	9.61901e-31	2.32724e-29
ENSMMUG00000011797	1596	-2.74523	0.238212	-11.5243	9.9482e-31	2.40083e-29
ENSMMUG00000004071	3292.55	-2.82452	0.245198	-11.5194	1.05398e-30	2.54042e-29
ENSMMUG00000010709	1126.21	-3.89628	0.338262	-11.5185	1.06441e-30	2.56232e-29
ENSMMUG00000043913	935.998	-2.70411	0.234806	-11.5164	1.09124e-30	2.62033e-29
ENSMMUG00000014816	3491.05	-2.41223	0.209777	-11.499	1.3342e-30	3.1878e-29
ENSMMUG00000020747	9538.61	-1.70995	0.148706	-11.4989	1.33634e-30	3.18894e-29
ENSMMUG00000021689	817.295	-2.68129	0.23328	-11.4938	1.41677e-30	3.3683e-29
ENSMMUG00000002429	2437.05	-2.20346	0.191896	-11.4826	1.61381e-30	3.83201e-29
ENSMMUG00000004172	708.593	-3.00661	0.261943	-11.4781	1.69894e-30	4.02917e-29
ENSMMUG00000011694	7757.29	-2.28059	0.198844	-11.4692	1.88329e-30	4.45534e-29
ENSMMUG00000007375	2025.01	-3.45343	0.301458	-11.4557	2.20078e-30	5.20002e-29
ENSMMUG00000004896	9665.56	-2.05877	0.17987	-11.4459	2.46616e-30	5.81275e-29
ENSMMUG00000045506	835.369	-2.69919	0.235842	-11.4449	2.49285e-30	5.86845e-29
ENSMMUG00000001780	1186.17	-2.65073	0.23176	-11.4374	2.7196e-30	6.3944e-29
ENSMMUG00000047391	1551.04	-2.53476	0.221802	-11.428	3.02987e-30	7.10649e-29
ENSMMUG00000038771	558.375	-4.04976	0.354395	-11.4273	3.05554e-30	7.15796e-29
ENSMMUG00000012694	1941.34	-2.2908	0.200866	-11.4046	3.96454e-30	9.25348e-29
ENSMMUG00000048363	297.911	-5.54183	0.486194	-11.3984	4.25907e-30	9.9048e-29
ENSMMUG00000031111	492.571	-5.42888	0.47658	-11.3913	4.61878e-30	1.07283e-28
ENSMMUG00000022118	1089.43	-2.78381	0.244461	-11.3875	4.82454e-30	1.11927e-28
ENSMMUG00000005793	395.896	-5.10769	0.450091	-11.3481	7.57581e-30	1.74071e-28
ENSMMUG00000014011	390.797	-3.18804	0.280952	-11.3473	7.65141e-30	1.75598e-28
ENSMMUG00000000612	5737.51	-1.76451	0.155779	-11.327	9.64297e-30	2.2025e-28
ENSMMUG00000018338	2459.8	-2.06652	0.182622	-11.3158	1.09573e-29	2.49675e-28
ENSMMUG00000023342	463.703	-3.15134	0.278497	-11.3155	1.09931e-29	2.50193e-28
ENSMMUG00000014897	3669.54	-2.0409	0.180374	-11.3148	1.10803e-29	2.5188e-28
ENSMMUG00000048384	2683.64	-2.08494	0.185163	-11.26	2.06648e-29	4.68092e-28
ENSMMUG00000019393	3049.43	-2.63849	0.235891	-11.1852	4.81766e-29	1.08361e-27
ENSMMUG00000016407	566.092	-3.28867	0.29404	-11.1845	4.85906e-29	1.09164e-27
ENSMMUG00000017360	11120.8	-1.65115	0.14779	-11.1723	5.57309e-29	1.25059e-27
ENSMMUG00000020456	4704.53	-2.50439	0.224204	-11.1701	5.70894e-29	1.27659e-27
ENSMMUG00000014591	3622.64	-1.80664	0.161737	-11.1702	5.7031e-29	1.27659e-27
ENSMMUG00000000768	4025.06	-2.15521	0.193083	-11.162	6.25361e-29	1.39676e-27
ENSMMUG00000005032	5986.12	-2.22751	0.199922	-11.1419	7.84202e-29	1.74544e-27
ENSMMUG00000013795	621.383	-3.53526	0.317458	-11.1362	8.36531e-29	1.85975e-27
ENSMMUG00000019776	334.379	-4.75387	0.427286	-11.1257	9.40427e-29	2.08831e-27
ENSMMUG00000011536	480.553	-4.62435	0.416547	-11.1016	1.23196e-28	2.72623e-27
ENSMMUG00000003061	1209.96	-4.20163	0.378491	-11.101	1.24037e-28	2.73853e-27
ENSMMUG00000032005	2055.1	-2.89606	0.260978	-11.097	1.29791e-28	2.86227e-27
ENSMMUG00000043748	1056.24	-3.63783	0.327998	-11.091	1.38743e-28	3.05617e-27
ENSMMUG00000009719	7945.75	-1.94222	0.17517	-11.0876	1.44076e-28	3.16999e-27
ENSMMUG00000040362	1375.62	-3.01412	0.271869	-11.0867	1.4563e-28	3.20052e-27
ENSMMUG00000008529	758.658	-2.73929	0.247592	-11.0637	1.88119e-28	4.12486e-27
ENSMMUG00000014133	6389.76	-2.0127	0.18194	-11.0624	1.90841e-28	4.17567e-27
ENSMMUG00000003320	1899.59	-2.25099	0.203789	-11.0457	2.30009e-28	5.00904e-27
ENSMMUG00000009499	8588.08	-1.86684	0.169068	-11.042	2.39671e-28	5.20762e-27
ENSMMUG00000004051	414.556	-4.02454	0.365595	-11.0082	3.49017e-28	7.54932e-27
ENSMMUG00000022633	7403.07	-2.05685	0.186921	-11.0038	3.6629e-28	7.91401e-27
ENSMMUG00000039850	12785.5	-2.62921	0.239049	-10.9986	3.88012e-28	8.37391e-27
ENSMMUG00000007633	2276.54	-2.59996	0.236437	-10.9964	3.97528e-28	8.56531e-27
ENSMMUG00000009626	921.327	-2.26072	0.205587	-10.9964	3.97774e-28	8.56531e-27
ENSMMUG00000016829	886.807	-2.92606	0.266125	-10.9951	4.0369e-28	8.68295e-27
ENSMMUG00000003475	398.63	-6.33549	0.57748	-10.9709	5.27262e-28	1.13155e-26
ENSMMUG00000029821	2584.39	-2.54617	0.232138	-10.9683	5.42698e-28	1.16337e-26
ENSMMUG00000019484	401.382	-3.50585	0.319729	-10.9651	5.62581e-28	1.20465e-26
ENSMMUG00000014814	494.69	-4.29789	0.392232	-10.9575	6.11591e-28	1.30814e-26
ENSMMUG00000009194	8350.28	-1.99238	0.181885	-10.9541	6.35081e-28	1.35687e-26
ENSMMUG00000012724	4168.14	-1.68787	0.154266	-10.9413	7.3116e-28	1.55694e-26
ENSMMUG00000039687	2108.25	-3.39682	0.31057	-10.9374	7.63853e-28	1.62475e-26
ENSMMUG00000011426	1593.17	-3.28002	0.299928	-10.936	7.75085e-28	1.64682e-26
ENSMMUG00000020956	3710.96	-1.87657	0.171667	-10.9314	8.15569e-28	1.72901e-26
ENSMMUG00000001374	1917.09	-2.39755	0.219855	-10.9051	1.08941e-27	2.29939e-26
ENSMMUG00000023765	1603.48	-3.04403	0.279248	-10.9008	1.14209e-27	2.40792e-26
ENSMMUG00000000962	14645	-1.95322	0.179443	-10.8849	1.36096e-27	2.86308e-26
ENSMMUG00000002740	2068.09	-1.80313	0.16566	-10.8846	1.36556e-27	2.86962e-26
ENSMMUG00000016438	3338.6	-2.15217	0.198032	-10.8678	1.64079e-27	3.43671e-26
ENSMMUG00000001427	1098.14	-3.34945	0.308976	-10.8405	2.21303e-27	4.63024e-26
ENSMMUG00000020394	849.932	-2.65327	0.244764	-10.8401	2.2216e-27	4.6431e-26
ENSMMUG00000022932	748.693	-2.35867	0.217638	-10.8376	2.28426e-27	4.76886e-26
ENSMMUG00000005363	1827.09	-2.65951	0.245831	-10.8185	2.81432e-27	5.86271e-26
ENSMMUG00000018147	802.294	-2.34235	0.217049	-10.7918	3.76308e-27	7.83063e-26
ENSMMUG00000019441	1264.75	-2.8393	0.263567	-10.7726	4.6384e-27	9.64165e-26
ENSMMUG00000002116	3988.65	-2.31375	0.214942	-10.7645	5.06359e-27	1.05141e-25
ENSMMUG00000004471	571.794	-3.69623	0.343872	-10.7489	5.9997e-27	1.24041e-25
ENSMMUG00000008335	6336.52	-3.09275	0.287802	-10.7461	6.18263e-27	1.27686e-25
ENSMMUG00000012884	6470.92	-1.91814	0.178645	-10.7372	6.81134e-27	1.40368e-25
ENSMMUG00000038371	12727.4	-2.22084	0.207071	-10.725	7.76488e-27	1.59675e-25
ENSMMUG00000001420	19911.1	-1.5302	0.142705	-10.7228	7.95439e-27	1.63222e-25
ENSMMUG00000028798	845.794	-3.17359	0.296185	-10.7149	8.66615e-27	1.77259e-25
ENSMMUG00000031121	367.16	-5.07146	0.473461	-10.7115	8.99306e-27	1.83554e-25
ENSMMUG00000017760	1302.76	-2.60168	0.242955	-10.7085	9.28493e-27	1.8931e-25
ENSMMUG00000001154	1924.63	-2.11848	0.19801	-10.6988	1.03079e-26	2.09943e-25
ENSMMUG00000019081	253.225	-6.12248	0.572376	-10.6966	1.05592e-26	2.14833e-25
ENSMMUG00000016803	38008.9	-1.81008	0.169275	-10.6931	1.09621e-26	2.22796e-25
ENSMMUG00000022107	4123.2	-1.7296	0.161758	-10.6925	1.10318e-26	2.23975e-25
ENSMMUG00000003190	1173.86	-2.77976	0.260155	-10.685	1.19626e-26	2.42359e-25
ENSMMUG00000013067	878.698	-2.56062	0.239741	-10.6808	1.25255e-26	2.53496e-25
ENSMMUG00000021557	32557.5	-1.93308	0.181599	-10.6448	1.84364e-26	3.70001e-25
ENSMMUG00000001192	8069.89	-1.82036	0.171296	-10.627	2.23193e-26	4.46061e-25
ENSMMUG00000000002	616.569	-3.02236	0.284563	-10.6211	2.3783e-26	4.74819e-25
ENSMMUG00000004751	1729.18	-2.3689	0.223341	-10.6066	2.77563e-26	5.52993e-25
ENSMMUG00000018977	13019.1	-1.65652	0.15655	-10.5815	3.6324e-26	7.21442e-25
ENSMMUG00000016515	1807.52	-2.6258	0.24841	-10.5704	4.08731e-26	8.08445e-25
ENSMMUG00000008926	7767.44	-1.72103	0.163139	-10.5495	5.10895e-26	1.00637e-24
ENSMMUG00000016676	2660.11	-2.59837	0.246362	-10.5469	5.24793e-26	1.03269e-24
ENSMMUG00000008934	76937.8	-1.44464	0.137016	-10.5436	5.44055e-26	1.06949e-24
ENSMMUG00000019089	2221.24	-3.1194	0.296213	-10.5309	6.22139e-26	1.22174e-24
ENSMMUG00000020668	348.572	-3.80886	0.361785	-10.528	6.41989e-26	1.25943e-24
ENSMMUG00000002139	1238.17	-2.02848	0.192716	-10.5257	6.57552e-26	1.28864e-24
ENSMMUG00000008695	1296.04	-1.88394	0.179227	-10.5115	7.64512e-26	1.49368e-24
ENSMMUG00000021641	464.738	-4.46911	0.425927	-10.4927	9.33505e-26	1.822e-24
ENSMMUG00000001713	986.329	-2.58309	0.24634	-10.4859	1.00304e-25	1.95572e-24
ENSMMUG00000016018	459.316	-4.66218	0.445235	-10.4713	1.17046e-25	2.27754e-24
ENSMMUG00000011942	874.39	-2.63568	0.251984	-10.4597	1.32301e-25	2.57177e-24
ENSMMUG00000021830	2933.43	-1.70204	0.162753	-10.4578	1.34956e-25	2.62072e-24
ENSMMUG00000005650	1159.46	-2.24268	0.214602	-10.4504	1.45921e-25	2.83078e-24
ENSMMUG00000002365	732.107	-2.44071	0.233595	-10.4484	1.48955e-25	2.88672e-24
ENSMMUG00000004091	8485.14	-1.64569	0.157564	-10.4446	1.55132e-25	3.0034e-24
ENSMMUG00000008018	1396.88	-3.16162	0.302768	-10.4424	1.58757e-25	3.07047e-24
ENSMMUG00000040546	302.597	-3.50015	0.335625	-10.4288	1.8327e-25	3.53389e-24
ENSMMUG00000002990	961.708	-3.14976	0.302301	-10.4193	2.02493e-25	3.89672e-24
ENSMMUG00000009963	2425.32	-1.90238	0.182601	-10.4182	2.04746e-25	3.93612e-24
ENSMMUG00000017653	2814.76	-2.17479	0.209245	-10.3935	2.65357e-25	5.07592e-24
ENSMMUG00000008698	500.863	-3.28804	0.31636	-10.3933	2.65877e-25	5.0808e-24
ENSMMUG00000014733	771.323	-3.65245	0.351455	-10.3924	2.68635e-25	5.12839e-24
ENSMMUG00000048322	296.29	-5.33938	0.514346	-10.3809	3.02874e-25	5.77629e-24
ENSMMUG00000014372	651.837	-3.12713	0.301732	-10.3639	3.61765e-25	6.87891e-24
ENSMMUG00000019684	517.336	-4.95662	0.47828	-10.3634	3.63699e-25	6.90884e-24
ENSMMUG00000005506	268.157	-5.17755	0.499631	-10.3628	3.66258e-25	6.95057e-24
ENSMMUG00000009123	348.467	-4.10063	0.395905	-10.3576	3.86501e-25	7.32748e-24
ENSMMUG00000007197	637.478	-3.96914	0.383535	-10.3488	4.23593e-25	8.00696e-24
ENSMMUG00000008787	1178.45	-2.12507	0.205885	-10.3217	5.62458e-25	1.05487e-23
ENSMMUG00000006359	1504.14	-2.34049	0.226831	-10.3182	5.8295e-25	1.09117e-23
ENSMMUG00000000970	497.006	-3.16143	0.306431	-10.3169	5.90873e-25	1.10384e-23
ENSMMUG00000014021	1382.35	-2.94752	0.285857	-10.3112	6.27235e-25	1.17063e-23
ENSMMUG00000019330	409.142	-2.6252	0.254605	-10.3109	6.2927e-25	1.17329e-23
ENSMMUG00000002655	1398.04	-2.5015	0.242841	-10.301	6.97441e-25	1.29914e-23
ENSMMUG00000010171	212.656	-3.95526	0.384587	-10.2844	8.28137e-25	1.54109e-23
ENSMMUG00000000896	543.231	-2.84287	0.276442	-10.2838	8.33707e-25	1.54995e-23
ENSMMUG00000014322	555.793	-4.00974	0.390076	-10.2794	8.72641e-25	1.62076e-23
ENSMMUG00000017495	1146.24	-2.50365	0.24383	-10.268	9.81923e-25	1.82197e-23
ENSMMUG00000004379	567.25	-3.31002	0.322566	-10.2615	1.05057e-24	1.94557e-23
ENSMMUG00000043955	445.541	-2.99111	0.292591	-10.2228	1.56703e-24	2.88532e-23
ENSMMUG00000009610	924.233	-2.26216	0.221467	-10.2144	1.70889e-24	3.14049e-23
ENSMMUG00000040675	666.821	-3.60089	0.352765	-10.2076	1.83311e-24	3.35913e-23
ENSMMUG00000014001	1101.47	-1.91252	0.187539	-10.198	2.02393e-24	3.70173e-23
ENSMMUG00000000302	1715.55	-2.56571	0.252396	-10.1654	2.82922e-24	5.15983e-23
ENSMMUG00000007516	2678.63	-2.04981	0.202049	-10.1451	3.48483e-24	6.34344e-23
ENSMMUG00000018137	5251.56	-5.76267	0.568164	-10.1426	3.57355e-24	6.49879e-23
ENSMMUG00000013124	5945.32	-1.67471	0.165252	-10.1343	3.89246e-24	7.06535e-23
ENSMMUG00000039979	1485.19	-2.8572	0.282907	-10.0994	5.55752e-24	1.00213e-22
ENSMMUG00000003439	1864	-2.92648	0.289831	-10.0972	5.68408e-24	1.02399e-22
ENSMMUG00000001531	2971.2	-2.41041	0.239272	-10.0739	7.20473e-24	1.29066e-22
ENSMMUG00000001901	2034.56	-1.86205	0.184873	-10.072	7.3439e-24	1.31437e-22
ENSMMUG00000010342	1490.46	-2.35198	0.233553	-10.0704	7.4653e-24	1.33485e-22
ENSMMUG00000017194	2015.43	-2.04989	0.203767	-10.06	8.30255e-24	1.48042e-22
ENSMMUG00000009593	807.768	-2.72626	0.271511	-10.0411	1.00566e-23	1.78986e-22
ENSMMUG00000009684	6118.68	-1.65747	0.165271	-10.0288	1.13876e-23	2.02486e-22
ENSMMUG00000022229	1139.18	-2.25654	0.225181	-10.021	1.23219e-23	2.18693e-22
ENSMMUG00000023733	360.965	-4.51917	0.451056	-10.0191	1.25661e-23	2.22822e-22
ENSMMUG00000020342	612.528	-2.71749	0.271575	-10.0064	1.4287e-23	2.5287e-22
ENSMMUG00000007181	2316.77	-1.94659	0.194557	-10.0053	1.44523e-23	2.55559e-22
ENSMMUG00000004441	1121.43	-2.58152	0.258063	-10.0034	1.47214e-23	2.60078e-22
ENSMMUG00000012547	721.791	-2.74506	0.274808	-9.98899	1.70309e-23	3.0005e-22
ENSMMUG00000005798	726.501	-3.38221	0.33887	-9.98085	1.84882e-23	3.25427e-22
ENSMMUG00000012273	1847.67	-2.17662	0.218141	-9.97801	1.90241e-23	3.34553e-22
ENSMMUG00000005904	2677.72	-1.71114	0.171532	-9.97559	1.94945e-23	3.4251e-22
ENSMMUG00000018798	821.727	-2.26877	0.227648	-9.96612	2.14447e-23	3.76086e-22
ENSMMUG00000005856	4001.09	-2.04721	0.205748	-9.95008	2.51972e-23	4.41066e-22
ENSMMUG00000023649	1996.08	-2.05327	0.206481	-9.94412	2.67529e-23	4.67469e-22
ENSMMUG00000040609	7295.67	-2.8616	0.287926	-9.93868	2.82549e-23	4.92817e-22
ENSMMUG00000013358	1489.96	-2.36908	0.238473	-9.93436	2.95068e-23	5.14184e-22
ENSMMUG00000045106	961.876	-2.51458	0.253361	-9.92488	3.24486e-23	5.63912e-22
ENSMMUG00000014149	1236.64	-2.70115	0.272429	-9.91504	3.58101e-23	6.20644e-22
ENSMMUG00000006229	312.499	-3.86793	0.390146	-9.91405	3.61679e-23	6.2628e-22
ENSMMUG00000003360	1818.48	-2.29948	0.23199	-9.91197	3.69277e-23	6.38859e-22
ENSMMUG00000012939	215.028	-3.74032	0.377473	-9.90886	3.80959e-23	6.58476e-22
ENSMMUG00000013719	2411.25	-1.97829	0.199865	-9.89816	4.24002e-23	7.31556e-22
ENSMMUG00000020919	4700.76	-2.19182	0.221497	-9.89551	4.35379e-23	7.50511e-22
ENSMMUG00000010119	611.417	-2.8148	0.284547	-9.8922	4.50022e-23	7.75056e-22
ENSMMUG00000016507	13191.4	-1.99205	0.201465	-9.88781	4.70203e-23	8.09087e-22
ENSMMUG00000021074	2927.57	-2.73648	0.276869	-9.88366	4.90095e-23	8.41806e-22
ENSMMUG00000009001	5001.61	-1.49056	0.150866	-9.88003	5.08189e-23	8.72103e-22
ENSMMUG00000003435	475.439	-3.55275	0.360445	-9.85656	6.42125e-23	1.09705e-21
ENSMMUG00000001563	272.519	-3.63601	0.36933	-9.84489	7.21209e-23	1.22778e-21
ENSMMUG00000005744	1000.9	-3.5203	0.357705	-9.84134	7.47115e-23	1.26851e-21
ENSMMUG00000038004	3197.97	-1.89755	0.19296	-9.83389	8.04535e-23	1.36359e-21
ENSMMUG00000042289	586.44	-2.69866	0.274651	-9.82577	8.72058e-23	1.47542e-21
ENSMMUG00000006731	1272.84	-2.50007	0.254565	-9.82093	9.14978e-23	1.54396e-21
ENSMMUG00000049145	31809	-1.48286	0.151002	-9.82018	9.2178e-23	1.55407e-21
ENSMMUG00000044322	8090.01	-1.84435	0.187978	-9.81149	1.00469e-22	1.69088e-21
ENSMMUG00000018907	714.337	-2.07605	0.211716	-9.80583	1.06273e-22	1.78699e-21
ENSMMUG00000013031	1268.25	-2.0488	0.208966	-9.80444	1.07739e-22	1.81005e-21
ENSMMUG00000013197	1640.95	-3.0094	0.307554	-9.78494	1.3067e-22	2.18572e-21
ENSMMUG00000021660	802.829	-2.3001	0.235189	-9.77983	1.37445e-22	2.29506e-21
ENSMMUG00000000938	8871.51	-1.5107	0.154641	-9.76905	1.52874e-22	2.55047e-21
ENSMMUG00000013561	854.164	-2.22994	0.228271	-9.76881	1.53237e-22	2.5543e-21
ENSMMUG00000031435	294.757	-4.95598	0.50759	-9.76374	1.611e-22	2.68305e-21
ENSMMUG00000020594	1483.38	-2.60224	0.266597	-9.76095	1.65589e-22	2.75541e-21
ENSMMUG00000001632	8339.94	-1.51394	0.155139	-9.75862	1.69442e-22	2.81708e-21
ENSMMUG00000010651	488.118	-2.80807	0.287771	-9.758	1.70488e-22	2.83202e-21
ENSMMUG00000022864	1078.46	-3.16247	0.324318	-9.75117	1.82363e-22	3.02666e-21
ENSMMUG00000000223	213.157	-4.30429	0.441561	-9.74788	1.88365e-22	3.12356e-21
ENSMMUG00000005496	415.67	-2.86455	0.294005	-9.74319	1.97254e-22	3.26814e-21
ENSMMUG00000044502	481.197	-2.56553	0.263657	-9.73056	2.2335e-22	3.69095e-21
ENSMMUG00000039317	410.909	-4.00505	0.411699	-9.7281	2.28821e-22	3.77485e-21
ENSMMUG00000011868	6779.79	-1.75587	0.180527	-9.72639	2.32699e-22	3.83554e-21
ENSMMUG00000032300	356.869	-4.18474	0.430368	-9.72363	2.39096e-22	3.93421e-21
ENSMMUG00000022764	561.103	-3.41977	0.352318	-9.70648	2.82938e-22	4.65162e-21
ENSMMUG00000010213	2834.59	-1.79003	0.184484	-9.70291	2.9301e-22	4.80897e-21
ENSMMUG00000013172	855.581	-2.06774	0.213257	-9.69603	3.13462e-22	5.13584e-21
ENSMMUG00000020817	1416.19	-1.79277	0.185022	-9.68952	3.34087e-22	5.45978e-21
ENSMMUG00000017233	1253.5	-2.12584	0.219546	-9.68289	3.56499e-22	5.80628e-21
ENSMMUG00000007043	2017.03	-1.83309	0.189591	-9.66865	4.09743e-22	6.66779e-21
ENSMMUG00000010767	4468.66	-1.84177	0.190782	-9.65379	4.73707e-22	7.69564e-21
ENSMMUG00000000763	7900.35	-1.52416	0.15794	-9.65024	4.90431e-22	7.96058e-21
ENSMMUG00000013803	6495.52	-1.58031	0.163766	-9.64981	4.92464e-22	7.98683e-21
ENSMMUG00000005576	1429.38	-2.49845	0.258929	-9.64915	4.95638e-22	8.0315e-21
ENSMMUG00000007841	377.157	-3.28593	0.340836	-9.64081	5.37613e-22	8.68967e-21
ENSMMUG00000021191	899.177	-2.39804	0.248831	-9.63721	5.56801e-22	8.97712e-21
ENSMMUG00000014672	242.275	-3.27029	0.340622	-9.60093	7.92265e-22	1.26776e-20
ENSMMUG00000013140	3665.3	-1.97934	0.206241	-9.59717	8.21664e-22	1.3137e-20
ENSMMUG00000002975	1063.76	-2.15196	0.224436	-9.58831	8.9538e-22	1.42918e-20
ENSMMUG00000012350	2345.14	-1.87369	0.195521	-9.58304	9.42256e-22	1.50275e-20
ENSMMUG00000012643	511.022	-4.56254	0.476456	-9.57599	1.00885e-21	1.60762e-20
ENSMMUG00000014325	2211.65	-2.63247	0.274959	-9.57405	1.02795e-21	1.63671e-20
ENSMMUG00000001536	2915.96	-1.68902	0.176589	-9.56472	1.12507e-21	1.7854e-20
ENSMMUG00000021806	1707.69	-1.74267	0.182481	-9.54989	1.29838e-21	2.05535e-20
ENSMMUG00000000297	426.949	-3.21156	0.336434	-9.54589	1.34939e-21	2.13256e-20
ENSMMUG00000032072	5340.28	-1.85761	0.194919	-9.53018	1.57013e-21	2.47531e-20
ENSMMUG00000047642	213.765	-4.39244	0.461236	-9.52319	1.67949e-21	2.64555e-20
ENSMMUG00000017985	12929.8	-1.47817	0.155364	-9.51428	1.82975e-21	2.87751e-20
ENSMMUG00000003722	2085.15	-2.71163	0.285073	-9.51206	1.86916e-21	2.93708e-20
ENSMMUG00000029963	1706.37	-3.20609	0.337489	-9.49983	2.10235e-21	3.2981e-20
ENSMMUG00000007313	2325.52	-2.14827	0.226201	-9.49717	2.15662e-21	3.37771e-20
ENSMMUG00000001645	13091.9	-1.58446	0.166856	-9.49594	2.18238e-21	3.41527e-20
ENSMMUG00000015054	1163.62	-2.7177	0.286351	-9.4908	2.29264e-21	3.57906e-20
ENSMMUG00000005370	554.435	-2.94101	0.310064	-9.48519	2.41953e-21	3.76795e-20
ENSMMUG00000017109	306.691	-4.42686	0.467262	-9.47404	2.69218e-21	4.18915e-20
ENSMMUG00000000083	1151.11	-2.14502	0.226809	-9.45738	3.15751e-21	4.89734e-20
ENSMMUG00000004303	300.902	-3.95102	0.419111	-9.42714	4.21426e-21	6.52055e-20
ENSMMUG00000014398	467.876	-3.05487	0.324744	-9.40701	5.10437e-21	7.85975e-20
ENSMMUG00000013149	1185.71	-1.96321	0.208736	-9.40522	5.19222e-21	7.98861e-20
ENSMMUG00000017236	525.116	-3.26347	0.347237	-9.39837	5.54166e-21	8.5126e-20
ENSMMUG00000014073	738.573	-2.50507	0.266611	-9.39598	5.669e-21	8.70123e-20
ENSMMUG00000002489	1942.05	-1.7366	0.184934	-9.39035	5.98021e-21	9.17157e-20
ENSMMUG00000003913	342.548	-3.64682	0.389117	-9.37204	7.11466e-21	1.08853e-19
ENSMMUG00000000208	3173.98	-1.9648	0.209668	-9.37102	7.1838e-21	1.09823e-19
ENSMMUG00000012161	591.396	-3.30383	0.353017	-9.35884	8.06159e-21	1.22949e-19
ENSMMUG00000028866	591.408	-2.85547	0.305408	-9.3497	8.78962e-21	1.33733e-19
ENSMMUG00000046692	6076.63	-1.93819	0.208265	-9.30633	1.32323e-20	2.00217e-19
ENSMMUG00000011051	11185	-1.79562	0.192951	-9.30609	1.32629e-20	2.00522e-19
ENSMMUG00000047499	506.094	-2.88845	0.310746	-9.2952	1.46935e-20	2.21802e-19
ENSMMUG00000001608	4906.03	-2.05564	0.221354	-9.28668	1.59171e-20	2.40083e-19
ENSMMUG00000009333	2124.55	-1.707	0.184078	-9.27321	1.80626e-20	2.7159e-19
ENSMMUG00000010014	1744.73	-2.6613	0.287108	-9.26935	1.87278e-20	2.81152e-19
ENSMMUG00000029010	465.207	-2.42271	0.261483	-9.26524	1.94635e-20	2.91512e-19
ENSMMUG00000003390	3125.27	-2.02717	0.218972	-9.25771	2.08871e-20	3.12346e-19
ENSMMUG00000017203	679.275	-2.72965	0.29506	-9.25116	2.22076e-20	3.31575e-19
ENSMMUG00000008075	309.558	-3.33515	0.360771	-9.24453	2.36273e-20	3.52498e-19
ENSMMUG00000041402	196.097	-3.88241	0.420834	-9.22552	2.82187e-20	4.20019e-19
ENSMMUG00000002788	369.411	-4.97309	0.539818	-9.21251	3.18575e-20	4.71983e-19
ENSMMUG00000020172	200.027	-4.125	0.447857	-9.21054	3.24493e-20	4.8001e-19
ENSMMUG00000000796	1334.56	-1.86577	0.202574	-9.21033	3.25137e-20	4.80592e-19
ENSMMUG00000047873	686.819	-2.46181	0.267475	-9.2039	3.45175e-20	5.09425e-19
ENSMMUG00000001153	229.472	-4.94421	0.537566	-9.1974	3.66729e-20	5.40819e-19
ENSMMUG00000004327	268.772	-4.01838	0.43711	-9.19305	3.81855e-20	5.61831e-19
ENSMMUG00000019022	2000.98	-2.05222	0.223274	-9.19149	3.87423e-20	5.69586e-19
ENSMMUG00000042762	5031.48	-1.46169	0.15909	-9.18781	4.00915e-20	5.8897e-19
ENSMMUG00000043091	26754.7	-1.57079	0.171295	-9.17004	4.72845e-20	6.93048e-19
ENSMMUG00000022610	4944.14	-2.36615	0.258068	-9.16871	4.78706e-20	7.01104e-19
ENSMMUG00000004351	9454.76	-1.82761	0.199373	-9.16683	4.87124e-20	7.12888e-19
ENSMMUG00000017897	801.073	-2.11004	0.230528	-9.15309	5.53279e-20	8.07854e-19
ENSMMUG00000012242	8955.88	-1.71316	0.18732	-9.14562	5.92865e-20	8.6434e-19
ENSMMUG00000015924	629.303	-3.07426	0.336386	-9.13909	6.29819e-20	9.16821e-19
ENSMMUG00000005690	2768.33	-2.03768	0.223081	-9.13427	6.58508e-20	9.56407e-19
ENSMMUG00000011155	1506	-1.77083	0.19429	-9.11436	7.91328e-20	1.14584e-18
ENSMMUG00000014789	579.067	-2.16357	0.23752	-9.109	8.31422e-20	1.20118e-18
ENSMMUG00000000005	333.929	-3.07548	0.338313	-9.09062	9.84729e-20	1.41839e-18
ENSMMUG00000001341	3304.59	-1.6229	0.178549	-9.08941	9.95821e-20	1.4333e-18
ENSMMUG00000045285	1584.04	-2.32359	0.255727	-9.08622	1.02538e-19	1.47362e-18
ENSMMUG00000042148	237.796	-5.57321	0.613389	-9.08593	1.02815e-19	1.4754e-18
ENSMMUG00000020463	3065.77	-2.74251	0.302096	-9.07828	1.10306e-19	1.58053e-18
ENSMMUG00000014873	1379.09	-1.61471	0.177898	-9.07661	1.12009e-19	1.60374e-18
ENSMMUG00000037977	502.865	-2.53545	0.279857	-9.05983	1.30657e-19	1.86517e-18
ENSMMUG00000045632	18971.1	-1.96375	0.216786	-9.05847	1.32287e-19	1.88703e-18
ENSMMUG00000016485	200.226	-4.95476	0.547219	-9.05444	1.37271e-19	1.95522e-18
ENSMMUG00000022112	165.77	-5.20752	0.575769	-9.04447	1.50391e-19	2.14051e-18
ENSMMUG00000013494	6091.18	-1.71078	0.189324	-9.03623	1.62169e-19	2.30301e-18
ENSMMUG00000004690	535.066	-2.62459	0.290836	-9.02431	1.80838e-19	2.56434e-18
ENSMMUG00000018172	1601.68	-2.12313	0.235406	-9.01901	1.89795e-19	2.68937e-18
ENSMMUG00000000556	627.3	-2.03623	0.225873	-9.01493	1.96993e-19	2.78931e-18
ENSMMUG00000001730	1401.56	-1.97126	0.218701	-9.01349	1.99594e-19	2.82405e-18
ENSMMUG00000013825	2457.88	-2.10629	0.233792	-9.00922	2.07529e-19	2.93415e-18
ENSMMUG00000023294	1340.87	-1.78229	0.19787	-9.0074	2.10993e-19	2.98094e-18
ENSMMUG00000008429	1365.8	-3.35792	0.37332	-8.99475	2.36781e-19	3.333e-18
ENSMMUG00000003957	740.021	-2.03712	0.226609	-8.98957	2.4819e-19	3.49104e-18
ENSMMUG00000042262	289.563	-3.41557	0.38014	-8.98505	2.58618e-19	3.62973e-18
ENSMMUG00000020954	1961.69	-1.79826	0.200173	-8.98353	2.62226e-19	3.67768e-18
ENSMMUG00000017381	6360.36	-1.96026	0.218258	-8.98141	2.67321e-19	3.7464e-18
ENSMMUG00000047252	1208.99	-2.00308	0.223136	-8.97693	2.78431e-19	3.89925e-18
ENSMMUG00000009091	255.438	-4.45365	0.496226	-8.97505	2.83231e-19	3.96069e-18
ENSMMUG00000022222	305.685	-3.02106	0.337147	-8.96067	3.22715e-19	4.49972e-18
ENSMMUG00000002300	4816.42	-1.70884	0.190704	-8.96068	3.2269e-19	4.49972e-18
ENSMMUG00000029310	7500.08	-2.98981	0.334277	-8.9441	3.74989e-19	5.21722e-18
ENSMMUG00000045364	5728.18	-1.39884	0.156446	-8.94134	3.84465e-19	5.34518e-18
ENSMMUG00000019526	1170.42	-1.90278	0.21316	-8.92654	4.39533e-19	6.10636e-18
ENSMMUG00000011670	4447.04	-1.62679	0.182362	-8.92064	4.63586e-19	6.43587e-18
ENSMMUG00000015402	425.13	-2.57827	0.290044	-8.88923	6.1536e-19	8.50598e-18
ENSMMUG00000014685	2077.68	-1.51179	0.170083	-8.88851	6.19324e-19	8.5546e-18
ENSMMUG00000020049	3133.97	-1.63037	0.183437	-8.88793	6.22596e-19	8.59362e-18
ENSMMUG00000017510	9151.34	-1.36004	0.153042	-8.8867	6.29497e-19	8.68262e-18
ENSMMUG00000048388	4272.33	-1.9834	0.223321	-8.88141	6.60192e-19	9.0864e-18
ENSMMUG00000006058	1190.38	-1.74086	0.196077	-8.87846	6.77953e-19	9.32416e-18
ENSMMUG00000003074	9830.14	-1.95714	0.220496	-8.87611	6.92372e-19	9.51566e-18
ENSMMUG00000008144	362.715	-2.6617	0.299953	-8.87372	7.07402e-19	9.71526e-18
ENSMMUG00000004381	2922.8	-1.88299	0.212451	-8.86316	7.77751e-19	1.06738e-17
ENSMMUG00000046352	6726.13	-1.34189	0.151406	-8.86283	7.80099e-19	1.06983e-17
ENSMMUG00000000246	2588.62	-2.93865	0.331729	-8.85857	8.10452e-19	1.10987e-17
ENSMMUG00000000232	2354.52	-1.94167	0.219431	-8.84868	8.85623e-19	1.21109e-17
ENSMMUG00000009231	945.653	-2.25665	0.25508	-8.84682	9.0049e-19	1.22879e-17
ENSMMUG00000022225	5110.33	-1.44648	0.163514	-8.84621	9.05423e-19	1.23464e-17
ENSMMUG00000040082	359.48	-2.9501	0.334023	-8.83203	1.02792e-18	1.39771e-17
ENSMMUG00000019630	4771.54	-1.60046	0.181307	-8.82733	1.07203e-18	1.45562e-17
ENSMMUG00000013150	823.247	-2.24665	0.254524	-8.82689	1.07626e-18	1.46033e-17
ENSMMUG00000008093	1324.04	-2.08494	0.236323	-8.82244	1.11997e-18	1.51642e-17
ENSMMUG00000048424	195.517	-4.51348	0.513459	-8.79033	1.49116e-18	2.01333e-17
ENSMMUG00000004677	570.907	-2.29898	0.261825	-8.7806	1.62607e-18	2.19393e-17
ENSMMUG00000043697	446.319	-2.60473	0.296823	-8.77536	1.70357e-18	2.29688e-17
ENSMMUG00000011517	956.84	-2.48602	0.283322	-8.77455	1.71581e-18	2.31177e-17
ENSMMUG00000007745	2453.65	-1.93591	0.220671	-8.77283	1.74231e-18	2.34583e-17
ENSMMUG00000012314	7649.15	-2.2047	0.251399	-8.76975	1.79058e-18	2.40744e-17
ENSMMUG00000047806	9533.8	-1.36901	0.156173	-8.76597	1.85177e-18	2.48797e-17
ENSMMUG00000030144	622.255	-2.82393	0.322178	-8.76513	1.8656e-18	2.50478e-17
ENSMMUG00000004380	6015.77	-1.45858	0.166649	-8.75241	2.08838e-18	2.79607e-17
ENSMMUG00000007330	23558.3	-1.46898	0.167899	-8.74923	2.14813e-18	2.87406e-17
ENSMMUG00000014420	261.582	-6.47249	0.741575	-8.72803	2.59152e-18	3.46005e-17
ENSMMUG00000018924	893.153	-2.09677	0.240344	-8.72402	2.68491e-18	3.57976e-17
ENSMMUG00000003146	799.922	-2.11757	0.243285	-8.70408	3.20164e-18	4.25687e-17
ENSMMUG00000007675	6812.56	-2.34412	0.269746	-8.6901	3.62132e-18	4.81155e-17
ENSMMUG00000007601	442.349	-2.69846	0.310579	-8.68848	3.67325e-18	4.87379e-17
ENSMMUG00000019783	500.933	-2.47989	0.28577	-8.67791	4.03106e-18	5.33012e-17
ENSMMUG00000005007	2810.69	-1.46233	0.168511	-8.67794	4.03005e-18	5.33012e-17
ENSMMUG00000022301	3738.41	-1.82836	0.210775	-8.67446	4.155e-18	5.48643e-17
ENSMMUG00000020975	141.019	-5.07628	0.585832	-8.66507	4.5122e-18	5.9499e-17
ENSMMUG00000048558	2642.68	-1.62356	0.187482	-8.65983	4.72464e-18	6.22575e-17
ENSMMUG00000000434	9190.45	-1.99199	0.230144	-8.65539	4.91222e-18	6.4552e-17
ENSMMUG00000016228	205.893	-3.6465	0.421575	-8.64971	5.16312e-18	6.78026e-17
ENSMMUG00000001616	1077.81	-2.34999	0.27178	-8.64666	5.30286e-18	6.95901e-17
ENSMMUG00000041582	2346.34	-1.54429	0.178645	-8.64445	5.40672e-18	7.08561e-17
ENSMMUG00000015686	5396.89	-1.31078	0.151682	-8.64163	5.54157e-18	7.24748e-17
ENSMMUG00000021041	569.341	-2.63926	0.305494	-8.63932	5.65476e-18	7.39048e-17
ENSMMUG00000015017	553.605	-2.4136	0.280279	-8.6114	7.21713e-18	9.38129e-17
ENSMMUG00000012974	2440.44	-1.48775	0.173116	-8.59395	8.40316e-18	1.08861e-16
ENSMMUG00000017966	12386.1	-1.35273	0.157462	-8.59086	8.63203e-18	1.1175e-16
ENSMMUG00000018379	938.516	-1.94425	0.226584	-8.58071	9.4288e-18	1.21819e-16
ENSMMUG00000041733	476.045	-4.75413	0.554258	-8.57747	9.69815e-18	1.25215e-16
ENSMMUG00000000491	676.167	-2.22785	0.259795	-8.57541	9.87312e-18	1.27302e-16
ENSMMUG00000037816	1785.81	-2.01998	0.235752	-8.56823	1.05089e-17	1.35409e-16
ENSMMUG00000013188	2010.91	-1.55113	0.181091	-8.56547	1.0764e-17	1.38603e-16
ENSMMUG00000022478	3237.04	-2.3217	0.271176	-8.56159	1.11325e-17	1.43252e-16
ENSMMUG00000046237	11039.7	-1.67999	0.196327	-8.55709	1.15748e-17	1.48644e-16
ENSMMUG00000015314	286.004	-3.19458	0.373577	-8.55132	1.21688e-17	1.56168e-16
ENSMMUG00000009825	617.004	-2.21097	0.258585	-8.55028	1.22788e-17	1.57474e-16
ENSMMUG00000019546	203.127	-3.33052	0.389614	-8.54826	1.24953e-17	1.60037e-16
ENSMMUG00000008635	2221.22	-1.67057	0.195509	-8.54471	1.28859e-17	1.64929e-16
ENSMMUG00000007246	790.769	-2.14082	0.250668	-8.54046	1.33688e-17	1.70996e-16
ENSMMUG00000038106	172.863	-3.7735	0.442069	-8.53601	1.38934e-17	1.77329e-16
ENSMMUG00000007416	1178.65	-1.96421	0.230388	-8.52566	1.51937e-17	1.93435e-16
ENSMMUG00000003385	1642.81	-1.53193	0.179734	-8.52329	1.55082e-17	1.97307e-16
ENSMMUG00000013024	1712.79	-1.83965	0.215945	-8.51905	1.60866e-17	2.04532e-16
ENSMMUG00000012704	441.971	-2.19789	0.25854	-8.50117	1.87694e-17	2.38326e-16
ENSMMUG00000010601	407.825	-2.55756	0.301664	-8.47815	2.28809e-17	2.88811e-16
ENSMMUG00000007102	3262.06	-1.49242	0.176226	-8.46876	2.48015e-17	3.12642e-16
ENSMMUG00000028952	390.649	-2.7441	0.324045	-8.46824	2.49121e-17	3.1383e-16
ENSMMUG00000013270	226.909	-3.37934	0.399169	-8.46594	2.54105e-17	3.19899e-16
ENSMMUG00000004533	4184.71	-1.49754	0.176902	-8.46535	2.55378e-17	3.21291e-16
ENSMMUG00000023694	8469.46	-1.75917	0.207928	-8.46048	2.66289e-17	3.34579e-16
ENSMMUG00000019275	549.429	-2.24861	0.265833	-8.45874	2.70289e-17	3.39383e-16
ENSMMUG00000020797	1425.21	-1.75776	0.20791	-8.45443	2.80444e-17	3.51213e-16
ENSMMUG00000001443	3142.27	-1.48418	0.175566	-8.4537	2.82208e-17	3.53193e-16
ENSMMUG00000012668	2094.74	-1.82439	0.215854	-8.45198	2.86413e-17	3.58221e-16
ENSMMUG00000014508	3032.22	-1.41279	0.167216	-8.4489	2.94061e-17	3.67547e-16
ENSMMUG00000020275	5183.11	-1.44007	0.170584	-8.442	3.11964e-17	3.89164e-16
ENSMMUG00000018282	184.427	-3.60247	0.42678	-8.44105	3.14506e-17	3.92081e-16
ENSMMUG00000000719	203.504	-5.30662	0.629046	-8.43599	3.28425e-17	4.09166e-16
ENSMMUG00000022305	3253.41	-1.82993	0.217574	-8.41064	4.07781e-17	5.06059e-16
ENSMMUG00000004467	6911.62	-1.27455	0.151796	-8.39648	4.60076e-17	5.69117e-16
ENSMMUG00000000237	2694.04	-2.13173	0.253892	-8.39622	4.61089e-17	5.70003e-16
ENSMMUG00000000887	192.792	-3.48956	0.415836	-8.39168	4.79249e-17	5.91691e-16
ENSMMUG00000023582	182.794	-3.88614	0.463211	-8.38957	4.87925e-17	6.02014e-16
ENSMMUG00000041076	4592.06	-1.99005	0.237334	-8.38502	5.07189e-17	6.24979e-16
ENSMMUG00000017489	1778.25	-2.83864	0.33867	-8.3817	5.21665e-17	6.41993e-16
ENSMMUG00000004331	8132.81	-1.63988	0.195891	-8.37138	5.6947e-17	6.99927e-16
ENSMMUG00000019085	436.547	-2.23169	0.266723	-8.36707	5.90683e-17	7.25534e-16
ENSMMUG00000021259	552.205	-2.3992	0.286812	-8.36505	6.00885e-17	7.37121e-16
ENSMMUG00000004770	575.973	-9.05085	1.08285	-8.35838	6.35862e-17	7.79032e-16
ENSMMUG00000005207	1583.65	-1.86938	0.223932	-8.34798	6.9441e-17	8.49137e-16
ENSMMUG00000014821	358.005	-4.00579	0.479959	-8.34611	7.05457e-17	8.62096e-16
ENSMMUG00000009010	1015.5	-1.73471	0.208067	-8.33728	7.60208e-17	9.27821e-16
ENSMMUG00000008917	178.304	-4.39983	0.527789	-8.33634	7.66245e-17	9.34595e-16
ENSMMUG00000012058	576.887	-2.1004	0.252107	-8.3314	7.98908e-17	9.73197e-16
ENSMMUG00000002052	493.376	-2.08657	0.250467	-8.33071	8.03622e-17	9.78318e-16
ENSMMUG00000000803	2477.74	-1.64814	0.198091	-8.32008	8.79017e-17	1.06807e-15
ENSMMUG00000006457	5494.89	-1.54666	0.185993	-8.31566	9.12399e-17	1.10723e-15
ENSMMUG00000010006	1655.85	-1.51831	0.182645	-8.3129	9.33926e-17	1.13192e-15
ENSMMUG00000009428	2167.74	-1.77452	0.214141	-8.28668	1.16457e-16	1.40879e-15
ENSMMUG00000020213	857.847	-1.91145	0.230921	-8.27753	1.25752e-16	1.52027e-15
ENSMMUG00000020539	150.939	-5.3685	0.648659	-8.27631	1.27055e-16	1.53506e-15
ENSMMUG00000012047	9142.65	-1.19547	0.144467	-8.27503	1.28419e-16	1.55056e-15
ENSMMUG00000013911	7141.79	-1.23002	0.148653	-8.27444	1.29057e-16	1.55729e-15
ENSMMUG00000004765	1406.21	-1.59372	0.192717	-8.26973	1.34261e-16	1.61906e-15
ENSMMUG00000002081	703.098	-2.09459	0.253552	-8.26098	1.44478e-16	1.74008e-15
ENSMMUG00000019012	3377.27	-1.42084	0.17203	-8.25924	1.46604e-16	1.76459e-15
ENSMMUG00000042686	4387.38	-1.35891	0.16461	-8.25535	1.51452e-16	1.82065e-15
ENSMMUG00000013347	3725.94	-1.43488	0.174027	-8.24518	1.64908e-16	1.97869e-15
ENSMMUG00000022058	167.371	-4.9135	0.596459	-8.2378	1.75412e-16	2.1021e-15
ENSMMUG00000003843	2105.3	-1.36115	0.165357	-8.23157	1.84769e-16	2.21008e-15
ENSMMUG00000031830	1573.12	-1.77567	0.21574	-8.23059	1.86288e-16	2.22686e-15
ENSMMUG00000020804	2334.81	-1.77241	0.215844	-8.21152	2.18411e-16	2.60276e-15
ENSMMUG00000047267	1412.75	-2.12082	0.258675	-8.19879	2.42815e-16	2.88105e-15
ENSMMUG00000015522	1712.85	-1.47423	0.180213	-8.18047	2.82741e-16	3.34443e-15
ENSMMUG00000017767	9196.15	-1.68859	0.206631	-8.17198	3.03358e-16	3.57948e-15
ENSMMUG00000009109	832.85	-3.26251	0.39925	-8.17158	3.04371e-16	3.58922e-15
ENSMMUG00000005829	265.206	-2.93095	0.359142	-8.16098	3.32321e-16	3.9116e-15
ENSMMUG00000022938	1734.93	-1.59382	0.195318	-8.1601	3.3475e-16	3.93778e-15
ENSMMUG00000023375	3415.62	-1.63562	0.200528	-8.15657	3.44682e-16	4.04964e-15
ENSMMUG00000011604	8683.41	-1.49306	0.183074	-8.15551	3.47706e-16	4.08204e-15
ENSMMUG00000009155	641.885	-1.97443	0.242368	-8.14642	3.74862e-16	4.39346e-15
ENSMMUG00000006734	1968.45	-2.42401	0.297779	-8.1403	3.94299e-16	4.61845e-15
ENSMMUG00000020818	208.233	-3.52102	0.43258	-8.13959	3.96626e-16	4.64287e-15
ENSMMUG00000001817	4415.97	-1.99692	0.245431	-8.13636	4.07333e-16	4.76239e-15
ENSMMUG00000014606	991.52	-2.06619	0.253984	-8.13511	4.11549e-16	4.80583e-15
ENSMMUG00000018256	7564.56	-1.78555	0.219669	-8.12834	4.35226e-16	5.07922e-15
ENSMMUG00000006087	2298.51	-1.8204	0.224032	-8.12562	4.45099e-16	5.19129e-15
ENSMMUG00000000983	32331.4	-1.54758	0.190515	-8.12314	4.5426e-16	5.29491e-15
ENSMMUG00000008751	1326.95	-1.50471	0.185264	-8.12194	4.58786e-16	5.34443e-15
ENSMMUG00000019462	2124.06	-1.66514	0.205298	-8.11086	5.02612e-16	5.84431e-15
ENSMMUG00000017652	562.15	-1.9169	0.236737	-8.09719	5.62416e-16	6.51995e-15
ENSMMUG00000020860	709.501	-2.20566	0.272521	-8.09354	5.7953e-16	6.71024e-15
ENSMMUG00000012109	490.557	-2.58714	0.319936	-8.08642	6.14422e-16	7.10567e-15
ENSMMUG00000009159	780.315	-1.87275	0.23169	-8.08303	6.31772e-16	7.28874e-15
ENSMMUG00000016682	3208.84	-1.60216	0.198407	-8.07511	6.74171e-16	7.77323e-15
ENSMMUG00000017306	5318	-1.22985	0.152487	-8.0653	7.30569e-16	8.40833e-15
ENSMMUG00000004706	7328.24	-1.47177	0.182582	-8.06084	7.57694e-16	8.71007e-15
ENSMMUG00000040348	256.778	-2.55588	0.317107	-8.06	7.62946e-16	8.7652e-15
ENSMMUG00000023022	402.205	-3.19061	0.396014	-8.05681	7.83138e-16	8.9918e-15
ENSMMUG00000010273	317.569	-2.64672	0.328814	-8.04931	8.32591e-16	9.54247e-15
ENSMMUG00000002384	304.092	-2.50175	0.310971	-8.04496	8.62749e-16	9.88221e-15
ENSMMUG00000012618	2220.87	-1.56096	0.194085	-8.04266	8.79097e-16	1.00635e-14
ENSMMUG00000015808	396.599	-2.98022	0.370569	-8.04228	8.81818e-16	1.00886e-14
ENSMMUG00000004734	1107.64	-1.7418	0.216666	-8.03911	9.04965e-16	1.03472e-14
ENSMMUG00000020160	391.473	-3.23206	0.402591	-8.02815	9.89567e-16	1.12944e-14
ENSMMUG00000042879	364.119	-2.40189	0.299328	-8.02428	1.02123e-15	1.16419e-14
ENSMMUG00000043478	1337.09	-1.63515	0.203916	-8.01877	1.06814e-15	1.21694e-14
ENSMMUG00000022996	515.53	-2.47938	0.309537	-8.00996	1.14746e-15	1.30654e-14
ENSMMUG00000010495	1331.05	-1.44257	0.180484	-7.99278	1.31929e-15	1.49863e-14
ENSMMUG00000011513	13709.1	-1.11715	0.139848	-7.98833	1.36779e-15	1.55188e-14
ENSMMUG00000047643	225.457	-3.81884	0.478144	-7.9868	1.38486e-15	1.57033e-14
ENSMMUG00000013974	519.571	-3.0568	0.382878	-7.98373	1.41972e-15	1.60795e-14
ENSMMUG00000007726	337.394	-3.62779	0.455237	-7.96901	1.5995e-15	1.80518e-14
ENSMMUG00000020798	4623.64	-2.18919	0.274934	-7.9626	1.6846e-15	1.89899e-14
ENSMMUG00000002668	2518.35	-1.57882	0.198295	-7.96201	1.69268e-15	1.90698e-14
ENSMMUG00000001151	3654.6	-1.63807	0.205746	-7.96164	1.6978e-15	1.91162e-14
ENSMMUG00000022413	4471.83	-1.2889	0.161903	-7.96095	1.7073e-15	1.92118e-14
ENSMMUG00000023073	508.552	-2.30967	0.290339	-7.95509	1.79004e-15	2.01312e-14
ENSMMUG00000017856	548.855	-2.12843	0.268055	-7.94028	2.01733e-15	2.26607e-14
ENSMMUG00000022799	329.874	-3.33756	0.420347	-7.94001	2.0216e-15	2.26953e-14
ENSMMUG00000012528	211.943	-4.0604	0.511729	-7.93466	2.11079e-15	2.36689e-14
ENSMMUG00000021269	1234.9	-1.87185	0.235935	-7.93374	2.12635e-15	2.38295e-14
ENSMMUG00000006070	751.19	-2.19186	0.276394	-7.93019	2.18819e-15	2.45083e-14
ENSMMUG00000003760	5698.52	-2.08228	0.262704	-7.92632	2.25741e-15	2.52688e-14
ENSMMUG00000007683	4601.86	-1.20706	0.152507	-7.91478	2.47681e-15	2.76763e-14
ENSMMUG00000015970	253.438	-3.046	0.385018	-7.91133	2.54659e-15	2.84064e-14
ENSMMUG00000003189	832.879	-1.76356	0.223332	-7.89657	2.86672e-15	3.18661e-14
ENSMMUG00000003926	276.543	-3.05399	0.38676	-7.89634	2.87215e-15	3.1908e-14
ENSMMUG00000019268	1832.63	-1.71652	0.217609	-7.88811	3.06809e-15	3.40257e-14
ENSMMUG00000031540	381.697	-2.46394	0.3128	-7.87705	3.352e-15	3.71099e-14
ENSMMUG00000040375	141.324	-4.15381	0.52762	-7.87274	3.46961e-15	3.83898e-14
ENSMMUG00000020486	363.753	-2.47001	0.314	-7.86626	3.65387e-15	4.04053e-14
ENSMMUG00000019156	1918.35	-1.70012	0.216149	-7.8655	3.67633e-15	4.06302e-14
ENSMMUG00000020019	777.362	-1.70783	0.217295	-7.85949	3.85706e-15	4.25786e-14
ENSMMUG00000037665	859.434	-1.87504	0.238618	-7.85794	3.90502e-15	4.30337e-14
ENSMMUG00000014445	3890.4	-1.61836	0.20598	-7.85688	3.93814e-15	4.33738e-14
ENSMMUG00000014677	6681.45	-1.31053	0.166806	-7.85664	3.94579e-15	4.34332e-14
ENSMMUG00000015801	617.154	-2.44824	0.311841	-7.85093	4.12979e-15	4.54325e-14
ENSMMUG00000001893	1282.2	-1.94676	0.247984	-7.85037	4.148e-15	4.55805e-14
ENSMMUG00000020565	3024.18	-1.34646	0.171547	-7.84897	4.19478e-15	4.60681e-14
ENSMMUG00000042368	472.893	-2.95013	0.376069	-7.84466	4.34137e-15	4.76507e-14
ENSMMUG00000016258	421.519	-2.24728	0.286546	-7.84264	4.41181e-15	4.83409e-14
ENSMMUG00000023418	3636.66	-1.78608	0.227894	-7.83735	4.6017e-15	5.03928e-14
ENSMMUG00000000979	6140.14	-1.46265	0.186742	-7.83249	4.78286e-15	5.23169e-14
ENSMMUG00000021746	1793.16	-1.76404	0.225452	-7.82446	5.09826e-15	5.56717e-14
ENSMMUG00000021409	1612.01	-1.40343	0.179741	-7.80806	5.8073e-15	6.32703e-14
ENSMMUG00000007628	3868.47	-1.91149	0.244825	-7.80759	5.82914e-15	6.34721e-14
ENSMMUG00000015740	271.679	-4.03419	0.517587	-7.79423	6.48006e-15	7.03602e-14
ENSMMUG00000023704	1926.36	-1.63395	0.209843	-7.78653	6.88764e-15	7.47011e-14
ENSMMUG00000014740	988.064	-1.86866	0.240017	-7.78553	6.94196e-15	7.52477e-14
ENSMMUG00000021785	4778.64	-1.4118	0.181401	-7.78274	7.09683e-15	7.6883e-14
ENSMMUG00000009113	288.775	-2.72091	0.349812	-7.77819	7.35671e-15	7.96085e-14
ENSMMUG00000003304	1487.23	-2.01939	0.25991	-7.76957	7.87534e-15	8.51246e-14
ENSMMUG00000016023	959.891	-2.32411	0.299172	-7.76847	7.94372e-15	8.57189e-14
ENSMMUG00000003565	437.986	-3.00775	0.387354	-7.76487	8.17319e-15	8.81455e-14
ENSMMUG00000023647	773.756	-1.79765	0.231532	-7.76415	8.21947e-15	8.85948e-14
ENSMMUG00000021296	892.148	-2.88131	0.371111	-7.764	8.22927e-15	8.86507e-14
ENSMMUG00000010067	1099.4	-1.54183	0.198642	-7.76187	8.36893e-15	9.01045e-14
ENSMMUG00000022511	439.488	-2.23072	0.287413	-7.76136	8.40228e-15	9.04128e-14
ENSMMUG00000001360	950.57	-1.58439	0.204382	-7.75211	9.03754e-15	9.70853e-14
ENSMMUG00000029416	679.333	-2.34565	0.30259	-7.75191	9.05202e-15	9.71864e-14
ENSMMUG00000042971	1866.68	-1.36248	0.17578	-7.75103	9.11476e-15	9.78053e-14
ENSMMUG00000007544	944.422	-5.72694	0.739148	-7.74802	9.33336e-15	1.00095e-13
ENSMMUG00000013697	5113.89	-1.29235	0.167185	-7.73009	1.07471e-14	1.15128e-13
ENSMMUG00000010367	205.442	-3.28238	0.425456	-7.71498	1.20999e-14	1.29162e-13
ENSMMUG00000009018	5094.6	-1.59934	0.207304	-7.71494	1.21043e-14	1.29162e-13
ENSMMUG00000003040	2039.38	-2.1845	0.283211	-7.71334	1.2257e-14	1.30718e-13
ENSMMUG00000004791	687.316	-1.87018	0.242553	-7.71037	1.25451e-14	1.33717e-13
ENSMMUG00000004924	5048.23	-1.55914	0.202225	-7.70995	1.25871e-14	1.3409e-13
ENSMMUG00000019944	2083.74	-1.51476	0.196606	-7.70454	1.3131e-14	1.39609e-13
ENSMMUG00000021461	4453.56	-1.44681	0.187787	-7.70451	1.31343e-14	1.39609e-13
ENSMMUG00000020368	2074.51	-1.9142	0.248488	-7.7034	1.32496e-14	1.40757e-13
ENSMMUG00000047879	1384.2	-1.41612	0.183846	-7.70275	1.33164e-14	1.41388e-13
ENSMMUG00000017100	310.931	-3.86586	0.502236	-7.69731	1.38959e-14	1.47459e-13
ENSMMUG00000013348	30282.2	-1.34579	0.174987	-7.69078	1.46246e-14	1.54935e-13
ENSMMUG00000015825	157.511	-3.54414	0.460878	-7.68998	1.47157e-14	1.55814e-13
ENSMMUG00000007844	3500.45	-1.68821	0.219545	-7.6896	1.47597e-14	1.56194e-13
ENSMMUG00000019676	1540.24	-2.51379	0.327003	-7.68735	1.50213e-14	1.58788e-13
ENSMMUG00000001604	521.795	-2.88882	0.375811	-7.6869	1.50739e-14	1.59255e-13
ENSMMUG00000004228	1865.94	-1.3158	0.171339	-7.6795	1.59706e-14	1.68266e-13
ENSMMUG00000010638	2025.62	-1.37427	0.17914	-7.67153	1.69961e-14	1.78776e-13
ENSMMUG00000017745	326.322	-2.93618	0.382823	-7.66981	1.72247e-14	1.81082e-13
ENSMMUG00000016450	12842.5	-1.2541	0.163563	-7.66736	1.75577e-14	1.8438e-13
ENSMMUG00000022542	1153.39	-1.46314	0.190846	-7.66659	1.76624e-14	1.85378e-13
ENSMMUG00000008693	1032.71	-2.63893	0.344516	-7.65981	1.86204e-14	1.949e-13
ENSMMUG00000048418	6009.04	-1.40263	0.18315	-7.6584	1.88262e-14	1.96946e-13
ENSMMUG00000014183	1787.13	-1.73904	0.227205	-7.65405	1.94744e-14	2.03506e-13
ENSMMUG00000004378	4506.93	-2.11707	0.276974	-7.64359	2.11244e-14	2.20627e-13
ENSMMUG00000022603	406.025	-3.28858	0.430418	-7.64043	2.165e-14	2.25871e-13
ENSMMUG00000019237	1702.67	-1.69458	0.222024	-7.63241	2.30408e-14	2.3999e-13
ENSMMUG00000001097	2542.36	-1.66817	0.218833	-7.623	2.47845e-14	2.57453e-13
ENSMMUG00000008760	2629.4	-1.32086	0.173411	-7.61694	2.5977e-14	2.69694e-13
ENSMMUG00000018245	458.602	-2.35893	0.309822	-7.61383	2.66092e-14	2.75959e-13
ENSMMUG00000012167	436.946	-2.05606	0.270273	-7.60736	2.79753e-14	2.89501e-13
ENSMMUG00000002638	2311.89	-1.56656	0.205939	-7.60689	2.80778e-14	2.90405e-13
ENSMMUG00000003005	649.347	-2.70513	0.356099	-7.59659	3.04041e-14	3.13958e-13
ENSMMUG00000020047	816.276	-1.80978	0.238283	-7.5951	3.07553e-14	3.17242e-13
ENSMMUG00000022114	1087.4	-1.4642	0.192882	-7.59118	3.17011e-14	3.26647e-13
ENSMMUG00000020322	4561.16	-1.8909	0.249114	-7.59048	3.18713e-14	3.28225e-13
ENSMMUG00000011689	651.304	-1.96651	0.259091	-7.59005	3.19776e-14	3.29143e-13
ENSMMUG00000041727	1160.47	-1.55892	0.205487	-7.58647	3.28743e-14	3.3801e-13
ENSMMUG00000004229	410.346	-2.48822	0.328069	-7.58442	3.3397e-14	3.43017e-13
ENSMMUG00000018111	586.966	-2.18131	0.28779	-7.57953	3.46819e-14	3.55643e-13
ENSMMUG00000021357	739.538	-1.8943	0.249921	-7.57957	3.46713e-14	3.55643e-13
ENSMMUG00000013359	180.183	-3.41562	0.450965	-7.57403	3.6183e-14	3.70837e-13
ENSMMUG00000029068	752.528	-1.57822	0.208459	-7.57088	3.70693e-14	3.79515e-13
ENSMMUG00000022887	338.333	-4.45122	0.588037	-7.56963	3.74303e-14	3.82598e-13
ENSMMUG00000007943	2192.63	-1.26182	0.166769	-7.56628	3.84061e-14	3.91946e-13
ENSMMUG00000016192	5858.29	-1.32114	0.174691	-7.5627	3.94777e-14	4.02454e-13
ENSMMUG00000015048	1729.07	-1.39571	0.184799	-7.55258	4.26719e-14	4.34095e-13
ENSMMUG00000014595	826.865	-1.93489	0.256219	-7.55169	4.29636e-14	4.36831e-13
ENSMMUG00000010240	348.044	-3.08847	0.409044	-7.55047	4.33697e-14	4.40726e-13
ENSMMUG00000008897	1815.08	-2.13854	0.283413	-7.54566	4.50007e-14	4.56575e-13
ENSMMUG00000003397	171.599	-4.97797	0.660826	-7.53295	4.96064e-14	5.02773e-13
ENSMMUG00000040145	1424.41	-1.50814	0.200296	-7.52951	5.09292e-14	5.15363e-13
ENSMMUG00000009279	1944.05	-1.61132	0.214151	-7.52422	5.30357e-14	5.36113e-13
ENSMMUG00000008191	535.065	-2.05878	0.273875	-7.51721	5.59565e-14	5.65043e-13
ENSMMUG00000015625	1976.57	-1.2711	0.169187	-7.51303	5.77728e-14	5.8277e-13
ENSMMUG00000019940	1119.48	-1.50463	0.200333	-7.51064	5.88399e-14	5.93223e-13
ENSMMUG00000002675	3827.17	-1.8158	0.241943	-7.50507	6.13976e-14	6.18359e-13
ENSMMUG00000007315	4177.84	-1.79121	0.238696	-7.50413	6.18363e-14	6.22124e-13
ENSMMUG00000005161	5898.8	-1.18284	0.157646	-7.50314	6.23087e-14	6.26548e-13
ENSMMUG00000006369	779.452	-1.82283	0.242949	-7.50293	6.24077e-14	6.27215e-13
ENSMMUG00000049051	4622.8	-1.35449	0.180671	-7.49699	6.52996e-14	6.55593e-13
ENSMMUG00000021578	648.48	-2.05545	0.274426	-7.49	6.88723e-14	6.91101e-13
ENSMMUG00000005488	5180.31	-1.17406	0.156772	-7.48898	6.94098e-14	6.9613e-13
ENSMMUG00000000340	3317.74	-1.21058	0.16175	-7.48429	7.19376e-14	7.21105e-13
ENSMMUG00000030035	221.915	-3.94263	0.528066	-7.46618	8.25562e-14	8.2582e-13
ENSMMUG00000022660	268.819	-3.47325	0.466653	-7.44291	9.84943e-14	9.80141e-13
ENSMMUG00000004470	3077.31	-2.25002	0.302337	-7.44208	9.91102e-14	9.85248e-13
ENSMMUG00000044639	144.47	-3.15142	0.423744	-7.4371	1.0292e-13	1.02153e-12
ENSMMUG00000009242	13421.9	-1.13064	0.152027	-7.43714	1.0289e-13	1.02153e-12
ENSMMUG00000004964	588.793	-1.9352	0.260298	-7.43455	1.04926e-13	1.04037e-12
ENSMMUG00000005886	3982.25	-1.57214	0.211672	-7.42727	1.10864e-13	1.09754e-12
ENSMMUG00000019780	1388	-1.82328	0.245519	-7.42622	1.11748e-13	1.10573e-12
ENSMMUG00000038454	22037.5	-1.73037	0.233246	-7.41866	1.18312e-13	1.16767e-12
ENSMMUG00000022036	3599.86	-1.36742	0.184494	-7.41175	1.24647e-13	1.2264e-12
ENSMMUG00000022528	12098.8	-1.07715	0.145403	-7.40802	1.28194e-13	1.25936e-12
ENSMMUG00000011498	1698.9	-1.91614	0.258733	-7.40585	1.3031e-13	1.27883e-12
ENSMMUG00000011134	1936.55	-1.3939	0.188231	-7.40525	1.30905e-13	1.28402e-12
ENSMMUG00000001690	28194	-1.24248	0.16784	-7.40275	1.33392e-13	1.30707e-12
ENSMMUG00000008296	2367.52	-1.5264	0.206321	-7.3982	1.38038e-13	1.35191e-12
ENSMMUG00000022698	389.123	-2.85788	0.386538	-7.39354	1.42966e-13	1.39875e-12
ENSMMUG00000005504	396.542	-2.08002	0.281503	-7.38901	1.4793e-13	1.44511e-12
ENSMMUG00000043781	1966.05	-1.25825	0.170306	-7.38818	1.48848e-13	1.45333e-12
ENSMMUG00000019461	194.86	-6.67098	0.903201	-7.38593	1.51397e-13	1.47746e-12
ENSMMUG00000017608	305.089	-2.86749	0.388479	-7.38132	1.56723e-13	1.52789e-12
ENSMMUG00000006957	4203.81	-1.60576	0.217548	-7.38117	1.56908e-13	1.52891e-12
ENSMMUG00000014328	259.236	-3.44014	0.46611	-7.38053	1.57656e-13	1.53543e-12
ENSMMUG00000008156	464.779	-2.471	0.335043	-7.37517	1.64135e-13	1.59691e-12
ENSMMUG00000003164	1587.01	-1.57506	0.213574	-7.3748	1.6459e-13	1.60052e-12
ENSMMUG00000008175	2652.01	-1.33611	0.18171	-7.35296	1.93859e-13	1.87658e-12
ENSMMUG00000020847	1942.71	-1.32117	0.179732	-7.35078	1.97058e-13	1.90562e-12
ENSMMUG00000001841	1728.19	-1.76532	0.24053	-7.33928	2.14754e-13	2.0757e-12
ENSMMUG00000004382	578.895	-2.13931	0.291505	-7.33885	2.15438e-13	2.08127e-12
ENSMMUG00000013451	697.818	-1.7291	0.235683	-7.33657	2.19142e-13	2.11492e-12
ENSMMUG00000017809	5750.29	-1.32292	0.180555	-7.32699	2.35377e-13	2.26704e-12
ENSMMUG00000031755	1258.6	-1.92643	0.262934	-7.32668	2.3593e-13	2.27122e-12
ENSMMUG00000000276	2550.87	-1.81311	0.247503	-7.32561	2.37817e-13	2.28709e-12
ENSMMUG00000018441	4078.38	-1.15213	0.157428	-7.31846	2.50826e-13	2.40979e-12
ENSMMUG00000006164	1104.06	-1.79053	0.244737	-7.31613	2.55219e-13	2.45077e-12
ENSMMUG00000021233	7173.26	-1.34103	0.183338	-7.31451	2.58325e-13	2.47811e-12
ENSMMUG00000005775	409.528	-1.88726	0.258083	-7.31261	2.62005e-13	2.5109e-12
ENSMMUG00000012499	4927.24	-1.36115	0.186288	-7.30672	2.73737e-13	2.62203e-12
ENSMMUG00000014833	11066	-1.14498	0.156879	-7.29849	2.91008e-13	2.78467e-12
ENSMMUG00000021796	113.063	-4.43294	0.60768	-7.29486	2.98968e-13	2.85942e-12
ENSMMUG00000007052	10508.8	-1.94344	0.266496	-7.29256	3.0411e-13	2.9057e-12
ENSMMUG00000014806	903.598	-1.51967	0.208418	-7.29147	3.06589e-13	2.92647e-12
ENSMMUG00000015391	277.353	-2.89242	0.396705	-7.29109	3.07449e-13	2.93323e-12
ENSMMUG00000009457	7566.13	-1.10241	0.151256	-7.28839	3.1369e-13	2.9898e-12
ENSMMUG00000022121	2413.17	-1.83833	0.252243	-7.28792	3.14778e-13	2.99867e-12
ENSMMUG00000044591	2343.16	-1.27432	0.174881	-7.28681	3.17387e-13	3.02202e-12
ENSMMUG00000020124	272.213	-3.01655	0.414021	-7.28598	3.19346e-13	3.03766e-12
ENSMMUG00000007743	373.437	-1.89483	0.260239	-7.28112	3.31049e-13	3.14431e-12
ENSMMUG00000016307	197.758	-3.26892	0.449045	-7.27971	3.34536e-13	3.17428e-12
ENSMMUG00000020547	143.183	-3.88292	0.533394	-7.27964	3.34702e-13	3.17429e-12
ENSMMUG00000000690	1784.65	-1.26499	0.173893	-7.27458	3.47507e-13	3.29248e-12
ENSMMUG00000002387	394.015	-2.25374	0.309917	-7.27207	3.54022e-13	3.35255e-12
ENSMMUG00000003247	1188.8	-1.46712	0.201872	-7.26759	3.65957e-13	3.46045e-12
ENSMMUG00000022087	3447.69	-2.28248	0.314081	-7.26717	3.67088e-13	3.46944e-12
ENSMMUG00000013785	633.317	-2.16405	0.297798	-7.26682	3.68038e-13	3.4767e-12
ENSMMUG00000005113	1256.18	-1.32443	0.182405	-7.2609	3.84535e-13	3.6254e-12
ENSMMUG00000021820	13520.6	-1.05301	0.145032	-7.2605	3.85673e-13	3.63434e-12
ENSMMUG00000013485	2242.41	-1.51592	0.208808	-7.2599	3.87373e-13	3.64857e-12
ENSMMUG00000001254	712.544	-1.85671	0.256427	-7.24069	4.46393e-13	4.19417e-12
ENSMMUG00000001609	163.347	-3.36473	0.46477	-7.23956	4.50148e-13	4.22738e-12
ENSMMUG00000007992	170.015	-3.33836	0.46134	-7.23621	4.61391e-13	4.32239e-12
ENSMMUG00000011049	1194.6	-1.86619	0.258018	-7.23281	4.73103e-13	4.42994e-12
ENSMMUG00000004552	3218.38	-1.59583	0.220799	-7.22752	4.91899e-13	4.6037e-12
ENSMMUG00000010550	417.806	-2.23063	0.308741	-7.22492	5.01384e-13	4.69018e-12
ENSMMUG00000010198	12869.6	-1.12839	0.156288	-7.2199	5.20256e-13	4.86197e-12
ENSMMUG00000006171	1851.33	-1.25321	0.173588	-7.21944	5.22034e-13	4.87622e-12
ENSMMUG00000043275	96.3509	-6.19164	0.8578	-7.21805	5.27377e-13	4.92373e-12
ENSMMUG00000003280	3318.3	-1.30045	0.180174	-7.21774	5.28595e-13	4.9327e-12
ENSMMUG00000003962	8355	-1.63055	0.226041	-7.21352	5.45222e-13	5.08044e-12
ENSMMUG00000021219	114.371	-4.59167	0.636687	-7.21182	5.52086e-13	5.13941e-12
ENSMMUG00000004560	1507.74	-1.47464	0.204584	-7.20802	5.67732e-13	5.27993e-12
ENSMMUG00000021783	2046.07	-1.31025	0.181789	-7.20752	5.69794e-13	5.29655e-12
ENSMMUG00000000098	189.83	-3.8016	0.527525	-7.20648	5.74154e-13	5.32933e-12
ENSMMUG00000008572	281.188	-2.52539	0.350505	-7.20501	5.80391e-13	5.38201e-12
ENSMMUG00000002601	386.783	-1.97442	0.274112	-7.20299	5.89083e-13	5.45998e-12
ENSMMUG00000008789	1866.09	-1.30725	0.181597	-7.19864	6.08159e-13	5.62862e-12
ENSMMUG00000028733	807.232	-1.95193	0.27122	-7.19685	6.16206e-13	5.69486e-12
ENSMMUG00000046639	795.549	-1.85166	0.257568	-7.18901	6.52615e-13	6.02264e-12
ENSMMUG00000040980	138.826	-2.98695	0.415594	-7.18718	6.61429e-13	6.10105e-12
ENSMMUG00000009409	2106.39	-1.53753	0.213972	-7.18567	6.68807e-13	6.16318e-12
ENSMMUG00000002496	1686.99	-1.20028	0.16714	-7.18127	6.90677e-13	6.3586e-12
ENSMMUG00000006663	1343.23	-1.82919	0.25518	-7.16821	7.59828e-13	6.97848e-12
ENSMMUG00000003225	3427.12	-1.08671	0.151617	-7.16746	7.6401e-13	7.01354e-12
ENSMMUG00000017210	232.144	-2.55253	0.356177	-7.16648	7.69509e-13	7.05727e-12
ENSMMUG00000004257	594.58	-1.69787	0.236935	-7.16596	7.72432e-13	7.08069e-12
ENSMMUG00000039308	124.599	-6.18472	0.86354	-7.16206	7.94763e-13	7.28192e-12
ENSMMUG00000003905	334.287	-2.07727	0.290422	-7.15257	8.51656e-13	7.7846e-12
ENSMMUG00000009126	1202.6	-1.68093	0.235076	-7.15058	8.64126e-13	7.89482e-12
ENSMMUG00000012432	478.929	-2.30499	0.322498	-7.14729	8.85068e-13	8.07846e-12
ENSMMUG00000043458	2293.21	-1.37739	0.192719	-7.14712	8.86163e-13	8.0846e-12
ENSMMUG00000015671	1955.33	-1.89152	0.26471	-7.14563	8.95857e-13	8.16916e-12
ENSMMUG00000020440	7669.46	-1.29087	0.180699	-7.14377	9.08075e-13	8.27664e-12
ENSMMUG00000018051	6505.27	-1.93988	0.271901	-7.13453	9.71175e-13	8.84336e-12
ENSMMUG00000042048	7198.51	-1.14038	0.160007	-7.12708	1.02522e-12	9.3266e-12
ENSMMUG00000047250	363.101	-3.30045	0.463161	-7.12592	1.03389e-12	9.39658e-12
ENSMMUG00000014465	18738.8	-1.15982	0.162767	-7.12563	1.03604e-12	9.41164e-12
ENSMMUG00000020803	374.811	-2.60052	0.365086	-7.12304	1.05571e-12	9.58584e-12
ENSMMUG00000015258	181.929	-2.65327	0.37286	-7.11599	1.11114e-12	1.00748e-11
[truncated: 3,101 more rows]

## Sheet: e76WT(SVZ>CP)
Ensembl GeneID	baseMean	log2FoldChange	lfcSE	stat	pvalue	padj
[truncated: 4,150 more rows]

[truncated: 21 more sheets: e76WT(VZ<CP), e76WT(VZ>CP), e76WT(OSVZ<SVZ), e76WT(OSVZ>SVZ), e76WT(OSVZ<VZ), e76WT(OSVZ>VZ), e76WT(SVZ>VZ), e76WT(SVZ<VZ), e76TG(OSVZ<CP), e76TG(OSVZ>CP), e76TG(SVZ<CP), e76TG(SVZ>CP), e76TG(VZ<CP), e76TG(VZ>CP), e76TG(OSVZvsVZ), e76TG(OSVZ>SVZ), e76TG(OSVZ<SVZ), e76TG(OSVZ>VZ), e76TG(OSVZ<VZ), e76TG(SVZ>VZ) …]
