# Supplementary material for: Transgenic rhesus monkeys carrying the human MCPH1 gene copies show human-like neoteny of brain development
Source: Natl Sci Rev. 2019 Mar 27;6(3):480–93. doi: 10.1093/nsr/nwz043 (PMC8291473; doi:10.1093/nsr/nwz043)
Supplement: nwz043_Supplemental_Files [file nwz043_supplemental_files.zip › Supplementary_Table18.xlsx]

## Sheet: e92WT(OSVZ<CP)
Ensembl GeneID	baseMean	log2FoldChange(OSVZ<CP)	lfcSE	stat	pvalue	padj
ENSMMUG00000037547	2871.04	-4.33056	0.220276	-19.779	4.51489e-87	3.1252e-83
ENSMMUG00000003676	2666.67	-4.81916	0.266192	-18.3032	7.79893e-75	2.69921e-71
ENSMMUG00000013015	8757.55	-2.60013	0.148175	-17.6043	2.28211e-69	4.73903e-66
ENSMMUG00000010200	7258.52	-3.04267	0.179015	-17.0637	2.76638e-65	4.41897e-62
ENSMMUG00000016195	379.144	-4.25243	0.252187	-16.9068	4.00787e-64	5.94482e-61
ENSMMUG00000012278	728.06	-4.16076	0.274372	-15.4011	1.60832e-53	1.1928e-50
ENSMMUG00000021942	4438.51	-1.44999	0.0981721	-14.7798	1.97638e-49	1.24368e-46
ENSMMUG00000030786	786.483	-3.7661	0.261459	-14.5534	5.5557e-48	3.1181e-45
ENSMMUG00000019836	41724.3	-3.85486	0.282068	-13.8873	7.55848e-44	3.07764e-41
ENSMMUG00000021378	1737.05	-5.68795	0.418622	-13.8175	2.0003e-43	7.83741e-41
ENSMMUG00000043280	3117.6	-1.74969	0.129138	-13.5825	5.08875e-42	1.74262e-39
ENSMMUG00000019398	4358.97	-1.74637	0.129421	-13.5353	9.67503e-42	3.18907e-39
ENSMMUG00000000130	2065.96	-2.48464	0.189431	-13.2028	8.45413e-40	2.25075e-37
ENSMMUG00000007584	1571.48	-5.45313	0.437852	-12.7755	2.24739e-37	5.01821e-35
ENSMMUG00000022950	10392.9	-2.21149	0.174526	-12.7288	4.09274e-37	8.94631e-35
ENSMMUG00000004756	16035.9	-1.73784	0.139142	-12.5276	5.27285e-36	1.01385e-33
ENSMMUG00000017383	9608.79	-2.07366	0.170447	-12.2295	2.1616e-34	3.77208e-32
ENSMMUG00000009584	10460.9	-1.89301	0.155417	-12.2211	2.39924e-34	4.15188e-32
ENSMMUG00000021498	2260.4	-1.46669	0.120998	-12.1467	5.96954e-34	9.91708e-32
ENSMMUG00000009788	452111	-2.16359	0.178926	-12.1358	6.82117e-34	1.11534e-31
ENSMMUG00000018186	121.965	-3.79015	0.316485	-12.0835	1.29029e-33	2.06109e-31
ENSMMUG00000007457	5354.7	-2.50657	0.209203	-12.0097	3.15827e-33	4.89437e-31
ENSMMUG00000022529	2880.12	-4.74221	0.412283	-11.7369	8.24992e-32	1.14978e-29
ENSMMUG00000049227	1395.33	-3.35311	0.290656	-11.6753	1.70515e-31	2.29929e-29
ENSMMUG00000009844	7127.86	-2.32745	0.204003	-11.5054	1.2385e-30	1.59743e-28
ENSMMUG00000013895	10937.1	-2.0744	0.181191	-11.4926	1.43712e-30	1.84217e-28
ENSMMUG00000048425	83712.6	-2.13425	0.187905	-11.4415	2.59377e-30	3.22528e-28
ENSMMUG00000020654	6815.86	-1.64718	0.145838	-11.3337	8.93611e-30	1.07888e-27
ENSMMUG00000005066	880.197	-3.11642	0.281486	-11.2825	1.60164e-29	1.91147e-27
ENSMMUG00000001297	25333.2	-2.2526	0.201389	-11.2228	3.14971e-29	3.63371e-27
ENSMMUG00000040238	4375.37	-1.63768	0.147151	-11.1787	5.18425e-29	5.81925e-27
ENSMMUG00000009922	1042.82	-2.3885	0.217219	-11.0943	1.33749e-28	1.46181e-26
ENSMMUG00000010696	6523.91	-1.78996	0.16246	-11.0409	2.42534e-28	2.59612e-26
ENSMMUG00000012307	1426.57	-3.89902	0.365493	-10.992	4.1745e-28	4.37816e-26
ENSMMUG00000010115	2730.34	-2.65403	0.242313	-10.9902	4.25779e-28	4.44308e-26
ENSMMUG00000011345	2155.71	-2.15534	0.198023	-10.9883	4.34976e-28	4.51635e-26
ENSMMUG00000018257	11119.8	-2.90757	0.268127	-10.9638	5.70627e-28	5.83726e-26
ENSMMUG00000018024	619.487	-4.69716	0.436753	-10.9456	6.97384e-28	6.96244e-26
ENSMMUG00000016390	3040.23	-3.56976	0.332387	-10.9343	7.89844e-28	7.81043e-26
ENSMMUG00000003563	476.337	-4.8492	0.465101	-10.838	2.27327e-27	2.09808e-25
ENSMMUG00000022248	2683.9	-2.59115	0.244048	-10.7374	6.79384e-27	6.16074e-25
ENSMMUG00000046254	10754.2	-3.55481	0.344038	-10.6828	1.22495e-26	1.07785e-24
ENSMMUG00000009084	343.365	-2.19884	0.207821	-10.6495	1.75398e-26	1.52398e-24
ENSMMUG00000000653	206894	-2.24433	0.212203	-10.6361	2.02326e-26	1.73616e-24
ENSMMUG00000020953	196.583	-4.28675	0.40956	-10.6332	2.08885e-26	1.78507e-24
ENSMMUG00000021986	40986.7	-1.62151	0.153789	-10.5766	3.82467e-26	3.21551e-24
ENSMMUG00000011798	18732.1	-1.2681	0.120267	-10.5638	4.38358e-26	3.6558e-24
ENSMMUG00000023517	5139.84	-4.49583	0.437607	-10.5583	4.64974e-26	3.84687e-24
ENSMMUG00000014176	442.208	-4.12667	0.399857	-10.5301	6.27686e-26	5.0718e-24
ENSMMUG00000023249	345.012	-2.24924	0.215449	-10.5056	8.13698e-26	6.54932e-24
ENSMMUG00000017583	9453.42	-1.64174	0.157204	-10.4946	9.14866e-26	7.33518e-24
ENSMMUG00000021079	7514.77	-2.24054	0.215125	-10.4867	9.94442e-26	7.9121e-24
ENSMMUG00000001480	3263.71	-1.51702	0.145329	-10.4284	1.84029e-25	1.44209e-23
ENSMMUG00000002320	68549.3	-1.67272	0.162227	-10.3486	4.24751e-25	3.23091e-23
ENSMMUG00000007322	469.964	-4.05197	0.403303	-10.2814	8.54801e-25	6.31701e-23
ENSMMUG00000018148	7340.82	-1.6776	0.163268	-10.2659	1.0036e-24	7.39033e-23
ENSMMUG00000048987	378.008	-1.86854	0.184803	-10.1982	2.01982e-24	1.46656e-22
ENSMMUG00000011648	6650.8	-1.19988	0.118222	-10.1768	2.51664e-24	1.80209e-22
ENSMMUG00000000779	12769.7	-1.45861	0.14424	-10.145	3.48643e-24	2.47096e-22
ENSMMUG00000011607	2074.1	-3.00665	0.302961	-10.13	4.06543e-24	2.85212e-22
ENSMMUG00000046992	2545.01	-1.90028	0.188771	-10.1288	4.11642e-24	2.87816e-22
ENSMMUG00000012069	1096.6	-2.04475	0.20342	-10.116	4.6902e-24	3.26834e-22
ENSMMUG00000044009	152.76	-4.13354	0.413454	-10.0934	5.90641e-24	4.06134e-22
ENSMMUG00000006139	14250.9	-1.22196	0.121865	-10.0682	7.63899e-24	5.16714e-22
ENSMMUG00000002195	107.263	-3.65524	0.367436	-10.0626	8.08718e-24	5.4349e-22
ENSMMUG00000044958	860.699	-2.15213	0.216539	-10.0611	8.21105e-24	5.50034e-22
ENSMMUG00000016250	4107.15	-1.19773	0.119805	-10.0093	1.38772e-23	9.14841e-22
ENSMMUG00000007273	5016.21	-1.90139	0.191491	-10.0073	1.41555e-23	9.3023e-22
ENSMMUG00000000507	156266	-2.58334	0.262225	-9.98204	1.82678e-23	1.18547e-21
ENSMMUG00000005915	8067.17	-3.91129	0.402793	-9.97708	1.92042e-23	1.24235e-21
ENSMMUG00000044910	4599.83	-1.85033	0.188018	-9.92427	3.26479e-23	2.07965e-21
ENSMMUG00000003357	21046.8	-1.17527	0.119382	-9.86986	5.62446e-23	3.48649e-21
ENSMMUG00000007039	4888.94	-2.00193	0.204904	-9.84192	7.42767e-23	4.54994e-21
ENSMMUG00000012163	1870.11	-1.50382	0.154651	-9.78221	1.34243e-22	8.12739e-21
ENSMMUG00000001054	20358.2	-2.06464	0.213309	-9.76429	1.60232e-22	9.589e-21
ENSMMUG00000009945	19566.8	-1.57455	0.162401	-9.74262	1.98376e-22	1.17699e-20
ENSMMUG00000014646	450.885	-4.35252	0.456348	-9.7363	2.11099e-22	1.24891e-20
ENSMMUG00000007998	9161.73	-2.54651	0.266921	-9.72665	2.32122e-22	1.36551e-20
ENSMMUG00000046991	6946.46	-2.39365	0.248685	-9.70508	2.86843e-22	1.6732e-20
ENSMMUG00000018947	2705.26	-1.43487	0.149058	-9.66463	4.26161e-22	2.43123e-20
ENSMMUG00000001845	3818.3	-2.89683	0.303626	-9.65932	4.48837e-22	2.53966e-20
ENSMMUG00000045772	5273.22	-1.54111	0.162661	-9.52607	1.63354e-21	8.72033e-20
ENSMMUG00000008443	1057.05	-1.73445	0.182524	-9.5194	1.74176e-21	9.2742e-20
ENSMMUG00000014601	1574.93	-2.10634	0.223976	-9.51078	1.89244e-21	1.00508e-19
ENSMMUG00000010805	19438.1	-1.50903	0.159593	-9.48734	2.37005e-21	1.24284e-19
ENSMMUG00000003275	4355.53	-2.12236	0.226138	-9.481	2.51869e-21	1.31746e-19
ENSMMUG00000006492	8129.7	-1.48704	0.158899	-9.39425	5.76288e-21	2.89763e-19
ENSMMUG00000019252	169.514	-2.95639	0.31835	-9.36869	7.34417e-21	3.65729e-19
ENSMMUG00000017145	4752.08	-1.23426	0.132256	-9.35497	8.36274e-21	4.15456e-19
ENSMMUG00000007090	18143.4	-2.01166	0.216594	-9.35173	8.62297e-21	4.27362e-19
ENSMMUG00000006397	7136.4	-1.41143	0.152519	-9.29626	1.45472e-20	7.10792e-19
ENSMMUG00000047848	12079.1	-1.4526	0.157238	-9.27037	1.85501e-20	9.00028e-19
ENSMMUG00000016187	15508.7	-2.97253	0.330315	-9.24836	2.27972e-20	1.09839e-18
ENSMMUG00000044706	95892.4	-1.67586	0.181802	-9.24676	2.31391e-20	1.10972e-18
ENSMMUG00000019253	2203.78	-1.74687	0.19069	-9.20169	3.52376e-20	1.66557e-18
ENSMMUG00000000384	670.393	-3.43637	0.383728	-9.19678	3.6884e-20	1.73681e-18
ENSMMUG00000012590	683.046	-1.60983	0.177035	-9.14444	5.99392e-20	2.75376e-18
ENSMMUG00000020052	2041.41	-2.04042	0.225849	-9.11463	7.89411e-20	3.59494e-18
ENSMMUG00000018395	6270.77	-1.04547	0.115258	-9.08247	1.06136e-19	4.77063e-18
ENSMMUG00000011907	470.045	-2.57932	0.29013	-9.05734	1.3367e-19	5.95663e-18
ENSMMUG00000020350	6939.36	-1.59672	0.177274	-9.04767	1.46049e-19	6.46665e-18
ENSMMUG00000007398	1274.58	-2.42718	0.272315	-9.03691	1.61168e-19	7.09071e-18
ENSMMUG00000001924	2220.91	-1.11306	0.123852	-9.00669	2.12362e-19	9.18732e-18
ENSMMUG00000022689	1843.56	-2.17313	0.24372	-8.98222	2.65347e-19	1.13847e-17
ENSMMUG00000019125	168.495	-3.57169	0.418013	-8.92751	4.35719e-19	1.83905e-17
ENSMMUG00000041688	2130.08	-1.79055	0.203396	-8.90658	5.26308e-19	2.2169e-17
ENSMMUG00000003702	46881.7	-1.21019	0.136675	-8.88734	6.25889e-19	2.62041e-17
ENSMMUG00000009140	5436.6	-1.58347	0.180177	-8.84236	9.37141e-19	3.86124e-17
ENSMMUG00000013283	2136.24	-3.09871	0.357041	-8.84064	9.51684e-19	3.9134e-17
ENSMMUG00000013246	10492.5	-1.00188	0.114088	-8.80426	1.31721e-18	5.36337e-17
ENSMMUG00000020987	4718.37	-3.54348	0.421543	-8.7964	1.41275e-18	5.74114e-17
ENSMMUG00000013847	366.535	-4.00336	0.478056	-8.79112	1.48074e-18	6.00566e-17
ENSMMUG00000010322	9961.58	-2.1056	0.241256	-8.78162	1.6113e-18	6.49712e-17
ENSMMUG00000000277	3361.54	-1.64213	0.188169	-8.77712	1.67707e-18	6.74922e-17
ENSMMUG00000005782	1173.37	-2.09984	0.241776	-8.76298	1.90149e-18	7.60817e-17
ENSMMUG00000017633	2481.83	-1.09134	0.125089	-8.75878	1.97372e-18	7.85178e-17
ENSMMUG00000011995	2764.74	-1.49742	0.172608	-8.74097	2.31122e-18	9.03858e-17
ENSMMUG00000039139	3765.15	-1.72771	0.200032	-8.70054	3.30313e-18	1.27496e-16
ENSMMUG00000046259	7540.88	-1.42288	0.163995	-8.69482	3.47379e-18	1.33834e-16
ENSMMUG00000011180	1599.17	-1.1628	0.134483	-8.68012	3.95355e-18	1.51196e-16
ENSMMUG00000014753	6201.63	-1.27497	0.147938	-8.64697	5.28837e-18	2.00033e-16
ENSMMUG00000004094	10649.5	-2.50445	0.295739	-8.64182	5.53258e-18	2.08511e-16
ENSMMUG00000006779	717.735	-3.81785	0.443904	-8.62972	6.15039e-18	2.3054e-16
ENSMMUG00000010703	2927	-2.05566	0.241345	-8.62258	6.54621e-18	2.44935e-16
ENSMMUG00000009087	12331.1	-1.10807	0.129251	-8.5953	8.30492e-18	3.07415e-16
ENSMMUG00000010895	10657.4	-2.88153	0.343502	-8.58813	8.83961e-18	3.26045e-16
ENSMMUG00000006528	124.958	-2.87154	0.341605	-8.58103	9.40241e-18	3.46189e-16
ENSMMUG00000004960	1425.93	-2.62231	0.310684	-8.57716	9.72414e-18	3.56769e-16
ENSMMUG00000004064	5314.04	-0.991599	0.116379	-8.54656	1.26816e-17	4.62011e-16
ENSMMUG00000044056	3786.33	-2.02051	0.239366	-8.54246	1.31392e-17	4.77009e-16
ENSMMUG00000001776	8378.7	-2.12944	0.253594	-8.51805	1.62261e-17	5.86002e-16
ENSMMUG00000014555	1775.72	-2.06801	0.246082	-8.50337	1.84159e-17	6.59353e-16
ENSMMUG00000016703	6775.6	-1.37897	0.163194	-8.5019	1.86516e-17	6.66643e-16
ENSMMUG00000013284	8550.33	-2.20155	0.261157	-8.49869	1.9175e-17	6.84172e-16
ENSMMUG00000011475	19077.1	-2.93275	0.350375	-8.49638	1.95595e-17	6.96694e-16
ENSMMUG00000015132	2473.5	-1.11445	0.131718	-8.49086	2.05109e-17	7.29332e-16
ENSMMUG00000004719	7537.03	-1.19601	0.141925	-8.45956	2.6839e-17	9.43044e-16
ENSMMUG00000000635	1524.5	-3.52885	0.435319	-8.40657	4.22171e-17	1.45628e-15
ENSMMUG00000006803	37132.4	-1.35583	0.162034	-8.40106	4.42471e-17	1.52377e-15
ENSMMUG00000019563	76372.7	-1.77976	0.212668	-8.40038	4.45041e-17	1.53009e-15
ENSMMUG00000031678	654.772	-1.6126	0.193866	-8.39627	4.60888e-17	1.58195e-15
ENSMMUG00000018718	1272.13	-2.4091	0.291547	-8.39365	4.71274e-17	1.61493e-15
ENSMMUG00000021183	9952.19	-2.36915	0.286127	-8.36513	6.00472e-17	2.04082e-15
ENSMMUG00000009029	5324.34	-1.21159	0.145608	-8.36157	6.18876e-17	2.09993e-15
ENSMMUG00000015292	939.677	-2.01007	0.242757	-8.36046	6.2475e-17	2.1164e-15
ENSMMUG00000014830	13956.9	-2.73475	0.334696	-8.36011	6.26596e-17	2.1192e-15
ENSMMUG00000001194	5402.69	-2.20209	0.266111	-8.35843	6.35597e-17	2.14615e-15
ENSMMUG00000019831	9388.77	-1.69203	0.204022	-8.35024	6.8126e-17	2.28916e-15
ENSMMUG00000041372	47273.6	-1.28029	0.153868	-8.34446	7.15422e-17	2.39234e-15
ENSMMUG00000008106	2106.98	-1.1377	0.136638	-8.34403	7.18016e-17	2.39716e-15
ENSMMUG00000010664	828.238	-3.07294	0.378546	-8.33068	8.03827e-17	2.6665e-15
ENSMMUG00000021249	118.893	-3.00869	0.363726	-8.32222	8.63295e-17	2.84107e-15
ENSMMUG00000003500	3515.96	-1.53607	0.185596	-8.32236	8.62261e-17	2.84107e-15
ENSMMUG00000011695	2250.39	-1.31083	0.158235	-8.31913	8.86119e-17	2.91157e-15
ENSMMUG00000015774	2028.35	-2.1509	0.262279	-8.31579	9.11447e-17	2.99006e-15
ENSMMUG00000017921	72741.4	-1.62386	0.196807	-8.30952	9.60939e-17	3.1425e-15
ENSMMUG00000046256	1426.41	-1.32877	0.160378	-8.29492	1.08655e-16	3.53104e-15
ENSMMUG00000010236	21025.5	-1.4865	0.181072	-8.26183	1.43459e-16	4.59734e-15
ENSMMUG00000000801	9052.25	-1.11375	0.135437	-8.25216	1.55563e-16	4.97755e-15
ENSMMUG00000008515	3603	-2.42186	0.298773	-8.25175	1.56085e-16	4.98657e-15
ENSMMUG00000019785	22807.3	-0.981575	0.119386	-8.23907	1.73549e-16	5.51057e-15
ENSMMUG00000037753	391.649	-1.85852	0.227567	-8.23843	1.74489e-16	5.53197e-15
ENSMMUG00000023143	1023.3	-1.6487	0.202216	-8.22875	1.89182e-16	5.97952e-15
ENSMMUG00000016647	1565.24	-2.40543	0.299383	-8.21522	2.11771e-16	6.66308e-15
ENSMMUG00000015512	4089.28	-1.9276	0.236814	-8.18975	2.61777e-16	8.22399e-15
ENSMMUG00000014720	1385.77	-1.09681	0.134539	-8.17632	2.92637e-16	9.09716e-15
ENSMMUG00000010673	1448.62	-2.24515	0.276849	-8.16848	3.12299e-16	9.69388e-15
ENSMMUG00000011660	7112.64	-2.10871	0.261751	-8.16714	3.1579e-16	9.78761e-15
ENSMMUG00000013878	6608.4	-1.38738	0.170475	-8.16664	3.17087e-16	9.79855e-15
ENSMMUG00000007763	10146	-1.01816	0.125044	-8.16678	3.16724e-16	9.79855e-15
ENSMMUG00000007329	5181.66	-2.35317	0.292603	-8.15089	3.61268e-16	1.10456e-14
ENSMMUG00000019746	6274.63	-1.0946	0.134725	-8.15074	3.61698e-16	1.10456e-14
ENSMMUG00000009043	1944.5	-1.62385	0.201283	-8.13349	4.17091e-16	1.26813e-14
ENSMMUG00000018657	3871.04	-2.1229	0.265998	-8.13156	4.23814e-16	1.28668e-14
ENSMMUG00000021477	7775.55	-1.32965	0.164449	-8.13077	4.26572e-16	1.29317e-14
ENSMMUG00000015412	1182.07	-3.59921	0.47624	-8.1271	4.39673e-16	1.329e-14
ENSMMUG00000019291	158453	-1.29263	0.158859	-8.12455	4.49033e-16	1.35532e-14
ENSMMUG00000012572	641.961	-3.22831	0.410808	-8.11807	4.73672e-16	1.42555e-14
ENSMMUG00000044377	34694.7	-1.24108	0.15345	-8.11287	4.94398e-16	1.48577e-14
ENSMMUG00000013313	5277.95	-1.50075	0.185505	-8.11154	4.99812e-16	1.49987e-14
ENSMMUG00000038511	4389.14	-1.62687	0.202031	-8.10849	5.1252e-16	1.53579e-14
ENSMMUG00000019967	2887.59	-3.98001	0.523677	-8.10214	5.40019e-16	1.61353e-14
ENSMMUG00000019189	2395.23	-0.954002	0.118	-8.10229	5.3933e-16	1.61353e-14
ENSMMUG00000009506	10294.1	-1.31314	0.163466	-8.06563	7.28616e-16	2.15841e-14
ENSMMUG00000015544	6684.86	-0.99069	0.123084	-8.06536	7.30213e-16	2.16006e-14
ENSMMUG00000019668	2946.81	-1.52805	0.190433	-8.06393	7.38812e-16	2.18239e-14
ENSMMUG00000001077	4533.26	-2.50502	0.313559	-8.05204	8.1426e-16	2.38826e-14
ENSMMUG00000022808	12298.5	-1.18125	0.147383	-8.04721	8.47036e-16	2.4774e-14
ENSMMUG00000000195	6972.33	-2.25712	0.283059	-8.03891	9.06391e-16	2.63985e-14
ENSMMUG00000022079	2623.53	-2.13218	0.268374	-8.03443	9.40172e-16	2.73057e-14
ENSMMUG00000000833	7850.05	-1.83625	0.230745	-8.03204	9.58674e-16	2.78042e-14
ENSMMUG00000006120	3170.97	-2.16427	0.273683	-8.0262	1.00534e-15	2.91171e-14
ENSMMUG00000023012	11703.3	-1.10955	0.138606	-8.02501	1.01517e-15	2.93607e-14
ENSMMUG00000019605	17644.1	-1.44898	0.181974	-8.00636	1.18151e-15	3.39354e-14
ENSMMUG00000029639	2428.9	-2.71794	0.342331	-7.98734	1.37882e-15	3.94388e-14
ENSMMUG00000013973	9072.32	-1.07935	0.135503	-7.98585	1.3956e-15	3.98638e-14
ENSMMUG00000014869	2255.38	-2.09832	0.266926	-7.97611	1.51017e-15	4.3018e-14
ENSMMUG00000001375	1855.71	-1.35064	0.170319	-7.97046	1.58081e-15	4.48457e-14
ENSMMUG00000001551	8638.71	-1.63894	0.207166	-7.96138	1.70128e-15	4.81976e-14
ENSMMUG00000022417	8312.18	-1.47813	0.187712	-7.95156	1.84178e-15	5.2036e-14
ENSMMUG00000001744	1585.82	-1.37028	0.173475	-7.93842	2.04777e-15	5.77771e-14
ENSMMUG00000014757	793.768	-1.88888	0.240297	-7.91219	2.5291e-15	7.08762e-14
ENSMMUG00000006163	11454.7	-1.31094	0.16682	-7.90345	2.71298e-15	7.56212e-14
ENSMMUG00000020386	1754.83	-1.69244	0.215558	-7.8948	2.90792e-15	8.0622e-14
ENSMMUG00000048893	1603.15	-1.12131	0.142493	-7.89196	2.9747e-15	8.22538e-14
ENSMMUG00000021722	3201.45	-1.10145	0.140338	-7.87507	3.40563e-15	9.35468e-14
ENSMMUG00000012484	5474.93	-1.82966	0.236032	-7.86313	3.74649e-15	1.02368e-13
ENSMMUG00000011704	3062.89	-2.2292	0.291996	-7.86199	3.78091e-15	1.03133e-13
ENSMMUG00000011547	2732.96	-1.9485	0.249358	-7.86187	3.78444e-15	1.03133e-13
ENSMMUG00000003180	1994.44	-2.25661	0.295544	-7.84756	4.24224e-15	1.14706e-13
ENSMMUG00000009207	9918.53	-1.1781	0.151009	-7.83064	4.85407e-15	1.30739e-13
ENSMMUG00000016063	534.637	-3.18933	0.423837	-7.82251	5.17807e-15	1.38925e-13
ENSMMUG00000004869	6871.72	-1.49604	0.192739	-7.82223	5.18943e-15	1.3905e-13
ENSMMUG00000023156	1998.14	-1.47732	0.189945	-7.81879	5.33344e-15	1.42724e-13
ENSMMUG00000014433	11807.4	-1.19863	0.154504	-7.78995	6.70344e-15	1.7801e-13
ENSMMUG00000008593	1632.99	-1.04836	0.135028	-7.78407	7.02297e-15	1.86257e-13
ENSMMUG00000030395	276.895	-2.59833	0.340052	-7.78236	7.11847e-15	1.88549e-13
ENSMMUG00000016306	2710.82	-1.2627	0.163058	-7.77661	7.44928e-15	1.96809e-13
ENSMMUG00000005502	55872.6	-1.2526	0.162428	-7.73466	1.03677e-14	2.70811e-13
ENSMMUG00000019994	7564.01	-2.13903	0.279963	-7.73427	1.04e-14	2.70973e-13
ENSMMUG00000015334	1219.26	-2.33238	0.306935	-7.72915	1.08268e-14	2.81037e-13
ENSMMUG00000040702	6117.59	-3.87654	0.483501	-7.72054	1.15838e-14	2.9919e-13
ENSMMUG00000006561	2935.7	-1.60145	0.208631	-7.71198	1.2388e-14	3.18774e-13
ENSMMUG00000010839	1372.74	-1.47828	0.19282	-7.70403	1.31837e-14	3.38828e-13
ENSMMUG00000016544	6452.1	-1.29886	0.169231	-7.70231	1.33633e-14	3.43018e-13
ENSMMUG00000016712	586.649	-2.81395	0.37437	-7.69824	1.3795e-14	3.53228e-13
ENSMMUG00000006489	73575.6	-1.18364	0.154594	-7.69459	1.41951e-14	3.62578e-13
ENSMMUG00000022645	1030.35	-1.59719	0.209052	-7.69053	1.46532e-14	3.7336e-13
ENSMMUG00000013499	31680.9	-1.24072	0.162033	-7.68691	1.50733e-14	3.83594e-13
ENSMMUG00000013165	3411.25	-1.10031	0.14362	-7.68668	1.50999e-14	3.83799e-13
ENSMMUG00000010874	2276.47	-1.20556	0.158032	-7.67602	1.64111e-14	4.1459e-13
ENSMMUG00000007277	6987.21	-1.11411	0.145387	-7.67533	1.64987e-14	4.15792e-13
ENSMMUG00000020185	9266.41	-0.768458	0.100316	-7.67066	1.71115e-14	4.30713e-13
ENSMMUG00000029059	261047	-2.62576	0.345814	-7.65359	1.9544e-14	4.87801e-13
ENSMMUG00000029834	12411.9	-3.40787	0.460853	-7.64568	2.07841e-14	5.17509e-13
ENSMMUG00000019034	18487	-1.25585	0.164928	-7.64543	2.08247e-14	5.17899e-13
ENSMMUG00000044916	3178.23	-2.23965	0.299594	-7.61819	2.57248e-14	6.31445e-13
ENSMMUG00000001482	902.796	-1.46607	0.194009	-7.61442	2.64885e-14	6.49423e-13
ENSMMUG00000021070	8562.43	-1.2289	0.162204	-7.60897	2.7629e-14	6.742e-13
ENSMMUG00000000383	628.594	-1.4712	0.194285	-7.60861	2.77052e-14	6.75266e-13
ENSMMUG00000041595	11874.3	-1.53541	0.204054	-7.59731	3.02352e-14	7.34344e-13
ENSMMUG00000003237	12772.2	-1.54875	0.205913	-7.58667	3.28223e-14	7.95317e-13
ENSMMUG00000030420	2036.17	-1.50781	0.200231	-7.57303	3.64614e-14	8.78373e-13
ENSMMUG00000037849	198.45	-3.5966	0.503343	-7.57018	3.72709e-14	8.96834e-13
ENSMMUG00000043771	27272.7	-1.88944	0.252104	-7.54953	4.36844e-14	1.03674e-12
ENSMMUG00000008164	1999.31	-2.52898	0.338335	-7.5298	5.08173e-14	1.20054e-12
ENSMMUG00000002660	8529.43	-2.30361	0.312145	-7.52786	5.15806e-14	1.21718e-12
ENSMMUG00000004813	2867.85	-2.0704	0.278873	-7.51463	5.70735e-14	1.34528e-12
ENSMMUG00000047000	11985.7	-0.967125	0.129008	-7.51417	5.72738e-14	1.34833e-12
ENSMMUG00000000451	12792.1	-1.53534	0.205875	-7.51356	5.75422e-14	1.35172e-12
ENSMMUG00000000433	1759.86	-1.71632	0.231055	-7.50972	5.92543e-14	1.3888e-12
ENSMMUG00000006353	17880.9	-0.898934	0.120016	-7.50741	6.03067e-14	1.41187e-12
ENSMMUG00000003615	2288.03	-1.51527	0.203492	-7.50629	6.08279e-14	1.42247e-12
ENSMMUG00000047118	23040.1	-1.61612	0.216731	-7.50579	6.10593e-14	1.42627e-12
ENSMMUG00000022686	84138.5	-1.15493	0.154465	-7.50394	6.19294e-14	1.44497e-12
ENSMMUG00000015154	7169.2	-1.80062	0.242523	-7.50369	6.20464e-14	1.44608e-12
ENSMMUG00000041388	6781.15	-2.13796	0.289709	-7.50091	6.33754e-14	1.4754e-12
ENSMMUG00000021081	25882.6	-2.07482	0.279537	-7.48771	7.00835e-14	1.61886e-12
ENSMMUG00000022879	6440.85	-1.58875	0.213894	-7.48785	7.00107e-14	1.61886e-12
ENSMMUG00000009382	1929.61	-1.47999	0.198081	-7.47945	7.46318e-14	1.72009e-12
ENSMMUG00000031357	11996.4	-1.59023	0.214272	-7.47571	7.67897e-14	1.76787e-12
ENSMMUG00000030920	1662.28	-1.84048	0.250098	-7.46653	8.2339e-14	1.89352e-12
ENSMMUG00000019467	2280.29	-1.27228	0.171396	-7.46489	8.33708e-14	1.91513e-12
ENSMMUG00000012846	15675.9	-0.996545	0.134036	-7.4517	9.21424e-14	2.11195e-12
ENSMMUG00000031253	18379.6	-1.85296	0.250739	-7.44743	9.51741e-14	2.17903e-12
ENSMMUG00000046292	1881.68	-1.94031	0.263776	-7.44167	9.94169e-14	2.27367e-12
ENSMMUG00000030099	1221.74	-1.69539	0.229579	-7.4346	1.04883e-13	2.39341e-12
ENSMMUG00000015548	6579.73	-1.80823	0.249388	-7.43288	1.06257e-13	2.42209e-12
ENSMMUG00000021091	4059.38	-0.93902	0.126732	-7.4312	1.07614e-13	2.44766e-12
ENSMMUG00000007568	1049.04	-0.988516	0.133393	-7.42969	1.08849e-13	2.47303e-12
ENSMMUG00000005098	40009.3	-1.48186	0.200707	-7.42919	1.09262e-13	2.47971e-12
ENSMMUG00000004788	945.69	-1.93107	0.261212	-7.42854	1.09804e-13	2.48657e-12
ENSMMUG00000016719	6130.37	-2.38973	0.326874	-7.42662	1.11408e-13	2.51741e-12
ENSMMUG00000009157	94225.6	-1.56502	0.212369	-7.424	1.13639e-13	2.56224e-12
ENSMMUG00000001940	25960.9	-2.02138	0.276858	-7.42168	1.15645e-13	2.60464e-12
ENSMMUG00000009255	5509.19	-1.21421	0.164563	-7.41944	1.17612e-13	2.64608e-12
ENSMMUG00000048534	74.2228	-3.1348	0.43872	-7.41867	1.183e-13	2.6558e-12
ENSMMUG00000015285	2109.85	-0.848382	0.114586	-7.41875	1.1823e-13	2.6558e-12
ENSMMUG00000021813	1022.74	-1.94761	0.265677	-7.41606	1.20653e-13	2.69986e-12
ENSMMUG00000011031	1349.27	-2.06339	0.281701	-7.4117	1.24691e-13	2.78723e-12
ENSMMUG00000046993	63.851	-2.66038	0.371985	-7.41038	1.25936e-13	2.80901e-12
ENSMMUG00000042327	407.639	-1.87114	0.255951	-7.40783	1.28385e-13	2.85443e-12
ENSMMUG00000009842	176.961	-2.17778	0.297761	-7.40111	1.35047e-13	2.99614e-12
ENSMMUG00000011966	34985.8	-1.56293	0.21345	-7.38884	1.48117e-13	3.2791e-12
ENSMMUG00000020451	4496.19	-2.07965	0.286166	-7.38502	1.52433e-13	3.3639e-12
ENSMMUG00000004784	1679.07	-1.2483	0.170155	-7.38317	1.54568e-13	3.40739e-12
ENSMMUG00000011062	2549.62	-0.662353	0.0899068	-7.38121	1.56861e-13	3.45428e-12
ENSMMUG00000041169	11896.8	-1.08609	0.147744	-7.37423	1.65299e-13	3.62471e-12
ENSMMUG00000013071	48306.2	-1.90015	0.262136	-7.37364	1.66033e-13	3.63597e-12
ENSMMUG00000001278	1375.99	-3.49541	0.468843	-7.37295	1.66889e-13	3.64801e-12
ENSMMUG00000007401	410.805	-2.33867	0.32468	-7.35636	1.88993e-13	4.10097e-12
ENSMMUG00000014408	9993.61	-1.44248	0.197103	-7.35534	1.90441e-13	4.12808e-12
ENSMMUG00000015288	5481.18	-1.27253	0.173991	-7.35429	1.9195e-13	4.1562e-12
ENSMMUG00000000523	19949.4	-1.88838	0.259233	-7.35028	1.97793e-13	4.26075e-12
ENSMMUG00000019731	63210.5	-1.52355	0.208774	-7.35039	1.97636e-13	4.26075e-12
ENSMMUG00000016969	5998.16	-1.62489	0.223741	-7.34071	2.12469e-13	4.5627e-12
ENSMMUG00000019774	1114.64	-1.368	0.187924	-7.31547	2.56489e-13	5.48279e-12
ENSMMUG00000030964	11909.1	-0.850797	0.116887	-7.30215	2.83213e-13	6.01966e-12
ENSMMUG00000017180	2280.7	-2.9256	0.418572	-7.29953	2.88776e-13	6.12536e-12
ENSMMUG00000022020	1784.32	-1.24593	0.171533	-7.29863	2.90722e-13	6.1478e-12
ENSMMUG00000022995	3766.81	-1.79479	0.250937	-7.29684	2.94597e-13	6.21076e-12
ENSMMUG00000013538	1036.31	-2.0533	0.286798	-7.29529	2.98018e-13	6.27016e-12
ENSMMUG00000048976	1731.41	-2.75756	0.394642	-7.29306	3.02985e-13	6.34949e-12
ENSMMUG00000000291	2516.25	-2.39809	0.336678	-7.29314	3.0282e-13	6.34949e-12
ENSMMUG00000007095	5201.54	-1.11044	0.152749	-7.29127	3.07042e-13	6.42746e-12
ENSMMUG00000006720	6184.99	-1.21829	0.16838	-7.26209	3.81163e-13	7.92315e-12
ENSMMUG00000017426	13487.4	-2.38372	0.33317	-7.26022	3.86471e-13	8.01743e-12
ENSMMUG00000001392	2246	-1.34926	0.187141	-7.25948	3.8858e-13	8.05315e-12
ENSMMUG00000020401	4333.77	-1.68967	0.235242	-7.25841	3.91677e-13	8.10923e-12
ENSMMUG00000012283	8568.42	-1.95565	0.275362	-7.24325	4.38055e-13	9.05139e-12
ENSMMUG00000013160	2471.49	-2.57087	0.361482	-7.23513	4.65081e-13	9.59074e-12
ENSMMUG00000011906	4919.16	-0.937216	0.130049	-7.23268	4.73554e-13	9.75578e-12
ENSMMUG00000021120	28491.5	-0.947959	0.131415	-7.23006	4.82763e-13	9.93564e-12
ENSMMUG00000008006	5792.02	-0.680912	0.0943737	-7.22175	5.13225e-13	1.05313e-11
ENSMMUG00000022009	18349.4	-1.16321	0.162107	-7.21847	5.25741e-13	1.07456e-11
ENSMMUG00000014072	356.192	-2.69523	0.376631	-7.2183	5.26405e-13	1.07486e-11
ENSMMUG00000015282	2209.94	-1.49469	0.208707	-7.21142	5.53726e-13	1.12732e-11
ENSMMUG00000000766	13603.4	-1.29313	0.179956	-7.20992	5.59835e-13	1.13864e-11
ENSMMUG00000011949	21063.9	-1.55018	0.216677	-7.19982	6.02917e-13	1.22387e-11
ENSMMUG00000015448	1245.96	-2.03745	0.289966	-7.16813	7.60286e-13	1.52101e-11
ENSMMUG00000017701	780.843	-1.64499	0.230129	-7.16778	7.62223e-13	1.52342e-11
ENSMMUG00000019956	2376.47	-1.02675	0.143631	-7.16486	7.78665e-13	1.55329e-11
ENSMMUG00000023556	1414.08	-0.929797	0.130254	-7.16169	7.969e-13	1.58814e-11
ENSMMUG00000047833	3785.6	-1.17507	0.164995	-7.1581	8.18041e-13	1.62559e-11
ENSMMUG00000045542	1939.03	-1.42018	0.200238	-7.15772	8.20302e-13	1.62853e-11
ENSMMUG00000049074	965.42	-1.19179	0.168092	-7.15449	8.39828e-13	1.66252e-11
ENSMMUG00000021085	4179.45	-0.917716	0.128804	-7.14603	8.9322e-13	1.76485e-11
ENSMMUG00000009917	12988.7	-1.45053	0.204417	-7.14453	9.03026e-13	1.78253e-11
ENSMMUG00000046257	211.053	-1.54356	0.217925	-7.13977	9.34861e-13	1.84013e-11
ENSMMUG00000021868	4461.41	-1.27759	0.180062	-7.13624	9.59217e-13	1.88449e-11
ENSMMUG00000020560	770.126	-1.48114	0.209216	-7.13485	9.68928e-13	1.90177e-11
ENSMMUG00000008224	5528.69	-1.71428	0.243137	-7.11895	1.08753e-12	2.12653e-11
ENSMMUG00000004958	3558.54	-2.5358	0.357742	-7.11378	1.12905e-12	2.20563e-11
ENSMMUG00000021587	1059.79	-3.0571	0.420674	-7.1053	1.20059e-12	2.3344e-11
ENSMMUG00000012531	2597.3	-1.12249	0.158388	-7.10514	1.20205e-12	2.33505e-11
ENSMMUG00000046007	1645.66	-1.89578	0.269616	-7.10438	1.20867e-12	2.34573e-11
ENSMMUG00000005919	4014.02	-0.887498	0.125468	-7.10043	1.24367e-12	2.4114e-11
ENSMMUG00000032304	6977.28	-2.53184	0.362555	-7.09833	1.2627e-12	2.44076e-11
ENSMMUG00000031040	9567.23	-1.71216	0.243076	-7.0962	1.28233e-12	2.4748e-11
ENSMMUG00000002153	9231.4	-0.867977	0.122788	-7.09412	1.30175e-12	2.50529e-11
ENSMMUG00000011449	7336.17	-2.13268	0.307422	-7.09181	1.32371e-12	2.54284e-11
ENSMMUG00000008955	12433	-0.814309	0.115037	-7.09182	1.32357e-12	2.54284e-11
ENSMMUG00000012781	140.713	-3.18794	0.47067	-7.08727	1.36787e-12	2.62282e-11
ENSMMUG00000006147	1234.14	-1.15776	0.163861	-7.0849	1.39149e-12	2.66319e-11
ENSMMUG00000007531	3137.51	-1.1845	0.168306	-7.08333	1.40733e-12	2.69103e-11
ENSMMUG00000003017	3951.9	-1.08087	0.153134	-7.08248	1.41597e-12	2.70505e-11
ENSMMUG00000019626	2412.38	-1.22631	0.174094	-7.08	1.44152e-12	2.75134e-11
ENSMMUG00000016887	287.191	-3.72747	0.550046	-7.06772	1.57506e-12	3.00345e-11
ENSMMUG00000038480	3277.37	-2.39159	0.341451	-7.0639	1.61894e-12	3.08147e-11
ENSMMUG00000014345	1949.56	-1.97155	0.282704	-7.06276	1.63225e-12	3.10113e-11
ENSMMUG00000006285	1310.88	-2.64822	0.386632	-7.05685	1.70319e-12	3.23295e-11
ENSMMUG00000000577	886.94	-2.05283	0.297214	-7.05146	1.77048e-12	3.35149e-11
ENSMMUG00000012445	2740.04	-1.17887	0.168146	-7.05022	1.7864e-12	3.37855e-11
ENSMMUG00000008029	7225.66	-1.56089	0.223795	-7.03534	1.98772e-12	3.73548e-11
ENSMMUG00000031557	109.707	-2.49865	0.368873	-7.03402	2.00659e-12	3.76753e-11
ENSMMUG00000003348	10446.2	-3.32782	0.507757	-7.02806	2.09418e-12	3.92844e-11
ENSMMUG00000011389	2240.08	-1.35628	0.194073	-7.02575	2.12922e-12	3.99056e-11
ENSMMUG00000021759	841.787	-1.50056	0.216463	-7.02342	2.16505e-12	4.05404e-11
ENSMMUG00000010820	20811.3	-0.977051	0.139402	-7.02304	2.17098e-12	4.06149e-11
ENSMMUG00000000180	588.287	-1.93245	0.279796	-7.01944	2.22763e-12	4.16372e-11
ENSMMUG00000005813	4384.84	-1.52937	0.219597	-7.01454	2.30707e-12	4.29673e-11
ENSMMUG00000019211	12762.1	-1.05471	0.151508	-7.00261	2.51238e-12	4.66502e-11
ENSMMUG00000020813	6205.45	-1.10288	0.158208	-7.00081	2.5449e-12	4.71851e-11
ENSMMUG00000010827	3414.04	-1.14812	0.164944	-7.00057	2.54915e-12	4.72217e-11
ENSMMUG00000005880	22203.9	-1.10644	0.158621	-6.99979	2.56345e-12	4.74445e-11
ENSMMUG00000048545	1784.99	-0.951228	0.136542	-6.9937	2.67723e-12	4.94181e-11
ENSMMUG00000012783	2344.76	-1.03482	0.148701	-6.98696	2.80903e-12	5.17589e-11
ENSMMUG00000010060	34.1569	-4.7942	0.593923	-6.98277	2.8942e-12	5.32337e-11
ENSMMUG00000010480	3965.33	-1.56925	0.226415	-6.98236	2.90266e-12	5.33422e-11
ENSMMUG00000005298	1424.8	-1.20392	0.172988	-6.97206	3.12339e-12	5.71456e-11
ENSMMUG00000008694	1065.16	-2.65004	0.394222	-6.97127	3.14085e-12	5.74145e-11
ENSMMUG00000016870	2451.93	-2.24405	0.324207	-6.96222	3.34947e-12	6.09065e-11
ENSMMUG00000007513	2872.14	-1.50651	0.218329	-6.95837	3.44244e-12	6.24389e-11
ENSMMUG00000009736	6130.81	-1.55096	0.225346	-6.95741	3.46582e-12	6.27474e-11
ENSMMUG00000021980	22835.8	-1.3119	0.189745	-6.95319	3.57126e-12	6.45437e-11
ENSMMUG00000001782	10168	-2.3617	0.353918	-6.94006	3.91933e-12	7.05887e-11
ENSMMUG00000003508	7199.4	-0.944327	0.136457	-6.93909	3.94622e-12	7.10114e-11
ENSMMUG00000015876	48191.5	-0.801977	0.115888	-6.93833	3.96756e-12	7.13337e-11
ENSMMUG00000000795	824.931	-1.71761	0.253347	-6.93755	3.98946e-12	7.16131e-11
ENSMMUG00000010113	1062.71	-1.44713	0.210603	-6.93499	4.06251e-12	7.27887e-11
ENSMMUG00000003386	3273.14	-1.01768	0.147437	-6.93506	4.06058e-12	7.27887e-11
ENSMMUG00000041850	1088.29	-0.994611	0.143964	-6.93308	4.11776e-12	7.3715e-11
ENSMMUG00000018911	6337.14	-1.91125	0.280829	-6.93134	4.16878e-12	7.45641e-11
ENSMMUG00000012880	5481.64	-1.41983	0.206361	-6.93064	4.18927e-12	7.48016e-11
ENSMMUG00000002483	16149.2	-0.771991	0.111665	-6.92918	4.23301e-12	7.55177e-11
ENSMMUG00000001029	758.157	-1.10947	0.161127	-6.92861	4.25001e-12	7.5691e-11
ENSMMUG00000011359	11429.9	-1.08178	0.156824	-6.9242	4.38452e-12	7.78862e-11
ENSMMUG00000023140	3625.9	-0.719576	0.104223	-6.91899	4.54875e-12	8.07344e-11
ENSMMUG00000017279	11741.6	-2.50693	0.376377	-6.91281	4.75155e-12	8.419e-11
ENSMMUG00000045636	972.65	-1.35078	0.197315	-6.9077	4.92567e-12	8.71265e-11
ENSMMUG00000000511	4450.87	-1.66701	0.243435	-6.90457	5.03542e-12	8.89919e-11
ENSMMUG00000040773	2139.24	-1.45267	0.211903	-6.90214	5.12258e-12	9.03786e-11
ENSMMUG00000017040	6461.35	-0.761331	0.110471	-6.90002	5.19954e-12	9.16585e-11
ENSMMUG00000005539	2932.4	-1.34455	0.196149	-6.89822	5.26581e-12	9.26693e-11
ENSMMUG00000012718	74066.8	-1.10835	0.161695	-6.89314	5.45727e-12	9.58761e-11
ENSMMUG00000039174	5230.22	-0.71484	0.103856	-6.89128	5.5291e-12	9.6974e-11
ENSMMUG00000001614	3741.36	-1.14201	0.166576	-6.89046	5.56138e-12	9.74579e-11
ENSMMUG00000007503	3847	-1.50235	0.219957	-6.89018	5.57206e-12	9.75627e-11
ENSMMUG00000002427	1206.8	-2.3671	0.35592	-6.88472	5.79009e-12	1.01124e-10
ENSMMUG00000000364	4619.9	-1.02988	0.150203	-6.88454	5.79731e-12	1.01165e-10
ENSMMUG00000013483	2213.66	-1.20895	0.176636	-6.87731	6.09918e-12	1.06166e-10
ENSMMUG00000002806	915.523	-2.18605	0.324429	-6.8708	6.3842e-12	1.10755e-10
ENSMMUG00000021606	2129.56	-1.27612	0.187203	-6.86977	6.43035e-12	1.11463e-10
ENSMMUG00000032017	4209.83	-2.68776	0.406542	-6.8638	6.70531e-12	1.15939e-10
ENSMMUG00000014166	6596.06	-1.56234	0.229615	-6.86289	6.74795e-12	1.16579e-10
ENSMMUG00000043152	3529.64	-1.52724	0.2242	-6.86216	6.7826e-12	1.1708e-10
ENSMMUG00000009106	23907.5	-2.25248	0.332839	-6.86142	6.81798e-12	1.17593e-10
ENSMMUG00000009860	70.6745	-2.56481	0.384104	-6.86114	6.83111e-12	1.17722e-10
ENSMMUG00000048414	253.66	-1.33468	0.196579	-6.85103	7.33199e-12	1.25936e-10
ENSMMUG00000016698	1707.38	-1.73701	0.26006	-6.83063	8.45432e-12	1.44258e-10
ENSMMUG00000003570	38705.2	-0.958463	0.140887	-6.82768	8.62999e-12	1.47135e-10
ENSMMUG00000001051	1027.45	-1.18062	0.174185	-6.8254	8.7679e-12	1.49364e-10
ENSMMUG00000040036	7255.27	-1.1605	0.17076	-6.81959	9.13017e-12	1.55153e-10
ENSMMUG00000005027	15147	-1.90707	0.285132	-6.81757	9.25964e-12	1.57225e-10
ENSMMUG00000007723	16055.9	-1.47105	0.217051	-6.81556	9.3899e-12	1.59306e-10
ENSMMUG00000023324	150.817	-2.80516	0.425626	-6.81135	9.66895e-12	1.63773e-10
ENSMMUG00000006507	1256.65	-0.906531	0.133644	-6.80537	1.0079e-11	1.70453e-10
ENSMMUG00000019321	5020.24	-1.54676	0.229134	-6.80342	1.02162e-11	1.72619e-10
ENSMMUG00000019383	1283.81	-3.2298	0.509422	-6.79798	1.061e-11	1.78982e-10
ENSMMUG00000014442	2106.58	-1.36415	0.202055	-6.7972	1.06674e-11	1.79805e-10
ENSMMUG00000006128	5009.64	-1.72265	0.25557	-6.79576	1.07745e-11	1.81462e-10
ENSMMUG00000009015	4164.13	-1.4583	0.216154	-6.78864	1.13193e-11	1.90176e-10
ENSMMUG00000020241	1653.68	-2.48275	0.382184	-6.78276	1.17899e-11	1.97602e-10
ENSMMUG00000006648	2301.1	-1.09041	0.161582	-6.78082	1.195e-11	2.00123e-10
ENSMMUG00000019974	7908.15	-0.740255	0.10951	-6.77723	1.22502e-11	2.04986e-10
ENSMMUG00000014892	3142.76	-1.22281	0.18215	-6.76668	1.31774e-11	2.19792e-10
ENSMMUG00000014216	16353.6	-1.78267	0.266827	-6.76048	1.37533e-11	2.28664e-10
ENSMMUG00000003835	157.281	-2.61053	0.395297	-6.75955	1.3842e-11	2.29955e-10
ENSMMUG00000018757	4678.93	-1.69857	0.253595	-6.75782	1.4008e-11	2.32526e-10
ENSMMUG00000018611	19254.2	-1.18037	0.176188	-6.75567	1.42173e-11	2.35811e-10
ENSMMUG00000011579	2201.21	-2.37076	0.36312	-6.75478	1.43056e-11	2.37087e-10
ENSMMUG00000020471	5802.92	-3.07115	0.49077	-6.74613	1.51842e-11	2.50649e-10
ENSMMUG00000032217	3971.78	-0.935016	0.138896	-6.74523	1.52784e-11	2.52003e-10
ENSMMUG00000023226	1779.22	-1.11638	0.166189	-6.74493	1.53097e-11	2.52319e-10
ENSMMUG00000018434	8436.77	-0.974133	0.144847	-6.74359	1.5452e-11	2.54462e-10
ENSMMUG00000002777	9900.87	-1.25494	0.187367	-6.74224	1.55968e-11	2.56642e-10
ENSMMUG00000010202	14261.5	-2.01816	0.303418	-6.73681	1.61906e-11	2.66203e-10
ENSMMUG00000017421	1049.42	-1.00111	0.149344	-6.73222	1.67097e-11	2.74521e-10
ENSMMUG00000019916	2145.51	-1.35834	0.20373	-6.72908	1.70742e-11	2.79845e-10
ENSMMUG00000006453	2218.04	-3.0634	0.46918	-6.72287	1.78178e-11	2.91571e-10
ENSMMUG00000021968	5889.97	-2.22286	0.335403	-6.71263	1.9115e-11	3.12306e-10
ENSMMUG00000012363	5117.24	-1.52193	0.228269	-6.70947	1.95329e-11	3.18633e-10
ENSMMUG00000006197	2716.84	-1.32259	0.198471	-6.70748	1.98015e-11	3.22761e-10
ENSMMUG00000018429	4182.99	-1.20206	0.18032	-6.6987	2.10282e-11	3.4115e-10
ENSMMUG00000003921	7160.83	-0.725157	0.108494	-6.69728	2.12337e-11	3.44214e-10
ENSMMUG00000000159	5022.23	-2.42913	0.368979	-6.69525	2.15299e-11	3.48743e-10
ENSMMUG00000013997	652.006	-1.38832	0.20966	-6.69214	2.19937e-11	3.55978e-10
ENSMMUG00000048195	1700.71	-1.72982	0.259578	-6.69131	2.21182e-11	3.57436e-10
ENSMMUG00000031168	2155.68	-2.16343	0.327159	-6.69049	2.22427e-11	3.5917e-10
ENSMMUG00000012365	18758.2	-0.857163	0.128548	-6.68747	2.27067e-11	3.65809e-10
ENSMMUG00000015317	1528.43	-1.56026	0.235839	-6.68625	2.28966e-11	3.68582e-10
ENSMMUG00000000603	3999.73	-2.90858	0.461374	-6.68592	2.29478e-11	3.69121e-10
ENSMMUG00000014363	12484.5	-1.32008	0.199137	-6.68528	2.30481e-11	3.70446e-10
ENSMMUG00000013554	6806.05	-1.27227	0.191085	-6.68341	2.33443e-11	3.74918e-10
ENSMMUG00000022965	74181.8	-1.66832	0.252534	-6.68065	2.37887e-11	3.81465e-10
ENSMMUG00000022086	390.962	-2.69486	0.422592	-6.67712	2.43678e-11	3.90449e-10
ENSMMUG00000019531	3918.02	-2.00062	0.304474	-6.6765	2.44712e-11	3.91804e-10
ENSMMUG00000020276	2511.16	-1.63443	0.246758	-6.67448	2.4811e-11	3.96632e-10
ENSMMUG00000008652	7847.45	-2.84089	0.438585	-6.66738	2.60414e-11	4.15981e-10
ENSMMUG00000042241	8547.58	-0.664126	0.0999702	-6.65673	2.79991e-11	4.44859e-10
ENSMMUG00000018572	11535	-1.15388	0.174368	-6.65534	2.82642e-11	4.48726e-10
ENSMMUG00000043947	1364.03	-1.64123	0.249172	-6.6463	3.00556e-11	4.76439e-10
ENSMMUG00000010185	1531.65	-1.0626	0.160963	-6.64369	3.05927e-11	4.83845e-10
ENSMMUG00000017466	51123.6	-1.35783	0.206239	-6.64135	3.10827e-11	4.90847e-10
ENSMMUG00000010318	4619.65	-1.20669	0.182556	-6.63865	3.16575e-11	4.99544e-10
ENSMMUG00000013865	4074.01	-0.876649	0.132465	-6.63617	3.21936e-11	5.07233e-10
ENSMMUG00000006541	4529.7	-2.61694	0.398837	-6.63289	3.29179e-11	5.17858e-10
ENSMMUG00000012480	257.478	-1.97744	0.302168	-6.62899	3.38002e-11	5.31335e-10
ENSMMUG00000020808	4684.49	-0.99313	0.15082	-6.62259	3.52968e-11	5.53605e-10
ENSMMUG00000006503	3464.21	-0.709376	0.10743	-6.61587	3.69369e-11	5.78019e-10
ENSMMUG00000019075	331.954	-2.01314	0.310257	-6.61269	3.77397e-11	5.89693e-10
ENSMMUG00000000134	18815.4	-0.906692	0.137725	-6.59958	4.12322e-11	6.4185e-10
ENSMMUG00000003535	10753.1	-0.704969	0.107148	-6.59823	4.161e-11	6.47246e-10
ENSMMUG00000018444	1390.03	-2.06961	0.320564	-6.59314	4.30631e-11	6.69348e-10
ENSMMUG00000019487	2183.92	-2.03651	0.312928	-6.59038	4.38702e-11	6.81383e-10
ENSMMUG00000015281	3966.49	-1.23241	0.187859	-6.58635	4.50781e-11	6.99621e-10
ENSMMUG00000016218	7063.11	-2.1883	0.341757	-6.58178	4.64856e-11	7.20388e-10
ENSMMUG00000002839	12261.8	-2.30375	0.354313	-6.57915	4.73149e-11	7.32693e-10
ENSMMUG00000014123	3314.07	-1.57272	0.241459	-6.57812	4.76445e-11	7.37247e-10
ENSMMUG00000020959	198.915	-2.91697	0.461608	-6.57655	4.81488e-11	7.4339e-10
ENSMMUG00000016032	3511.68	-1.4919	0.228524	-6.57661	4.8131e-11	7.4339e-10
ENSMMUG00000010162	8815.23	-1.52594	0.234636	-6.56235	5.29648e-11	8.14717e-10
ENSMMUG00000046541	3543.89	-1.93478	0.304649	-6.56166	5.32124e-11	8.17597e-10
ENSMMUG00000000456	9667.21	-1.69835	0.262139	-6.55936	5.40403e-11	8.28804e-10
ENSMMUG00000015865	2978.46	-1.50254	0.231953	-6.55892	5.41989e-11	8.30623e-10
ENSMMUG00000011297	17746	-1.50666	0.231597	-6.55819	5.44639e-11	8.34069e-10
ENSMMUG00000041512	1894.83	-2.55925	0.400008	-6.5571	5.48655e-11	8.396e-10
ENSMMUG00000006007	10275.7	-1.34837	0.207136	-6.55555	5.54364e-11	8.47712e-10
ENSMMUG00000009901	3110.99	-1.86924	0.289982	-6.5473	5.85851e-11	8.95202e-10
ENSMMUG00000012192	7282.8	-2.00731	0.312319	-6.54184	6.07659e-11	9.27842e-10
ENSMMUG00000039045	42.9895	-3.40282	0.511393	-6.52569	6.76899e-11	1.02827e-09
ENSMMUG00000009657	2329.52	-1.65169	0.256145	-6.52196	6.93948e-11	1.0534e-09
ENSMMUG00000005016	1135.07	-2.36217	0.377229	-6.51277	7.37768e-11	1.11747e-09
ENSMMUG00000010075	51275.5	-1.41398	0.218516	-6.50979	7.52537e-11	1.13735e-09
ENSMMUG00000012578	43885.8	-2.62806	0.425259	-6.50932	7.54894e-11	1.14008e-09
ENSMMUG00000041101	6146.57	-1.57161	0.245491	-6.50702	7.6658e-11	1.15689e-09
ENSMMUG00000040642	1300.41	-1.57348	0.243848	-6.50256	7.89648e-11	1.18911e-09
ENSMMUG00000019016	100469	-1.67422	0.260176	-6.50133	7.96132e-11	1.19801e-09
ENSMMUG00000017338	3052.34	-1.9927	0.310824	-6.50056	8.00192e-11	1.20324e-09
ENSMMUG00000003023	15488.8	-0.892511	0.137712	-6.49909	8.08088e-11	1.21424e-09
ENSMMUG00000013513	216.824	-2.21018	0.345368	-6.49836	8.12024e-11	1.21927e-09
ENSMMUG00000037770	343.491	-2.86414	0.464246	-6.49225	8.45617e-11	1.26788e-09
ENSMMUG00000006923	1806.2	-2.77398	0.444992	-6.49105	8.52403e-11	1.27713e-09
ENSMMUG00000014542	658.74	-2.53	0.405465	-6.48923	8.62735e-11	1.29168e-09
ENSMMUG00000013055	2155.94	-1.57656	0.245999	-6.48644	8.78898e-11	1.31398e-09
ENSMMUG00000015260	8425.58	-1.53537	0.240924	-6.48348	8.96323e-11	1.33811e-09
ENSMMUG00000001571	5858.31	-0.99306	0.153788	-6.47934	9.21218e-11	1.37348e-09
ENSMMUG00000015925	6565.14	-1.27256	0.197537	-6.47778	9.30809e-11	1.3866e-09
ENSMMUG00000049095	3256.69	-1.30469	0.202456	-6.47674	9.37227e-11	1.39516e-09
ENSMMUG00000014717	1355.77	-1.46254	0.227351	-6.47663	9.37969e-11	1.39526e-09
ENSMMUG00000013722	6029.98	-1.69611	0.266914	-6.47397	9.54612e-11	1.41503e-09
ENSMMUG00000012911	879.776	-1.6566	0.258334	-6.46992	9.80538e-11	1.44924e-09
ENSMMUG00000018578	1093.85	-1.22066	0.189466	-6.46972	9.81824e-11	1.45011e-09
ENSMMUG00000000164	18743.2	-1.74133	0.271878	-6.46879	9.87904e-11	1.45805e-09
ENSMMUG00000009540	5170.3	-2.22797	0.351452	-6.4579	1.06164e-10	1.56133e-09
ENSMMUG00000021976	15644.8	-1.18958	0.185211	-6.45725	1.06624e-10	1.56699e-09
ENSMMUG00000018313	4231.74	-1.44972	0.226695	-6.45502	1.08204e-10	1.5846e-09
ENSMMUG00000001458	9377.17	-0.944282	0.146596	-6.45506	1.0818e-10	1.5846e-09
ENSMMUG00000003646	3908.57	-1.43306	0.223861	-6.45414	1.08838e-10	1.59276e-09
ENSMMUG00000007163	2180.91	-2.28597	0.362866	-6.45277	1.09827e-10	1.60611e-09
ENSMMUG00000007068	13338.8	-1.48677	0.233665	-6.45241	1.10087e-10	1.60877e-09
ENSMMUG00000040489	6510.4	-1.08784	0.169245	-6.45195	1.10418e-10	1.61135e-09
ENSMMUG00000032384	3437.22	-1.06686	0.166513	-6.44853	1.12941e-10	1.64701e-09
ENSMMUG00000013650	1450.82	-2.02433	0.320808	-6.44298	1.17147e-10	1.70407e-09
ENSMMUG00000015274	8312.94	-1.27112	0.197955	-6.44038	1.19178e-10	1.72946e-09
ENSMMUG00000000500	1876.27	-2.79521	0.412074	-6.43954	1.19835e-10	1.73777e-09
ENSMMUG00000008207	4117.86	-1.25302	0.195488	-6.4378	1.21215e-10	1.75533e-09
ENSMMUG00000008423	777.069	-1.74815	0.275339	-6.43351	1.24692e-10	1.80191e-09
ENSMMUG00000007331	2355.34	-2.41374	0.380774	-6.43236	1.25634e-10	1.81301e-09
ENSMMUG00000020203	29428	-1.61163	0.253503	-6.42281	1.33778e-10	1.92754e-09
ENSMMUG00000002964	8748.27	-2.08937	0.328184	-6.41868	1.37465e-10	1.97687e-09
ENSMMUG00000011532	6826.5	-1.63238	0.260488	-6.41555	1.40317e-10	2.01092e-09
ENSMMUG00000012811	22733.1	-1.29465	0.203816	-6.41486	1.40956e-10	2.01869e-09
ENSMMUG00000013670	167.135	-2.64394	0.431831	-6.41248	1.43175e-10	2.04623e-09
ENSMMUG00000038908	3705.35	-0.911069	0.142497	-6.40978	1.45729e-10	2.07987e-09
ENSMMUG00000002407	573.486	-2.26295	0.358357	-6.40757	1.47857e-10	2.10879e-09
ENSMMUG00000010808	5600.56	-0.798603	0.124992	-6.40396	1.51401e-10	2.15637e-09
ENSMMUG00000013732	4471.85	-2.38124	0.382555	-6.40067	1.54693e-10	2.20025e-09
ENSMMUG00000013076	7090.33	-1.1874	0.186286	-6.40003	1.55348e-10	2.20805e-09
ENSMMUG00000046616	1959.75	-2.64662	0.443371	-6.39725	1.58204e-10	2.24557e-09
ENSMMUG00000022628	11915.3	-1.92829	0.310669	-6.39687	1.58592e-10	2.24954e-09
ENSMMUG00000022994	9862.7	-0.999803	0.157079	-6.37839	1.78954e-10	2.52799e-09
ENSMMUG00000005047	12525.5	-1.8952	0.300713	-6.37647	1.81216e-10	2.55821e-09
ENSMMUG00000001475	1725.85	-2.09747	0.338921	-6.37506	1.82889e-10	2.57254e-09
ENSMMUG00000004534	5410.1	-1.93676	0.308071	-6.37499	1.82974e-10	2.57254e-09
ENSMMUG00000022990	4535.02	-0.989077	0.155775	-6.37519	1.82741e-10	2.57254e-09
ENSMMUG00000045336	1405.25	-1.18274	0.187132	-6.37128	1.87455e-10	2.62843e-09
ENSMMUG00000010579	1295.16	-2.38758	0.391007	-6.37108	1.87702e-10	2.63011e-09
ENSMMUG00000000737	3243.9	-1.94106	0.309197	-6.3668	1.93007e-10	2.69898e-09
ENSMMUG00000019753	34197.5	-2.04018	0.327284	-6.36662	1.93245e-10	2.70049e-09
ENSMMUG00000011511	10864.1	-1.29821	0.205141	-6.36196	1.9919e-10	2.77939e-09
ENSMMUG00000021653	11800.9	-1.0859	0.17142	-6.35985	2.01951e-10	2.81458e-09
ENSMMUG00000022648	2486.11	-1.43893	0.231757	-6.35963	2.02237e-10	2.81666e-09
ENSMMUG00000044767	6597.33	-1.66506	0.263891	-6.35914	2.02882e-10	2.82376e-09
ENSMMUG00000038373	15682.3	-1.12361	0.177678	-6.35752	2.05037e-10	2.84994e-09
ENSMMUG00000041061	947.951	-1.75421	0.281255	-6.35707	2.05634e-10	2.85632e-09
ENSMMUG00000013737	696.408	-1.58416	0.257235	-6.35531	2.08009e-10	2.88738e-09
ENSMMUG00000015493	5917.21	-1.63786	0.26024	-6.3528	2.11425e-10	2.93283e-09
ENSMMUG00000017304	6351.39	-1.1299	0.178622	-6.35075	2.14265e-10	2.96826e-09
ENSMMUG00000015661	701.309	-2.59219	0.431265	-6.34992	2.15433e-10	2.98047e-09
ENSMMUG00000023185	1848.94	-1.95718	0.312955	-6.34701	2.19538e-10	3.03321e-09
ENSMMUG00000002103	13923	-1.37252	0.218604	-6.34653	2.20224e-10	3.03865e-09
ENSMMUG00000010020	3342.72	-1.23359	0.195795	-6.34552	2.21671e-10	3.05456e-09
ENSMMUG00000003839	3890.97	-1.01284	0.160221	-6.34338	2.24771e-10	3.09522e-09
ENSMMUG00000047706	1002.77	-1.14838	0.182527	-6.3411	2.28136e-10	3.13532e-09
ENSMMUG00000038434	646.063	-1.38278	0.220539	-6.33891	2.3139e-10	3.17583e-09
ENSMMUG00000008417	3263.75	-1.15575	0.183699	-6.33442	2.38232e-10	3.26112e-09
ENSMMUG00000042706	3792.23	-1.57983	0.251581	-6.33134	2.43037e-10	3.32471e-09
ENSMMUG00000018670	22883	-2.19956	0.359936	-6.32938	2.46144e-10	3.365e-09
ENSMMUG00000047625	8725.55	-1.23448	0.195992	-6.32692	2.50108e-10	3.41693e-09
ENSMMUG00000007767	67.0907	-2.90741	0.485869	-6.32631	2.51094e-10	3.42816e-09
ENSMMUG00000048882	25208.6	-0.966444	0.153084	-6.32327	2.56087e-10	3.49173e-09
ENSMMUG00000012172	27843.6	-2.20621	0.352493	-6.3218	2.58533e-10	3.52276e-09
ENSMMUG00000016118	6319.01	-0.829259	0.131636	-6.31594	2.68517e-10	3.64685e-09
ENSMMUG00000009546	8655.58	-1.59891	0.2558	-6.31297	2.7373e-10	3.71037e-09
ENSMMUG00000000751	2610.03	-1.69077	0.271304	-6.312	2.75461e-10	3.72896e-09
ENSMMUG00000022110	2684.51	-1.79842	0.294397	-6.3116	2.76168e-10	3.73609e-09
ENSMMUG00000003890	4358.73	-0.863195	0.136911	-6.31068	2.77815e-10	3.75593e-09
ENSMMUG00000023495	5104.3	-0.91292	0.145486	-6.30855	2.8166e-10	3.80296e-09
ENSMMUG00000016292	6165.24	-1.32467	0.212099	-6.3039	2.90243e-10	3.91376e-09
ENSMMUG00000017738	1251.96	-1.2443	0.198576	-6.30195	2.93919e-10	3.96075e-09
ENSMMUG00000003855	366.131	-3.03598	0.510581	-6.29755	3.02381e-10	4.06687e-09
ENSMMUG00000007510	13599.8	-1.40278	0.223916	-6.29641	3.04627e-10	4.08913e-09
ENSMMUG00000006495	1782.76	-1.62711	0.260775	-6.29532	3.06773e-10	4.11262e-09
ENSMMUG00000018800	10366.2	-1.35664	0.21881	-6.29257	3.1225e-10	4.18065e-09
ENSMMUG00000016122	1818.06	-1.42082	0.229815	-6.2919	3.13602e-10	4.19604e-09
ENSMMUG00000023168	1015.31	-1.21906	0.195353	-6.29037	3.16702e-10	4.23207e-09
ENSMMUG00000016695	3141.69	-2.07839	0.336023	-6.28629	3.25142e-10	4.34032e-09
ENSMMUG00000010881	341.69	-2.61285	0.449143	-6.28019	3.38163e-10	4.51014e-09
ENSMMUG00000007918	1353.13	-0.984467	0.157476	-6.27981	3.38986e-10	4.51822e-09
ENSMMUG00000042036	10352.9	-2.06117	0.339215	-6.27822	3.42481e-10	4.55896e-09
ENSMMUG00000008297	627.622	-1.26041	0.202007	-6.27579	3.47873e-10	4.62183e-09
ENSMMUG00000000478	27018.1	-1.73925	0.279927	-6.27444	3.50904e-10	4.65912e-09
ENSMMUG00000011064	11278.4	-1.56796	0.254067	-6.27246	3.5539e-10	4.71567e-09
ENSMMUG00000019043	3148.02	-0.933579	0.149411	-6.27159	3.57387e-10	4.73914e-09
ENSMMUG00000020149	6418.79	-0.779742	0.124618	-6.26907	3.6322e-10	4.81342e-09
ENSMMUG00000002676	64384.4	-1.1656	0.187037	-6.26896	3.63463e-10	4.81356e-09
ENSMMUG00000002768	70861.5	-1.23125	0.197158	-6.26885	3.63714e-10	4.81382e-09
ENSMMUG00000003374	5190.17	-1.44009	0.232137	-6.25612	3.94668e-10	5.19042e-09
ENSMMUG00000021592	2934.49	-1.81013	0.292932	-6.25419	3.99589e-10	5.25181e-09
ENSMMUG00000010547	8886.31	-0.948911	0.152318	-6.24625	4.20415e-10	5.51157e-09
ENSMMUG00000009985	12808.7	-1.55981	0.252523	-6.24612	4.2077e-10	5.51275e-09
ENSMMUG00000019340	499.615	-1.78365	0.289757	-6.24429	4.25741e-10	5.57085e-09
ENSMMUG00000048204	9195.46	-1.24782	0.20147	-6.24225	4.3131e-10	5.64017e-09
ENSMMUG00000017231	4136.21	-1.58839	0.256425	-6.23827	4.42446e-10	5.78214e-09
ENSMMUG00000021446	6610.22	-1.49858	0.242713	-6.23781	4.43728e-10	5.79526e-09
ENSMMUG00000022034	3884.48	-1.68846	0.273987	-6.23755	4.44475e-10	5.7986e-09
ENSMMUG00000000639	13053.2	-2.60815	0.442524	-6.23672	4.4685e-10	5.82504e-09
ENSMMUG00000014028	1392.82	-1.5686	0.253855	-6.23423	4.53992e-10	5.91071e-09
ENSMMUG00000002141	2325.38	-1.14615	0.185104	-6.23271	4.58448e-10	5.96499e-09
ENSMMUG00000048099	1076.82	-1.35643	0.219879	-6.23109	4.63195e-10	6.01922e-09
ENSMMUG00000012466	828.915	-2.47009	0.407567	-6.22681	4.76014e-10	6.17807e-09
ENSMMUG00000014727	7308.02	-1.41943	0.229463	-6.22358	4.85932e-10	6.29106e-09
ENSMMUG00000004339	6357.18	-1.73223	0.284402	-6.22073	4.94842e-10	6.39048e-09
ENSMMUG00000044839	65.9829	-3.33238	0.527651	-6.21378	5.17251e-10	6.66743e-09
ENSMMUG00000001178	354.074	-2.08025	0.336037	-6.20867	5.34362e-10	6.87094e-09
ENSMMUG00000007951	429.941	-2.30257	0.373012	-6.20762	5.37924e-10	6.91246e-09
ENSMMUG00000019551	5288.1	-1.48872	0.241536	-6.20566	5.4468e-10	6.9863e-09
ENSMMUG00000049219	4321.26	-1.72601	0.281362	-6.20526	5.46062e-10	6.99615e-09
ENSMMUG00000038374	5542.48	-2.01422	0.330975	-6.20171	5.58518e-10	7.14174e-09
ENSMMUG00000004150	11415.3	-1.3887	0.226893	-6.20147	5.59368e-10	7.14821e-09
ENSMMUG00000008757	1389.5	-1.54393	0.251034	-6.20128	5.6007e-10	7.15277e-09
ENSMMUG00000009974	9706.97	-1.60145	0.261166	-6.20028	5.63625e-10	7.19376e-09
ENSMMUG00000010661	3853.8	-1.36353	0.221418	-6.19996	5.64791e-10	7.19979e-09
ENSMMUG00000041092	302.046	-2.20052	0.372261	-6.19871	5.69291e-10	7.2527e-09
ENSMMUG00000049216	4757.42	-1.63407	0.268217	-6.1977	5.72943e-10	7.29441e-09
ENSMMUG00000004484	7424.46	-1.29985	0.211567	-6.18665	6.14555e-10	7.80065e-09
ENSMMUG00000003636	8448.87	-0.846828	0.137368	-6.18572	6.18216e-10	7.83753e-09
ENSMMUG00000023144	13738.8	-1.86199	0.306406	-6.18371	6.26109e-10	7.93275e-09
ENSMMUG00000020972	5336.98	-1.15521	0.187842	-6.17641	6.55744e-10	8.29809e-09
ENSMMUG00000004539	17836.3	-1.4058	0.229375	-6.16967	6.84319e-10	8.6439e-09
ENSMMUG00000022767	119682	-1.16364	0.189906	-6.16713	6.95416e-10	8.76807e-09
ENSMMUG00000015156	625.247	-2.2274	0.366429	-6.1651	7.044e-10	8.87595e-09
ENSMMUG00000017399	157.315	-1.65322	0.271958	-6.16259	7.15658e-10	9.01234e-09
ENSMMUG00000039254	618.351	-1.52739	0.2498	-6.16242	7.16431e-10	9.01662e-09
ENSMMUG00000007578	15347.7	-1.0377	0.168656	-6.161	7.22864e-10	9.09207e-09
ENSMMUG00000003620	9520.55	-1.18026	0.192368	-6.16083	7.23635e-10	9.09624e-09
ENSMMUG00000046181	10020.8	-1.1403	0.186234	-6.1569	7.41836e-10	9.31377e-09
ENSMMUG00000011384	1615.46	-1.67213	0.276137	-6.15651	7.4365e-10	9.3309e-09
ENSMMUG00000006499	9820.71	-1.92634	0.317175	-6.15432	7.53984e-10	9.44915e-09
ENSMMUG00000010428	3720.95	-1.5957	0.259973	-6.15123	7.68825e-10	9.61773e-09
ENSMMUG00000017300	2819.61	-1.56216	0.256208	-6.15126	7.68679e-10	9.61773e-09
ENSMMUG00000043243	63.8608	-3.4804	0.59452	-6.14768	7.8625e-10	9.8251e-09
ENSMMUG00000044445	1556.25	-1.27207	0.208197	-6.14667	7.91288e-10	9.88087e-09
ENSMMUG00000003954	5736.96	-1.10396	0.180653	-6.14483	8.0048e-10	9.98965e-09
ENSMMUG00000017758	8013.86	-1.51849	0.24886	-6.14053	8.2249e-10	1.02397e-08
ENSMMUG00000013083	2039.78	-1.65749	0.273032	-6.14009	8.24772e-10	1.02558e-08
ENSMMUG00000003793	4609.7	-0.806111	0.131624	-6.14018	8.24294e-10	1.02558e-08
ENSMMUG00000000329	5787.9	-1.67291	0.276578	-6.13762	8.37661e-10	1.04099e-08
ENSMMUG00000023785	143772	-1.43573	0.235413	-6.13497	8.51753e-10	1.05786e-08
ENSMMUG00000016765	8349.89	-1.7909	0.294773	-6.13459	8.53772e-10	1.05974e-08
ENSMMUG00000014494	31.9781	-3.64528	0.611039	-6.13285	8.63186e-10	1.07078e-08
ENSMMUG00000018672	6343.06	-1.3281	0.217901	-6.13151	8.70471e-10	1.07853e-08
ENSMMUG00000039195	19000.7	-1.17061	0.192381	-6.12412	9.11846e-10	1.12711e-08
ENSMMUG00000016209	5599.82	-1.25652	0.205904	-6.12321	9.17108e-10	1.13226e-08
ENSMMUG00000015714	10483.7	-1.32199	0.219157	-6.12241	9.21684e-10	1.13589e-08
ENSMMUG00000045652	12206.2	-1.15216	0.189233	-6.11763	9.49745e-10	1.16701e-08
ENSMMUG00000043712	5176.5	-0.889658	0.14624	-6.11065	9.92289e-10	1.21497e-08
ENSMMUG00000004294	6881.96	-2.26792	0.386381	-6.10821	1.00754e-09	1.23175e-08
ENSMMUG00000039900	5918.96	-1.48675	0.245935	-6.10814	1.00798e-09	1.23175e-08
ENSMMUG00000007310	3255.98	-0.954907	0.157075	-6.10808	1.00837e-09	1.23175e-08
ENSMMUG00000045011	1239.79	-1.13486	0.188399	-6.10596	1.02187e-09	1.24751e-08
ENSMMUG00000016259	774.109	-1.61528	0.266445	-6.1055	1.02479e-09	1.25033e-08
ENSMMUG00000039671	1298.56	-0.701189	0.115321	-6.10091	1.05469e-09	1.28455e-08
ENSMMUG00000011089	2891.55	-1.15189	0.189828	-6.10013	1.05981e-09	1.29004e-08
ENSMMUG00000016942	4100.62	-1.53488	0.258567	-6.08782	1.14461e-09	1.38919e-08
ENSMMUG00000018154	1140.48	-2.36491	0.389624	-6.08587	1.15861e-09	1.40372e-08
ENSMMUG00000012293	1985.84	-1.67559	0.284047	-6.08496	1.16522e-09	1.41008e-08
ENSMMUG00000031166	2977.55	-0.894949	0.147656	-6.08416	1.17104e-09	1.41629e-08
ENSMMUG00000046106	3161.88	-2.29795	0.397897	-6.08232	1.18457e-09	1.43183e-08
ENSMMUG00000012393	323.917	-2.42948	0.40555	-6.0798	1.20331e-09	1.45278e-08
ENSMMUG00000029250	1503.79	-1.80338	0.301258	-6.07933	1.20689e-09	1.45627e-08
ENSMMUG00000002562	2327.9	-1.13246	0.187074	-6.07807	1.21638e-09	1.46686e-08
ENSMMUG00000018138	465.702	-1.5609	0.2599	-6.07337	1.25257e-09	1.50963e-08
ENSMMUG00000019554	5113.69	-1.13569	0.18834	-6.07297	1.25564e-09	1.51245e-08
ENSMMUG00000023081	7225.95	-1.05223	0.173224	-6.07192	1.26393e-09	1.52155e-08
ENSMMUG00000001092	1464.29	-1.9858	0.338882	-6.07038	1.27608e-09	1.53528e-08
ENSMMUG00000047645	2159.08	-0.939908	0.155662	-6.0698	1.28066e-09	1.5399e-08
ENSMMUG00000020433	3651.53	-1.33789	0.222343	-6.06775	1.29716e-09	1.55884e-08
ENSMMUG00000004547	3696.54	-1.64362	0.273021	-6.06686	1.30433e-09	1.56655e-08
ENSMMUG00000003584	1859.93	-1.34272	0.222583	-6.06186	1.34558e-09	1.61051e-08
ENSMMUG00000018916	2549.36	-2.09626	0.35284	-6.06173	1.34667e-09	1.61088e-08
ENSMMUG00000048590	8902.35	-1.27525	0.212036	-6.05655	1.39073e-09	1.65881e-08
ENSMMUG00000003625	675.066	-1.24569	0.207545	-6.05279	1.42356e-09	1.69587e-08
ENSMMUG00000011117	3149.74	-1.18652	0.197738	-6.05271	1.42425e-09	1.69587e-08
ENSMMUG00000023048	2583.33	-1.02744	0.170576	-6.04882	1.45909e-09	1.73636e-08
ENSMMUG00000011612	8300.78	-1.01556	0.16828	-6.04703	1.47536e-09	1.75472e-08
ENSMMUG00000006132	8626.78	-1.10152	0.183205	-6.04501	1.49404e-09	1.7749e-08
ENSMMUG00000007740	18775.5	-1.04782	0.174036	-6.04467	1.49717e-09	1.7776e-08
ENSMMUG00000028920	2735.98	-2.16091	0.364324	-6.0431	1.51177e-09	1.79391e-08
ENSMMUG00000028715	323.779	-2.03388	0.342084	-6.04298	1.5129e-09	1.79422e-08
ENSMMUG00000003339	1583.83	-1.16697	0.194165	-6.03932	1.54764e-09	1.82915e-08
ENSMMUG00000042808	184.743	-1.44456	0.240267	-6.03887	1.55195e-09	1.8332e-08
ENSMMUG00000022390	175.369	-2.20612	0.377822	-6.03655	1.57443e-09	1.85724e-08
ENSMMUG00000020083	199.083	-1.44218	0.24049	-6.03649	1.57498e-09	1.85724e-08
ENSMMUG00000014680	3036.04	-1.02966	0.171569	-6.03472	1.5924e-09	1.87566e-08
ENSMMUG00000017830	2284.56	-1.29815	0.216404	-6.03215	1.61796e-09	1.90468e-08
ENSMMUG00000015255	938.307	-0.908562	0.151281	-6.03117	1.62777e-09	1.91514e-08
ENSMMUG00000006598	90669.7	-1.19852	0.199807	-6.03088	1.6307e-09	1.9175e-08
ENSMMUG00000001190	516.654	-2.01412	0.341684	-6.03009	1.63866e-09	1.92577e-08
ENSMMUG00000045281	5592.69	-1.2471	0.208015	-6.02682	1.67213e-09	1.96288e-08
ENSMMUG00000012633	7708.88	-1.37817	0.231239	-6.0223	1.71959e-09	2.01518e-08
ENSMMUG00000012953	11686	-0.900333	0.149847	-6.02181	1.7248e-09	2.01901e-08
ENSMMUG00000039959	1610.23	-1.76666	0.299828	-6.02163	1.72674e-09	2.02014e-08
ENSMMUG00000014256	143902	-1.06114	0.176807	-6.02129	1.73034e-09	2.02207e-08
ENSMMUG00000042739	4948.33	-1.02903	0.171939	-6.01974	1.74693e-09	2.03917e-08
ENSMMUG00000038221	11633.1	-1.57482	0.263993	-6.01598	1.78807e-09	2.08484e-08
ENSMMUG00000007834	474.945	-2.71481	0.473213	-6.01484	1.80067e-09	2.09836e-08
ENSMMUG00000022312	4018.69	-0.801407	0.133688	-6.01121	1.84148e-09	2.14253e-08
ENSMMUG00000019223	6708.2	-1.23974	0.207579	-6.00957	1.86011e-09	2.16277e-08
ENSMMUG00000009656	779.624	-1.18886	0.199319	-6.00655	1.89514e-09	2.20227e-08
ENSMMUG00000008201	3794.61	-0.619417	0.103403	-6.00626	1.89855e-09	2.205e-08
ENSMMUG00000021848	903.222	-1.15722	0.194342	-6.00594	1.90227e-09	2.20807e-08
ENSMMUG00000020250	147.427	-1.81188	0.305307	-6.00505	1.91278e-09	2.21904e-08
ENSMMUG00000017134	41882.9	-1.99446	0.337559	-6.00251	1.94286e-09	2.25142e-08
ENSMMUG00000011351	7191.63	-1.77226	0.29935	-6.00043	1.96798e-09	2.27925e-08
ENSMMUG00000016955	422.467	-2.48489	0.426425	-5.99982	1.97541e-09	2.28531e-08
ENSMMUG00000020441	14772.1	-0.919785	0.153653	-5.99831	1.99378e-09	2.30528e-08
ENSMMUG00000002440	10532.1	-1.13062	0.190699	-5.99531	2.03095e-09	2.34565e-08
ENSMMUG00000014374	4178.31	-1.65244	0.279136	-5.98133	2.21325e-09	2.5491e-08
ENSMMUG00000015155	15274.2	-2.18446	0.371196	-5.98094	2.21855e-09	2.55237e-08
ENSMMUG00000023552	4192.94	-0.941714	0.157928	-5.98103	2.21737e-09	2.55237e-08
ENSMMUG00000019146	4966.9	-0.973463	0.163447	-5.98067	2.22225e-09	2.55522e-08
ENSMMUG00000007814	69718	-0.980818	0.165226	-5.97823	2.25579e-09	2.59235e-08
ENSMMUG00000018206	4550.91	-1.92353	0.330862	-5.97757	2.26484e-09	2.60131e-08
ENSMMUG00000044222	94.4721	-2.2055	0.379523	-5.97302	2.32907e-09	2.66917e-08
ENSMMUG00000020374	1790.23	-0.912624	0.153066	-5.97089	2.35962e-09	2.70121e-08
ENSMMUG00000002685	4727.94	-1.5362	0.260397	-5.96597	2.43183e-09	2.77622e-08
ENSMMUG00000016446	5792.64	-0.916909	0.154379	-5.96532	2.44159e-09	2.78583e-08
ENSMMUG00000018776	38295.7	-1.69187	0.286704	-5.96335	2.47119e-09	2.81806e-08
ENSMMUG00000023513	1657.09	-0.798168	0.134518	-5.96224	2.48799e-09	2.83255e-08
ENSMMUG00000042673	619.595	-2.41781	0.418827	-5.95799	2.55365e-09	2.90412e-08
ENSMMUG00000007685	3501.73	-1.0568	0.178889	-5.95653	2.57657e-09	2.92857e-08
ENSMMUG00000029105	5841.97	-1.14622	0.193978	-5.95437	2.61072e-09	2.96253e-08
ENSMMUG00000018036	4563.81	-1.35232	0.229922	-5.95333	2.62743e-09	2.97824e-08
ENSMMUG00000001340	76613.2	-1.35524	0.230813	-5.95213	2.64667e-09	2.99841e-08
ENSMMUG00000048472	5922.55	-1.85756	0.31569	-5.95168	2.65402e-09	3.00509e-08
ENSMMUG00000002001	858.506	-2.32861	0.402371	-5.95066	2.67058e-09	3.02017e-08
ENSMMUG00000021063	52.1259	-2.27039	0.387746	-5.94991	2.68284e-09	3.03111e-08
ENSMMUG00000008053	1437.06	-1.39862	0.237022	-5.94821	2.71094e-09	3.0612e-08
ENSMMUG00000008729	55532	-1.61042	0.273352	-5.94751	2.72248e-09	3.07256e-08
ENSMMUG00000011651	3701.06	-0.969296	0.163797	-5.94685	2.7336e-09	3.08175e-08
ENSMMUG00000043959	1749.79	-1.40957	0.239457	-5.94617	2.74487e-09	3.08942e-08
ENSMMUG00000029348	294.137	-1.33702	0.225282	-5.94512	2.76248e-09	3.10757e-08
ENSMMUG00000003123	843.824	-1.35416	0.230635	-5.94107	2.8316e-09	3.17843e-08
ENSMMUG00000021400	2266.32	-0.883047	0.148706	-5.9408	2.83637e-09	3.18207e-08
ENSMMUG00000031439	1715.81	-1.76437	0.304142	-5.94065	2.83887e-09	3.18315e-08
ENSMMUG00000004600	2310.69	-1.14042	0.194334	-5.94024	2.84606e-09	3.18949e-08
ENSMMUG00000005376	7732.1	-0.965453	0.163142	-5.93479	2.94219e-09	3.29367e-08
ENSMMUG00000048696	844.171	-1.48777	0.252532	-5.9343	2.95094e-09	3.30168e-08
ENSMMUG00000008872	38929.9	-1.59599	0.270698	-5.93385	2.9591e-09	3.30903e-08
ENSMMUG00000012754	11694.6	-1.09995	0.185945	-5.93309	2.97288e-09	3.32087e-08
ENSMMUG00000013948	7087.56	-0.986844	0.167244	-5.92935	3.0413e-09	3.39364e-08
ENSMMUG00000017197	1300.18	-0.877823	0.148545	-5.92921	3.04402e-09	3.39485e-08
ENSMMUG00000006661	7904.86	-1.2227	0.207661	-5.92702	3.08477e-09	3.43661e-08
ENSMMUG00000012316	328.349	-1.90833	0.330474	-5.9229	3.16322e-09	3.52023e-08
ENSMMUG00000045529	2223.56	-1.06905	0.181931	-5.92219	3.17684e-09	3.53349e-08
ENSMMUG00000013828	5159.97	-1.4459	0.246212	-5.92198	3.18081e-09	3.53412e-08
ENSMMUG00000003560	1698.15	-1.2306	0.210122	-5.922	3.1805e-09	3.53412e-08
ENSMMUG00000001312	2192.37	-1.37633	0.236973	-5.92164	3.18753e-09	3.53969e-08
ENSMMUG00000007732	2067.35	-1.16924	0.199014	-5.91377	3.34361e-09	3.70509e-08
ENSMMUG00000022030	2472.77	-0.856722	0.145516	-5.913	3.35933e-09	3.72052e-08
ENSMMUG00000038010	306.572	-1.6875	0.28961	-5.91255	3.36843e-09	3.72662e-08
ENSMMUG00000018335	2191.22	-1.07322	0.182238	-5.91262	3.36699e-09	3.72662e-08
ENSMMUG00000010715	13397.6	-1.21273	0.206365	-5.91185	3.38278e-09	3.74051e-08
ENSMMUG00000040778	4128.57	-1.96459	0.338053	-5.90743	3.47488e-09	3.83826e-08
ENSMMUG00000022499	3898.96	-1.04947	0.178524	-5.90685	3.48707e-09	3.84968e-08
ENSMMUG00000012374	7230.4	-1.45601	0.248462	-5.90504	3.52554e-09	3.89008e-08
ENSMMUG00000008801	2572.71	-1.45774	0.249797	-5.90472	3.5324e-09	3.89558e-08
ENSMMUG00000004915	9622.54	-1.67324	0.287632	-5.90272	3.57557e-09	3.939e-08
ENSMMUG00000014716	2724.5	-1.8884	0.324169	-5.9024	3.58262e-09	3.94468e-08
ENSMMUG00000008316	707.02	-2.2909	0.397166	-5.90047	3.62465e-09	3.98673e-08
ENSMMUG00000002854	1629.68	-1.90947	0.336892	-5.89982	3.63889e-09	4.00028e-08
ENSMMUG00000002430	8167.88	-1.10484	0.188173	-5.89738	3.69315e-09	4.05134e-08
ENSMMUG00000000459	3947.7	-1.01852	0.173405	-5.89677	3.70683e-09	4.0642e-08
ENSMMUG00000009384	1428.45	-1.36835	0.232975	-5.89639	3.71546e-09	4.07151e-08
ENSMMUG00000022526	34524.2	-2.47934	0.447877	-5.89398	3.76998e-09	4.12691e-08
ENSMMUG00000047426	217.533	-2.04329	0.352417	-5.89293	3.794e-09	4.15101e-08
ENSMMUG00000010068	919.124	-1.00563	0.171554	-5.8914	3.82932e-09	4.18305e-08
ENSMMUG00000022831	3426.97	-0.765839	0.130466	-5.88537	3.97153e-09	4.33156e-08
ENSMMUG00000000122	1794.23	-1.99454	0.343346	-5.88528	3.97391e-09	4.33188e-08
ENSMMUG00000009108	695.885	-2.48056	0.430755	-5.88328	4.02208e-09	4.37978e-08
ENSMMUG00000014858	4462.29	-1.66257	0.287208	-5.88115	4.07416e-09	4.43185e-08
ENSMMUG00000011650	6663.91	-1.20537	0.207303	-5.88087	4.08121e-09	4.4372e-08
ENSMMUG00000042779	386.462	-1.69827	0.291203	-5.88046	4.09121e-09	4.4411e-08
ENSMMUG00000019923	6155.05	-0.942776	0.161192	-5.88058	4.08825e-09	4.4411e-08
ENSMMUG00000001869	2437.95	-1.23639	0.211635	-5.87843	4.14182e-09	4.48899e-08
ENSMMUG00000015117	4602.95	-1.01492	0.173769	-5.87811	4.14983e-09	4.49533e-08
ENSMMUG00000002453	3483.18	-0.794062	0.135503	-5.87679	4.18296e-09	4.52649e-08
ENSMMUG00000009332	1195.85	-0.731375	0.124822	-5.87651	4.19003e-09	4.53178e-08
ENSMMUG00000001090	7770.42	-1.25909	0.216109	-5.87089	4.33466e-09	4.67846e-08
ENSMMUG00000015590	2661.63	-1.36841	0.234355	-5.8705	4.34488e-09	4.68706e-08
ENSMMUG00000023206	1819.1	-2.61044	0.470098	-5.8701	4.35532e-09	4.69588e-08
ENSMMUG00000030824	2353.74	-1.42823	0.245034	-5.86915	4.38043e-09	4.71561e-08
ENSMMUG00000045671	3697.66	-1.00771	0.172347	-5.86819	4.40576e-09	4.74041e-08
ENSMMUG00000009026	5679.53	-1.03239	0.176657	-5.86598	4.46484e-09	4.79653e-08
ENSMMUG00000047336	12786.4	-1.09059	0.187011	-5.86587	4.46778e-09	4.79721e-08
ENSMMUG00000013081	1542.9	-1.38872	0.238913	-5.8653	4.4833e-09	4.81138e-08
ENSMMUG00000011647	8858.46	-1.49677	0.257307	-5.86464	4.50097e-09	4.82785e-08
ENSMMUG00000045606	1776.96	-1.08867	0.18582	-5.86448	4.50533e-09	4.83003e-08
ENSMMUG00000007461	7137.38	-2.24259	0.392646	-5.85995	4.62998e-09	4.9574e-08
ENSMMUG00000038264	1585.39	-2.76581	0.485397	-5.85899	4.65694e-09	4.98228e-08
ENSMMUG00000006806	10665.3	-1.32199	0.226588	-5.85786	4.68882e-09	5.0138e-08
ENSMMUG00000001735	4462.01	-2.16565	0.382825	-5.85758	4.69656e-09	5.0195e-08
ENSMMUG00000014071	27340.1	-1.47717	0.254064	-5.85059	4.89828e-09	5.22701e-08
ENSMMUG00000009048	2555.54	-1.56936	0.270559	-5.84426	5.08812e-09	5.41846e-08
ENSMMUG00000000322	5236.62	-1.48182	0.256039	-5.84376	5.1034e-09	5.43194e-08
ENSMMUG00000009683	8661.11	-1.84723	0.327995	-5.84367	5.10643e-09	5.43238e-08
ENSMMUG00000012874	12473.7	-0.707396	0.12135	-5.83996	5.22145e-09	5.54906e-08
ENSMMUG00000015931	1657.5	-1.28106	0.222182	-5.83958	5.23338e-09	5.5589e-08
ENSMMUG00000017000	12720.5	-0.817628	0.140486	-5.83751	5.29878e-09	5.62153e-08
ENSMMUG00000005101	1706.79	-1.49072	0.260169	-5.83708	5.31251e-09	5.63143e-08
ENSMMUG00000046381	14688.5	-1.72212	0.297994	-5.83426	5.40293e-09	5.72143e-08
ENSMMUG00000016854	811.542	-2.75022	0.502805	-5.83329	5.43442e-09	5.74892e-08
ENSMMUG00000004451	1621.64	-1.4914	0.257571	-5.82975	5.5509e-09	5.86914e-08
ENSMMUG00000023659	4227.13	-0.681523	0.117225	-5.82952	5.5587e-09	5.8744e-08
ENSMMUG00000016469	21030.7	-2.74215	0.482952	-5.8288	5.58268e-09	5.89674e-08
ENSMMUG00000011677	4014.73	-1.02249	0.176798	-5.82712	5.63904e-09	5.95324e-08
ENSMMUG00000008590	3547.77	-2.32303	0.40574	-5.82517	5.70559e-09	6.01739e-08
ENSMMUG00000015270	53669.8	-1.22041	0.211119	-5.82366	5.75732e-09	6.06886e-08
ENSMMUG00000017730	2722.9	-1.03774	0.179063	-5.82276	5.7885e-09	6.09863e-08
ENSMMUG00000001917	1998.32	-2.6437	0.495677	-5.82034	5.87268e-09	6.18104e-08
ENSMMUG00000007905	9123.17	-1.50095	0.259537	-5.81772	5.96557e-09	6.27245e-08
ENSMMUG00000003604	52509.5	-1.18317	0.204752	-5.8174	5.97688e-09	6.28116e-08
ENSMMUG00000021597	1717.6	-1.18924	0.205717	-5.81679	5.99889e-09	6.29792e-08
ENSMMUG00000005291	1596.41	-0.675077	0.116329	-5.8142	6.09246e-09	6.38325e-08
ENSMMUG00000005149	2633.61	-1.20617	0.20995	-5.81134	6.19748e-09	6.48673e-08
ENSMMUG00000012889	5596.43	-1.50237	0.261316	-5.81067	6.22244e-09	6.50958e-08
ENSMMUG00000019114	14870.5	-1.32367	0.22889	-5.80938	6.27035e-09	6.5531e-08
ENSMMUG00000011874	2946.77	-1.3415	0.233412	-5.80921	6.27681e-09	6.55656e-08
ENSMMUG00000003493	6475.55	-1.89573	0.334604	-5.80736	6.34655e-09	6.62607e-08
ENSMMUG00000014724	4217.46	-1.8583	0.32369	-5.8054	6.42134e-09	6.69737e-08
ENSMMUG00000011638	5216.05	-1.13906	0.19832	-5.80483	6.44321e-09	6.71348e-08
ENSMMUG00000008899	7106.77	-1.55364	0.272206	-5.80384	6.4813e-09	6.74449e-08
ENSMMUG00000030317	1701.54	-1.18608	0.205913	-5.8038	6.48272e-09	6.74449e-08
ENSMMUG00000045301	2235.62	-2.50351	0.441151	-5.80212	6.548e-09	6.80559e-08
ENSMMUG00000017401	543.342	-1.49314	0.262769	-5.80028	6.62057e-09	6.87758e-08
ENSMMUG00000009988	13397.4	-2.20251	0.401439	-5.79655	6.76925e-09	7.025e-08
ENSMMUG00000018678	10477.5	-1.76374	0.30834	-5.7959	6.79558e-09	7.04881e-08
ENSMMUG00000011716	8099.23	-1.85457	0.324163	-5.79419	6.865e-09	7.1137e-08
ENSMMUG00000015861	6571.39	-1.24834	0.216942	-5.79329	6.90188e-09	7.14835e-08
ENSMMUG00000016103	2064.66	-1.22735	0.212562	-5.79192	6.95855e-09	7.19986e-08
ENSMMUG00000009381	15916.4	-1.0483	0.181637	-5.7907	7.00946e-09	7.24532e-08
ENSMMUG00000047718	4821.54	-0.896688	0.155761	-5.79021	7.02966e-09	7.26258e-08
ENSMMUG00000018824	1613.23	-0.81254	0.141017	-5.78954	7.05799e-09	7.28823e-08
ENSMMUG00000032251	4787.57	-1.8417	0.32521	-5.78944	7.06235e-09	7.28858e-08
ENSMMUG00000019919	7877.18	-1.45695	0.253694	-5.78828	7.11119e-09	7.33223e-08
ENSMMUG00000031591	2186.25	-1.84385	0.324192	-5.78679	7.17453e-09	7.39386e-08
ENSMMUG00000048526	7802.95	-1.27552	0.221839	-5.78524	7.24107e-09	7.45134e-08
ENSMMUG00000047691	4738.12	-1.56813	0.273148	-5.78158	7.40028e-09	7.59869e-08
ENSMMUG00000006743	1635.52	-1.1479	0.199413	-5.78148	7.40459e-09	7.59869e-08
ENSMMUG00000015961	6272.91	-0.761847	0.132043	-5.78165	7.39715e-09	7.59869e-08
ENSMMUG00000009058	9044.54	-1.93989	0.344962	-5.78098	7.42682e-09	7.61607e-08
ENSMMUG00000004902	2187.22	-0.690635	0.119861	-5.78048	7.44897e-09	7.63502e-08
ENSMMUG00000000747	2348.71	-1.54973	0.270745	-5.78014	7.4637e-09	7.64633e-08
ENSMMUG00000008151	11697.9	-1.45748	0.258923	-5.7766	7.62261e-09	7.7976e-08
ENSMMUG00000012650	5769.05	-1.14642	0.200703	-5.77117	7.87211e-09	8.04219e-08
ENSMMUG00000045075	761.988	-1.10001	0.191897	-5.76911	7.96909e-09	8.136e-08
ENSMMUG00000009560	3299.87	-1.79377	0.315831	-5.76822	8.01142e-09	8.17519e-08
ENSMMUG00000005362	696.103	-1.17313	0.205607	-5.76718	8.06079e-09	8.22153e-08
ENSMMUG00000046199	11569.4	-1.00859	0.175817	-5.76682	8.07796e-09	8.23095e-08
ENSMMUG00000014273	966.011	-1.73501	0.304788	-5.76612	8.11186e-09	8.26145e-08
ENSMMUG00000022853	2989.03	-0.891643	0.155489	-5.76464	8.18318e-09	8.32999e-08
ENSMMUG00000019090	6837.58	-0.869785	0.151352	-5.76289	8.26843e-09	8.41266e-08
ENSMMUG00000017248	4774.84	-0.798578	0.139112	-5.76086	8.36876e-09	8.51056e-08
ENSMMUG00000009958	7039.16	-1.03571	0.181439	-5.75893	8.4649e-09	8.5957e-08
ENSMMUG00000023515	1955.07	-1.27531	0.223275	-5.7525	8.79325e-09	8.90735e-08
ENSMMUG00000004116	405.343	-1.3738	0.242665	-5.75055	8.89511e-09	9.00613e-08
ENSMMUG00000048165	725.713	-2.45448	0.449975	-5.74932	8.9603e-09	9.06771e-08
ENSMMUG00000020020	6581.96	-1.60425	0.28234	-5.74909	8.97234e-09	9.07548e-08
ENSMMUG00000000398	348.327	-2.08155	0.373243	-5.74772	9.04566e-09	9.13629e-08
ENSMMUG00000008090	31544.8	-1.49642	0.262962	-5.74685	9.09205e-09	9.17422e-08
ENSMMUG00000028914	3458.66	-1.42167	0.249745	-5.74489	9.19817e-09	9.2768e-08
ENSMMUG00000010011	1195.21	-1.1508	0.201244	-5.74331	9.28415e-09	9.35443e-08
ENSMMUG00000032370	190.145	-2.10243	0.372331	-5.74191	9.36166e-09	9.42338e-08
ENSMMUG00000008522	1305.53	-1.67181	0.296968	-5.73416	9.79984e-09	9.81686e-08
ENSMMUG00000006111	18440.2	-0.741824	0.129746	-5.7307	1.00017e-08	1.00046e-07
ENSMMUG00000001180	8131.54	-1.19789	0.209974	-5.72593	1.02871e-08	1.02738e-07
ENSMMUG00000020000	10181.6	-0.846295	0.148407	-5.72587	1.02906e-08	1.02738e-07
ENSMMUG00000041714	6205.42	-0.868792	0.152481	-5.72562	1.03055e-08	1.02837e-07
ENSMMUG00000044658	565.36	-1.11226	0.194768	-5.72444	1.03778e-08	1.0341e-07
ENSMMUG00000021826	2046	-1.64853	0.291877	-5.72416	1.03947e-08	1.03479e-07
ENSMMUG00000008691	13472.5	-0.926787	0.162478	-5.72419	1.03925e-08	1.03479e-07
ENSMMUG00000041391	298.651	-2.80259	0.537455	-5.72027	1.06356e-08	1.05674e-07
ENSMMUG00000004841	1643.29	-1.41832	0.250508	-5.71505	1.09673e-08	1.08866e-07
ENSMMUG00000029409	8151.08	-1.67916	0.297326	-5.71229	1.11467e-08	1.10593e-07
ENSMMUG00000044165	4785.89	-2.14509	0.393357	-5.71173	1.11833e-08	1.10851e-07
ENSMMUG00000008048	23461.5	-1.21624	0.21376	-5.70999	1.12984e-08	1.11885e-07
ENSMMUG00000013983	8925.96	-1.81549	0.322294	-5.7087	1.13844e-08	1.12683e-07
ENSMMUG00000003457	15879.1	-1.09423	0.194177	-5.7061	1.15595e-08	1.14253e-07
ENSMMUG00000042439	3276.5	-1.29171	0.230731	-5.70393	1.17079e-08	1.15554e-07
ENSMMUG00000000980	11496.2	-1.58732	0.280135	-5.70228	1.18215e-08	1.1662e-07
ENSMMUG00000010740	6328.82	-0.997686	0.175906	-5.70182	1.18532e-08	1.16877e-07
ENSMMUG00000015474	1062.31	-2.21155	0.409162	-5.70147	1.18781e-08	1.17067e-07
ENSMMUG00000002640	4080.6	-1.37336	0.242863	-5.70076	1.19277e-08	1.175e-07
ENSMMUG00000037751	848.013	-0.915979	0.161219	-5.69882	1.20637e-08	1.18784e-07
ENSMMUG00000007534	1934.63	-1.02533	0.180944	-5.69862	1.20783e-08	1.18871e-07
ENSMMUG00000021611	4817.19	-1.32582	0.233532	-5.69618	1.22525e-08	1.20528e-07
ENSMMUG00000019370	41431.3	-1.39061	0.246235	-5.69352	1.24447e-08	1.22245e-07
ENSMMUG00000045582	6133.14	-1.6263	0.289242	-5.69056	1.26624e-08	1.24266e-07
ENSMMUG00000041670	13641.7	-1.12564	0.198887	-5.68892	1.27845e-08	1.25346e-07
ENSMMUG00000000522	4581.37	-1.9505	0.347561	-5.68748	1.28928e-08	1.26348e-07
ENSMMUG00000004696	109263	-0.868471	0.153509	-5.68538	1.30521e-08	1.27728e-07
ENSMMUG00000014037	5543.93	-1.73011	0.309052	-5.68494	1.3086e-08	1.27999e-07
ENSMMUG00000015066	4569.94	-1.83199	0.326497	-5.68057	1.34248e-08	1.31067e-07
ENSMMUG00000003448	38575.6	-1.09657	0.194809	-5.67796	1.36313e-08	1.32896e-07
ENSMMUG00000001485	3083.96	-1.03773	0.184228	-5.67624	1.37684e-08	1.34106e-07
ENSMMUG00000005505	4326.51	-2.13191	0.382667	-5.67448	1.39111e-08	1.35369e-07
ENSMMUG00000011759	9147.67	-1.31717	0.23269	-5.67145	1.41594e-08	1.37721e-07
ENSMMUG00000005652	8109.72	-1.41949	0.251531	-5.66915	1.43505e-08	1.39449e-07
ENSMMUG00000020705	1930.68	-1.39328	0.248832	-5.66805	1.44428e-08	1.4028e-07
ENSMMUG00000048333	1115.57	-1.0499	0.18643	-5.66777	1.44667e-08	1.40447e-07
ENSMMUG00000013176	4047.99	-1.16879	0.207966	-5.66618	1.46018e-08	1.4156e-07
ENSMMUG00000007357	2481.66	-1.37537	0.246888	-5.66566	1.46458e-08	1.4192e-07
ENSMMUG00000017311	3698.73	-0.577977	0.102344	-5.66431	1.47618e-08	1.42911e-07
ENSMMUG00000002807	2032.98	-2.05277	0.370945	-5.65658	1.54416e-08	1.49075e-07
ENSMMUG00000015907	53273	-1.18642	0.211348	-5.65591	1.5502e-08	1.49519e-07
ENSMMUG00000018679	118074	-1.41128	0.251974	-5.65484	1.55993e-08	1.50317e-07
ENSMMUG00000009799	1512.29	-2.22637	0.408045	-5.65337	1.57332e-08	1.51398e-07
ENSMMUG00000030386	984.682	-1.48701	0.266043	-5.65311	1.57571e-08	1.51557e-07
ENSMMUG00000019748	2108.57	-0.724742	0.128451	-5.65184	1.58739e-08	1.5261e-07
ENSMMUG00000012381	449.233	-1.43485	0.25891	-5.65125	1.5929e-08	1.52927e-07
ENSMMUG00000015139	24110	-0.870823	0.155147	-5.65061	1.5988e-08	1.53422e-07
ENSMMUG00000013056	2520.46	-0.933786	0.166476	-5.64726	1.63022e-08	1.56294e-07
ENSMMUG00000000678	9196.24	-1.0322	0.183492	-5.64612	1.64112e-08	1.57193e-07
ENSMMUG00000020979	305.533	-2.18274	0.401863	-5.64533	1.64865e-08	1.57842e-07
ENSMMUG00000017374	3594.91	-1.25703	0.225581	-5.64496	1.65217e-08	1.58106e-07
ENSMMUG00000009201	3213.54	-0.70435	0.125204	-5.6446	1.65567e-08	1.58295e-07
ENSMMUG00000028767	16439.7	-1.22133	0.217874	-5.6429	1.67205e-08	1.59714e-07
ENSMMUG00000032109	6562.99	-1.29979	0.232522	-5.64088	1.69186e-08	1.61383e-07
ENSMMUG00000022369	2501.86	-1.35821	0.243308	-5.64068	1.69381e-08	1.61495e-07
ENSMMUG00000005072	53284.8	-1.09836	0.196033	-5.63808	1.71958e-08	1.63877e-07
ENSMMUG00000021702	1624.38	-0.976995	0.173951	-5.63748	1.72556e-08	1.64371e-07
ENSMMUG00000013395	5455.09	-2.04658	0.371535	-5.63388	1.762e-08	1.67489e-07
ENSMMUG00000015664	33652.3	-1.49334	0.270374	-5.63385	1.76232e-08	1.67489e-07
ENSMMUG00000006443	3108.34	-1.31492	0.235471	-5.63123	1.78931e-08	1.69898e-07
ENSMMUG00000021659	4563.49	-1.98747	0.360007	-5.62451	1.86033e-08	1.764e-07
ENSMMUG00000012741	3637.65	-1.11218	0.198792	-5.62413	1.8645e-08	1.76715e-07
ENSMMUG00000023290	7473.54	-1.88054	0.34219	-5.62355	1.87076e-08	1.77228e-07
ENSMMUG00000002943	8294.95	-0.845936	0.150824	-5.62284	1.87844e-08	1.77874e-07
ENSMMUG00000023293	3153.79	-1.69025	0.30352	-5.62021	1.90727e-08	1.80357e-07
ENSMMUG00000019293	25278.2	-1.11545	0.199632	-5.61881	1.92274e-08	1.81737e-07
ENSMMUG00000001824	3102.37	-1.06528	0.19038	-5.6162	1.95199e-08	1.84418e-07
ENSMMUG00000015659	1100.35	-0.994014	0.178322	-5.60745	2.05334e-08	1.93465e-07
ENSMMUG00000011875	2673.85	-1.63632	0.294748	-5.60559	2.07551e-08	1.95465e-07
ENSMMUG00000007878	2939.45	-0.700506	0.125111	-5.6045	2.08863e-08	1.96611e-07
ENSMMUG00000007345	32581.4	-1.05912	0.189301	-5.60357	2.09982e-08	1.97575e-07
ENSMMUG00000020411	2739.08	-1.06481	0.190433	-5.6016	2.12385e-08	1.99745e-07
ENSMMUG00000012005	1574.06	-1.28679	0.231126	-5.599	2.15597e-08	2.02675e-07
ENSMMUG00000014798	625.043	-1.02747	0.184548	-5.59803	2.16806e-08	2.03627e-07
ENSMMUG00000016111	1154.61	-1.09112	0.195939	-5.5931	2.23055e-08	2.09402e-07
ENSMMUG00000014026	6178.82	-1.07141	0.191945	-5.59292	2.23281e-08	2.09519e-07
ENSMMUG00000021637	254.338	-1.36354	0.246892	-5.59264	2.23647e-08	2.09673e-07
ENSMMUG00000002707	2129.48	-0.907718	0.163269	-5.5907	2.26154e-08	2.11737e-07
ENSMMUG00000002843	1928.64	-1.62205	0.296048	-5.58969	2.27477e-08	2.12783e-07
ENSMMUG00000005681	874.068	-1.30135	0.231348	-5.58803	2.2966e-08	2.14632e-07
ENSMMUG00000013206	22176.1	-0.864176	0.155757	-5.58682	2.31262e-08	2.16032e-07
ENSMMUG00000020223	1743.43	-1.36224	0.24589	-5.58564	2.32841e-08	2.17409e-07
ENSMMUG00000007653	18492.9	-2.0023	0.368223	-5.58483	2.33926e-08	2.18324e-07
ENSMMUG00000001027	34568.4	-0.858018	0.154301	-5.58412	2.34893e-08	2.19128e-07
ENSMMUG00000022217	350.838	-1.49974	0.270161	-5.58353	2.35685e-08	2.19715e-07
ENSMMUG00000012448	18329.2	-1.23671	0.2228	-5.58349	2.35734e-08	2.19715e-07
ENSMMUG00000041723	638.965	-1.74811	0.321905	-5.58278	2.3671e-08	2.20427e-07
ENSMMUG00000000718	2558.08	-1.26554	0.227876	-5.58134	2.3867e-08	2.22152e-07
ENSMMUG00000013157	2934.84	-0.793173	0.142756	-5.57848	2.42622e-08	2.25326e-07
ENSMMUG00000011521	1757.39	-2.33427	0.428581	-5.57504	2.47476e-08	2.29628e-07
ENSMMUG00000020074	256.479	-1.82267	0.333009	-5.57393	2.49058e-08	2.30993e-07
ENSMMUG00000012275	1438.33	-1.25444	0.227877	-5.57367	2.49422e-08	2.31177e-07
ENSMMUG00000000869	3696.49	-0.881777	0.158652	-5.57299	2.50404e-08	2.31931e-07
ENSMMUG00000009265	14699.1	-0.916787	0.165399	-5.56993	2.54835e-08	2.3551e-07
ENSMMUG00000018949	751.568	-1.85995	0.344559	-5.56945	2.55541e-08	2.36026e-07
ENSMMUG00000018290	1443.46	-0.839189	0.151257	-5.56932	2.55735e-08	2.36026e-07
ENSMMUG00000041160	1347.52	-1.17761	0.212936	-5.56903	2.56159e-08	2.36313e-07
ENSMMUG00000015994	8995.69	-1.06712	0.192344	-5.56777	2.58013e-08	2.37918e-07
ENSMMUG00000009956	2353.98	-1.09367	0.197085	-5.56373	2.64071e-08	2.4318e-07
ENSMMUG00000004918	897.192	-0.94091	0.16939	-5.56323	2.64827e-08	2.43767e-07
ENSMMUG00000006130	11601.8	-1.51392	0.274402	-5.56174	2.67095e-08	2.45746e-07
ENSMMUG00000016453	3136.34	-1.15798	0.208821	-5.56143	2.67566e-08	2.4607e-07
ENSMMUG00000004309	1340.02	-0.992157	0.179269	-5.5601	2.6962e-08	2.4774e-07
ENSMMUG00000003624	6577.44	-1.99425	0.366424	-5.56	2.69777e-08	2.47775e-07
ENSMMUG00000010729	2064.63	-1.5579	0.291543	-5.55891	2.71463e-08	2.49103e-07
ENSMMUG00000045540	696.54	-2.02455	0.376684	-5.55433	2.78679e-08	2.55274e-07
ENSMMUG00000038335	2217.17	-0.480164	0.0866616	-5.55069	2.84545e-08	2.60302e-07
ENSMMUG00000005023	6167.88	-0.904439	0.163411	-5.54881	2.87626e-08	2.62889e-07
ENSMMUG00000038179	19984.9	-0.941436	0.171066	-5.54406	2.9553e-08	2.69758e-07
ENSMMUG00000011953	7161.04	-2.0305	0.378388	-5.54366	2.96216e-08	2.70265e-07
ENSMMUG00000019099	3181.99	-0.957888	0.173534	-5.53985	3.02734e-08	2.75969e-07
ENSMMUG00000000917	5546.17	-1.04383	0.189291	-5.538	3.05947e-08	2.78776e-07
ENSMMUG00000020894	5895.81	-1.43439	0.263294	-5.53249	3.15713e-08	2.8717e-07
ENSMMUG00000046862	1202.36	-1.67035	0.30533	-5.5272	3.25373e-08	2.95698e-07
ENSMMUG00000038078	7377.12	-0.878536	0.159725	-5.52675	3.26222e-08	2.9634e-07
ENSMMUG00000002142	1812.61	-1.69095	0.310388	-5.52421	3.30966e-08	3.00255e-07
ENSMMUG00000016361	2015.09	-1.16765	0.213589	-5.52293	3.33387e-08	3.02187e-07
ENSMMUG00000018541	1012.69	-0.912589	0.165888	-5.52052	3.38e-08	3.05968e-07
ENSMMUG00000002924	1473.82	-1.53273	0.282045	-5.51709	3.4466e-08	3.11454e-07
ENSMMUG00000016230	5380.13	-1.10625	0.202081	-5.51662	3.4558e-08	3.12149e-07
ENSMMUG00000003534	4807.74	-0.985743	0.180153	-5.51548	3.47828e-08	3.14044e-07
ENSMMUG00000007877	8734.25	-1.873	0.344281	-5.50959	3.59661e-08	3.23882e-07
ENSMMUG00000048948	683.785	-1.38597	0.25526	-5.50816	3.62596e-08	3.26242e-07
ENSMMUG00000017409	2652.01	-1.1888	0.216711	-5.50655	3.6593e-08	3.28672e-07
ENSMMUG00000014664	4241.86	-1.66391	0.305865	-5.50521	3.6872e-08	3.30892e-07
ENSMMUG00000010353	506.035	-1.07748	0.196958	-5.50475	3.69691e-08	3.3162e-07
ENSMMUG00000010392	28900.9	-1.05596	0.192928	-5.50461	3.6998e-08	3.31736e-07
ENSMMUG00000045352	60.1071	-2.48392	0.477779	-5.50151	3.76547e-08	3.37333e-07
ENSMMUG00000009847	3127.34	-0.822425	0.149945	-5.5	3.7979e-08	3.40091e-07
ENSMMUG00000003986	563.882	-1.32003	0.242661	-5.4994	3.8109e-08	3.41108e-07
ENSMMUG00000018095	5968.76	-0.863177	0.157797	-5.49733	3.85582e-08	3.44684e-07
ENSMMUG00000021874	91.8188	-1.3061	0.239505	-5.49721	3.8585e-08	3.44775e-07
ENSMMUG00000016540	1560.99	-1.00728	0.1842	-5.49686	3.86605e-08	3.45301e-07
ENSMMUG00000010620	5069.96	-1.28915	0.235651	-5.49544	3.89731e-08	3.47943e-07
ENSMMUG00000006430	3576.75	-1.03682	0.19001	-5.49532	3.90012e-08	3.48044e-07
ENSMMUG00000015040	824.183	-1.47629	0.270921	-5.49511	3.9047e-08	3.48303e-07
ENSMMUG00000043190	461.489	-2.99701	0.565293	-5.49436	3.92138e-08	3.49641e-07
ENSMMUG00000012999	7970.66	-1.52984	0.281212	-5.49222	3.96921e-08	3.53754e-07
ENSMMUG00000012887	9044.64	-1.86585	0.344248	-5.49118	3.9925e-08	3.55677e-07
ENSMMUG00000004712	15977.9	-2.16132	0.421961	-5.487	4.0882e-08	3.63734e-07
ENSMMUG00000044073	6694.63	-1.18756	0.217275	-5.48535	4.12645e-08	3.66823e-07
ENSMMUG00000001414	2448.33	-0.720579	0.132039	-5.48236	4.19678e-08	3.72915e-07
ENSMMUG00000042349	9840.9	-1.47284	0.269031	-5.48203	4.20468e-08	3.73458e-07
ENSMMUG00000011410	711.142	-2.0116	0.384763	-5.47991	4.25537e-08	3.76831e-07
ENSMMUG00000011871	1642.68	-1.54306	0.28579	-5.47996	4.25428e-08	3.76831e-07
ENSMMUG00000022915	1217.32	-0.86392	0.15819	-5.48002	4.2528e-08	3.76831e-07
ENSMMUG00000044358	8082.88	-1.61097	0.299475	-5.47785	4.30534e-08	3.8077e-07
ENSMMUG00000043719	3396.1	-1.24013	0.229401	-5.47655	4.33704e-08	3.83084e-07
ENSMMUG00000015656	2890.79	-0.710509	0.12994	-5.47633	4.34232e-08	3.83387e-07
ENSMMUG00000042809	5436.99	-1.24882	0.229364	-5.47592	4.35249e-08	3.84122e-07
ENSMMUG00000015497	8868.64	-0.86535	0.158805	-5.47537	4.36596e-08	3.84983e-07
ENSMMUG00000043598	83.7335	-3.01836	0.585426	-5.47374	4.40637e-08	3.88381e-07
ENSMMUG00000040386	236.88	-2.13826	0.405078	-5.47278	4.43021e-08	3.90151e-07
ENSMMUG00000029730	3104.31	-2.59034	0.48731	-5.47019	4.49565e-08	3.95411e-07
ENSMMUG00000046173	75.5146	-1.7295	0.321676	-5.46957	4.51122e-08	3.96613e-07
ENSMMUG00000016240	2470.9	-1.44171	0.267378	-5.46861	4.53584e-08	3.9844e-07
ENSMMUG00000021297	5128.13	-1.32928	0.246221	-5.46756	4.56278e-08	4.00637e-07
ENSMMUG00000014607	1168.92	-0.878123	0.161369	-5.46531	4.62088e-08	4.05567e-07
ENSMMUG00000028734	2046.99	-2.09961	0.401336	-5.46348	4.66879e-08	4.09081e-07
ENSMMUG00000004682	1178.82	-1.84224	0.343448	-5.45982	4.76617e-08	4.17261e-07
ENSMMUG00000022872	14667	-1.67438	0.310344	-5.45832	4.80671e-08	4.20633e-07
ENSMMUG00000008830	456.646	-1.52311	0.282428	-5.45741	4.83128e-08	4.22605e-07
ENSMMUG00000006540	1721.73	-1.72411	0.318811	-5.45646	4.85715e-08	4.2451e-07
ENSMMUG00000015395	4405.78	-1.42751	0.264375	-5.45607	4.86778e-08	4.25082e-07
ENSMMUG00000001393	576.109	-2.1175	0.394064	-5.45537	4.88721e-08	4.26459e-07
ENSMMUG00000013057	1302.63	-1.10974	0.204007	-5.45535	4.88766e-08	4.26459e-07
ENSMMUG00000021199	2843.86	-2.21146	0.415818	-5.45399	4.92511e-08	4.29546e-07
ENSMMUG00000001529	1521.62	-1.17319	0.216592	-5.45284	4.95718e-08	4.32162e-07
ENSMMUG00000037567	152.025	-1.30057	0.240716	-5.4523	4.97233e-08	4.33162e-07
ENSMMUG00000003787	5556.48	-1.17415	0.216179	-5.45129	5.00063e-08	4.35401e-07
ENSMMUG00000014002	10313.8	-0.804845	0.148139	-5.45054	5.02175e-08	4.37056e-07
ENSMMUG00000041404	918.603	-1.4035	0.261603	-5.45016	5.03239e-08	4.37616e-07
ENSMMUG00000006740	2941.24	-1.39751	0.258736	-5.45024	5.03031e-08	4.37616e-07
ENSMMUG00000018354	9593	-1.45031	0.268655	-5.44952	5.05067e-08	4.39021e-07
ENSMMUG00000001273	1794.5	-1.63211	0.302519	-5.44942	5.05348e-08	4.39082e-07
ENSMMUG00000006275	8863.88	-1.53603	0.283926	-5.44867	5.07475e-08	4.40746e-07
ENSMMUG00000016587	1674.08	-1.4524	0.270818	-5.44407	5.20773e-08	4.51539e-07
ENSMMUG00000002645	3073.34	-0.830368	0.152914	-5.44219	5.26289e-08	4.55562e-07
ENSMMUG00000018770	3769.52	-1.66849	0.314355	-5.4408	5.30411e-08	4.58938e-07
ENSMMUG00000040140	807.823	-1.87928	0.355008	-5.44043	5.31518e-08	4.59705e-07
ENSMMUG00000001553	2599.59	-1.06729	0.197186	-5.43937	5.34679e-08	4.62246e-07
ENSMMUG00000015614	521.43	-1.97396	0.377463	-5.43902	5.3575e-08	4.62979e-07
ENSMMUG00000001305	3662.49	-1.31903	0.243558	-5.43789	5.39142e-08	4.65717e-07
ENSMMUG00000020693	7789.11	-1.0229	0.189372	-5.43441	5.49781e-08	4.74709e-07
ENSMMUG00000003041	1146.01	-2.05055	0.404547	-5.43238	5.56063e-08	4.79934e-07
ENSMMUG00000041735	4141.84	-1.68213	0.314702	-5.43164	5.58383e-08	4.81536e-07
ENSMMUG00000014705	12686.8	-1.1096	0.205513	-5.43166	5.58333e-08	4.81536e-07
ENSMMUG00000023145	7000.64	-1.32253	0.245067	-5.43128	5.5951e-08	4.82308e-07
ENSMMUG00000023478	633.667	-1.51535	0.284865	-5.43083	5.60932e-08	4.83333e-07
ENSMMUG00000032393	1760.89	-1.58061	0.297848	-5.42937	5.65542e-08	4.86699e-07
ENSMMUG00000029939	1283.02	-1.24259	0.232012	-5.4288	5.67327e-08	4.88033e-07
ENSMMUG00000047346	15998.6	-2.19398	0.400648	-5.42839	5.68663e-08	4.88979e-07
ENSMMUG00000000252	4076.67	-0.878337	0.162238	-5.42793	5.70112e-08	4.90023e-07
ENSMMUG00000005233	2810.08	-1.59766	0.294736	-5.42701	5.73045e-08	4.9173e-07
ENSMMUG00000007545	814.256	-1.08516	0.201527	-5.42708	5.72839e-08	4.9173e-07
ENSMMUG00000012054	274617	-1.0753	0.198581	-5.4271	5.72781e-08	4.9173e-07
ENSMMUG00000009971	3274.76	-1.93238	0.368659	-5.42234	5.88228e-08	5.04341e-07
ENSMMUG00000011976	2900.31	-1.2337	0.230873	-5.42203	5.89251e-08	5.05009e-07
ENSMMUG00000004419	1881.06	-1.03277	0.191804	-5.42133	5.91587e-08	5.06594e-07
ENSMMUG00000014613	6431.74	-0.920993	0.170443	-5.42073	5.93571e-08	5.08076e-07
ENSMMUG00000021733	791.567	-1.09999	0.204736	-5.42031	5.94952e-08	5.08846e-07
ENSMMUG00000017380	900.324	-1.34488	0.252366	-5.42005	5.95839e-08	5.09394e-07
ENSMMUG00000002765	3316.66	-1.02604	0.190249	-5.41882	5.99948e-08	5.12696e-07
ENSMMUG00000002515	9152.76	-1.16253	0.21582	-5.4178	6.03372e-08	5.1541e-07
ENSMMUG00000015434	20710.6	-1.17644	0.219525	-5.41741	6.04669e-08	5.16306e-07
ENSMMUG00000015059	32857.7	-1.51676	0.283921	-5.41621	6.08758e-08	5.1937e-07
ENSMMUG00000022364	1075.98	-1.30818	0.244832	-5.41472	6.13837e-08	5.23488e-07
ENSMMUG00000047169	2247.43	-0.898038	0.166996	-5.4139	6.16654e-08	5.25674e-07
ENSMMUG00000009475	531.866	-1.81733	0.353348	-5.41308	6.19501e-08	5.27885e-07
ENSMMUG00000019679	1894.68	-0.904847	0.168096	-5.41073	6.2768e-08	5.34197e-07
ENSMMUG00000039771	2956.69	-1.92036	0.362264	-5.40739	6.395e-08	5.4381e-07
ENSMMUG00000000054	4084.32	-1.67678	0.31158	-5.40484	6.48671e-08	5.51384e-07
ENSMMUG00000021403	1091.47	-2.00157	0.383756	-5.40452	6.49808e-08	5.52124e-07
ENSMMUG00000012279	3955	-0.942976	0.17514	-5.40349	6.53552e-08	5.55078e-07
ENSMMUG00000028771	4123.61	-1.7406	0.327033	-5.40076	6.63596e-08	5.62918e-07
ENSMMUG00000013047	30159.6	-0.719822	0.133707	-5.40081	6.63419e-08	5.62918e-07
ENSMMUG00000043580	1618.2	-1.30465	0.24384	-5.39845	6.72194e-08	5.69979e-07
ENSMMUG00000002790	1518.13	-1.53307	0.286621	-5.39603	6.81298e-08	5.76991e-07
ENSMMUG00000019096	19230.9	-1.25078	0.233736	-5.39562	6.82857e-08	5.78076e-07
ENSMMUG00000007392	1124.15	-2.03411	0.397314	-5.39531	6.84038e-08	5.7884e-07
ENSMMUG00000015302	11699.4	-1.16979	0.219108	-5.3928	6.93699e-08	5.86298e-07
ENSMMUG00000012516	4389.52	-0.762799	0.141877	-5.39203	6.96645e-08	5.88309e-07
ENSMMUG00000017336	3748.09	-1.04692	0.196064	-5.38874	7.09547e-08	5.98232e-07
ENSMMUG00000049182	232.822	-2.73306	0.517686	-5.38655	7.18242e-08	6.05071e-07
ENSMMUG00000019468	2288.94	-1.43546	0.268765	-5.38499	7.24489e-08	6.10086e-07
ENSMMUG00000015484	1290.54	-2.54994	0.530495	-5.38303	7.32417e-08	6.16513e-07
ENSMMUG00000016050	1747.37	-1.92749	0.372075	-5.38197	7.36733e-08	6.19895e-07
ENSMMUG00000045129	933.645	-1.21949	0.228239	-5.38184	7.37294e-08	6.20116e-07
ENSMMUG00000005553	2306.28	-1.38465	0.26097	-5.38052	7.42719e-08	6.24425e-07
ENSMMUG00000011697	2662.22	-1.07232	0.200231	-5.37813	7.52616e-08	6.31723e-07
ENSMMUG00000018837	63329	-1.31911	0.248132	-5.37678	7.58294e-08	6.35975e-07
ENSMMUG00000040838	5264.22	-2.31482	0.440593	-5.37659	7.591e-08	6.36137e-07
ENSMMUG00000000700	2693.9	-1.12997	0.211359	-5.37662	7.58974e-08	6.36137e-07
ENSMMUG00000002999	331.996	-1.68687	0.318107	-5.37535	7.64331e-08	6.39746e-07
ENSMMUG00000000376	8102.95	-1.56231	0.29504	-5.37452	7.67875e-08	6.42453e-07
ENSMMUG00000002173	16387.6	-1.40213	0.264482	-5.36844	7.94201e-08	6.63677e-07
ENSMMUG00000005116	45.2064	-2.61359	0.509327	-5.36821	7.95211e-08	6.64254e-07
ENSMMUG00000017907	4306.99	-1.34595	0.254234	-5.36763	7.97779e-08	6.66131e-07
ENSMMUG00000005051	15169	-1.59515	0.300796	-5.36754	7.9817e-08	6.6619e-07
ENSMMUG00000003555	1854.92	-1.75593	0.335006	-5.36581	8.05856e-08	6.72065e-07
ENSMMUG00000003176	9263.42	-0.640895	0.11957	-5.36551	8.07194e-08	6.7291e-07
ENSMMUG00000020385	950.427	-1.7827	0.346694	-5.36285	8.19175e-08	6.82077e-07
ENSMMUG00000014855	3731.05	-1.08848	0.20429	-5.36128	8.26351e-08	6.875e-07
ENSMMUG00000011178	1717.66	-1.29704	0.243291	-5.3556	8.52727e-08	7.08592e-07
ENSMMUG00000002949	4201.24	-1.50078	0.282272	-5.35497	8.55719e-08	7.10794e-07
ENSMMUG00000009625	2576.47	-1.54028	0.292503	-5.35141	8.72707e-08	7.24615e-07
ENSMMUG00000016421	13621.3	-1.09563	0.207338	-5.35102	8.74607e-08	7.25903e-07
ENSMMUG00000049018	957.147	-1.46553	0.27799	-5.35043	8.77468e-08	7.27987e-07
ENSMMUG00000008672	3246.96	-1.37358	0.25849	-5.35009	8.791e-08	7.29049e-07
ENSMMUG00000022712	168.942	-2.33258	0.460909	-5.34984	8.80338e-08	7.29784e-07
ENSMMUG00000000535	3905.01	-1.06247	0.199602	-5.34612	8.98599e-08	7.43735e-07
ENSMMUG00000020976	4422.24	-1.2299	0.230823	-5.34551	9.01626e-08	7.45646e-07
ENSMMUG00000022882	30.9095	-2.9825	0.561465	-5.34519	9.03239e-08	7.46682e-07
ENSMMUG00000004204	687.67	-2.69994	0.521936	-5.34315	9.13463e-08	7.54533e-07
ENSMMUG00000005895	2010.45	-0.799112	0.150095	-5.34265	9.15955e-08	7.56291e-07
ENSMMUG00000001572	1216.03	-0.826942	0.155465	-5.34154	9.21616e-08	7.60361e-07
ENSMMUG00000007265	6543.47	-0.876478	0.164498	-5.34094	9.24644e-08	7.62556e-07
ENSMMUG00000020148	2921.04	-1.417	0.267553	-5.33988	9.30097e-08	7.66445e-07
ENSMMUG00000008386	1263.64	-1.06461	0.201	-5.3393	9.33086e-08	7.68545e-07
ENSMMUG00000006762	1886.38	-0.848769	0.159558	-5.33846	9.37415e-08	7.7125e-07
ENSMMUG00000028882	2737.49	-1.95355	0.372129	-5.33816	9.38958e-08	7.72214e-07
ENSMMUG00000017654	4136.8	-1.32531	0.25048	-5.33478	9.56599e-08	7.85789e-07
ENSMMUG00000003294	2119.17	-2.13274	0.406573	-5.33465	9.57311e-08	7.86062e-07
ENSMMUG00000010653	1567.12	-1.78588	0.339034	-5.33378	9.619e-08	7.89328e-07
ENSMMUG00000017615	9201.55	-0.431553	0.0810238	-5.33299	9.66081e-08	7.92324e-07
ENSMMUG00000011682	4467.12	-1.5966	0.302178	-5.33259	9.68209e-08	7.93756e-07
ENSMMUG00000006114	8034.48	-1.17857	0.222385	-5.33196	9.71606e-08	7.96044e-07
ENSMMUG00000005227	3057.99	-1.11567	0.210664	-5.33193	9.71767e-08	7.96044e-07
ENSMMUG00000003055	1127.85	-1.445	0.273573	-5.33088	9.774e-08	8.00027e-07
ENSMMUG00000048864	2030.66	-1.44657	0.275641	-5.33072	9.78231e-08	8.00392e-07
ENSMMUG00000042251	3508.19	-1.61423	0.307024	-5.32971	9.83711e-08	8.04559e-07
ENSMMUG00000009317	1453.7	-1.48433	0.282117	-5.32902	9.87435e-08	8.06974e-07
ENSMMUG00000019378	72301.8	-0.804164	0.151597	-5.32866	9.89377e-08	8.08237e-07
ENSMMUG00000020924	11022.4	-1.26012	0.238458	-5.32819	9.91972e-08	8.10039e-07
ENSMMUG00000007731	3752.81	-0.858351	0.161692	-5.32746	9.95962e-08	8.12977e-07
ENSMMUG00000048478	1549.21	-1.30976	0.246509	-5.32479	1.01072e-07	8.247e-07
ENSMMUG00000015353	973.973	-1.2327	0.232715	-5.32223	1.02502e-07	8.36036e-07
ENSMMUG00000005215	519.147	-1.23837	0.23646	-5.32212	1.02564e-07	8.36218e-07
ENSMMUG00000018940	23881	-1.90589	0.362504	-5.32194	1.02669e-07	8.36426e-07
ENSMMUG00000007551	127083	-1.37804	0.26143	-5.31702	1.05483e-07	8.58332e-07
ENSMMUG00000003300	273.117	-1.95635	0.376768	-5.31473	1.06814e-07	8.67801e-07
ENSMMUG00000018359	2585.52	-1.13105	0.213675	-5.31312	1.07766e-07	8.7519e-07
ENSMMUG00000007970	4029.74	-0.660625	0.124534	-5.30992	1.09674e-07	8.90341e-07
ENSMMUG00000039360	10845.4	-1.76229	0.336439	-5.30965	1.09833e-07	8.91285e-07
ENSMMUG00000020637	7551.57	-0.692965	0.130852	-5.30809	1.10778e-07	8.98247e-07
ENSMMUG00000005598	3966.57	-0.767341	0.14554	-5.30719	1.11326e-07	9.01991e-07
ENSMMUG00000004861	4544.34	-1.1291	0.214634	-5.3065	1.11751e-07	9.05079e-07
ENSMMUG00000022973	91.259	-2.3846	0.463397	-5.30548	1.12376e-07	9.09788e-07
ENSMMUG00000029026	4258.26	-0.905869	0.172517	-5.30538	1.12441e-07	9.09956e-07
ENSMMUG00000043970	7082.91	-1.25431	0.238004	-5.30489	1.12742e-07	9.12037e-07
ENSMMUG00000005942	1916.78	-0.988333	0.188143	-5.30343	1.1365e-07	9.19024e-07
ENSMMUG00000015475	548.661	-1.022	0.194442	-5.3015	1.14856e-07	9.28054e-07
ENSMMUG00000011354	1565.34	-0.69192	0.130684	-5.30016	1.15701e-07	9.33793e-07
ENSMMUG00000007779	1338.48	-2.12262	0.405941	-5.29441	1.19398e-07	9.62881e-07
ENSMMUG00000028855	558.31	-1.60183	0.306141	-5.28833	1.23439e-07	9.92768e-07
ENSMMUG00000006940	731.137	-1.42033	0.272479	-5.28768	1.23876e-07	9.95514e-07
ENSMMUG00000020263	1923.34	-1.58189	0.302714	-5.28598	1.25031e-07	1.00363e-06
ENSMMUG00000018045	3569.73	-0.888328	0.168794	-5.28521	1.25563e-07	1.00712e-06
ENSMMUG00000023085	6785.71	-1.74948	0.33665	-5.2851	1.25638e-07	1.00734e-06
ENSMMUG00000002568	2936.14	-1.57145	0.303045	-5.28194	1.27826e-07	1.02369e-06
ENSMMUG00000011002	1551.13	-0.988376	0.188286	-5.28196	1.27808e-07	1.02369e-06
ENSMMUG00000044084	1438.69	-1.14343	0.217281	-5.28163	1.28043e-07	1.02504e-06
ENSMMUG00000011549	1974.84	-1.12776	0.214473	-5.28084	1.28595e-07	1.02906e-06
ENSMMUG00000016212	3680.93	-0.986459	0.187055	-5.28005	1.29151e-07	1.03311e-06
ENSMMUG00000023581	2209.38	-1.72191	0.334577	-5.27991	1.29247e-07	1.03348e-06
ENSMMUG00000021376	2341.96	-1.93292	0.367815	-5.27611	1.31952e-07	1.05349e-06
ENSMMUG00000000258	9329.33	-1.57781	0.301657	-5.27199	1.34951e-07	1.07578e-06
ENSMMUG00000003410	3546.53	-0.676942	0.128542	-5.27086	1.35789e-07	1.08204e-06
ENSMMUG00000016456	11881.6	-1.62612	0.311693	-5.27035	1.36167e-07	1.08464e-06
ENSMMUG00000015563	41380.7	-1.57836	0.302498	-5.26933	1.36926e-07	1.08943e-06
ENSMMUG00000043558	4275.67	-1.35837	0.258962	-5.26903	1.37148e-07	1.09078e-06
ENSMMUG00000018031	792.242	-0.955148	0.182315	-5.26736	1.38397e-07	1.09945e-06
ENSMMUG00000016911	5177.37	-1.22093	0.232518	-5.26687	1.38772e-07	1.102e-06
ENSMMUG00000000137	2292.31	-2.64645	0.539906	-5.26673	1.38875e-07	1.1024e-06
ENSMMUG00000030210	4284.76	-1.41651	0.273086	-5.26583	1.3956e-07	1.10742e-06
ENSMMUG00000004688	61338.9	-0.9319	0.17768	-5.26478	1.40357e-07	1.11288e-06
ENSMMUG00000020251	1863.93	-1.33032	0.255633	-5.26341	1.41408e-07	1.12036e-06
ENSMMUG00000030159	2811.31	-1.46176	0.281926	-5.26169	1.42736e-07	1.12916e-06
ENSMMUG00000012303	5357.19	-1.03755	0.197914	-5.26103	1.43247e-07	1.13235e-06
ENSMMUG00000021588	6205.65	-0.90945	0.174403	-5.26079	1.4344e-07	1.13344e-06
ENSMMUG00000009443	9126.64	-1.25266	0.24261	-5.26053	1.43641e-07	1.13416e-06
ENSMMUG00000043419	722.875	-1.17178	0.224122	-5.26041	1.43734e-07	1.13446e-06
ENSMMUG00000001913	2295.41	-1.11272	0.213206	-5.25927	1.44629e-07	1.14109e-06
ENSMMUG00000038581	95.5651	-2.73454	0.531384	-5.25897	1.44868e-07	1.1423e-06
ENSMMUG00000043756	7083.37	-1.58553	0.30593	-5.25732	1.46168e-07	1.15192e-06
ENSMMUG00000031106	3350.44	-0.930133	0.177934	-5.2534	1.49317e-07	1.17541e-06
ENSMMUG00000015472	6625.29	-1.10764	0.212471	-5.25223	1.50265e-07	1.18242e-06
ENSMMUG00000016139	139.959	-1.54361	0.300413	-5.2516	1.50785e-07	1.18561e-06
ENSMMUG00000018628	114.273	-1.30131	0.250581	-5.25166	1.50735e-07	1.18561e-06
ENSMMUG00000019056	3098.57	-0.710502	0.135761	-5.25137	1.50975e-07	1.18666e-06
ENSMMUG00000001334	240.621	-2.11323	0.414989	-5.24994	1.52151e-07	1.19454e-06
ENSMMUG00000008069	6316.08	-0.864482	0.165658	-5.24669	1.54857e-07	1.21478e-06
ENSMMUG00000005612	6437.25	-0.675613	0.129158	-5.24663	1.54904e-07	1.21478e-06
ENSMMUG00000000697	9952.27	-1.47996	0.285081	-5.24574	1.55654e-07	1.2202e-06
ENSMMUG00000005530	13823.8	-1.38669	0.269562	-5.24442	1.56771e-07	1.22849e-06
ENSMMUG00000013669	2605.21	-1.81425	0.363275	-5.24347	1.57586e-07	1.23395e-06
ENSMMUG00000048231	1416.05	-1.74379	0.341594	-5.24347	1.57584e-07	1.23395e-06
ENSMMUG00000038348	10657.1	-1.52254	0.294831	-5.24191	1.58922e-07	1.24394e-06
ENSMMUG00000018986	11579.4	-1.79387	0.350703	-5.24157	1.59217e-07	1.24578e-06
ENSMMUG00000017104	2998.5	-0.979928	0.187767	-5.23999	1.60589e-07	1.25557e-06
ENSMMUG00000028844	46486.4	-1.46373	0.281425	-5.2374	1.62855e-07	1.27137e-06
ENSMMUG00000011048	1791.78	-0.833709	0.159897	-5.23678	1.63399e-07	1.27466e-06
ENSMMUG00000011327	40715.5	-1.3165	0.254671	-5.2363	1.63827e-07	1.27752e-06
ENSMMUG00000020197	6329.55	-1.09745	0.213246	-5.23617	1.63942e-07	1.27794e-06
ENSMMUG00000003045	8078.18	-1.94929	0.378418	-5.2317	1.67958e-07	1.30728e-06
ENSMMUG00000006206	5306.21	-0.748263	0.1435	-5.23052	1.69036e-07	1.31517e-06
ENSMMUG00000018208	8114.94	-1.56853	0.302458	-5.22599	1.73229e-07	1.34528e-06
ENSMMUG00000008498	2336.11	-1.00203	0.19303	-5.22464	1.74495e-07	1.3546e-06
ENSMMUG00000010207	2041.12	-1.15908	0.223124	-5.22313	1.75921e-07	1.36516e-06
ENSMMUG00000004740	1810.98	-1.59014	0.305737	-5.22293	1.76112e-07	1.36614e-06
ENSMMUG00000018787	2293.28	-1.05814	0.204682	-5.22174	1.77254e-07	1.37397e-06
ENSMMUG00000000792	8757.14	-0.962844	0.184992	-5.21985	1.7907e-07	1.38753e-06
ENSMMUG00000023257	2086.95	-1.11473	0.214595	-5.21953	1.79379e-07	1.3894e-06
ENSMMUG00000011589	2777.24	-1.59635	0.30979	-5.21785	1.81009e-07	1.40098e-06
ENSMMUG00000001111	655.968	-1.54258	0.298256	-5.21672	1.82115e-07	1.40849e-06
ENSMMUG00000000908	4591.15	-1.08067	0.208482	-5.21679	1.82049e-07	1.40849e-06
ENSMMUG00000014846	2085.23	-1.04828	0.201747	-5.21661	1.82225e-07	1.40882e-06
ENSMMUG00000042390	6594.18	-1.28512	0.248438	-5.21644	1.82399e-07	1.40964e-06
ENSMMUG00000010292	1793.34	-0.827467	0.158988	-5.21384	1.84972e-07	1.42793e-06
ENSMMUG00000014952	612.633	-1.43202	0.278078	-5.21227	1.86539e-07	1.43789e-06
ENSMMUG00000014539	2995.15	-0.953731	0.183777	-5.2116	1.87215e-07	1.44256e-06
ENSMMUG00000017004	932.099	-0.876081	0.169902	-5.21151	1.87314e-07	1.44279e-06
ENSMMUG00000011575	4422.92	-1.88201	0.367757	-5.2075	1.91397e-07	1.47206e-06
ENSMMUG00000011422	3794.3	-0.811118	0.156602	-5.20652	1.92419e-07	1.47882e-06
ENSMMUG00000046487	86.1343	-2.5641	0.536847	-5.20575	1.93217e-07	1.48441e-06
ENSMMUG00000017609	2674.74	-1.09447	0.210808	-5.20436	1.94662e-07	1.49495e-06
ENSMMUG00000008835	5048.42	-1.08861	0.210855	-5.20417	1.9487e-07	1.496e-06
ENSMMUG00000041041	2695.19	-1.21686	0.234781	-5.20358	1.95485e-07	1.49987e-06
ENSMMUG00000030408	12092.7	-1.46376	0.284714	-5.20191	1.97255e-07	1.51263e-06
ENSMMUG00000038181	11150.5	-1.32337	0.256817	-5.20018	1.99098e-07	1.52507e-06
ENSMMUG00000046684	519.407	-1.05586	0.205038	-5.19874	2.00648e-07	1.53581e-06
ENSMMUG00000006751	2920.42	-1.60311	0.311914	-5.19787	2.0159e-07	1.54245e-06
ENSMMUG00000005780	45443.4	-0.819418	0.157968	-5.1974	2.02094e-07	1.54574e-06
ENSMMUG00000016234	637.222	-1.59358	0.309921	-5.19608	2.03531e-07	1.55558e-06
ENSMMUG00000016231	3636.4	-1.22858	0.237959	-5.19499	2.04726e-07	1.56414e-06
ENSMMUG00000041420	2979.66	-0.948356	0.183597	-5.1937	2.0616e-07	1.57283e-06
ENSMMUG00000018258	2713.53	-1.75474	0.347366	-5.19319	2.06717e-07	1.57646e-06
ENSMMUG00000009019	89104.3	-1.75179	0.342378	-5.19227	2.07751e-07	1.58376e-06
ENSMMUG00000021801	16786.6	-1.11515	0.218398	-5.19024	2.10026e-07	1.59934e-06
ENSMMUG00000019580	26379.1	-1.21022	0.236805	-5.19001	2.1028e-07	1.6001e-06
ENSMMUG00000002066	3595.56	-1.34663	0.261218	-5.18791	2.12665e-07	1.61766e-06
ENSMMUG00000008397	2777.21	-0.718929	0.138992	-5.18765	2.12962e-07	1.61932e-06
ENSMMUG00000017923	1987.64	-2.57702	0.531494	-5.18607	2.14779e-07	1.63075e-06
ENSMMUG00000005820	6531.73	-1.26629	0.246827	-5.1844	2.16706e-07	1.64418e-06
ENSMMUG00000005192	7670.63	-0.914878	0.177252	-5.18385	2.17353e-07	1.64844e-06
ENSMMUG00000018010	45155.5	-0.706676	0.137009	-5.18367	2.17556e-07	1.64882e-06
ENSMMUG00000001731	1146.82	-0.999158	0.192551	-5.18349	2.1777e-07	1.64984e-06
ENSMMUG00000022895	8994.72	-1.03507	0.202437	-5.18177	2.19795e-07	1.66397e-06
ENSMMUG00000009198	1867.39	-1.46795	0.284982	-5.1808	2.2094e-07	1.67142e-06
ENSMMUG00000006891	330.888	-2.21301	0.452124	-5.17869	2.23446e-07	1.68853e-06
ENSMMUG00000019250	3997.11	-0.982838	0.190431	-5.17469	2.28287e-07	1.72135e-06
ENSMMUG00000022590	2423.45	-1.78537	0.360367	-5.17225	2.31291e-07	1.74337e-06
ENSMMUG00000019610	2246.3	-1.29591	0.253005	-5.17184	2.31804e-07	1.74534e-06
ENSMMUG00000017690	1953.99	-1.32404	0.259145	-5.16904	2.35304e-07	1.76976e-06
ENSMMUG00000005312	1709.17	-1.19537	0.233886	-5.16722	2.37597e-07	1.78314e-06
ENSMMUG00000004188	4131.24	-1.54699	0.309005	-5.1657	2.39541e-07	1.79643e-06
ENSMMUG00000009598	1726.02	-1.29823	0.255106	-5.16547	2.3984e-07	1.79802e-06
ENSMMUG00000001982	708.283	-2.22916	0.451218	-5.16461	2.40935e-07	1.80492e-06
ENSMMUG00000007161	6199.5	-1.3103	0.255305	-5.16287	2.43187e-07	1.81918e-06
ENSMMUG00000001820	919.84	-1.7923	0.369827	-5.15963	2.4744e-07	1.84965e-06
ENSMMUG00000000620	983.104	-1.37771	0.270642	-5.15921	2.47994e-07	1.85246e-06
ENSMMUG00000006592	5519.27	-0.97721	0.190415	-5.15894	2.48358e-07	1.85452e-06
ENSMMUG00000002653	986.154	-1.9404	0.386285	-5.15842	2.49048e-07	1.85833e-06
ENSMMUG00000013397	9327.05	-1.76399	0.348108	-5.15742	2.50372e-07	1.86754e-06
ENSMMUG00000001354	6002.3	-1.17761	0.22963	-5.15673	2.51306e-07	1.87383e-06
ENSMMUG00000002848	60602.2	-1.25572	0.245825	-5.15471	2.54029e-07	1.89074e-06
ENSMMUG00000000165	12172.2	-1.40677	0.276712	-5.15402	2.54957e-07	1.89696e-06
ENSMMUG00000018663	1658.04	-1.51341	0.298116	-5.1527	2.56767e-07	1.90975e-06
ENSMMUG00000011751	80.4732	-1.80854	0.363217	-5.15189	2.57873e-07	1.9166e-06
ENSMMUG00000048033	7049.61	-1.80662	0.356529	-5.1481	2.63135e-07	1.95432e-06
ENSMMUG00000002931	11221.4	-1.05771	0.207501	-5.14609	2.6597e-07	1.97255e-06
ENSMMUG00000019115	810.508	-1.05159	0.205065	-5.14559	2.66686e-07	1.97715e-06
ENSMMUG00000010592	5561.05	-1.31542	0.258167	-5.14437	2.68423e-07	1.9879e-06
ENSMMUG00000004131	5791.49	-1.40897	0.277324	-5.14348	2.69701e-07	1.99666e-06
ENSMMUG00000013048	4119.4	-1.41334	0.276856	-5.14152	2.72521e-07	2.01681e-06
ENSMMUG00000004811	14568.5	-1.60215	0.313591	-5.14097	2.73328e-07	2.02206e-06
ENSMMUG00000014032	7747.99	-1.97073	0.387702	-5.13842	2.77064e-07	2.04897e-06
ENSMMUG00000005465	4146.13	-0.718463	0.140276	-5.138	2.77672e-07	2.05274e-06
ENSMMUG00000008878	3288.19	-1.66538	0.328516	-5.13779	2.77995e-07	2.0544e-06
ENSMMUG00000013186	717.098	-1.0337	0.203425	-5.13241	2.86063e-07	2.11176e-06
ENSMMUG00000013874	1609.29	-1.92363	0.388778	-5.1312	2.87906e-07	2.1231e-06
ENSMMUG00000023805	1804.13	-0.900436	0.176894	-5.13056	2.8888e-07	2.12953e-06
ENSMMUG00000040501	2715.91	-1.20532	0.236785	-5.12942	2.90629e-07	2.1409e-06
ENSMMUG00000004405	8632.23	-1.41957	0.280128	-5.12708	2.94267e-07	2.16693e-06
ENSMMUG00000014658	3882.88	-0.868618	0.169655	-5.12509	2.97389e-07	2.18837e-06
ENSMMUG00000005883	574.929	-1.17992	0.23139	-5.125	2.97538e-07	2.18869e-06
ENSMMUG00000037731	442.644	-1.40983	0.276812	-5.12368	2.99636e-07	2.20256e-06
ENSMMUG00000020061	11536.9	-0.911176	0.178144	-5.1235	2.99923e-07	2.20389e-06
ENSMMUG00000045551	208.1	-1.20015	0.235564	-5.12335	3.00161e-07	2.20486e-06
ENSMMUG00000021055	7967.17	-1.10426	0.216402	-5.12244	3.01603e-07	2.21467e-06
ENSMMUG00000048573	4734.39	-1.29786	0.255077	-5.12159	3.02969e-07	2.22392e-06
ENSMMUG00000012511	5268.81	-0.713721	0.139883	-5.12096	3.03977e-07	2.22973e-06
ENSMMUG00000016655	2880.81	-1.29405	0.254814	-5.1203	3.05046e-07	2.23679e-06
ENSMMUG00000010585	2313.5	-2.11478	0.438447	-5.11942	3.0647e-07	2.24564e-06
ENSMMUG00000010124	1620.05	-1.43165	0.282291	-5.11841	3.08123e-07	2.25617e-06
ENSMMUG00000049022	322.6	-1.52755	0.30647	-5.11782	3.09088e-07	2.26243e-06
ENSMMUG00000012800	12297.7	-1.56979	0.310131	-5.11762	3.09422e-07	2.26408e-06
ENSMMUG00000021066	3726.75	-0.637389	0.124918	-5.11748	3.09646e-07	2.26492e-06
ENSMMUG00000040835	544.246	-0.916886	0.180108	-5.11696	3.10493e-07	2.26952e-06
ENSMMUG00000047768	817.659	-1.55673	0.306579	-5.11649	3.1128e-07	2.27447e-06
ENSMMUG00000010266	99049.5	-1.17954	0.231371	-5.1156	3.12741e-07	2.28354e-06
ENSMMUG00000011706	3675.04	-1.27641	0.253475	-5.11533	3.13189e-07	2.286e-06
ENSMMUG00000012397	301.769	-1.41265	0.277994	-5.1151	3.13581e-07	2.28806e-06
ENSMMUG00000045296	3368.89	-1.62387	0.322063	-5.11348	3.16277e-07	2.30675e-06
ENSMMUG00000021330	73.5362	-2.40834	0.478373	-5.11288	3.17283e-07	2.31264e-06
ENSMMUG00000038133	2531.74	-1.05166	0.206798	-5.11267	3.17638e-07	2.31441e-06
ENSMMUG00000013004	1560.58	-1.61192	0.317215	-5.1124	3.18092e-07	2.31691e-06
ENSMMUG00000039301	2013.85	-1.3965	0.275092	-5.1123	3.18254e-07	2.31728e-06
ENSMMUG00000010382	6633.51	-1.17657	0.231904	-5.11164	3.19378e-07	2.32383e-06
ENSMMUG00000004767	4403.54	-1.21886	0.239994	-5.11018	3.21845e-07	2.34014e-06
ENSMMUG00000022525	154.494	-1.83498	0.363057	-5.10892	3.24003e-07	2.35381e-06
ENSMMUG00000016665	9072.96	-1.56944	0.310958	-5.10886	3.2411e-07	2.35381e-06
ENSMMUG00000046202	4056.98	-1.3344	0.263211	-5.10882	3.24179e-07	2.35381e-06
ENSMMUG00000011769	6718.36	-0.726127	0.142815	-5.10761	3.26251e-07	2.3672e-06
ENSMMUG00000016936	710.9	-1.36375	0.272848	-5.10687	3.27539e-07	2.37572e-06
ENSMMUG00000041518	2340.69	-1.12884	0.223118	-5.10582	3.29371e-07	2.38817e-06
ENSMMUG00000040816	3863.21	-1.47942	0.292209	-5.1056	3.29754e-07	2.38928e-06
ENSMMUG00000001896	41138	-0.723384	0.142173	-5.10483	3.31099e-07	2.39819e-06
ENSMMUG00000031677	2419.37	-0.971058	0.191544	-5.1043	3.32026e-07	2.40323e-06
ENSMMUG00000007121	8209.57	-0.696847	0.137	-5.10435	3.3193e-07	2.40323e-06
ENSMMUG00000000671	12323	-1.03028	0.203979	-5.10296	3.34384e-07	2.41861e-06
ENSMMUG00000022644	8134.16	-1.02397	0.202784	-5.10273	3.34795e-07	2.42074e-06
ENSMMUG00000021736	38.5314	-2.27963	0.458094	-5.10254	3.35121e-07	2.42225e-06
ENSMMUG00000014386	7516.31	-0.991868	0.195876	-5.10045	3.38855e-07	2.44753e-06
ENSMMUG00000012170	1932.39	-1.37354	0.276229	-5.09985	3.39918e-07	2.45436e-06
ENSMMUG00000043682	3379.82	-0.654738	0.12935	-5.0993	3.40918e-07	2.46072e-06
ENSMMUG00000004447	4070.38	-1.72909	0.34439	-5.09904	3.41381e-07	2.46321e-06
ENSMMUG00000047489	2035.2	-1.51387	0.300775	-5.09313	3.52207e-07	2.53691e-06
ENSMMUG00000018996	1629.7	-1.98719	0.397029	-5.09277	3.52874e-07	2.53996e-06
ENSMMUG00000039904	406.383	-1.18356	0.233435	-5.0928	3.52806e-07	2.53996e-06
ENSMMUG00000031183	12423.2	-1.55688	0.308171	-5.08979	3.58456e-07	2.57478e-06
ENSMMUG00000001282	6249.83	-0.899769	0.177434	-5.08782	3.62194e-07	2.60073e-06
ENSMMUG00000015888	1558.29	-1.74808	0.355238	-5.08753	3.62754e-07	2.60386e-06
ENSMMUG00000009873	37649.4	-1.23763	0.246713	-5.08646	3.64808e-07	2.61679e-06
ENSMMUG00000001476	1491.54	-0.708657	0.139258	-5.08527	3.67104e-07	2.63235e-06
ENSMMUG00000020782	14331.7	-1.26352	0.249892	-5.08489	3.6784e-07	2.63671e-06
ENSMMUG00000021398	1196.36	-1.40392	0.28104	-5.08425	3.6909e-07	2.64385e-06
ENSMMUG00000018815	1386.68	-1.21071	0.240376	-5.08412	3.69329e-07	2.64465e-06
ENSMMUG00000000427	2473.1	-0.955446	0.188659	-5.08399	3.69578e-07	2.64552e-06
ENSMMUG00000021480	1624.65	-0.671202	0.132277	-5.08386	3.69847e-07	2.64654e-06
ENSMMUG00000000199	4300.16	-1.58929	0.314357	-5.08354	3.70466e-07	2.65005e-06
ENSMMUG00000014888	51858	-1.33404	0.265258	-5.08341	3.70712e-07	2.6509e-06
ENSMMUG00000003279	6074.79	-1.01279	0.200311	-5.08317	3.71191e-07	2.65341e-06
ENSMMUG00000001167	2120.15	-1.4425	0.285666	-5.08308	3.71372e-07	2.65379e-06
ENSMMUG00000019812	9752.91	-1.52849	0.309904	-5.08154	3.7439e-07	2.67352e-06
ENSMMUG00000007524	2367.38	-1.40098	0.278554	-5.07973	3.77967e-07	2.6972e-06
ENSMMUG00000016837	1964.91	-1.20306	0.240584	-5.07927	3.7888e-07	2.70279e-06
ENSMMUG00000022721	3973.7	-0.837012	0.165185	-5.07902	3.79393e-07	2.70552e-06
ENSMMUG00000019573	966.616	-0.722882	0.143035	-5.07875	3.79933e-07	2.70844e-06
ENSMMUG00000013370	3721.78	-1.0464	0.207187	-5.07828	3.80872e-07	2.7142e-06
ENSMMUG00000015286	4751.61	-0.57394	0.113247	-5.0772	3.83046e-07	2.72689e-06
ENSMMUG00000037707	3084.42	-1.49869	0.301446	-5.07616	3.85134e-07	2.73988e-06
ENSMMUG00000016224	6889.59	-0.580012	0.114405	-5.07586	3.85756e-07	2.74336e-06
ENSMMUG00000019519	2496.35	-1.71133	0.342984	-5.07446	3.88601e-07	2.76076e-06
ENSMMUG00000045123	18416.3	-1.76941	0.355582	-5.07358	3.90404e-07	2.77262e-06
ENSMMUG00000009951	108985	-1.21933	0.241986	-5.07341	3.90741e-07	2.77406e-06
ENSMMUG00000012239	3406.12	-1.3342	0.265961	-5.07312	3.91355e-07	2.77536e-06
ENSMMUG00000021429	2524.72	-2.06191	0.407837	-5.07224	3.93151e-07	2.78451e-06
ENSMMUG00000010723	96.7685	-1.70013	0.342342	-5.0718	3.94079e-07	2.79013e-06
ENSMMUG00000009587	18178.7	-1.31097	0.260281	-5.0712	3.9531e-07	2.79598e-06
ENSMMUG00000006338	2387.61	-0.737905	0.146221	-5.07083	3.96075e-07	2.80044e-06
ENSMMUG00000044865	1744.78	-1.53971	0.307941	-5.07054	3.96679e-07	2.80375e-06
ENSMMUG00000008293	7794.1	-0.766435	0.15145	-5.06958	3.98693e-07	2.81607e-06
ENSMMUG00000041006	16951.8	-1.65941	0.330227	-5.06936	3.99147e-07	2.81759e-06
ENSMMUG00000005686	787.134	-1.63611	0.330572	-5.06935	3.99179e-07	2.81759e-06
ENSMMUG00000009374	1431.66	-1.30552	0.259309	-5.06869	4.00556e-07	2.82635e-06
ENSMMUG00000005280	2664.67	-0.730999	0.144586	-5.06439	4.09714e-07	2.88802e-06
ENSMMUG00000046997	444.388	-1.5309	0.305763	-5.06328	4.12095e-07	2.90382e-06
ENSMMUG00000019544	44383.6	-1.96985	0.400348	-5.06248	4.13843e-07	2.91416e-06
ENSMMUG00000029237	2544.46	-1.31369	0.262377	-5.06113	4.1678e-07	2.93385e-06
ENSMMUG00000016637	10461.7	-0.972251	0.192845	-5.06051	4.18144e-07	2.94245e-06
ENSMMUG00000001459	3583.61	-1.38261	0.276443	-5.05841	4.22762e-07	2.97293e-06
ENSMMUG00000004125	34338.3	-1.12276	0.224952	-5.05801	4.23658e-07	2.97823e-06
ENSMMUG00000018018	2641.64	-0.874416	0.173308	-5.05775	4.2423e-07	2.98124e-06
ENSMMUG00000011974	721.839	-1.4894	0.299397	-5.05758	4.24606e-07	2.98287e-06
ENSMMUG00000020893	1808.2	-1.32223	0.263087	-5.05735	4.25114e-07	2.98543e-06
ENSMMUG00000004549	808.523	-0.885144	0.175435	-5.05524	4.29861e-07	3.01752e-06
ENSMMUG00000023291	11203.3	-1.70466	0.340837	-5.0547	4.31059e-07	3.02411e-06
ENSMMUG00000014766	2094.28	-0.999913	0.198787	-5.05409	4.32453e-07	3.03287e-06
ENSMMUG00000016199	904.004	-0.781875	0.155372	-5.05315	4.3459e-07	3.04683e-06
ENSMMUG00000021231	1568.08	-1.75838	0.362138	-5.05269	4.35622e-07	3.05303e-06
ENSMMUG00000003786	2323.07	-1.35901	0.272073	-5.05181	4.37644e-07	3.06616e-06
ENSMMUG00000005723	7470.67	-1.61194	0.320926	-5.04942	4.43159e-07	3.10376e-06
ENSMMUG00000007103	6010.54	-0.658513	0.130867	-5.04787	4.46773e-07	3.12696e-06
ENSMMUG00000029940	7073.14	-1.73879	0.349597	-5.04717	4.48394e-07	3.13725e-06
ENSMMUG00000015610	14009.4	-0.902828	0.180015	-5.04564	4.52004e-07	3.16144e-06
ENSMMUG00000045901	1556.9	-1.67075	0.337425	-5.04557	4.52169e-07	3.16153e-06
ENSMMUG00000040063	594.736	-1.52268	0.305222	-5.04391	4.56104e-07	3.18689e-06
ENSMMUG00000014820	401.44	-1.11635	0.222976	-5.04372	4.56571e-07	3.18908e-06
ENSMMUG00000000010	2386.51	-1.0182	0.203765	-5.04314	4.57962e-07	3.19587e-06
ENSMMUG00000016884	786.514	-1.53017	0.31921	-5.04023	4.64982e-07	3.24129e-06
ENSMMUG00000015803	19642.1	-0.971062	0.193141	-5.04028	4.64843e-07	3.24129e-06
ENSMMUG00000019549	2666.03	-1.38974	0.278357	-5.03941	4.66958e-07	3.25398e-06
ENSMMUG00000008633	33001.7	-0.884852	0.177214	-5.03916	4.67588e-07	3.25727e-06
ENSMMUG00000015611	9634.58	-1.38192	0.276811	-5.03869	4.68729e-07	3.26413e-06
ENSMMUG00000022428	5863.65	-1.98911	0.40315	-5.03461	4.78815e-07	3.33101e-06
ENSMMUG00000019907	7564.53	-0.712193	0.142205	-5.03389	4.8062e-07	3.34133e-06
ENSMMUG00000044175	2199.75	-1.9167	0.378124	-5.03357	4.81426e-07	3.34551e-06
ENSMMUG00000022341	19435.2	-1.10368	0.22041	-5.03352	4.81544e-07	3.34551e-06
ENSMMUG00000014711	532.346	-2.44016	0.510165	-5.03085	4.88305e-07	3.38795e-06
ENSMMUG00000031024	11148.4	-0.879742	0.175732	-5.03013	4.90151e-07	3.39963e-06
ENSMMUG00000040650	2072.54	-1.03901	0.208417	-5.02933	4.92195e-07	3.41266e-06
ENSMMUG00000031026	452.546	-1.15603	0.232644	-5.02887	4.93387e-07	3.41864e-06
ENSMMUG00000003509	3507.11	-0.914038	0.18252	-5.02702	4.98159e-07	3.45056e-06
ENSMMUG00000008422	7141.36	-0.806298	0.160965	-5.02635	4.99906e-07	3.4615e-06
ENSMMUG00000002505	3313.14	-1.53544	0.309547	-5.02574	5.01495e-07	3.47135e-06
ENSMMUG00000029367	20534.6	-1.59764	0.322845	-5.02564	5.01759e-07	3.47202e-06
ENSMMUG00000019254	153.434	-1.83766	0.380224	-5.02506	5.03282e-07	3.48024e-06
ENSMMUG00000012447	1532.18	-1.28307	0.258576	-5.02427	5.0536e-07	3.49345e-06
ENSMMUG00000017382	3800.67	-1.3933	0.279116	-5.02399	5.06076e-07	3.49723e-06
ENSMMUG00000039486	876.567	-1.43798	0.285145	-5.02336	5.07758e-07	3.50768e-06
ENSMMUG00000009306	6115.97	-1.66882	0.334368	-5.02325	5.08037e-07	3.50844e-06
ENSMMUG00000023123	441.549	-0.723785	0.14477	-5.02159	5.12449e-07	3.53656e-06
ENSMMUG00000000513	2594.22	-1.61189	0.325714	-5.02064	5.14988e-07	3.55054e-06
ENSMMUG00000005082	782.244	-1.2167	0.243979	-5.02066	5.14942e-07	3.55054e-06
ENSMMUG00000007679	899.65	-0.797862	0.159215	-5.02068	5.14891e-07	3.55054e-06
ENSMMUG00000031631	211.564	-1.43077	0.289531	-5.01949	5.18081e-07	3.57068e-06
ENSMMUG00000010897	1271.47	-1.50809	0.307905	-5.01781	5.22648e-07	3.59977e-06
ENSMMUG00000004481	4318.85	-0.915466	0.183994	-5.01736	5.23862e-07	3.60693e-06
ENSMMUG00000019933	3980.41	-0.737929	0.147714	-5.01645	5.26344e-07	3.62042e-06
ENSMMUG00000002445	51434.7	-1.47728	0.298079	-5.01514	5.29961e-07	3.64329e-06
ENSMMUG00000010058	1070.93	-0.77861	0.155586	-5.01511	5.30019e-07	3.64329e-06
ENSMMUG00000023543	734.217	-1.49022	0.300368	-5.01483	5.30805e-07	3.6451e-06
ENSMMUG00000018585	4758.22	-1.27098	0.253099	-5.01483	5.30809e-07	3.6451e-06
ENSMMUG00000044581	4656.48	-0.796124	0.159741	-5.01433	5.32172e-07	3.65205e-06
ENSMMUG00000011325	8677.06	-0.699289	0.140287	-5.01407	5.3291e-07	3.6559e-06
ENSMMUG00000047198	2975.46	-0.854681	0.171941	-5.01287	5.36235e-07	3.67628e-06
ENSMMUG00000008552	39.3949	-2.73428	0.55206	-5.0123	5.37832e-07	3.68275e-06
ENSMMUG00000008474	1794.19	-0.589508	0.117886	-5.01228	5.37887e-07	3.68275e-06
ENSMMUG00000002409	199.273	-2.1853	0.455958	-5.00883	5.4761e-07	3.74808e-06
ENSMMUG00000038861	7732.65	-1.66978	0.338738	-5.00737	5.51787e-07	3.77418e-06
ENSMMUG00000006455	2358.21	-1.26815	0.255046	-5.00298	5.64498e-07	3.85731e-06
ENSMMUG00000002124	5404.25	-0.873322	0.176158	-5.0018	5.67964e-07	3.87972e-06
ENSMMUG00000008778	32.2117	-3.00669	0.650188	-5.00126	5.69563e-07	3.88936e-06
ENSMMUG00000030508	4442.67	-1.9936	0.404817	-5.00056	5.71631e-07	3.90169e-06
ENSMMUG00000022207	11322.5	-1.46854	0.300953	-5.00052	5.71745e-07	3.90169e-06
ENSMMUG00000047116	845.989	-2.07975	0.443457	-4.99976	5.74013e-07	3.91331e-06
ENSMMUG00000040340	8484.49	-1.90316	0.38507	-4.99925	5.75552e-07	3.92252e-06
ENSMMUG00000043685	407.774	-1.15042	0.232317	-4.99908	5.76052e-07	3.92464e-06
ENSMMUG00000005908	1538.6	-1.69086	0.344475	-4.99459	5.89609e-07	4.01042e-06
ENSMMUG00000015267	5439.25	-0.860181	0.17266	-4.99417	5.90888e-07	4.01781e-06
ENSMMUG00000043398	5143.18	-1.91928	0.393676	-4.99352	5.92891e-07	4.03011e-06
ENSMMUG00000040047	195.719	-1.62318	0.333057	-4.99278	5.95157e-07	4.04419e-06
ENSMMUG00000020421	3472.58	-0.835197	0.167923	-4.98712	6.12859e-07	4.15767e-06
ENSMMUG00000013786	8592.82	-0.911029	0.184023	-4.98581	6.17018e-07	4.18179e-06
ENSMMUG00000018287	10248.7	-0.556183	0.111845	-4.98422	6.22136e-07	4.21235e-06
ENSMMUG00000016266	4058.57	-1.42896	0.289085	-4.98195	6.2946e-07	4.25877e-06
ENSMMUG00000046429	30115.3	-0.917158	0.184965	-4.98191	6.29608e-07	4.25877e-06
ENSMMUG00000047484	717.323	-1.79628	0.36373	-4.98176	6.3007e-07	4.26051e-06
ENSMMUG00000017696	4390.88	-0.563536	0.11341	-4.98128	6.31642e-07	4.26837e-06
ENSMMUG00000012126	2998.18	-1.34018	0.27126	-4.98018	6.3526e-07	4.28584e-06
ENSMMUG00000010782	3520.38	-1.2675	0.256069	-4.9798	6.36507e-07	4.29286e-06
ENSMMUG00000010232	3594.78	-0.781937	0.157556	-4.97835	6.41275e-07	4.32188e-06
ENSMMUG00000012520	7047.16	-2.27196	0.470016	-4.97487	6.52913e-07	4.39352e-06
ENSMMUG00000020667	14690.9	-1.61256	0.328101	-4.9749	6.52807e-07	4.39352e-06
ENSMMUG00000047568	93.5782	-1.31126	0.266623	-4.97437	6.54617e-07	4.40213e-06
ENSMMUG00000010756	37.7734	-1.9432	0.439909	-4.97403	6.55753e-07	4.40798e-06
ENSMMUG00000006057	2630.44	-1.33088	0.269846	-4.97173	6.63586e-07	4.45523e-06
ENSMMUG00000049122	811.795	-1.13895	0.232433	-4.97015	6.68995e-07	4.48865e-06
ENSMMUG00000003377	23153.9	-1.53687	0.31484	-4.96887	6.73448e-07	4.51415e-06
ENSMMUG00000004852	374185	-0.632479	0.1277	-4.96628	6.82488e-07	4.57179e-06
ENSMMUG00000019743	1381.68	-1.12398	0.226212	-4.96548	6.85318e-07	4.58926e-06
ENSMMUG00000006656	4798.73	-1.74813	0.355977	-4.96036	7.03645e-07	4.70592e-06
ENSMMUG00000004059	4798.28	-1.1516	0.234195	-4.95792	7.12537e-07	4.76079e-06
ENSMMUG00000042112	563.491	-1.63837	0.340454	-4.95751	7.14007e-07	4.76908e-06
ENSMMUG00000048521	1222.82	-1.27534	0.259447	-4.95729	7.14843e-07	4.77159e-06
ENSMMUG00000045211	553.835	-1.33689	0.268907	-4.95661	7.1735e-07	4.78525e-06
ENSMMUG00000016589	23.2534	-2.90142	0.632132	-4.9565	7.1775e-07	4.78638e-06
ENSMMUG00000040655	4352.19	-0.856643	0.173431	-4.95428	7.25969e-07	4.83809e-06
ENSMMUG00000005596	2112	-0.86846	0.176771	-4.95422	7.26222e-07	4.83822e-06
ENSMMUG00000011418	3314.96	-0.948257	0.192671	-4.95402	7.26969e-07	4.84164e-06
ENSMMUG00000020025	6728.74	-0.833751	0.16942	-4.95062	7.3978e-07	4.9175e-06
ENSMMUG00000012354	1069.73	-0.720804	0.146364	-4.9493	7.44801e-07	4.9493e-06
ENSMMUG00000015696	3471.49	-1.94319	0.409565	-4.94916	7.4534e-07	4.95129e-06
ENSMMUG00000028889	7525.53	-1.29138	0.264323	-4.94886	7.46487e-07	4.95732e-06
ENSMMUG00000005091	6733.67	-0.878933	0.178053	-4.9479	7.50196e-07	4.98036e-06
ENSMMUG00000013764	673.6	-1.7982	0.368308	-4.94753	7.51609e-07	4.98815e-06
ENSMMUG00000011821	9242.68	-1.62455	0.330984	-4.94139	7.75681e-07	5.14215e-06
ENSMMUG00000023350	1384.78	-1.55953	0.325865	-4.93602	7.97313e-07	5.27965e-06
ENSMMUG00000013447	1998.08	-1.01743	0.206651	-4.93455	8.03374e-07	5.31809e-06
ENSMMUG00000010836	892.953	-0.951513	0.193669	-4.93072	8.19256e-07	5.41978e-06
ENSMMUG00000039942	2877.24	-1.65498	0.338055	-4.92854	8.28447e-07	5.47534e-06
ENSMMUG00000000268	4367.5	-1.63291	0.342178	-4.92567	8.40722e-07	5.55471e-06
ENSMMUG00000006937	8733.96	-1.53402	0.3145	-4.92541	8.41817e-07	5.56017e-06
ENSMMUG00000040822	3560.08	-1.15529	0.236075	-4.92467	8.45009e-07	5.57948e-06
ENSMMUG00000005252	5018.29	-1.62403	0.344871	-4.9246	8.45323e-07	5.57978e-06
ENSMMUG00000016752	1264.24	-0.968705	0.198277	-4.92033	8.63988e-07	5.69336e-06
ENSMMUG00000022158	50768.4	-1.80104	0.37289	-4.91935	8.68305e-07	5.71519e-06
ENSMMUG00000020359	7100.13	-1.26924	0.260502	-4.91935	8.68315e-07	5.71519e-06
ENSMMUG00000007000	4382.23	-0.925493	0.189183	-4.91899	8.69901e-07	5.72382e-06
ENSMMUG00000001653	9621.6	-0.683856	0.139279	-4.91891	8.70294e-07	5.72459e-06
ENSMMUG00000002865	148.982	-2.2393	0.462574	-4.91802	8.74235e-07	5.74505e-06
ENSMMUG00000008506	2753.2	-1.23928	0.253314	-4.91679	8.79767e-07	5.77958e-06
ENSMMUG00000007008	1762.78	-0.808919	0.165354	-4.91576	8.84386e-07	5.80625e-06
ENSMMUG00000047011	5365.95	-1.44986	0.298042	-4.91559	8.85134e-07	5.80932e-06
ENSMMUG00000006363	2115.5	-0.969928	0.19818	-4.91534	8.86278e-07	5.81499e-06
ENSMMUG00000023304	7279.54	-0.685024	0.139666	-4.91352	8.94539e-07	5.86734e-06
ENSMMUG00000014169	4152.34	-1.92543	0.395524	-4.91303	8.96788e-07	5.88024e-06
ENSMMUG00000044585	5692.16	-1.87038	0.388189	-4.91263	8.9861e-07	5.89032e-06
ENSMMUG00000020330	8350.21	-1.18591	0.246393	-4.91224	9.00395e-07	5.90016e-06
ENSMMUG00000022104	1995.1	-1.52311	0.313736	-4.91165	9.03119e-07	5.91614e-06
ENSMMUG00000021299	47797.6	-0.819964	0.167538	-4.91006	9.10485e-07	5.96063e-06
ENSMMUG00000001585	5213.56	-1.14636	0.234867	-4.90886	9.16084e-07	5.99163e-06
ENSMMUG00000009022	1576.5	-1.64068	0.350756	-4.90841	9.18175e-07	6.00194e-06
ENSMMUG00000007538	964.71	-1.46191	0.305685	-4.9084	9.1824e-07	6.00194e-06
ENSMMUG00000016448	12608.4	-1.1214	0.229205	-4.90817	9.19303e-07	6.007e-06
ENSMMUG00000012004	2125.58	-1.40958	0.290197	-4.90619	9.28644e-07	6.06232e-06
ENSMMUG00000015631	1391.78	-0.613076	0.125095	-4.90598	9.29635e-07	6.06627e-06
ENSMMUG00000020475	11947.3	-1.41049	0.29168	-4.90581	9.30408e-07	6.0681e-06
ENSMMUG00000007854	4813.16	-0.811778	0.165969	-4.90563	9.3129e-07	6.07195e-06
ENSMMUG00000006763	20719.6	-1.24566	0.25724	-4.90532	9.32728e-07	6.07942e-06
ENSMMUG00000001706	1278.93	-1.1879	0.244152	-4.90372	9.40377e-07	6.12543e-06
ENSMMUG00000011774	3661.5	-0.751193	0.153735	-4.90199	9.48706e-07	6.17774e-06
ENSMMUG00000016817	239.869	-2.583	0.591838	-4.90163	9.50464e-07	6.18607e-06
ENSMMUG00000003387	821.665	-1.46627	0.305272	-4.9016	9.5058e-07	6.18607e-06
ENSMMUG00000014868	4535.95	-0.77802	0.159678	-4.90127	9.52181e-07	6.19455e-06
ENSMMUG00000000617	7276.1	-1.34072	0.277272	-4.89981	9.59272e-07	6.23872e-06
ENSMMUG00000005667	2221.18	-0.999234	0.20653	-4.89967	9.59954e-07	6.23925e-06
ENSMMUG00000023025	8086.08	-1.76105	0.380672	-4.89881	9.64192e-07	6.26484e-06
ENSMMUG00000031780	4240.51	-1.38614	0.285811	-4.89758	9.70236e-07	6.30016e-06
ENSMMUG00000017874	3437.56	-1.0213	0.208908	-4.89738	9.71236e-07	6.30468e-06
ENSMMUG00000012156	5230.18	-1.10451	0.227501	-4.89699	9.73162e-07	6.31324e-06
ENSMMUG00000013136	100556	-0.965948	0.199513	-4.89598	9.78158e-07	6.34367e-06
ENSMMUG00000004032	1491.9	-1.54579	0.321822	-4.894	9.88064e-07	6.40591e-06
ENSMMUG00000014786	974.363	-1.72769	0.360486	-4.89302	9.93018e-07	6.43201e-06
ENSMMUG00000017908	2215.79	-0.772046	0.158459	-4.89268	9.94745e-07	6.43918e-06
ENSMMUG00000013659	2477.18	-1.24267	0.256112	-4.89188	9.98784e-07	6.46331e-06
ENSMMUG00000020402	1989.95	-1.17992	0.246137	-4.88977	1.00953e-06	6.52675e-06
ENSMMUG00000028895	18195.3	-1.75005	0.362905	-4.88952	1.0108e-06	6.53091e-06
ENSMMUG00000004260	5601.46	-0.497059	0.10178	-4.88955	1.01065e-06	6.53091e-06
ENSMMUG00000002408	6633.42	-1.20881	0.249536	-4.8889	1.01401e-06	6.54958e-06
ENSMMUG00000003482	2795.89	-1.60938	0.352308	-4.88865	1.01531e-06	6.55392e-06
ENSMMUG00000018994	8673.49	-0.616813	0.126384	-4.88865	1.01528e-06	6.55392e-06
ENSMMUG00000006618	17583	-1.08872	0.223708	-4.88812	1.01802e-06	6.56937e-06
ENSMMUG00000010154	785.724	-1.09352	0.228918	-4.88482	1.03522e-06	6.67203e-06
ENSMMUG00000005777	1742.26	-1.01839	0.210661	-4.88377	1.04076e-06	6.70569e-06
ENSMMUG00000045638	740.415	-1.81206	0.375768	-4.88349	1.04226e-06	6.7112e-06
ENSMMUG00000000249	5961.29	-1.14967	0.236697	-4.88353	1.04206e-06	6.7112e-06
ENSMMUG00000047481	6104.49	-1.5102	0.313023	-4.88096	1.05572e-06	6.7894e-06
ENSMMUG00000007434	1480.12	-1.12111	0.231897	-4.8804	1.05873e-06	6.80455e-06
ENSMMUG00000021442	1501.04	-2.25826	0.531777	-4.87931	1.06456e-06	6.83994e-06
ENSMMUG00000011385	121.233	-1.15008	0.237567	-4.8785	1.06894e-06	6.86422e-06
ENSMMUG00000031840	34785.9	-1.06512	0.220536	-4.87849	1.069e-06	6.86422e-06
ENSMMUG00000004548	6981.58	-1.52019	0.316613	-4.8767	1.07874e-06	6.92034e-06
ENSMMUG00000013210	3550.61	-1.41817	0.294477	-4.87674	1.07852e-06	6.92034e-06
ENSMMUG00000038865	1220.53	-1.41036	0.2959	-4.87675	1.07847e-06	6.92034e-06
ENSMMUG00000043226	865.553	-1.25519	0.261783	-4.87441	1.09134e-06	6.99467e-06
ENSMMUG00000020664	7546.96	-1.29529	0.265527	-4.87316	1.09825e-06	7.0346e-06
ENSMMUG00000039520	750.782	-0.978506	0.202004	-4.87254	1.10171e-06	7.05399e-06
ENSMMUG00000021418	4848.76	-0.679842	0.139896	-4.8725	1.10195e-06	7.05399e-06
ENSMMUG00000004545	1532.27	-2.45592	0.522199	-4.87215	1.10389e-06	7.06209e-06
ENSMMUG00000008223	3779.82	-0.830814	0.17159	-4.87215	1.1039e-06	7.06209e-06
ENSMMUG00000041921	81.9421	-1.46328	0.304398	-4.87133	1.10851e-06	7.08725e-06
ENSMMUG00000009744	1829.67	-0.830431	0.171138	-4.8683	1.12565e-06	7.18987e-06
ENSMMUG00000008881	1021.69	-0.810052	0.167123	-4.86782	1.12838e-06	7.20316e-06
ENSMMUG00000019900	9409.77	-1.17108	0.245479	-4.86726	1.13156e-06	7.22128e-06
ENSMMUG00000013495	6766.05	-0.874568	0.180289	-4.86664	1.13512e-06	7.24178e-06
ENSMMUG00000043997	104.725	-1.03991	0.216976	-4.8614	1.1656e-06	7.42938e-06
ENSMMUG00000018999	7784.6	-1.53197	0.319918	-4.86109	1.16739e-06	7.4385e-06
ENSMMUG00000044500	674.475	-1.40951	0.293653	-4.86046	1.17114e-06	7.45778e-06
ENSMMUG00000041708	660.381	-1.9546	0.415205	-4.86006	1.17353e-06	7.46841e-06
ENSMMUG00000018895	1091.12	-1.02647	0.213464	-4.86007	1.17347e-06	7.46841e-06
ENSMMUG00000013573	1428.71	-2.12568	0.448775	-4.85839	1.18345e-06	7.52235e-06
ENSMMUG00000014509	934.196	-1.48165	0.313321	-4.85732	1.18987e-06	7.56082e-06
ENSMMUG00000005341	1396.83	-0.821011	0.16987	-4.85581	1.19893e-06	7.61143e-06
ENSMMUG00000032216	4348.75	-1.14673	0.237488	-4.85562	1.20013e-06	7.6144e-06
ENSMMUG00000016486	2206.64	-0.93516	0.194547	-4.85379	1.21122e-06	7.68004e-06
ENSMMUG00000016399	3329.42	-0.855331	0.177814	-4.85284	1.21708e-06	7.71484e-06
ENSMMUG00000014299	2253.82	-1.89776	0.423144	-4.85198	1.22238e-06	7.73972e-06
ENSMMUG00000008916	915.067	-1.08637	0.228984	-4.85196	1.22249e-06	7.73972e-06
ENSMMUG00000011870	32143.5	-1.03648	0.215144	-4.84983	1.2357e-06	7.8162e-06
ENSMMUG00000022449	1018.17	-0.78922	0.163732	-4.84869	1.24282e-06	7.85405e-06
ENSMMUG00000004161	5427.34	-0.930793	0.193158	-4.84789	1.24781e-06	7.87836e-06
ENSMMUG00000015504	12611.3	-1.19292	0.248521	-4.84555	1.26261e-06	7.96458e-06
ENSMMUG00000030465	3141.58	-1.16898	0.242588	-4.84557	1.2625e-06	7.96458e-06
ENSMMUG00000015086	3319.25	-0.849655	0.175996	-4.84246	1.28239e-06	8.0844e-06
ENSMMUG00000007825	4232.18	-1.07969	0.224974	-4.84035	1.29608e-06	8.16576e-06
ENSMMUG00000045482	307.9	-1.26396	0.261966	-4.83895	1.30524e-06	8.22098e-06
ENSMMUG00000004080	20124.1	-0.838839	0.173687	-4.83884	1.30599e-06	8.22323e-06
ENSMMUG00000015514	1028.21	-1.71609	0.365045	-4.83852	1.3081e-06	8.23403e-06
ENSMMUG00000005214	10248.8	-1.3134	0.275027	-4.83773	1.3133e-06	8.26176e-06
ENSMMUG00000021893	126.598	-2.01508	0.424148	-4.83479	1.3329e-06	8.37739e-06
ENSMMUG00000039452	1106.94	-2.58646	0.500396	-4.83143	1.35555e-06	8.51722e-06
ENSMMUG00000004390	3781.03	-1.20633	0.251849	-4.83036	1.36289e-06	8.55812e-06
ENSMMUG00000028890	660.88	-2.16867	0.458619	-4.83021	1.36388e-06	8.56179e-06
ENSMMUG00000017548	3277.77	-1.00794	0.211263	-4.82972	1.36723e-06	8.58023e-06
ENSMMUG00000010918	5924.51	-0.875918	0.181801	-4.82934	1.36987e-06	8.59418e-06
ENSMMUG00000012720	312.098	-0.810293	0.169519	-4.82566	1.3954e-06	8.74379e-06
ENSMMUG00000006703	2825.86	-1.09842	0.225866	-4.82119	1.42703e-06	8.93118e-06
ENSMMUG00000003375	6747.86	-1.52351	0.321363	-4.8189	1.4435e-06	9.03156e-06
ENSMMUG00000037732	963.992	-1.93707	0.408726	-4.81775	1.45186e-06	9.07837e-06
ENSMMUG00000016470	2037.26	-1.53045	0.322958	-4.81691	1.458e-06	9.11125e-06
ENSMMUG00000020266	6172.82	-1.23152	0.258637	-4.81685	1.45843e-06	9.11125e-06
ENSMMUG00000045566	933.848	-0.686503	0.142835	-4.81569	1.46695e-06	9.15343e-06
ENSMMUG00000018823	1246.69	-2.30995	0.508716	-4.81506	1.47155e-06	9.17939e-06
ENSMMUG00000012685	5273.61	-0.483905	0.100684	-4.81391	1.48009e-06	9.22158e-06
ENSMMUG00000009660	203.298	-2.14695	0.468591	-4.81362	1.48219e-06	9.23193e-06
ENSMMUG00000014303	4138.91	-1.1017	0.230328	-4.81208	1.49368e-06	9.30066e-06
ENSMMUG00000007187	755.16	-1.36221	0.287971	-4.81079	1.50337e-06	9.35543e-06
ENSMMUG00000021841	1612.41	-1.15685	0.242075	-4.81084	1.50297e-06	9.35543e-06
ENSMMUG00000017944	3117.86	-1.14603	0.24104	-4.80941	1.51375e-06	9.41151e-06
ENSMMUG00000014970	6014.03	-0.716934	0.149272	-4.80946	1.5134e-06	9.41151e-06
ENSMMUG00000029374	20344.2	-1.36734	0.288084	-4.80923	1.51514e-06	9.41736e-06
ENSMMUG00000043040	117.517	-1.52587	0.328309	-4.80842	1.52124e-06	9.44962e-06
ENSMMUG00000006352	1445.61	-0.881758	0.183981	-4.80684	1.53336e-06	9.51636e-06
ENSMMUG00000019017	3336.77	-1.65676	0.353616	-4.80585	1.54098e-06	9.56081e-06
ENSMMUG00000008444	3583.51	-0.596409	0.124332	-4.80512	1.54659e-06	9.58987e-06
ENSMMUG00000011867	1319.81	-1.52553	0.32057	-4.80237	1.56799e-06	9.71966e-06
ENSMMUG00000042578	3253.73	-1.12844	0.237506	-4.80089	1.5796e-06	9.7858e-06
ENSMMUG00000019364	2983.82	-1.21778	0.256013	-4.79975	1.58864e-06	9.83885e-06
ENSMMUG00000042113	7625.84	-1.73772	0.372197	-4.79741	1.60729e-06	9.94283e-06
ENSMMUG00000013663	2178.7	-1.41967	0.299363	-4.79741	1.60734e-06	9.94283e-06
ENSMMUG00000007169	2596.82	-0.757007	0.158774	-4.79479	1.62842e-06	1.00612e-05
ENSMMUG00000022685	1579.49	-1.20078	0.25165	-4.79338	1.63994e-06	1.01294e-05
ENSMMUG00000013118	7598.85	-0.588362	0.122907	-4.79327	1.64084e-06	1.01319e-05
ENSMMUG00000019959	1578.55	-1.15751	0.244691	-4.79277	1.64494e-06	1.01542e-05
ENSMMUG00000015928	2416.3	-1.5314	0.324653	-4.78817	1.68306e-06	1.03741e-05
ENSMMUG00000008876	4159.96	-1.24489	0.261278	-4.7879	1.68538e-06	1.03853e-05
ENSMMUG00000002426	116.302	-2.22384	0.500444	-4.78772	1.68683e-06	1.03912e-05
ENSMMUG00000006951	5427.18	-1.03525	0.217723	-4.77919	1.76005e-06	1.08262e-05
ENSMMUG00000002273	15389.3	-1.19532	0.252327	-4.7787	1.76434e-06	1.08493e-05
ENSMMUG00000004457	3323.3	-1.06795	0.225362	-4.77294	1.81552e-06	1.11377e-05
ENSMMUG00000017928	84516	-1.88701	0.403191	-4.77041	1.8385e-06	1.1272e-05
ENSMMUG00000040341	2335.97	-1.79166	0.383523	-4.76883	1.85303e-06	1.1341e-05
ENSMMUG00000016844	84257.7	-1.21285	0.257432	-4.768	1.86067e-06	1.13844e-05
ENSMMUG00000008130	20220.5	-0.768275	0.161815	-4.76629	1.87652e-06	1.1478e-05
ENSMMUG00000012362	1858.5	-0.945162	0.199511	-4.76437	1.89449e-06	1.15743e-05
ENSMMUG00000045851	52.9343	-2.46239	0.512193	-4.76309	1.90652e-06	1.16307e-05
ENSMMUG00000000331	1478.54	-1.15001	0.243378	-4.76275	1.90971e-06	1.16467e-05
ENSMMUG00000023413	3224.38	-1.13567	0.240335	-4.76073	1.9289e-06	1.17603e-05
ENSMMUG00000014909	5147.21	-1.21563	0.256394	-4.75956	1.94018e-06	1.18217e-05
ENSMMUG00000032030	1270.14	-0.648192	0.136843	-4.7595	1.94069e-06	1.18217e-05
ENSMMUG00000001906	9258.7	-0.473138	0.0994651	-4.75913	1.94431e-06	1.18403e-05
ENSMMUG00000003050	69746.4	-1.78505	0.380937	-4.75565	1.97813e-06	1.20357e-05
ENSMMUG00000001799	3677.19	-1.34293	0.285435	-4.75464	1.98805e-06	1.20925e-05
ENSMMUG00000005006	19683	-2.03925	0.439715	-4.75258	2.00842e-06	1.22128e-05
ENSMMUG00000023303	3387.89	-1.4441	0.308963	-4.75019	2.03227e-06	1.23543e-05
ENSMMUG00000039621	3403.17	-0.736119	0.155705	-4.74793	2.05504e-06	1.24854e-05
ENSMMUG00000016045	766.277	-0.925439	0.195762	-4.74555	2.07943e-06	1.26188e-05
ENSMMUG00000016480	10619.8	-1.73543	0.396259	-4.74348	2.10081e-06	1.27303e-05
ENSMMUG00000009577	4678.21	-0.827193	0.174834	-4.74109	2.12574e-06	1.28697e-05
ENSMMUG00000019130	1689.38	-1.12223	0.238535	-4.73955	2.14193e-06	1.2964e-05
ENSMMUG00000020932	2264.22	-1.04675	0.22207	-4.73871	2.15086e-06	1.30066e-05
ENSMMUG00000018779	4300.04	-1.3341	0.28406	-4.73806	2.15779e-06	1.3041e-05
ENSMMUG00000002423	4769.1	-1.13824	0.241453	-4.73636	2.17587e-06	1.31426e-05
ENSMMUG00000016064	149.844	-2.05924	0.48241	-4.73377	2.20392e-06	1.33081e-05
ENSMMUG00000001287	2973	-0.738648	0.156753	-4.7331	2.21117e-06	1.33441e-05
ENSMMUG00000013228	6023.75	-1.48748	0.318196	-4.73105	2.23363e-06	1.3468e-05
ENSMMUG00000018985	7141.3	-1.23468	0.262908	-4.72957	2.25e-06	1.35596e-05
ENSMMUG00000016827	2456.73	-0.975627	0.207783	-4.72351	2.31807e-06	1.39447e-05
ENSMMUG00000010081	7885.21	-0.94604	0.202088	-4.72298	2.32415e-06	1.39772e-05
ENSMMUG00000011480	2142.31	-1.0875	0.231647	-4.72265	2.32793e-06	1.39918e-05
ENSMMUG00000002158	7905.43	-1.02384	0.218605	-4.72013	2.35695e-06	1.41581e-05
ENSMMUG00000015536	7374.13	-1.02976	0.219363	-4.71719	2.39125e-06	1.43516e-05
ENSMMUG00000010331	4121.7	-2.14516	0.487885	-4.71693	2.39426e-06	1.43655e-05
ENSMMUG00000018772	6884.82	-1.38745	0.29719	-4.71632	2.40149e-06	1.44006e-05
ENSMMUG00000008149	18385	-0.735282	0.156442	-4.7127	2.44452e-06	1.46502e-05
ENSMMUG00000049004	2679.22	-0.640433	0.136302	-4.71246	2.44742e-06	1.46633e-05
ENSMMUG00000039958	14178.2	-1.09148	0.235242	-4.71148	2.45923e-06	1.47299e-05
ENSMMUG00000017064	1268.77	-1.97217	0.45567	-4.70946	2.48371e-06	1.48636e-05
ENSMMUG00000009867	3917.03	-1.35178	0.295713	-4.70789	2.50288e-06	1.49697e-05
ENSMMUG00000013090	4239.12	-0.917738	0.196069	-4.70593	2.52715e-06	1.51018e-05
ENSMMUG00000003303	11317.9	-1.22937	0.263121	-4.70545	2.53312e-06	1.51331e-05
ENSMMUG00000047404	206.839	-2.46884	0.53925	-4.70516	2.53661e-06	1.51496e-05
ENSMMUG00000005924	662.975	-1.22667	0.264826	-4.7048	2.54109e-06	1.5172e-05
ENSMMUG00000014481	3641.6	-1.15529	0.246703	-4.70403	2.55078e-06	1.52211e-05
ENSMMUG00000015150	1527.56	-1.08513	0.232586	-4.70179	2.57885e-06	1.53842e-05
ENSMMUG00000005157	860.62	-1.24025	0.268636	-4.70158	2.5816e-06	1.53962e-05
ENSMMUG00000038586	10499.6	-1.13259	0.243191	-4.7007	2.59266e-06	1.54577e-05
ENSMMUG00000001291	324.786	-1.40095	0.305591	-4.69696	2.64063e-06	1.57212e-05
ENSMMUG00000002456	9194.27	-1.25493	0.269562	-4.69618	2.65071e-06	1.57766e-05
ENSMMUG00000005155	5688	-0.971378	0.208671	-4.69436	2.6744e-06	1.58987e-05
ENSMMUG00000003379	15321.7	-1.67948	0.376509	-4.69241	2.70001e-06	1.60333e-05
ENSMMUG00000019564	11742	-1.33505	0.286569	-4.69056	2.72459e-06	1.617e-05
ENSMMUG00000040434	7098.43	-1.61483	0.352191	-4.6898	2.73477e-06	1.62258e-05
ENSMMUG00000019825	4215.9	-0.529247	0.113177	-4.68841	2.75342e-06	1.63318e-05
ENSMMUG00000007533	3653.91	-1.7117	0.389402	-4.68787	2.76067e-06	1.63701e-05
ENSMMUG00000017133	320.941	-1.45609	0.313051	-4.68696	2.77299e-06	1.64338e-05
ENSMMUG00000016432	1541.22	-1.36564	0.295097	-4.68342	2.82125e-06	1.66959e-05
ENSMMUG00000010814	4822.17	-0.961756	0.206181	-4.6828	2.8298e-06	1.67418e-05
ENSMMUG00000015602	7571.85	-0.98435	0.212199	-4.68203	2.84049e-06	1.68002e-05
ENSMMUG00000001592	9231.83	-1.01941	0.219365	-4.67935	2.87788e-06	1.70165e-05
ENSMMUG00000019569	918.928	-0.855166	0.18342	-4.67891	2.88405e-06	1.70481e-05
ENSMMUG00000003409	1064.16	-0.912939	0.196018	-4.67864	2.88786e-06	1.7061e-05
ENSMMUG00000014335	5968.56	-1.39335	0.300234	-4.67837	2.89161e-06	1.70783e-05
ENSMMUG00000007561	222.744	-1.35	0.28976	-4.67822	2.8937e-06	1.70858e-05
ENSMMUG00000009567	3925.2	-0.69496	0.148812	-4.67648	2.91839e-06	1.72168e-05
ENSMMUG00000016804	12414.8	-0.625042	0.134019	-4.67552	2.93204e-06	1.72875e-05
ENSMMUG00000032020	1195.93	-1.47058	0.318364	-4.67487	2.9414e-06	1.73296e-05
ENSMMUG00000017049	5293.31	-1.17444	0.256484	-4.67485	2.94168e-06	1.73296e-05
ENSMMUG00000011097	2466.94	-1.67064	0.378443	-4.67427	2.95e-06	1.73737e-05
ENSMMUG00000013540	1042.14	-1.16313	0.252314	-4.673	2.96825e-06	1.74713e-05
ENSMMUG00000038629	4330.59	-1.24541	0.267982	-4.67235	2.97772e-06	1.75071e-05
ENSMMUG00000007362	5265.42	-1.36218	0.298089	-4.67214	2.98072e-06	1.75198e-05
ENSMMUG00000012304	4068.56	-1.69885	0.369495	-4.66756	3.04799e-06	1.78849e-05
ENSMMUG00000006506	2598.08	-1.21848	0.262937	-4.6676	3.04744e-06	1.78849e-05
ENSMMUG00000011618	22075.5	-1.25362	0.269532	-4.66701	3.05616e-06	1.79278e-05
ENSMMUG00000018402	2397.75	-0.903089	0.195173	-4.66453	3.09328e-06	1.81353e-05
ENSMMUG00000023035	1302.79	-1.06659	0.229586	-4.66428	3.09695e-06	1.81516e-05
ENSMMUG00000001314	12106.1	-1.25779	0.271683	-4.6614	3.14072e-06	1.83822e-05
ENSMMUG00000002309	11358.9	-1.1599	0.253435	-4.66127	3.14259e-06	1.83828e-05
ENSMMUG00000041701	93.9469	-2.32686	0.513423	-4.66041	3.1558e-06	1.84549e-05
ENSMMUG00000003618	3735.53	-1.09913	0.237618	-4.6602	3.15907e-06	1.84688e-05
ENSMMUG00000015603	1266.13	-1.78073	0.387664	-4.65983	3.16472e-06	1.84966e-05
ENSMMUG00000012525	1240.29	-2.12375	0.472989	-4.65945	3.17054e-06	1.85254e-05
ENSMMUG00000000267	34341.7	-1.53203	0.333246	-4.65758	3.19947e-06	1.86892e-05
ENSMMUG00000040409	22312.1	-1.3917	0.304319	-4.65686	3.21062e-06	1.87438e-05
ENSMMUG00000023446	4013.29	-0.875008	0.188356	-4.65669	3.21326e-06	1.8754e-05
ENSMMUG00000017938	732.694	-1.17342	0.253433	-4.65578	3.22763e-06	1.88292e-05
ENSMMUG00000016863	7405.19	-1.0136	0.218374	-4.65552	3.23162e-06	1.88452e-05
ENSMMUG00000016636	3050.31	-0.785608	0.169166	-4.65414	3.25331e-06	1.89558e-05
ENSMMUG00000000609	2826.52	-1.56631	0.340637	-4.65364	3.26121e-06	1.89925e-05
ENSMMUG00000014941	961.149	-0.601292	0.129712	-4.65363	3.26145e-06	1.89925e-05
ENSMMUG00000021182	4859.48	-1.24981	0.270621	-4.65333	3.2661e-06	1.90142e-05
ENSMMUG00000008553	35764.6	-1.06558	0.23088	-4.65046	3.3119e-06	1.92435e-05
ENSMMUG00000015996	3530.34	-0.949491	0.205122	-4.65046	3.31197e-06	1.92435e-05
ENSMMUG00000042914	21.0328	-2.67151	0.635601	-4.65024	3.31543e-06	1.92583e-05
ENSMMUG00000017662	16294.2	-0.86674	0.188644	-4.64914	3.33329e-06	1.93565e-05
ENSMMUG00000021564	7407.02	-0.675087	0.1454	-4.64854	3.34296e-06	1.94073e-05
ENSMMUG00000040607	1234.51	-0.774345	0.167588	-4.64807	3.35054e-06	1.94404e-05
ENSMMUG00000005817	1790.44	-0.613573	0.132519	-4.64699	3.36812e-06	1.95315e-05
ENSMMUG00000008047	4428.11	-1.15486	0.249935	-4.64651	3.37601e-06	1.95718e-05
ENSMMUG00000016327	576.313	-1.30158	0.281833	-4.64638	3.37816e-06	1.95788e-05
ENSMMUG00000017932	790.604	-0.806301	0.17481	-4.64575	3.38847e-06	1.96331e-05
ENSMMUG00000049147	5499.12	-1.35237	0.295031	-4.64508	3.39947e-06	1.96913e-05
ENSMMUG00000006324	4605.13	-1.75698	0.389575	-4.64384	3.41992e-06	1.98043e-05
ENSMMUG00000018944	354.716	-1.40755	0.308062	-4.64341	3.4271e-06	1.98403e-05
ENSMMUG00000017892	3443.35	-0.488933	0.105637	-4.64285	3.43634e-06	1.98883e-05
ENSMMUG00000041923	1626.41	-1.34703	0.296456	-4.64275	3.43809e-06	1.98929e-05
ENSMMUG00000018037	7104.28	-1.00358	0.217199	-4.64231	3.44537e-06	1.99239e-05
ENSMMUG00000006428	1783.2	-1.6132	0.352092	-4.64136	3.46119e-06	2.00042e-05
ENSMMUG00000032091	283.567	-0.904672	0.197163	-4.64007	3.48298e-06	2.01245e-05
ENSMMUG00000002386	1736.89	-1.50344	0.325603	-4.63999	3.48424e-06	2.01262e-05
ENSMMUG00000039563	1647.94	-1.54609	0.336965	-4.6376	3.52475e-06	2.03319e-05
ENSMMUG00000011292	12699.6	-0.613465	0.13257	-4.63735	3.52908e-06	2.03513e-05
ENSMMUG00000018526	7262.54	-1.31054	0.285502	-4.6349	3.57117e-06	2.05711e-05
ENSMMUG00000017780	1568.48	-0.623134	0.134863	-4.63477	3.57343e-06	2.05784e-05
ENSMMUG00000023316	57440.1	-1.21467	0.263372	-4.63448	3.5784e-06	2.06013e-05
ENSMMUG00000017427	14230.5	-1.71566	0.387094	-4.63393	3.58794e-06	2.06505e-05
ENSMMUG00000017562	4190.79	-0.949321	0.20599	-4.6337	3.59185e-06	2.06673e-05
ENSMMUG00000012626	7261.11	-1.54295	0.337022	-4.63221	3.61781e-06	2.08109e-05
ENSMMUG00000029462	4698.46	-0.69895	0.151654	-4.63075	3.64346e-06	2.09469e-05
ENSMMUG00000007251	1837.17	-1.45066	0.318577	-4.62876	3.67863e-06	2.11432e-05
ENSMMUG00000015984	1152.93	-1.13869	0.250187	-4.62863	3.68095e-06	2.11507e-05
ENSMMUG00000009695	2569.54	-0.712976	0.154675	-4.62801	3.69194e-06	2.1208e-05
ENSMMUG00000004785	1264.47	-0.987778	0.215619	-4.62754	3.70027e-06	2.12499e-05
ENSMMUG00000003483	3214.66	-1.26294	0.277341	-4.62451	3.75484e-06	2.15454e-05
ENSMMUG00000015852	1766.24	-1.72296	0.385122	-4.62376	3.76838e-06	2.16112e-05
ENSMMUG00000010896	3966.67	-1.58104	0.347804	-4.62178	3.80462e-06	2.17949e-05
ENSMMUG00000007405	6681.95	-0.866002	0.188194	-4.62021	3.83355e-06	2.19547e-05
ENSMMUG00000012070	2291.57	-1.33056	0.289925	-4.61578	3.91625e-06	2.23912e-05
ENSMMUG00000021078	7561.01	-1.17383	0.256902	-4.61264	3.97594e-06	2.272e-05
ENSMMUG00000013241	1983.77	-1.41942	0.310426	-4.61253	3.97788e-06	2.27248e-05
ENSMMUG00000030911	354.413	-0.66298	0.144297	-4.61093	4.00873e-06	2.28948e-05
ENSMMUG00000001110	1498.99	-1.55734	0.344132	-4.61039	4.01911e-06	2.29477e-05
ENSMMUG00000016352	2255.37	-0.859394	0.187018	-4.61028	4.02122e-06	2.29534e-05
ENSMMUG00000019232	2775.62	-1.36361	0.299763	-4.61014	4.02396e-06	2.29628e-05
ENSMMUG00000016610	5654.52	-1.07512	0.236318	-4.60853	4.05518e-06	2.31346e-05
ENSMMUG00000041672	813.478	-1.02812	0.224497	-4.60832	4.05936e-06	2.31521e-05
ENSMMUG00000005631	1321.56	-1.63644	0.379222	-4.60781	4.06927e-06	2.32013e-05
ENSMMUG00000008549	407.762	-2.01577	0.510357	-4.60694	4.08647e-06	2.32875e-05
ENSMMUG00000001538	9550.63	-1.34047	0.2927	-4.60632	4.09851e-06	2.33497e-05
ENSMMUG00000020114	1259.21	-1.77954	0.421886	-4.60377	4.14901e-06	2.35986e-05
ENSMMUG00000007149	14889.3	-1.45406	0.319099	-4.60342	4.15616e-06	2.36308e-05
ENSMMUG00000017711	3499.38	-1.1536	0.252991	-4.60253	4.1739e-06	2.37206e-05
ENSMMUG00000021828	41579.6	-1.18424	0.259313	-4.6021	4.18261e-06	2.37636e-05
ENSMMUG00000004805	1628.61	-1.06167	0.231985	-4.60124	4.19985e-06	2.3855e-05
ENSMMUG00000004868	3052.05	-1.15063	0.250242	-4.59976	4.22987e-06	2.4019e-05
ENSMMUG00000003154	1082.87	-1.82091	0.4052	-4.59929	4.23929e-06	2.40659e-05
ENSMMUG00000001322	96.2245	-2.52615	0.587083	-4.5986	4.25342e-06	2.41329e-05
ENSMMUG00000004777	1637.33	-1.3143	0.291039	-4.59683	4.28975e-06	2.43191e-05
ENSMMUG00000039935	2843.79	-1.11499	0.243253	-4.59669	4.29266e-06	2.4329e-05
ENSMMUG00000039566	1161.97	-0.888911	0.195499	-4.59648	4.29685e-06	2.43461e-05
ENSMMUG00000008303	883.087	-1.41503	0.319137	-4.59627	4.30126e-06	2.43644e-05
ENSMMUG00000006494	1528.89	-0.624796	0.13641	-4.59492	4.32917e-06	2.45091e-05
ENSMMUG00000023227	3349.19	-1.1422	0.251463	-4.59271	4.37528e-06	2.47567e-05
ENSMMUG00000010224	2111.63	-0.680137	0.148466	-4.5905	4.42195e-06	2.50139e-05
ENSMMUG00000002501	3739.86	-1.29829	0.285108	-4.58953	4.44237e-06	2.51158e-05
ENSMMUG00000007206	8691.57	-1.61643	0.356922	-4.58915	4.45046e-06	2.51547e-05
ENSMMUG00000012523	11782.5	-0.977921	0.213561	-4.58901	4.45344e-06	2.51646e-05
ENSMMUG00000008245	7456.85	-1.5251	0.335219	-4.58849	4.46472e-06	2.52216e-05
ENSMMUG00000010998	130.648	-1.33596	0.293369	-4.58596	4.51902e-06	2.55074e-05
ENSMMUG00000006636	7943.47	-1.4386	0.316981	-4.58516	4.53643e-06	2.55878e-05
ENSMMUG00000002520	6517.19	-1.23726	0.273875	-4.58513	4.53695e-06	2.55878e-05
ENSMMUG00000003578	33377.7	-1.02018	0.224196	-4.58308	4.58166e-06	2.58193e-05
ENSMMUG00000016547	10163	-0.76914	0.168568	-4.58291	4.58555e-06	2.58338e-05
ENSMMUG00000010029	88575.8	-1.16709	0.256815	-4.58197	4.60618e-06	2.5943e-05
ENSMMUG00000004331	4795.74	-1.45535	0.321578	-4.57879	4.67674e-06	2.63119e-05
ENSMMUG00000032487	3675.31	-1.32575	0.293531	-4.57761	4.70314e-06	2.64461e-05
ENSMMUG00000031203	2936.5	-1.52401	0.3362	-4.57541	4.75298e-06	2.66974e-05
ENSMMUG00000045894	21.1273	-2.57115	0.613608	-4.57529	4.75554e-06	2.67046e-05
ENSMMUG00000009833	161.056	-1.52965	0.343359	-4.57353	4.79579e-06	2.69233e-05
ENSMMUG00000031936	115.24	-1.70423	0.382233	-4.57259	4.81741e-06	2.7028e-05
ENSMMUG00000008483	3316.88	-1.82065	0.407204	-4.57231	4.82386e-06	2.70509e-05
ENSMMUG00000021590	337.737	-1.0843	0.239151	-4.57194	4.83238e-06	2.70848e-05
ENSMMUG00000006679	2517.64	-0.623744	0.137012	-4.57166	4.83882e-06	2.71013e-05
ENSMMUG00000003073	27479.9	-1.07084	0.236966	-4.57158	4.84058e-06	2.71015e-05
ENSMMUG00000043327	16.1594	-2.77976	0.633914	-4.57133	4.84646e-06	2.71271e-05
ENSMMUG00000022451	7376.79	-0.9556	0.210469	-4.56972	4.88388e-06	2.73218e-05
ENSMMUG00000046540	1494.09	-0.895595	0.197704	-4.56965	4.88549e-06	2.73235e-05
ENSMMUG00000014626	4238.17	-1.86269	0.444558	-4.56748	4.93626e-06	2.75679e-05
ENSMMUG00000000144	2020.02	-0.956136	0.210777	-4.5675	4.93576e-06	2.75679e-05
ENSMMUG00000021837	7187.76	-0.686507	0.150679	-4.56744	4.93716e-06	2.75679e-05
ENSMMUG00000001573	2356.9	-1.03974	0.228869	-4.56601	4.97096e-06	2.77417e-05
ENSMMUG00000041188	19541.8	-1.39232	0.308547	-4.56586	4.97447e-06	2.77539e-05
ENSMMUG00000021825	2059.82	-1.27943	0.286223	-4.56492	4.99694e-06	2.78643e-05
ENSMMUG00000018920	3704.98	-1.53272	0.348485	-4.56374	5.02497e-06	2.7998e-05
ENSMMUG00000022419	239.048	-1.74035	0.403492	-4.56363	5.02771e-06	2.80058e-05
ENSMMUG00000010468	2150.31	-1.21657	0.269353	-4.56188	5.06985e-06	2.82026e-05
ENSMMUG00000011909	27.9182	-2.15052	0.498233	-4.55969	5.12292e-06	2.84826e-05
ENSMMUG00000022914	2743.7	-1.26547	0.279258	-4.55819	5.15955e-06	2.86786e-05
ENSMMUG00000012179	135.481	-1.6213	0.360818	-4.55742	5.17859e-06	2.87767e-05
ENSMMUG00000023063	3071.52	-0.747529	0.164472	-4.55604	5.21277e-06	2.89589e-05
ENSMMUG00000018347	37075.1	-0.83407	0.184235	-4.55406	5.26211e-06	2.92095e-05
ENSMMUG00000012101	6061.38	-1.19287	0.268074	-4.55142	5.32842e-06	2.95382e-05
ENSMMUG00000029768	1089.66	-1.41814	0.3185	-4.55094	5.34076e-06	2.95986e-05
ENSMMUG00000048233	357.197	-1.75672	0.396249	-4.55034	5.35581e-06	2.96742e-05
ENSMMUG00000010987	1176.16	-1.39224	0.316749	-4.54896	5.39119e-06	2.98543e-05
ENSMMUG00000000589	1558.98	-1.30425	0.289522	-4.54742	5.43082e-06	3.00657e-05
ENSMMUG00000008430	9181.86	-1.15973	0.257136	-4.54719	5.43679e-06	3.00907e-05
ENSMMUG00000009228	6113.84	-1.21056	0.268131	-4.54698	5.44201e-06	3.01035e-05
ENSMMUG00000040487	3151.74	-1.07704	0.238488	-4.54702	5.44115e-06	3.01035e-05
ENSMMUG00000012164	29181.3	-1.32945	0.291468	-4.54579	5.47288e-06	3.02582e-05
ENSMMUG00000040263	7948.57	-1.04495	0.2322	-4.54405	5.51845e-06	3.04777e-05
ENSMMUG00000011817	6452.81	-1.35193	0.301753	-4.54319	5.54098e-06	3.05858e-05
ENSMMUG00000016856	5954.33	-1.62096	0.361534	-4.5423	5.56425e-06	3.07062e-05
ENSMMUG00000013927	8852.42	-1.30982	0.2917	-4.54103	5.59802e-06	3.08679e-05
ENSMMUG00000004085	1610.16	-1.33594	0.299092	-4.54075	5.60545e-06	3.09007e-05
ENSMMUG00000004711	839.515	-2.02422	0.470936	-4.54008	5.62324e-06	3.0974e-05
ENSMMUG00000014343	334.606	-1.20511	0.269434	-4.53842	5.66782e-06	3.12114e-05
ENSMMUG00000010272	176.04	-2.28937	0.528917	-4.53644	5.72126e-06	3.14889e-05
ENSMMUG00000029256	4081.7	-1.63049	0.367498	-4.53614	5.72931e-06	3.15249e-05
ENSMMUG00000043295	1319.95	-1.55904	0.36217	-4.53584	5.73757e-06	3.15536e-05
ENSMMUG00000008786	2793.78	-1.09237	0.24159	-4.53589	5.73607e-06	3.15536e-05
ENSMMUG00000011816	2191.98	-0.892469	0.197504	-4.53574	5.74027e-06	3.15601e-05
ENSMMUG00000031975	83.9495	-1.91947	0.453397	-4.53532	5.75154e-06	3.16021e-05
ENSMMUG00000038155	839.456	-1.27787	0.286489	-4.53529	5.75247e-06	3.16021e-05
ENSMMUG00000014163	539.635	-0.857224	0.189892	-4.53538	5.74998e-06	3.16021e-05
ENSMMUG00000043884	27.4789	-2.51375	0.603446	-4.53499	5.76063e-06	3.16385e-05
ENSMMUG00000004173	16598.9	-1.25207	0.277837	-4.53485	5.76447e-06	3.16513e-05
ENSMMUG00000005024	13363.1	-0.530715	0.117266	-4.53416	5.7833e-06	3.17379e-05
ENSMMUG00000004529	1360.72	-1.33083	0.29605	-4.533	5.81511e-06	3.18871e-05
ENSMMUG00000007624	1366.65	-1.50966	0.351794	-4.53289	5.81828e-06	3.18961e-05
ENSMMUG00000007069	139.72	-2.08095	0.502722	-4.53183	5.84757e-06	3.20397e-05
ENSMMUG00000013061	9862.16	-1.31094	0.29213	-4.53118	5.86553e-06	3.21297e-05
ENSMMUG00000001856	27440.7	-0.670284	0.148165	-4.53082	5.8755e-06	3.21758e-05
ENSMMUG00000014589	5545.66	-0.476096	0.10506	-4.53074	5.87785e-06	3.21802e-05
ENSMMUG00000017278	5888.12	-0.900615	0.199627	-4.53012	5.89509e-06	3.2266e-05
ENSMMUG00000023230	1598.87	-1.35543	0.31006	-4.52884	5.93088e-06	3.24296e-05
ENSMMUG00000019222	2022.77	-1.23333	0.274149	-4.52883	5.93121e-06	3.24296e-05
ENSMMUG00000023627	641.862	-1.1135	0.25185	-4.52888	5.92976e-06	3.24296e-05
ENSMMUG00000014487	2339.06	-0.988267	0.218721	-4.5289	5.92904e-06	3.24296e-05
ENSMMUG00000023455	11372.9	-0.853146	0.189338	-4.5275	5.9687e-06	3.26259e-05
ENSMMUG00000004122	39420.6	-1.28639	0.293248	-4.52692	5.985e-06	3.26947e-05
ENSMMUG00000004614	589.738	-1.0134	0.228571	-4.52688	5.98601e-06	3.26947e-05
ENSMMUG00000017038	12739	-0.592462	0.131461	-4.52684	5.9873e-06	3.26947e-05
ENSMMUG00000023456	12646.5	-0.947141	0.210137	-4.52564	6.02137e-06	3.2862e-05
ENSMMUG00000000289	4749.15	-1.17582	0.262958	-4.52525	6.03248e-06	3.28967e-05
ENSMMUG00000009184	9817.85	-0.515096	0.114247	-4.5244	6.05669e-06	3.30132e-05
ENSMMUG00000014689	743.706	-1.39018	0.308747	-4.52386	6.07221e-06	3.30699e-05
ENSMMUG00000012510	884.95	-1.17904	0.262111	-4.52316	6.09233e-06	3.31708e-05
ENSMMUG00000020540	2920.17	-1.27391	0.283812	-4.52287	6.10082e-06	3.32083e-05
ENSMMUG00000016946	4769.82	-1.04295	0.231752	-4.52159	6.13766e-06	3.34e-05
ENSMMUG00000016031	1591.96	-1.18873	0.266079	-4.52128	6.14671e-06	3.34405e-05
ENSMMUG00000000560	3987.96	-1.42823	0.318742	-4.52116	6.15028e-06	3.34512e-05
ENSMMUG00000000622	354.158	-0.965742	0.214962	-4.52069	6.16397e-06	3.35169e-05
ENSMMUG00000028754	7484.06	-1.47765	0.330188	-4.51992	6.18641e-06	3.36301e-05
ENSMMUG00000007826	410.069	-1.10397	0.246724	-4.51813	6.23877e-06	3.3897e-05
ENSMMUG00000005727	13728.3	-1.52179	0.339172	-4.51798	6.24336e-06	3.39131e-05
ENSMMUG00000019151	7264.29	-0.888947	0.196614	-4.51681	6.27772e-06	3.40819e-05
ENSMMUG00000016668	6605.99	-0.607785	0.135268	-4.51334	6.38144e-06	3.46178e-05
ENSMMUG00000039736	4657	-1.64373	0.367249	-4.51305	6.39009e-06	3.46376e-05
ENSMMUG00000009884	311.409	-1.61907	0.366073	-4.51316	6.387e-06	3.46376e-05
ENSMMUG00000002047	1664.07	-0.993688	0.221195	-4.51307	6.38959e-06	3.46376e-05
ENSMMUG00000043211	365.729	-1.47532	0.328732	-4.51255	6.40535e-06	3.47112e-05
ENSMMUG00000022877	10310.6	-1.39208	0.310854	-4.51191	6.42472e-06	3.48071e-05
ENSMMUG00000014764	4321.97	-1.2689	0.288615	-4.51078	6.45893e-06	3.49785e-05
ENSMMUG00000011644	1905.16	-0.892627	0.198399	-4.51039	6.4709e-06	3.50299e-05
ENSMMUG00000020392	3843.05	-0.728761	0.162861	-4.5103	6.47351e-06	3.50349e-05
ENSMMUG00000008654	3917.36	-1.29208	0.288481	-4.51007	6.48064e-06	3.50644e-05
ENSMMUG00000003313	7583.68	-0.607037	0.135229	-4.50711	6.57179e-06	3.54928e-05
ENSMMUG00000016241	18295	-1.17557	0.262935	-4.50513	6.63311e-06	3.57588e-05
ENSMMUG00000002993	12832.8	-1.93535	0.466414	-4.50467	6.64774e-06	3.58098e-05
ENSMMUG00000047960	1399.61	-1.00799	0.223683	-4.50411	6.66517e-06	3.58944e-05
ENSMMUG00000006747	2900.94	-1.07992	0.241343	-4.50263	6.71166e-06	3.61073e-05
ENSMMUG00000043389	2846.84	-1.12177	0.250187	-4.50243	6.71803e-06	3.61323e-05
ENSMMUG00000023200	447.199	-1.33383	0.300829	-4.50218	6.72604e-06	3.6166e-05
ENSMMUG00000040034	1432.3	-1.28924	0.289286	-4.50013	6.79106e-06	3.65061e-05
ENSMMUG00000029767	1412.76	-1.2062	0.271135	-4.49854	6.84218e-06	3.67714e-05
ENSMMUG00000013429	60064.3	-1.4782	0.333831	-4.49475	6.96512e-06	3.73963e-05
ENSMMUG00000045930	3755.26	-1.32156	0.297402	-4.49469	6.96707e-06	3.73963e-05
ENSMMUG00000012541	321.385	-0.944652	0.21088	-4.49468	6.96746e-06	3.73963e-05
ENSMMUG00000018391	27008.6	-1.38305	0.314041	-4.49353	7.00535e-06	3.75705e-05
ENSMMUG00000002394	12016.5	-1.37104	0.306964	-4.49229	7.04627e-06	3.77705e-05
ENSMMUG00000001610	12010.8	-1.03343	0.230989	-4.49172	7.06505e-06	3.78613e-05
ENSMMUG00000005046	1132.6	-1.52583	0.354262	-4.4912	7.08236e-06	3.79346e-05
ENSMMUG00000005939	3017.65	-1.52475	0.357336	-4.49069	7.09945e-06	3.80163e-05
ENSMMUG00000006965	51941.9	-0.620406	0.138714	-4.48695	7.22487e-06	3.86082e-05
ENSMMUG00000002887	426.916	-1.18693	0.267749	-4.48575	7.26593e-06	3.87895e-05
ENSMMUG00000004897	2935.86	-0.791181	0.178339	-4.48574	7.26625e-06	3.87895e-05
ENSMMUG00000020283	14568.6	-0.671071	0.150388	-4.48478	7.29884e-06	3.89534e-05
ENSMMUG00000039209	1860.64	-1.48509	0.334382	-4.48451	7.30822e-06	3.89934e-05
ENSMMUG00000047334	277.012	-1.55398	0.353309	-4.4811	7.4258e-06	3.95903e-05
ENSMMUG00000040109	9.22871	-3.092	0.638476	-4.4799	7.46796e-06	3.98049e-05
ENSMMUG00000042093	32.1043	-2.07435	0.491807	-4.47729	7.55977e-06	4.02735e-05
ENSMMUG00000001250	388.881	-2.19766	0.50434	-4.47588	7.60982e-06	4.05194e-05
ENSMMUG00000020618	5173.82	-1.39614	0.316189	-4.47531	7.62998e-06	4.06163e-05
ENSMMUG00000000328	1946	-1.848	0.441598	-4.47512	7.63674e-06	4.06419e-05
ENSMMUG00000019454	8967.51	-0.837438	0.187429	-4.4748	7.64844e-06	4.06937e-05
ENSMMUG00000000389	2797.25	-0.826099	0.185681	-4.47456	7.65677e-06	4.07276e-05
ENSMMUG00000020524	21770.1	-0.703958	0.158428	-4.47432	7.66551e-06	4.07636e-05
ENSMMUG00000002149	2434.57	-0.921798	0.207057	-4.47416	7.67129e-06	4.07839e-05
ENSMMUG00000013379	62091.7	-1.45674	0.330278	-4.47187	7.75375e-06	4.11486e-05
ENSMMUG00000038339	1515.46	-1.14397	0.258935	-4.4716	7.76378e-06	4.11913e-05
ENSMMUG00000001306	1433.94	-1.24456	0.281802	-4.47018	7.8152e-06	4.14429e-05
ENSMMUG00000046957	3941.53	-0.982337	0.221721	-4.46639	7.95503e-06	4.21521e-05
ENSMMUG00000013969	5545.61	-0.692744	0.155812	-4.46541	7.99144e-06	4.23342e-05
ENSMMUG00000012644	2078.67	-0.936934	0.211936	-4.46298	8.08269e-06	4.27958e-05
ENSMMUG00000002321	2037.86	-1.67816	0.404267	-4.4625	8.10074e-06	4.28805e-05
ENSMMUG00000008286	4647.77	-1.22052	0.276154	-4.46244	8.10299e-06	4.28814e-05
ENSMMUG00000000452	5454.07	-1.58991	0.359865	-4.46227	8.10961e-06	4.28898e-05
ENSMMUG00000011528	6300.39	-1.40612	0.3184	-4.46036	8.18236e-06	4.32425e-05
ENSMMUG00000005119	4407.79	-0.949229	0.214007	-4.46041	8.18026e-06	4.32425e-05
ENSMMUG00000002096	5790.01	-1.11529	0.251308	-4.45995	8.19797e-06	4.33068e-05
ENSMMUG00000004544	2475.43	-0.879642	0.198522	-4.45966	8.20897e-06	4.33539e-05
ENSMMUG00000018894	2154.36	-0.958103	0.216519	-4.45803	8.27152e-06	4.36398e-05
ENSMMUG00000013237	35771.6	-0.992641	0.2254	-4.45724	8.30209e-06	4.379e-05
ENSMMUG00000021407	9517.88	-1.26033	0.284379	-4.45628	8.33949e-06	4.39649e-05
ENSMMUG00000004642	1117.83	-0.787469	0.177967	-4.45609	8.34667e-06	4.39916e-05
ENSMMUG00000003046	1569.57	-1.20851	0.274225	-4.45284	8.47421e-06	4.46412e-05
ENSMMUG00000047497	13.1822	-2.41162	0.538965	-4.4514	8.53113e-06	4.49182e-05
ENSMMUG00000013923	6149.37	-1.10527	0.249784	-4.45127	8.53623e-06	4.49337e-05
ENSMMUG00000020582	15961.8	-1.38864	0.318034	-4.44983	8.5938e-06	4.5224e-05
ENSMMUG00000047091	15.9151	-2.5358	0.596391	-4.44969	8.59956e-06	4.52326e-05
ENSMMUG00000016562	1976.71	-1.02913	0.232611	-4.44793	8.67011e-06	4.55691e-05
ENSMMUG00000009046	4857.31	-1.16752	0.263982	-4.44753	8.68619e-06	4.56191e-05
ENSMMUG00000021661	1185.38	-1.691	0.383768	-4.44686	8.71339e-06	4.57387e-05
ENSMMUG00000015284	4888.72	-1.41109	0.321911	-4.44687	8.71325e-06	4.57387e-05
ENSMMUG00000016009	6485.33	-0.904047	0.20439	-4.44569	8.76088e-06	4.59531e-05
ENSMMUG00000016797	2966.95	-0.946949	0.214724	-4.44471	8.80115e-06	4.61527e-05
ENSMMUG00000013770	483.877	-1.00277	0.226762	-4.44353	8.84954e-06	4.63947e-05
ENSMMUG00000041816	596.592	-1.17074	0.270188	-4.44234	8.89872e-06	4.6629e-05
ENSMMUG00000003871	4494.39	-1.35242	0.307736	-4.44193	8.91544e-06	4.67049e-05
ENSMMUG00000028852	1784.55	-1.10608	0.25048	-4.441	8.95411e-06	4.6872e-05
ENSMMUG00000031300	5436.61	-1.07536	0.243881	-4.44101	8.95376e-06	4.6872e-05
ENSMMUG00000016894	20627.9	-0.963591	0.219232	-4.44091	8.9579e-06	4.688e-05
ENSMMUG00000015468	3437.89	-0.782934	0.176902	-4.4401	8.99187e-06	4.70459e-05
ENSMMUG00000000713	1078.45	-1.323	0.299824	-4.43901	9.03746e-06	4.72606e-05
ENSMMUG00000041071	2951.41	-1.27539	0.292088	-4.43826	9.06884e-06	4.73889e-05
ENSMMUG00000004393	5059.72	-0.857909	0.194148	-4.43675	9.13258e-06	4.7686e-05
ENSMMUG00000017607	919.873	-1.54477	0.36623	-4.434	9.24996e-06	4.82504e-05
ENSMMUG00000013949	1482.91	-1.17873	0.269106	-4.43378	9.2594e-06	4.82753e-05
ENSMMUG00000009045	3526.32	-1.35251	0.309619	-4.43136	9.36391e-06	4.87713e-05
ENSMMUG00000011715	41.3	-2.30191	0.555769	-4.43121	9.37076e-06	4.87824e-05
ENSMMUG00000042705	564.673	-1.22734	0.280016	-4.43121	9.37056e-06	4.87824e-05
ENSMMUG00000042997	4357.43	-1.55765	0.35542	-4.43085	9.38633e-06	4.8839e-05
ENSMMUG00000003218	2872.16	-0.734497	0.166581	-4.4306	9.39692e-06	4.88819e-05
ENSMMUG00000010687	1742.27	-1.47804	0.346887	-4.42757	9.52987e-06	4.95114e-05
ENSMMUG00000032194	3826.83	-1.56188	0.358504	-4.42684	9.56217e-06	4.96668e-05
ENSMMUG00000011767	2226.93	-0.973192	0.221094	-4.42584	9.60691e-06	4.98618e-05
ENSMMUG00000008190	48.9977	-2.14403	0.525709	-4.42478	9.65404e-06	5.00939e-05
ENSMMUG00000009476	1223.47	-1.65483	0.377494	-4.42379	9.69859e-06	5.02874e-05
ENSMMUG00000038353	944.681	-0.962041	0.21994	-4.42003	9.8687e-06	5.10929e-05
ENSMMUG00000046561	1073.17	-0.921028	0.21072	-4.42006	9.86714e-06	5.10929e-05
ENSMMUG00000029511	2954.69	-1.17405	0.267991	-4.41987	9.8759e-06	5.11174e-05
ENSMMUG00000004502	35686.9	-0.994164	0.227207	-4.41895	9.91801e-06	5.13226e-05
ENSMMUG00000023189	3770.86	-1.31763	0.301932	-4.41782	9.97019e-06	5.15797e-05
ENSMMUG00000005947	137.603	-2.26812	0.523087	-4.41763	9.97896e-06	5.16122e-05
ENSMMUG00000023021	370.586	-1.71752	0.392863	-4.41617	1.00467e-05	5.1898e-05
ENSMMUG00000017402	2637.75	-1.45267	0.344907	-4.41345	1.01737e-05	5.25411e-05
ENSMMUG00000023282	1041.21	-1.93474	0.46136	-4.41304	1.0193e-05	5.26144e-05
ENSMMUG00000000841	4259.69	-1.09933	0.251536	-4.41274	1.02069e-05	5.26732e-05
ENSMMUG00000004408	5026.1	-1.19301	0.275021	-4.41249	1.02188e-05	5.27085e-05
ENSMMUG00000013735	4605.57	-0.741835	0.169062	-4.41215	1.02348e-05	5.27776e-05
ENSMMUG00000002537	1954.5	-0.774356	0.175958	-4.41199	1.02427e-05	5.27921e-05
ENSMMUG00000020002	4871.11	-0.639832	0.145111	-4.41202	1.02408e-05	5.27921e-05
ENSMMUG00000044399	68.6152	-1.93708	0.489135	-4.41138	1.02712e-05	5.2926e-05
ENSMMUG00000032231	3588.5	-1.71621	0.397051	-4.41117	1.02816e-05	5.29663e-05
ENSMMUG00000003541	5574.1	-0.909702	0.209613	-4.40719	1.04722e-05	5.39217e-05
ENSMMUG00000046265	588.311	-1.65838	0.399985	-4.40683	1.04894e-05	5.39967e-05
ENSMMUG00000019859	135.747	-2.46279	0.595598	-4.4051	1.05737e-05	5.44173e-05
ENSMMUG00000001483	910.042	-0.970538	0.221582	-4.40498	1.05795e-05	5.44333e-05
ENSMMUG00000041308	3888.07	-1.52136	0.350379	-4.40464	1.05962e-05	5.45061e-05
[truncated: 2,581 more rows]

## Sheet: e92WT(OSVZ>CP)
Ensembl GeneID	baseMean	log2FoldChange(OSVZ>CP)	lfcSE	stat	pvalue	padj
ENSMMUG00000004996	8419.79	6.56268	0.261975	25.0989	5.11016e-139	1.06118e-134
ENSMMUG00000018976	29145.9	4.8789	0.231024	21.3002	1.13021e-100	1.1735e-96
ENSMMUG00000009594	4241.58	4.27799	0.231988	18.5512	7.98172e-77	4.14371e-73
ENSMMUG00000011981	1106.18	4.92445	0.261635	18.3183	5.91294e-75	2.45576e-71
ENSMMUG00000003356	32841.6	4.03903	0.223551	18.1427	1.4661e-73	3.80562e-70
ENSMMUG00000013614	3185.6	6.87958	0.366267	18.1468	1.36047e-73	3.80562e-70
ENSMMUG00000044304	2308.92	4.53199	0.256689	17.7199	2.94211e-70	6.78844e-67
ENSMMUG00000015453	9262.77	4.04567	0.232848	17.4831	1.92757e-68	3.6389e-65
ENSMMUG00000022982	4584.66	4.20196	0.242608	17.4448	3.77043e-68	6.52472e-65
ENSMMUG00000003187	8989.08	4.59304	0.278352	16.7439	6.27049e-63	8.68086e-60
ENSMMUG00000042059	5406.46	4.13677	0.253667	16.4172	1.44022e-60	1.86922e-57
ENSMMUG00000044121	5413.27	5.05729	0.316209	16.2695	1.62476e-59	1.9847e-56
ENSMMUG00000020734	12522.6	3.63396	0.22744	16.1348	1.45281e-58	1.67605e-55
ENSMMUG00000019082	34637.9	5.27267	0.334966	16.0553	5.24456e-58	5.73202e-55
ENSMMUG00000021344	2120.46	6.11845	0.376154	16.0021	1.23546e-57	1.28278e-54
ENSMMUG00000046362	3666.86	4.04021	0.256852	15.8812	8.55609e-57	8.46076e-54
ENSMMUG00000046147	33514.1	3.15976	0.201483	15.8382	1.69655e-56	1.60139e-53
ENSMMUG00000019054	3637.8	4.55846	0.291963	15.7933	3.45912e-56	3.12313e-53
ENSMMUG00000017833	25765.9	3.58896	0.229218	15.7819	4.14625e-56	3.58754e-53
ENSMMUG00000004103	6194.26	4.2203	0.274843	15.5397	1.8676e-54	1.5513e-51
ENSMMUG00000002370	2524.54	2.57494	0.166378	15.5272	2.27252e-54	1.81504e-51
ENSMMUG00000023767	5076.78	3.37448	0.220155	15.4491	7.64884e-54	5.88281e-51
ENSMMUG00000022817	2585.43	2.80965	0.184728	15.2748	1.1264e-52	8.06583e-50
ENSMMUG00000002200	4216.62	4.48842	0.298962	15.1947	3.8346e-52	2.65431e-49
ENSMMUG00000015653	10835.6	3.13683	0.208447	15.1612	6.38506e-52	4.27717e-49
ENSMMUG00000040203	1811.94	5.05718	0.336503	15.151	7.46669e-52	4.84541e-49
ENSMMUG00000002069	1833.66	4.69999	0.320871	14.7754	2.11254e-49	1.29027e-46
ENSMMUG00000047189	2316.76	3.40035	0.233456	14.6767	9.09011e-49	5.39329e-46
ENSMMUG00000010034	4802.27	3.0942	0.212913	14.6556	1.24103e-48	7.15865e-46
ENSMMUG00000022478	3706.04	3.03221	0.209813	14.5476	6.04496e-48	3.30341e-45
ENSMMUG00000021296	2525.69	4.0712	0.284966	14.4871	1.46105e-47	7.77951e-45
ENSMMUG00000008941	9880.48	4.40786	0.313326	14.3631	8.82397e-47	4.58096e-44
ENSMMUG00000005856	9150.19	2.67981	0.187623	14.3506	1.05573e-46	5.34717e-44
ENSMMUG00000005032	5523.41	2.92787	0.205414	14.3097	1.90427e-46	9.41527e-44
ENSMMUG00000001861	4685.88	4.06353	0.288172	14.2611	3.82359e-46	1.84653e-43
ENSMMUG00000001049	3150.78	4.18102	0.298212	14.1898	1.05965e-45	5.00106e-43
ENSMMUG00000006840	17730.4	2.6764	0.189282	14.1534	1.78027e-45	8.21537e-43
ENSMMUG00000011584	11709.6	3.47798	0.250369	14.0842	4.74765e-45	2.14326e-42
ENSMMUG00000043001	19588.2	3.18057	0.22819	14.0426	8.5498e-45	3.77755e-42
ENSMMUG00000003112	2096.03	3.59944	0.259671	14.0314	1.00195e-44	4.33469e-42
ENSMMUG00000030144	771.153	3.45635	0.247598	13.9919	1.74728e-44	7.4049e-42
ENSMMUG00000022848	3143.03	3.61066	0.262127	13.9017	6.1891e-44	2.57046e-41
ENSMMUG00000005882	1044.8	3.38578	0.246045	13.8249	1.80392e-43	7.20389e-41
ENSMMUG00000017022	8145.21	4.02973	0.298104	13.8066	2.32438e-43	8.93853e-41
ENSMMUG00000009119	27021.8	3.85816	0.284744	13.7359	6.18601e-43	2.33561e-40
ENSMMUG00000019057	1650.86	3.26066	0.240269	13.689	1.18123e-42	4.38024e-40
ENSMMUG00000001151	5235.72	1.87263	0.137298	13.6855	1.23997e-42	4.51742e-40
ENSMMUG00000007745	2232.14	3.01741	0.222213	13.6764	1.40402e-42	5.02688e-40
ENSMMUG00000000145	3778.14	3.78454	0.2815	13.611	3.44346e-42	1.21198e-39
ENSMMUG00000000286	2362.15	4.30769	0.322339	13.582	5.11895e-42	1.74262e-39
ENSMMUG00000039522	1569.2	4.08366	0.304831	13.5572	7.18659e-42	2.40704e-39
ENSMMUG00000006296	4850.39	3.40614	0.256313	13.5182	1.2215e-41	3.96339e-39
ENSMMUG00000019714	425.489	3.17784	0.234987	13.474	2.22406e-41	7.10537e-39
ENSMMUG00000022766	1853.54	3.86448	0.292335	13.3804	7.87561e-41	2.47795e-38
ENSMMUG00000018817	1723.21	3.77652	0.285799	13.3662	9.52321e-41	2.90822e-38
ENSMMUG00000018652	431.793	5.44064	0.392993	13.3665	9.48745e-41	2.90822e-38
ENSMMUG00000008546	3163.88	3.673	0.278825	13.3569	1.08017e-40	3.25085e-38
ENSMMUG00000047584	2585.63	3.48204	0.26384	13.3526	1.14447e-40	3.39514e-38
ENSMMUG00000008136	1211.2	3.87028	0.292628	13.3499	1.18558e-40	3.46759e-38
ENSMMUG00000008271	5274.03	3.9225	0.297019	13.3185	1.80793e-40	5.21438e-38
ENSMMUG00000014228	6184.74	3.55828	0.272655	13.2923	2.56593e-40	7.2992e-38
ENSMMUG00000014691	17057.1	3.05991	0.233085	13.2853	2.81608e-40	7.90252e-38
ENSMMUG00000001868	1025.71	5.01876	0.376191	13.2703	3.44411e-40	9.53606e-38
ENSMMUG00000002206	3584.66	3.72075	0.283031	13.2638	3.75535e-40	1.0261e-37
ENSMMUG00000012681	2442.83	3.76065	0.288641	13.2161	7.08331e-40	1.91029e-37
ENSMMUG00000013358	1264.86	2.89085	0.220212	13.1861	1.05563e-39	2.77483e-37
ENSMMUG00000046792	462.928	4.33672	0.325958	13.107	3.00119e-39	7.79034e-37
ENSMMUG00000015268	3026.32	2.42139	0.186434	13.0691	4.94441e-39	1.2676e-36
ENSMMUG00000002605	3346.11	2.65918	0.20649	13.0017	1.19661e-38	3.03034e-36
ENSMMUG00000013124	6186.36	2.13351	0.165049	12.9968	1.27568e-38	3.19167e-36
ENSMMUG00000020559	2343.99	2.5041	0.194518	12.9097	3.96956e-38	9.81332e-36
ENSMMUG00000016961	661.046	5.30943	0.378625	12.9082	4.0465e-38	9.88584e-36
ENSMMUG00000016100	2365	3.13308	0.245156	12.8975	4.6501e-38	1.12284e-35
ENSMMUG00000004755	625.03	3.4977	0.272014	12.8897	5.14747e-38	1.22865e-35
ENSMMUG00000008784	6558.06	2.97022	0.232796	12.8641	7.16521e-38	1.69083e-35
ENSMMUG00000008014	2693.43	4.0108	0.315937	12.8609	7.46653e-38	1.74213e-35
ENSMMUG00000023342	358.14	5.24803	0.376344	12.8307	1.10317e-37	2.54538e-35
ENSMMUG00000005191	597.078	3.62329	0.283411	12.7926	1.80266e-37	4.11362e-35
ENSMMUG00000011333	647.591	3.94176	0.307932	12.786	1.96384e-37	4.43273e-35
ENSMMUG00000019126	1424.97	2.79945	0.220758	12.7424	3.43681e-37	7.59244e-35
ENSMMUG00000046470	2936.26	3.48602	0.277102	12.726	4.24209e-37	9.17618e-35
ENSMMUG00000012276	2919.62	4.33874	0.346101	12.7165	4.78843e-37	1.02512e-34
ENSMMUG00000006345	1611.16	3.7786	0.300251	12.7152	4.86578e-37	1.03105e-34
ENSMMUG00000011408	3584.23	3.61968	0.288997	12.6848	7.18037e-37	1.50614e-34
ENSMMUG00000006898	1611.59	4.92787	0.400243	12.6308	1.42749e-36	2.96433e-34
ENSMMUG00000023266	1276.76	4.5264	0.364597	12.629	1.46066e-36	3.00316e-34
ENSMMUG00000019876	2038.69	3.83683	0.309035	12.6169	1.70386e-36	3.46886e-34
ENSMMUG00000005109	3747.43	3.24923	0.261562	12.5869	2.49221e-36	5.02458e-34
ENSMMUG00000016810	8083.84	3.5031	0.281755	12.5798	2.72652e-36	5.44413e-34
ENSMMUG00000017628	2073.05	3.55049	0.286362	12.5625	3.39237e-36	6.70914e-34
ENSMMUG00000002621	1085.7	3.76657	0.303693	12.5427	4.36131e-36	8.54405e-34
ENSMMUG00000001374	1609.33	2.68671	0.21543	12.5417	4.41513e-36	8.56865e-34
ENSMMUG00000013667	1963.14	4.90874	0.402352	12.5164	6.07514e-36	1.1574e-33
ENSMMUG00000042878	1827.3	3.63831	0.293488	12.5147	6.20583e-36	1.17155e-33
ENSMMUG00000003780	3719.51	3.63244	0.295579	12.4586	1.25522e-35	2.32731e-33
ENSMMUG00000023809	2385.92	4.2509	0.349368	12.4589	1.25073e-35	2.32731e-33
ENSMMUG00000006202	52197.9	3.57901	0.29057	12.4528	1.35004e-35	2.48096e-33
ENSMMUG00000001152	1220.66	3.83866	0.312609	12.4389	1.60779e-35	2.92871e-33
ENSMMUG00000039036	7636.42	2.56561	0.208239	12.4279	1.84333e-35	3.32857e-33
ENSMMUG00000009364	2921.6	5.22042	0.446721	12.3939	2.81928e-35	5.04699e-33
ENSMMUG00000008547	720.251	4.65233	0.374637	12.3791	3.39158e-35	6.01962e-33
ENSMMUG00000012161	474.555	2.71426	0.22155	12.2602	1.48181e-34	2.60773e-32
ENSMMUG00000009428	3960.12	2.78812	0.230136	12.207	2.85157e-34	4.89386e-32
ENSMMUG00000011038	2618.74	3.28225	0.27365	12.1809	3.92854e-34	6.68689e-32
ENSMMUG00000012147	2721.97	3.46091	0.289737	12.1748	4.23415e-34	7.14848e-32
ENSMMUG00000022376	2105	3.22409	0.268449	12.1598	5.09073e-34	8.52533e-32
ENSMMUG00000017200	6047.5	2.79184	0.232519	12.1359	6.81871e-34	1.11534e-31
ENSMMUG00000010702	5523.74	3.56631	0.298495	12.1263	7.66266e-34	1.24315e-31
ENSMMUG00000005131	8904.43	3.66108	0.304306	12.1218	8.09578e-34	1.30323e-31
ENSMMUG00000002412	5014.23	3.06059	0.257229	12.0808	1.33383e-33	2.11437e-31
ENSMMUG00000021023	2219.19	3.57139	0.300941	12.0782	1.37775e-33	2.16745e-31
ENSMMUG00000003363	1070.57	1.63138	0.135345	12.0675	1.56891e-33	2.44963e-31
ENSMMUG00000018547	2429.98	3.05625	0.256912	11.9847	4.27636e-33	6.57799e-31
ENSMMUG00000006018	2805.92	3.22909	0.274821	11.915	9.89221e-33	1.51045e-30
ENSMMUG00000023151	1973.64	3.67573	0.314515	11.8901	1.33202e-32	2.01903e-30
ENSMMUG00000013785	569.329	3.0411	0.257247	11.8498	2.15596e-32	3.24426e-30
ENSMMUG00000021778	1001.37	4.30351	0.368878	11.8473	2.22259e-32	3.32045e-30
ENSMMUG00000012322	4686.57	3.65136	0.315896	11.8366	2.52423e-32	3.74416e-30
ENSMMUG00000007683	6841.01	2.47705	0.210654	11.8355	2.55688e-32	3.76568e-30
ENSMMUG00000021417	779.059	3.8487	0.328346	11.8283	2.78661e-32	4.07512e-30
ENSMMUG00000022610	4736.19	2.75179	0.235109	11.8241	2.93151e-32	4.25705e-30
ENSMMUG00000016438	3029.93	2.65338	0.226777	11.7938	4.19902e-32	6.05534e-30
ENSMMUG00000005943	1424.49	3.92363	0.338182	11.782	4.83168e-32	6.91963e-30
ENSMMUG00000046692	6399.12	2.97395	0.256102	11.7589	6.35506e-32	9.03898e-30
ENSMMUG00000017766	763.527	3.93723	0.338487	11.7544	6.7011e-32	9.46634e-30
ENSMMUG00000003061	3856.25	4.05604	0.356498	11.7408	7.87607e-32	1.1051e-29
ENSMMUG00000008093	1236.11	2.57141	0.221062	11.7323	8.70818e-32	1.20556e-29
ENSMMUG00000009441	3439	1.90552	0.163451	11.7166	1.04764e-31	1.44074e-29
ENSMMUG00000017408	1065.75	2.79454	0.241016	11.7135	1.08639e-31	1.4842e-29
ENSMMUG00000007365	4998.69	2.62035	0.22668	11.6806	1.60091e-31	2.17284e-29
ENSMMUG00000007477	2327.57	3.23109	0.282388	11.635	2.7368e-31	3.6666e-29
ENSMMUG00000016074	2127.49	2.81248	0.244737	11.591	4.57521e-31	6.09031e-29
ENSMMUG00000011216	2110.03	2.71359	0.235798	11.5842	4.95796e-31	6.55777e-29
ENSMMUG00000016909	4014.75	1.94617	0.168542	11.5682	5.97432e-31	7.85207e-29
ENSMMUG00000004046	1051.02	3.5638	0.312434	11.5656	6.15466e-31	8.03821e-29
ENSMMUG00000029603	910.947	3.26054	0.285218	11.5401	8.28231e-31	1.07494e-28
ENSMMUG00000017592	2843.51	2.71215	0.237817	11.4777	1.70825e-30	2.17629e-28
ENSMMUG00000013767	1767.54	3.2797	0.290291	11.4712	1.83982e-30	2.32962e-28
ENSMMUG00000002634	2794.28	1.6863	0.147874	11.4488	2.38542e-30	3.00216e-28
ENSMMUG00000020668	304.717	2.18651	0.190833	11.4427	2.55892e-30	3.20112e-28
ENSMMUG00000009347	1378.75	3.37363	0.299432	11.4277	3.04045e-30	3.75821e-28
ENSMMUG00000022301	4233.29	2.44252	0.217253	11.401	4.13516e-30	5.08111e-28
ENSMMUG00000002359	2430.99	3.41093	0.302928	11.3619	6.47195e-30	7.90567e-28
ENSMMUG00000003193	64580.7	3.00971	0.268941	11.3556	6.95323e-30	8.4439e-28
ENSMMUG00000004471	552.755	3.05391	0.271137	11.3017	1.2866e-29	1.54437e-27
ENSMMUG00000015087	876.847	2.27168	0.202657	11.2714	1.81569e-29	2.15455e-27
ENSMMUG00000008759	1969.57	4.27399	0.39161	11.2647	1.95942e-29	2.3119e-27
ENSMMUG00000006165	2657.12	1.9093	0.169931	11.2619	2.02367e-29	2.37421e-27
ENSMMUG00000007235	2001.11	4.59622	0.427941	11.259	2.09188e-29	2.44045e-27
ENSMMUG00000042653	2968.01	2.5251	0.226269	11.2512	2.28468e-29	2.65049e-27
ENSMMUG00000005610	924.619	2.85466	0.256162	11.2098	3.6491e-29	4.18659e-27
ENSMMUG00000009693	1169.91	2.95855	0.26611	11.2047	3.86675e-29	4.41192e-27
ENSMMUG00000019414	7581.17	3.40726	0.307967	11.1861	4.76827e-29	5.41081e-27
ENSMMUG00000009394	1277.18	2.2467	0.20155	11.1836	4.90738e-29	5.5384e-27
ENSMMUG00000010582	580.909	4.15605	0.376174	11.1503	7.13557e-29	7.96652e-27
ENSMMUG00000021221	1013.58	3.3402	0.304111	11.1455	7.52854e-29	8.3603e-27
ENSMMUG00000047896	2817.65	2.65155	0.240794	11.1315	8.80963e-29	9.73089e-27
ENSMMUG00000003567	1208.97	3.99553	0.369121	11.1022	1.22435e-28	1.34523e-26
ENSMMUG00000018360	4999.96	2.8663	0.261711	11.0874	1.44391e-28	1.56986e-26
ENSMMUG00000016029	2664.01	3.39622	0.310475	11.0654	1.84617e-28	1.99675e-26
ENSMMUG00000000828	2621.18	2.83465	0.260172	11.0525	2.13204e-28	2.29398e-26
ENSMMUG00000020516	6412.53	2.24859	0.204862	11.0369	2.53743e-28	2.70217e-26
ENSMMUG00000002925	14275.1	2.62827	0.240881	11.0298	2.74383e-28	2.90706e-26
ENSMMUG00000023591	843.799	2.65433	0.242429	11.0277	2.80991e-28	2.96196e-26
ENSMMUG00000009856	9090.8	1.62235	0.147815	10.9794	4.80097e-28	4.96005e-26
ENSMMUG00000011745	444.217	3.16625	0.289597	10.9683	5.42862e-28	5.58073e-26
ENSMMUG00000019388	6578.81	2.00748	0.18437	10.9541	6.34984e-28	6.46377e-26
ENSMMUG00000021929	1410.69	3.1709	0.293972	10.9515	6.53752e-28	6.62234e-26
ENSMMUG00000021649	1690.93	2.39095	0.220561	10.9507	6.596e-28	6.64915e-26
ENSMMUG00000011191	1837.38	3.05082	0.283063	10.9499	6.65001e-28	6.67121e-26
ENSMMUG00000003456	4143.94	2.47572	0.229381	10.9372	7.64954e-28	7.6005e-26
ENSMMUG00000020747	17237.9	1.79997	0.16557	10.9188	9.3698e-28	9.22148e-26
ENSMMUG00000013565	4262.75	1.80988	0.166882	10.918	9.4547e-28	9.26114e-26
ENSMMUG00000022356	4024.7	2.61466	0.243075	10.8946	1.22238e-27	1.19174e-25
ENSMMUG00000005086	1568.29	2.9117	0.271916	10.8896	1.29171e-27	1.25344e-25
ENSMMUG00000023265	7050.92	2.17545	0.200789	10.8863	1.33949e-27	1.29376e-25
ENSMMUG00000017745	794.132	3.50868	0.326024	10.8833	1.38445e-27	1.33099e-25
ENSMMUG00000013082	906.263	2.71719	0.252035	10.88	1.43534e-27	1.37356e-25
ENSMMUG00000004748	2038.34	1.41501	0.130447	10.8757	1.50421e-27	1.43286e-25
ENSMMUG00000002573	1885.46	2.4023	0.221071	10.8735	1.54234e-27	1.45583e-25
ENSMMUG00000014670	1728.45	3.5081	0.328622	10.8738	1.53701e-27	1.45583e-25
ENSMMUG00000013234	2678.99	3.61394	0.336199	10.8552	1.88443e-27	1.77068e-25
ENSMMUG00000045546	392.397	2.494	0.230264	10.8531	1.92699e-27	1.80252e-25
ENSMMUG00000013179	2308.54	3.90952	0.37125	10.8486	2.0249e-27	1.88561e-25
ENSMMUG00000000075	311.941	3.79983	0.346625	10.8475	2.04975e-27	1.90023e-25
ENSMMUG00000023719	5675.67	2.81203	0.263644	10.814	2.95434e-27	2.71459e-25
ENSMMUG00000013172	692.289	1.56397	0.145683	10.7637	5.10548e-27	4.6705e-25
ENSMMUG00000011305	4040.85	3.6412	0.346694	10.7544	5.65065e-27	5.14656e-25
ENSMMUG00000013333	1353.38	2.54807	0.239772	10.7262	7.67179e-27	6.92663e-25
ENSMMUG00000021640	270.724	3.13216	0.288746	10.7256	7.7143e-27	6.93486e-25
ENSMMUG00000043146	919.244	3.14906	0.297768	10.718	8.37791e-27	7.49896e-25
ENSMMUG00000008727	797.402	2.79572	0.263187	10.7169	8.47923e-27	7.55706e-25
ENSMMUG00000044620	151.22	3.78638	0.337176	10.6932	1.09555e-26	9.72229e-25
ENSMMUG00000011836	65386.2	3.30541	0.311734	10.687	1.17087e-26	1.03465e-24
ENSMMUG00000000428	5787.15	4.00819	0.391852	10.6666	1.45907e-26	1.27844e-24
ENSMMUG00000019097	491.502	3.38184	0.31952	10.655	1.65174e-26	1.44118e-24
ENSMMUG00000018952	772.584	3.69316	0.353384	10.6443	1.85335e-26	1.60361e-24
ENSMMUG00000008698	517.525	4.2771	0.405607	10.6409	1.92337e-26	1.65729e-24
ENSMMUG00000018137	2527.95	2.80179	0.268109	10.6184	2.44672e-26	2.08232e-24
ENSMMUG00000018096	3753.23	2.56551	0.245223	10.5979	3.04767e-26	2.58318e-24
ENSMMUG00000018874	549.66	2.21454	0.210135	10.5822	3.60493e-26	3.04309e-24
ENSMMUG00000004093	1883.99	2.61916	0.250411	10.5752	3.8832e-26	3.25155e-24
ENSMMUG00000044712	6184.92	2.58789	0.247707	10.5609	4.5207e-26	3.75508e-24
ENSMMUG00000017255	999.937	3.02273	0.289845	10.5524	4.95251e-26	4.0811e-24
ENSMMUG00000020597	1557.54	3.19346	0.308257	10.5444	5.3939e-26	4.42726e-24
ENSMMUG00000018358	1622.14	3.12033	0.29992	10.5389	5.71372e-26	4.6713e-24
ENSMMUG00000006837	997.829	2.7387	0.261197	10.5381	5.76489e-26	4.69465e-24
ENSMMUG00000021149	2290.98	3.25604	0.314934	10.5372	5.81754e-26	4.71902e-24
ENSMMUG00000012705	2574.53	3.29702	0.320703	10.493	9.30013e-26	7.42794e-24
ENSMMUG00000009413	1424.64	2.9941	0.289298	10.4758	1.11568e-25	8.8428e-24
ENSMMUG00000009390	3208.48	1.9361	0.186131	10.465	1.25031e-25	9.87219e-24
ENSMMUG00000042262	254.874	3.97835	0.37425	10.4395	1.63656e-25	1.2873e-23
ENSMMUG00000022003	671.971	4.30226	0.416825	10.408	2.27925e-25	1.77936e-23
ENSMMUG00000001008	13930.6	2.29714	0.223118	10.403	2.4021e-25	1.86824e-23
ENSMMUG00000019156	2237.93	1.7625	0.170584	10.3925	2.68222e-25	2.07832e-23
ENSMMUG00000038565	2100.18	2.93026	0.285855	10.3804	3.04619e-25	2.35157e-23
ENSMMUG00000011779	1904.28	3.10821	0.304608	10.3797	3.06772e-25	2.35942e-23
ENSMMUG00000020467	2468.03	2.78697	0.272101	10.373	3.28952e-25	2.52067e-23
ENSMMUG00000046891	466.256	2.97094	0.288971	10.35	4.18666e-25	3.19633e-23
ENSMMUG00000006734	4308.05	2.87078	0.281868	10.3383	4.72673e-25	3.58231e-23
ENSMMUG00000020608	2751.81	2.86562	0.282055	10.3299	5.15888e-25	3.89561e-23
ENSMMUG00000032300	370.929	3.19426	0.309917	10.3234	5.52526e-25	4.15716e-23
ENSMMUG00000018898	1731.4	1.86846	0.182183	10.3206	5.68562e-25	4.26236e-23
ENSMMUG00000014934	10467.6	3.28292	0.32527	10.3149	6.03463e-25	4.50774e-23
ENSMMUG00000003981	2928.85	2.86125	0.279755	10.311	6.28481e-25	4.67779e-23
ENSMMUG00000020687	4320.84	2.08096	0.202889	10.305	6.69238e-25	4.96336e-23
ENSMMUG00000018145	491.012	2.40907	0.236328	10.2493	1.19263e-24	8.7513e-23
ENSMMUG00000000245	2178.01	3.87918	0.394317	10.2184	1.6399e-24	1.19909e-22
ENSMMUG00000044603	4431.88	2.3898	0.237185	10.1999	1.98405e-24	1.44564e-22
ENSMMUG00000004931	1408.06	3.55351	0.359895	10.1963	2.06034e-24	1.49077e-22
ENSMMUG00000004718	5756.45	1.79142	0.176287	10.1905	2.18555e-24	1.57588e-22
ENSMMUG00000011498	2375.14	2.19386	0.21772	10.1894	2.21028e-24	1.58819e-22
ENSMMUG00000047267	2972.98	2.35908	0.235675	10.1596	3.00383e-24	2.14356e-22
ENSMMUG00000018375	3507.64	4.45466	0.481205	10.1503	3.30377e-24	2.34952e-22
ENSMMUG00000012376	372.267	3.59626	0.356764	10.1444	3.50844e-24	2.47811e-22
ENSMMUG00000012701	2259.78	1.38427	0.136923	10.1407	3.64562e-24	2.56627e-22
ENSMMUG00000001423	3488.41	1.56981	0.155822	10.1156	4.71084e-24	3.27175e-22
ENSMMUG00000023733	366.149	3.36811	0.334308	10.1134	4.81824e-24	3.33518e-22
ENSMMUG00000017093	39504.1	2.27448	0.227574	10.1033	5.33947e-24	3.6837e-22
ENSMMUG00000001694	3123.88	3.82564	0.392421	10.0916	6.01639e-24	4.12331e-22
ENSMMUG00000016686	1233.4	3.48587	0.354258	10.0864	6.34671e-24	4.33539e-22
ENSMMUG00000008639	2091.74	2.02561	0.202196	10.0775	6.94987e-24	4.73184e-22
ENSMMUG00000021436	4548.73	2.5701	0.257516	10.0694	7.5427e-24	5.11868e-22
ENSMMUG00000015409	2196.5	2.19661	0.220191	10.0654	7.85688e-24	5.29727e-22
ENSMMUG00000018767	426.068	3.44056	0.345774	10.0565	8.59983e-24	5.74226e-22
ENSMMUG00000014791	2143.35	2.82123	0.285501	10.0561	8.63299e-24	5.74592e-22
ENSMMUG00000004091	14736.4	2.20321	0.221877	10.0467	9.50327e-24	6.30495e-22
ENSMMUG00000040928	962.001	4.90219	0.547488	10.0463	9.54238e-24	6.31073e-22
ENSMMUG00000014915	2962.42	1.35399	0.135677	9.9978	1.55819e-23	1.02074e-21
ENSMMUG00000010853	389.813	4.23637	0.419115	9.99363	1.62521e-23	1.06129e-21
ENSMMUG00000001558	561.627	2.55465	0.255139	9.98592	1.75662e-23	1.14351e-21
ENSMMUG00000019393	3479.6	2.23336	0.225497	9.97505	1.96002e-23	1.26403e-21
ENSMMUG00000013715	1581.59	2.61186	0.263234	9.96556	2.15662e-23	1.38652e-21
ENSMMUG00000004964	491.051	2.43737	0.246392	9.95749	2.33903e-23	1.49914e-21
ENSMMUG00000005370	1163.58	2.00234	0.203601	9.92959	3.09516e-23	1.97766e-21
ENSMMUG00000000963	3057.46	2.42823	0.247506	9.92351	3.28993e-23	2.08926e-21
ENSMMUG00000012596	829.231	3.70015	0.380814	9.92165	3.35168e-23	2.12198e-21
ENSMMUG00000013943	3138.71	2.90294	0.297102	9.92101	3.37322e-23	2.12912e-21
ENSMMUG00000022550	1467.06	2.47688	0.252592	9.91753	3.49304e-23	2.19807e-21
ENSMMUG00000001780	1311.78	3.37112	0.344778	9.88882	4.65504e-23	2.92044e-21
ENSMMUG00000020877	2573.26	2.37114	0.240963	9.88176	4.99473e-23	3.12411e-21
ENSMMUG00000013637	4049.68	2.87561	0.296639	9.88118	5.02384e-23	3.13289e-21
ENSMMUG00000022394	913.836	3.99389	0.420193	9.8738	5.40737e-23	3.36196e-21
ENSMMUG00000001608	3903.78	2.79298	0.285936	9.85904	6.26442e-23	3.87164e-21
ENSMMUG00000003403	459.359	4.094	0.383106	9.85388	6.59504e-23	4.06387e-21
ENSMMUG00000009593	795.438	2.4754	0.253388	9.84806	6.98785e-23	4.29319e-21
ENSMMUG00000021054	1642.25	2.74334	0.283897	9.82432	8.84673e-23	5.40327e-21
ENSMMUG00000022604	269.067	2.97132	0.300128	9.81948	9.28184e-23	5.6524e-21
ENSMMUG00000013303	607.677	4.62319	0.480023	9.80557	1.0654e-22	6.46904e-21
ENSMMUG00000044870	507.811	3.0153	0.31276	9.78147	1.35233e-22	8.16351e-21
ENSMMUG00000001941	3088.48	2.27671	0.235115	9.77918	1.38328e-22	8.32613e-21
ENSMMUG00000048263	426.606	2.98525	0.306512	9.77536	1.43642e-22	8.62102e-21
ENSMMUG00000000316	1446.59	3.26707	0.343498	9.75915	1.68556e-22	1.00581e-20
ENSMMUG00000016515	1039.79	2.82409	0.293845	9.74737	1.8931e-22	1.12642e-20
ENSMMUG00000023077	1939.24	2.7968	0.292201	9.73216	2.19877e-22	1.29715e-20
ENSMMUG00000007976	215.904	4.30565	0.391874	9.72298	2.40646e-22	1.41165e-20
ENSMMUG00000015634	5832.22	2.90219	0.304308	9.72263	2.41454e-22	1.41241e-20
ENSMMUG00000020993	2587.98	4.02868	0.440138	9.70322	2.9213e-22	1.69926e-20
ENSMMUG00000012899	879.609	2.23371	0.232397	9.70291	2.93021e-22	1.69968e-20
ENSMMUG00000001531	4811	2.81562	0.295072	9.69732	3.09521e-22	1.79039e-20
ENSMMUG00000020803	407.273	3.24979	0.338709	9.69031	3.31529e-22	1.91237e-20
ENSMMUG00000015166	5156.38	1.61248	0.167414	9.68222	3.58825e-22	2.06409e-20
ENSMMUG00000031540	645.512	4.18851	0.436651	9.6782	3.73232e-22	2.14103e-20
ENSMMUG00000014703	2774.39	1.34158	0.139126	9.67235	3.95206e-22	2.26084e-20
ENSMMUG00000013940	1344.34	3.17799	0.338031	9.66422	4.27847e-22	2.43415e-20
ENSMMUG00000020956	3157.2	2.04309	0.212458	9.66364	4.30305e-22	2.44145e-20
ENSMMUG00000043229	624.192	2.62325	0.274566	9.65888	4.5077e-22	2.54367e-20
ENSMMUG00000048708	3758.67	3.07603	0.332767	9.64461	5.18058e-22	2.91544e-20
ENSMMUG00000005602	633.594	3.67094	0.390505	9.64355	5.23457e-22	2.93787e-20
ENSMMUG00000022246	2794.28	2.89933	0.30602	9.64202	5.31336e-22	2.97405e-20
ENSMMUG00000017430	4004.1	2.34176	0.244048	9.63919	5.46148e-22	3.04874e-20
ENSMMUG00000006231	8646.13	2.73672	0.286841	9.61982	6.5945e-22	3.67135e-20
ENSMMUG00000007556	1269.78	2.92713	0.309394	9.61771	6.73115e-22	3.73741e-20
ENSMMUG00000004732	435.528	3.04397	0.319954	9.60395	7.69409e-22	4.26068e-20
ENSMMUG00000004074	2374.96	3.5729	0.382893	9.59721	8.21386e-22	4.53641e-20
ENSMMUG00000005790	1261.86	2.10861	0.221775	9.59253	8.59549e-22	4.73459e-20
ENSMMUG00000013768	1123.4	2.82858	0.297084	9.59156	8.67666e-22	4.75408e-20
ENSMMUG00000016023	1153.88	4.13566	0.443098	9.59181	8.6556e-22	4.75408e-20
ENSMMUG00000007996	1203.97	2.36488	0.2498	9.58898	8.89642e-22	4.86166e-20
ENSMMUG00000017232	1872.14	3.03762	0.32854	9.57914	9.78583e-22	5.33366e-20
ENSMMUG00000019072	2732.44	2.47887	0.259741	9.57779	9.91467e-22	5.38974e-20
ENSMMUG00000014407	328.961	3.09747	0.325654	9.5629	1.14506e-21	6.20842e-20
ENSMMUG00000014456	555.079	2.86064	0.300587	9.55394	1.24851e-21	6.7517e-20
ENSMMUG00000003396	1311.46	3.93856	0.432647	9.5466	1.34026e-21	7.22903e-20
ENSMMUG00000019462	1549.89	3.75687	0.40599	9.53923	1.43903e-21	7.74171e-20
ENSMMUG00000005745	348.771	3.37764	0.357728	9.5387	1.44636e-21	7.76099e-20
ENSMMUG00000020226	13422.1	1.77806	0.188115	9.52752	1.61081e-21	8.62115e-20
ENSMMUG00000017381	7077.44	1.10034	0.116001	9.50755	1.95208e-21	1.0341e-19
ENSMMUG00000018720	1320.06	4.06542	0.456374	9.50434	2.01321e-21	1.06377e-19
ENSMMUG00000012917	2244.54	2.36597	0.250758	9.48872	2.33893e-21	1.23275e-19
ENSMMUG00000008760	2962.7	1.90331	0.201654	9.48762	2.36373e-21	1.24266e-19
ENSMMUG00000016323	377.941	2.44166	0.259674	9.47232	2.73707e-21	1.42809e-19
ENSMMUG00000040526	1447.82	2.61235	0.279413	9.4565	3.18425e-21	1.65725e-19
ENSMMUG00000011049	2194.12	1.95243	0.208573	9.45419	3.25535e-21	1.69002e-19
ENSMMUG00000017014	825.036	3.47422	0.377621	9.45138	3.34387e-21	1.73164e-19
ENSMMUG00000021788	2222.37	2.34414	0.252691	9.44231	3.64652e-21	1.88367e-19
ENSMMUG00000010623	1045.12	2.39515	0.256594	9.43199	4.024e-21	2.06837e-19
ENSMMUG00000018051	5228.74	3.02416	0.32626	9.43217	4.01681e-21	2.06837e-19
ENSMMUG00000042891	1723.1	2.3885	0.255791	9.42901	4.13996e-21	2.12273e-19
ENSMMUG00000008795	2610.32	1.88403	0.201051	9.42611	4.25599e-21	2.17685e-19
ENSMMUG00000015048	2589.83	1.81478	0.193622	9.4243	4.32966e-21	2.20908e-19
ENSMMUG00000048363	243.612	3.77526	0.39816	9.41307	4.8185e-21	2.45247e-19
ENSMMUG00000011152	998.239	3.61268	0.396151	9.40635	5.13673e-21	2.60805e-19
ENSMMUG00000016019	800.301	3.14859	0.34137	9.40508	5.19907e-21	2.63327e-19
ENSMMUG00000002212	476.263	2.46366	0.26402	9.3991	5.50312e-21	2.78048e-19
ENSMMUG00000018884	2359.37	1.52859	0.163391	9.39484	5.73042e-21	2.8883e-19
ENSMMUG00000023550	1461.53	2.783	0.303179	9.39062	5.9648e-21	2.99191e-19
ENSMMUG00000020008	364.938	3.92443	0.42494	9.3841	6.3454e-21	3.17514e-19
ENSMMUG00000008529	687.029	1.82603	0.195314	9.37461	6.943e-21	3.46583e-19
ENSMMUG00000014671	706.564	3.11818	0.338609	9.3368	9.9293e-21	4.90933e-19
ENSMMUG00000020082	1099.02	4.46712	0.509965	9.33634	9.97205e-21	4.91875e-19
ENSMMUG00000009282	1375.57	2.77816	0.302464	9.32446	1.11547e-20	5.48908e-19
ENSMMUG00000018485	436.244	2.79495	0.303569	9.32101	1.15237e-20	5.65722e-19
ENSMMUG00000014873	1554.07	1.90284	0.206171	9.29813	1.42932e-20	7.00029e-19
ENSMMUG00000042701	1369.19	2.33869	0.257513	9.28599	1.60206e-20	7.8095e-19
ENSMMUG00000022603	385.219	3.48268	0.381044	9.27375	1.79706e-20	8.7395e-19
ENSMMUG00000016927	1696.78	2.71304	0.296915	9.26256	1.99596e-20	9.66157e-19
ENSMMUG00000014149	1238.77	2.7805	0.301123	9.2548	2.14631e-20	1.03652e-18
ENSMMUG00000023765	1380.23	2.11426	0.230796	9.24757	2.29662e-20	1.10397e-18
ENSMMUG00000003685	537.919	1.82439	0.198543	9.24246	2.40883e-20	1.15258e-18
ENSMMUG00000002315	7111.32	2.60971	0.288078	9.23849	2.49995e-20	1.19343e-18
ENSMMUG00000005925	14599.8	1.20836	0.131367	9.22956	2.71746e-20	1.29428e-18
ENSMMUG00000007102	2382.7	1.4602	0.158737	9.22632	2.80086e-20	1.33095e-18
ENSMMUG00000037683	1350.59	2.03927	0.223244	9.22065	2.95316e-20	1.40012e-18
ENSMMUG00000015208	605.618	1.87386	0.205101	9.20152	3.5291e-20	1.66557e-18
ENSMMUG00000031795	510.136	1.82223	0.199143	9.19653	3.69704e-20	1.73694e-18
ENSMMUG00000039007	3389.83	2.88341	0.311469	9.1956	3.72909e-20	1.74804e-18
ENSMMUG00000017842	1256	1.34935	0.147278	9.18596	4.07862e-20	1.90758e-18
ENSMMUG00000031856	4990.02	1.63003	0.178744	9.18348	4.17368e-20	1.94766e-18
ENSMMUG00000018677	3348.47	2.3049	0.254914	9.17545	4.49684e-20	2.09375e-18
ENSMMUG00000003750	1851.21	1.48214	0.161952	9.17272	4.61223e-20	2.14268e-18
ENSMMUG00000016404	533.149	2.30708	0.253532	9.17156	4.66238e-20	2.16114e-18
ENSMMUG00000003368	636.786	2.20492	0.243006	9.15684	5.34383e-20	2.47149e-18
ENSMMUG00000014887	1285.34	2.80214	0.312595	9.15652	5.35977e-20	2.47335e-18
ENSMMUG00000020207	598.391	3.71514	0.421297	9.14484	5.9717e-20	2.74963e-18
ENSMMUG00000007394	264.442	3.80991	0.417809	9.14189	6.13712e-20	2.81332e-18
ENSMMUG00000020766	12194.4	1.2689	0.139292	9.13221	6.71176e-20	3.06996e-18
ENSMMUG00000020342	859.165	3.53031	0.399316	9.12167	7.39759e-20	3.37623e-18
ENSMMUG00000019553	597.664	3.45396	0.390542	9.10801	8.39041e-20	3.81259e-18
ENSMMUG00000001604	499.97	2.90702	0.323126	9.10532	8.60116e-20	3.89982e-18
ENSMMUG00000000276	2802.18	1.83137	0.202475	9.10115	8.93767e-20	4.04356e-18
ENSMMUG00000023585	253.965	3.11909	0.344317	9.08615	1.02604e-19	4.63189e-18
ENSMMUG00000007409	201.141	3.49894	0.381318	9.08367	1.04971e-19	4.72848e-18
ENSMMUG00000014708	454.141	3.21236	0.361275	9.08069	1.07884e-19	4.83872e-18
ENSMMUG00000023791	3919.65	1.88043	0.208728	9.07209	1.16757e-19	5.2254e-18
ENSMMUG00000003591	647.645	2.62364	0.291851	9.06065	1.29676e-19	5.79106e-18
ENSMMUG00000009156	1017.26	1.90462	0.211987	9.05016	1.4276e-19	6.34807e-18
ENSMMUG00000013100	2237.99	3.39108	0.386765	9.04874	1.4463e-19	6.4175e-18
ENSMMUG00000000966	2866	2.60195	0.292977	9.03849	1.58847e-19	7.01801e-18
ENSMMUG00000029283	965.83	2.69519	0.304189	9.03827	1.59178e-19	7.01801e-18
ENSMMUG00000042021	1268.07	2.06883	0.232476	9.0352	1.63699e-19	7.18684e-18
ENSMMUG00000029628	1419.46	3.31328	0.379685	9.03493	1.64105e-19	7.18945e-18
ENSMMUG00000006742	13988.3	1.52269	0.169894	9.02269	1.83531e-19	8.02359e-18
ENSMMUG00000022222	359.259	2.23926	0.250037	9.02139	1.85717e-19	8.10209e-18
ENSMMUG00000000768	4315.36	1.85939	0.207208	9.01053	2.05057e-19	8.91733e-18
ENSMMUG00000008075	620.633	3.23968	0.369009	9.01042	2.05263e-19	8.91733e-18
ENSMMUG00000021757	697.345	2.77762	0.3147	9.00951	2.0698e-19	8.97318e-18
ENSMMUG00000013150	794.152	1.70075	0.190076	9.00527	2.15144e-19	9.28832e-18
ENSMMUG00000047648	330.245	3.26043	0.365051	9.0015	2.22655e-19	9.59264e-18
ENSMMUG00000002753	7773.9	2.57058	0.291982	8.98475	2.59318e-19	1.1149e-17
ENSMMUG00000012716	2998.1	2.05102	0.229146	8.97777	2.76311e-19	1.18307e-17
ENSMMUG00000039487	680.354	3.43799	0.381469	8.97525	2.8272e-19	1.20802e-17
ENSMMUG00000015084	1298.98	2.94628	0.333189	8.96304	3.15855e-19	1.34682e-17
ENSMMUG00000011694	6370.96	2.21573	0.249299	8.95743	3.3233e-19	1.41417e-17
ENSMMUG00000022884	5122.41	1.77072	0.198589	8.95397	3.42913e-19	1.45622e-17
ENSMMUG00000010550	514.19	2.62713	0.295891	8.95197	3.49206e-19	1.47992e-17
ENSMMUG00000005358	656.537	3.23236	0.372167	8.93395	4.11057e-19	1.73849e-17
ENSMMUG00000014135	658.36	2.46592	0.280428	8.90309	5.43151e-19	2.28321e-17
ENSMMUG00000011797	1151.06	3.01083	0.344329	8.90051	5.5593e-19	2.33221e-17
ENSMMUG00000020375	478.106	3.58633	0.415148	8.88406	6.44651e-19	2.69353e-17
ENSMMUG00000004436	337.99	2.19117	0.247147	8.88306	6.50461e-19	2.71234e-17
ENSMMUG00000005917	11636.9	1.80748	0.204976	8.88202	6.56584e-19	2.72804e-17
ENSMMUG00000001153	270.294	2.4802	0.280165	8.88197	6.56852e-19	2.72804e-17
ENSMMUG00000012472	431.033	2.06991	0.236069	8.8721	7.17766e-19	2.97508e-17
ENSMMUG00000014752	912.796	2.30845	0.264706	8.84913	8.82068e-19	3.64881e-17
ENSMMUG00000022118	1743.39	2.4535	0.281143	8.84526	9.13133e-19	3.76981e-17
ENSMMUG00000019385	1544.33	2.40016	0.275913	8.83706	9.8268e-19	4.03287e-17
ENSMMUG00000003782	513.85	3.46783	0.405505	8.8276	1.06949e-18	4.38049e-17
ENSMMUG00000021641	761.318	2.84645	0.330572	8.82552	1.08953e-18	4.45377e-17
ENSMMUG00000041459	1035.57	2.46589	0.284482	8.80479	1.311e-18	5.34856e-17
ENSMMUG00000005650	1000.69	3.10895	0.364079	8.79014	1.4938e-18	6.04684e-17
ENSMMUG00000004266	606.582	3.71321	0.443585	8.78274	1.59533e-18	6.44528e-17
ENSMMUG00000018273	208.681	2.2649	0.259177	8.76916	1.79999e-18	7.22991e-17
ENSMMUG00000013665	6678.05	2.64447	0.31075	8.76733	1.82954e-18	7.33439e-17
ENSMMUG00000001105	642.404	2.17343	0.249076	8.76021	1.94883e-18	7.78257e-17
ENSMMUG00000009817	2495.7	1.91635	0.22069	8.75992	1.95388e-18	7.78776e-17
ENSMMUG00000009719	7233.44	1.92289	0.220877	8.75804	1.98673e-18	7.88842e-17
ENSMMUG00000010274	607.166	2.55789	0.296647	8.75334	2.07138e-18	8.20293e-17
ENSMMUG00000007899	694.19	2.87148	0.33326	8.7532	2.07384e-18	8.20293e-17
ENSMMUG00000004236	828.255	1.76637	0.203036	8.74663	2.19818e-18	8.66175e-17
ENSMMUG00000009449	4246.74	2.73577	0.319143	8.74678	2.19531e-18	8.66175e-17
ENSMMUG00000007880	853.608	2.37657	0.274744	8.74382	2.25349e-18	8.86287e-17
ENSMMUG00000017395	5065.76	1.20438	0.137357	8.74273	2.2755e-18	8.93252e-17
ENSMMUG00000021742	472.097	2.0376	0.234831	8.74161	2.29817e-18	9.00449e-17
ENSMMUG00000017586	1856.71	2.41249	0.27819	8.72726	2.60923e-18	1.01848e-16
ENSMMUG00000004411	180.54	3.23981	0.369975	8.71428	2.92612e-18	1.14003e-16
ENSMMUG00000015338	647.704	2.85664	0.338198	8.71106	3.01058e-18	1.17074e-16
ENSMMUG00000011839	1975.15	3.07305	0.351897	8.70839	3.08231e-18	1.1964e-16
ENSMMUG00000005886	4289.81	2.32843	0.272104	8.70619	3.1427e-18	1.21756e-16
ENSMMUG00000021531	3516.5	2.33162	0.271342	8.70174	3.26838e-18	1.26389e-16
ENSMMUG00000019076	1147.67	2.37149	0.276487	8.68554	3.76962e-18	1.44963e-16
ENSMMUG00000016485	552.27	3.76379	0.447661	8.68449	3.80431e-18	1.46027e-16
ENSMMUG00000021026	3456.56	1.46031	0.169144	8.68017	3.95164e-18	1.51196e-16
ENSMMUG00000038813	9444.41	1.91779	0.223095	8.66812	4.393e-18	1.67693e-16
ENSMMUG00000012528	182.447	4.06307	0.46209	8.66778	4.40636e-18	1.67894e-16
ENSMMUG00000009117	16298.4	2.07018	0.240446	8.66692	4.43955e-18	1.68849e-16
ENSMMUG00000015924	869.433	1.79778	0.209503	8.65964	4.73236e-18	1.79657e-16
ENSMMUG00000017239	1109.27	1.84201	0.213175	8.65542	4.91118e-18	1.86105e-16
ENSMMUG00000000302	970.606	2.39683	0.280397	8.64574	5.3458e-18	2.01838e-16
ENSMMUG00000014573	11528.5	2.26946	0.265147	8.63615	5.81384e-18	2.18714e-16
ENSMMUG00000016106	325.268	2.71732	0.318364	8.63148	6.05612e-18	2.27417e-16
ENSMMUG00000013739	10076.3	1.98619	0.232174	8.61799	6.81396e-18	2.54494e-16
ENSMMUG00000017767	7592.51	1.60382	0.187403	8.61543	6.96803e-18	2.59781e-16
ENSMMUG00000014822	602.276	2.7713	0.326857	8.61459	7.01915e-18	2.61218e-16
ENSMMUG00000040920	6401.5	2.27928	0.269288	8.60811	7.4277e-18	2.75928e-16
ENSMMUG00000007386	996.795	3.91438	0.491759	8.60331	7.74507e-18	2.87204e-16
ENSMMUG00000000297	376.929	2.75231	0.324433	8.59186	8.55727e-18	3.16193e-16
ENSMMUG00000020665	333.913	2.84891	0.335589	8.57766	9.68192e-18	3.55849e-16
ENSMMUG00000028798	1859.67	2.73421	0.326182	8.56325	1.09729e-17	4.01876e-16
ENSMMUG00000001809	1914.94	2.16298	0.255427	8.56102	1.11869e-17	4.0899e-16
ENSMMUG00000005740	7478.39	0.913807	0.106871	8.55794	1.14903e-17	4.19344e-16
ENSMMUG00000015463	1885.84	1.82014	0.215031	8.54447	1.29128e-17	4.69611e-16
ENSMMUG00000023248	824.284	2.46467	0.291993	8.54094	1.33131e-17	4.82478e-16
ENSMMUG00000004863	2795.32	1.94283	0.230212	8.53001	1.46333e-17	5.29398e-16
ENSMMUG00000011040	2647.36	2.67885	0.320466	8.5159	1.65308e-17	5.95971e-16
ENSMMUG00000012387	991.311	3.20807	0.391001	8.51406	1.67945e-17	6.04429e-16
ENSMMUG00000018116	2690.19	2.09416	0.248298	8.50644	1.79362e-17	6.44399e-16
ENSMMUG00000005321	1650.32	2.13064	0.254713	8.50485	1.8183e-17	6.52138e-16
ENSMMUG00000015189	414.899	2.78274	0.33482	8.48147	2.22368e-17	7.8935e-16
ENSMMUG00000004382	538.359	2.60246	0.309701	8.47387	2.3737e-17	8.41165e-16
ENSMMUG00000007844	5264.56	1.92587	0.229345	8.46767	2.50347e-17	8.85639e-16
ENSMMUG00000048910	1298.69	3.40185	0.422162	8.46515	2.55816e-17	9.03448e-16
ENSMMUG00000017250	625.303	2.31981	0.276665	8.46375	2.5892e-17	9.12859e-16
ENSMMUG00000018580	1348.44	2.11714	0.251022	8.46307	2.60421e-17	9.16593e-16
ENSMMUG00000007628	1226.36	3.1397	0.380597	8.44466	3.0492e-17	1.06959e-15
ENSMMUG00000020458	6139.92	1.57664	0.188506	8.42872	3.49452e-17	1.22373e-15
ENSMMUG00000011654	635.486	3.5204	0.430713	8.42608	3.5743e-17	1.24956e-15
ENSMMUG00000005216	630.51	2.62836	0.31881	8.42501	3.60705e-17	1.25889e-15
ENSMMUG00000007399	632.608	1.57565	0.187694	8.4232	3.66333e-17	1.27639e-15
ENSMMUG00000012672	4729.85	2.35681	0.283517	8.41602	3.89482e-17	1.35477e-15
ENSMMUG00000012249	624.106	2.63306	0.318601	8.41579	3.90248e-17	1.35517e-15
ENSMMUG00000003484	2099.22	2.36445	0.284955	8.41176	4.03898e-17	1.40022e-15
ENSMMUG00000014340	349.438	2.92823	0.355467	8.40773	4.18018e-17	1.44676e-15
ENSMMUG00000017497	5775.94	1.9583	0.236197	8.40731	4.19507e-17	1.4495e-15
ENSMMUG00000014414	709.723	2.58239	0.312115	8.39178	4.78844e-17	1.63817e-15
ENSMMUG00000005196	1923.14	2.0224	0.24401	8.38366	5.13087e-17	1.75243e-15
ENSMMUG00000006576	4850.99	2.40705	0.293777	8.37625	5.4643e-17	1.86019e-15
ENSMMUG00000016829	1186.38	3.03533	0.374034	8.37639	5.4578e-17	1.86019e-15
ENSMMUG00000013668	21792.9	1.75796	0.213278	8.35719	6.42324e-17	2.16534e-15
ENSMMUG00000018827	1106.39	3.7843	0.484569	8.3511	6.76302e-17	2.27619e-15
ENSMMUG00000023295	367.356	3.26797	0.398281	8.34944	6.85898e-17	2.30103e-15
ENSMMUG00000021165	1742.46	2.14953	0.261288	8.34594	7.06495e-17	2.3663e-15
ENSMMUG00000008600	1754.29	2.92008	0.352348	8.34336	7.2207e-17	2.40682e-15
ENSMMUG00000044949	1539.47	2.22023	0.269522	8.34093	7.37066e-17	2.45287e-15
ENSMMUG00000013115	9713.17	2.84865	0.352784	8.33137	7.99132e-17	2.65516e-15
ENSMMUG00000008761	566.483	3.34561	0.418798	8.32472	8.45298e-17	2.79959e-15
ENSMMUG00000017838	65292.3	2.10178	0.25402	8.32286	8.58662e-17	2.83671e-15
ENSMMUG00000014672	283.153	2.8513	0.348241	8.32278	8.59238e-17	2.83671e-15
ENSMMUG00000012176	827.201	2.18127	0.265993	8.31008	9.56348e-17	3.13242e-15
ENSMMUG00000016258	646.136	2.15133	0.261432	8.30624	9.87856e-17	3.22544e-15
ENSMMUG00000000340	3351.85	2.23535	0.27275	8.30271	1.01766e-16	3.31754e-15
ENSMMUG00000003443	1840.01	1.1971	0.144387	8.30147	1.0283e-16	3.34698e-15
ENSMMUG00000020950	1902.17	2.28314	0.280061	8.2945	1.09047e-16	3.53823e-15
ENSMMUG00000021006	329.776	4.236	0.458886	8.29234	1.11042e-16	3.59733e-15
ENSMMUG00000022960	588.589	2.36118	0.28665	8.28965	1.13584e-16	3.67397e-15
ENSMMUG00000002952	6434.98	2.43841	0.300609	8.27928	1.2392e-16	4.00206e-15
ENSMMUG00000016381	308.072	2.79104	0.341005	8.27812	1.25138e-16	4.03513e-15
ENSMMUG00000016666	3057.55	2.75768	0.339214	8.27617	1.27205e-16	4.09541e-15
ENSMMUG00000022548	886.088	2.76849	0.341357	8.26308	1.41959e-16	4.56336e-15
ENSMMUG00000022763	337.119	3.25401	0.394274	8.26264	1.42488e-16	4.57327e-15
ENSMMUG00000003264	422.863	2.529	0.310104	8.24966	1.58847e-16	5.067e-15
ENSMMUG00000013780	347.339	2.50033	0.307573	8.24183	1.69599e-16	5.39341e-15
ENSMMUG00000013113	568.055	3.30333	0.418294	8.24185	1.69565e-16	5.39341e-15
ENSMMUG00000010315	720.16	3.37892	0.422031	8.23234	1.83595e-16	5.81178e-15
ENSMMUG00000022869	1023.35	2.07384	0.254849	8.22425	1.96416e-16	6.19875e-15
ENSMMUG00000040097	1505.14	1.97318	0.240682	8.2205	2.02661e-16	6.38614e-15
ENSMMUG00000011868	9671.55	1.98647	0.244283	8.18917	2.63038e-16	8.25114e-15
ENSMMUG00000003612	294.503	2.95576	0.367527	8.18815	2.65268e-16	8.30854e-15
ENSMMUG00000012415	683.127	2.17478	0.267805	8.17821	2.88082e-16	9.00616e-15
ENSMMUG00000001511	1112.42	2.91277	0.3677	8.17808	2.88409e-16	9.00616e-15
ENSMMUG00000008575	1655.69	2.33076	0.289322	8.17773	2.89245e-16	9.01871e-15
ENSMMUG00000012233	9782.42	1.85847	0.231588	8.17747	2.89859e-16	9.02432e-15
ENSMMUG00000029827	4373.47	2.3559	0.295231	8.16593	3.1896e-16	9.84178e-15
ENSMMUG00000048388	3297.65	2.34132	0.29118	8.1655	3.20104e-16	9.86243e-15
ENSMMUG00000000040	2021.76	2.07844	0.256879	8.1585	3.39216e-16	1.04358e-14
ENSMMUG00000012764	3739.29	1.40261	0.173009	8.15238	3.56821e-16	1.09612e-14
ENSMMUG00000004383	2908.32	1.46575	0.180762	8.15215	3.57509e-16	1.09661e-14
ENSMMUG00000012668	2124.68	2.4338	0.305508	8.15132	3.59958e-16	1.10249e-14
ENSMMUG00000005363	2279.11	2.37074	0.298235	8.14255	3.87033e-16	1.18019e-14
ENSMMUG00000014586	7992.87	1.46349	0.180862	8.13628	4.07624e-16	1.24116e-14
ENSMMUG00000043518	139.719	2.87006	0.351344	8.12824	4.35558e-16	1.31848e-14
ENSMMUG00000008475	1417	2.16565	0.272786	8.12146	4.60619e-16	1.38827e-14
ENSMMUG00000018404	559.461	1.52631	0.188911	8.09212	5.86329e-16	1.74938e-14
ENSMMUG00000020491	337.644	2.62358	0.327768	8.09161	5.88822e-16	1.7543e-14
ENSMMUG00000031088	3171.94	2.43286	0.3067	8.07762	6.60417e-16	1.96479e-14
ENSMMUG00000010176	477.589	3.27255	0.420508	8.07481	6.75826e-16	2.00775e-14
ENSMMUG00000020463	2050.76	2.48769	0.314161	8.06726	7.18945e-16	2.1328e-14
ENSMMUG00000001329	1511.43	3.5128	0.469437	8.06093	7.57176e-16	2.23345e-14
ENSMMUG00000001137	395.724	1.9384	0.241877	8.0591	7.68585e-16	2.26389e-14
ENSMMUG00000013908	5519.49	1.58959	0.197506	8.05877	7.70632e-16	2.26671e-14
ENSMMUG00000012643	385.558	3.59511	0.463172	8.05713	7.81096e-16	2.29423e-14
ENSMMUG00000012921	2003.18	2.21582	0.279228	8.04944	8.31733e-16	2.43608e-14
ENSMMUG00000013613	497.469	3.025	0.387732	8.04597	8.5565e-16	2.49907e-14
ENSMMUG00000045615	185.626	3.05035	0.381896	8.04323	8.74997e-16	2.55199e-14
ENSMMUG00000008112	316.979	2.50229	0.314002	8.03748	9.17036e-16	2.66711e-14
ENSMMUG00000010151	602.484	2.01432	0.254158	8.01893	1.06672e-15	3.08089e-14
ENSMMUG00000042454	4195.1	1.73586	0.216082	8.01541	1.09767e-15	3.16586e-14
ENSMMUG00000009493	5271.16	1.28622	0.161116	8.01132	1.13482e-15	3.26848e-14
ENSMMUG00000014277	3258.9	1.69654	0.212824	8.0107	1.14056e-15	3.28045e-14
ENSMMUG00000004172	660.483	2.06614	0.261616	7.99814	1.26316e-15	3.62305e-14
ENSMMUG00000010704	3173.38	1.41364	0.17656	7.99658	1.27921e-15	3.66401e-14
ENSMMUG00000014916	2916.08	1.55595	0.196048	7.97877	1.47793e-15	4.21576e-14
ENSMMUG00000001901	1617.73	2.37056	0.301972	7.97444	1.53069e-15	4.3543e-14
ENSMMUG00000012058	546.833	2.76823	0.355167	7.97054	1.5798e-15	4.48457e-14
ENSMMUG00000015308	348.687	2.66596	0.342833	7.95719	1.75991e-15	4.97905e-14
ENSMMUG00000010273	250.191	3.22535	0.416619	7.93428	2.11725e-15	5.96564e-14
ENSMMUG00000045497	2121.45	2.37619	0.304864	7.93022	2.1876e-15	6.15551e-14
ENSMMUG00000022655	4315.65	1.05706	0.134028	7.91485	2.47544e-15	6.95602e-14
ENSMMUG00000005639	620.1	2.43871	0.312804	7.91266	2.51956e-15	7.07043e-14
ENSMMUG00000022124	539.443	3.19892	0.422381	7.91064	2.56079e-15	7.16675e-14
ENSMMUG00000005744	821.157	2.59646	0.331458	7.90855	2.60399e-15	7.27784e-14
ENSMMUG00000007758	1594.03	2.2154	0.282707	7.90762	2.62346e-15	7.32243e-14
ENSMMUG00000015946	2821.35	1.80365	0.229923	7.90202	2.74412e-15	7.63866e-14
ENSMMUG00000003238	3391.69	1.68776	0.215154	7.89903	2.81091e-15	7.81411e-14
ENSMMUG00000005224	954.256	2.07139	0.265019	7.89506	2.90172e-15	8.05576e-14
ENSMMUG00000011134	1651.02	1.69363	0.216396	7.89209	2.97157e-15	8.22538e-14
ENSMMUG00000008269	697.409	2.40054	0.30608	7.8908	3.00247e-15	8.29113e-14
ENSMMUG00000042881	367.842	2.50951	0.319859	7.88569	3.12804e-15	8.6264e-14
ENSMMUG00000044322	4745.01	1.56328	0.198865	7.8788	3.30531e-15	9.10318e-14
ENSMMUG00000028952	350.654	2.55385	0.328363	7.87585	3.38433e-15	9.30848e-14
ENSMMUG00000014516	2468.82	2.59601	0.337651	7.86908	3.57253e-15	9.80016e-14
ENSMMUG00000007612	5371.58	3.04132	0.395262	7.86883	3.57977e-15	9.80707e-14
ENSMMUG00000005145	3212.34	1.88475	0.242091	7.86689	3.63556e-15	9.94677e-14
ENSMMUG00000008018	3503.7	1.84124	0.240296	7.8582	3.8969e-15	1.06059e-13
ENSMMUG00000043748	920.403	1.82491	0.234921	7.85302	4.06146e-15	1.10393e-13
ENSMMUG00000010451	4852.33	1.9956	0.257845	7.85089	4.13106e-15	1.12127e-13
ENSMMUG00000023448	1385.17	2.36071	0.305718	7.85074	4.13605e-15	1.12127e-13
ENSMMUG00000019944	1986.8	1.74394	0.224086	7.84796	4.22849e-15	1.14483e-13
ENSMMUG00000016924	733.56	2.0684	0.266138	7.84567	4.30658e-15	1.16294e-13
ENSMMUG00000017291	6643.51	2.42458	0.315818	7.84463	4.34238e-15	1.17109e-13
ENSMMUG00000022528	10329.7	2.62306	0.343984	7.82436	5.10243e-15	1.3725e-13
ENSMMUG00000010014	919.176	1.90143	0.244378	7.82354	5.1358e-15	1.37969e-13
ENSMMUG00000020706	2036.24	1.64228	0.212098	7.81644	5.43367e-15	1.4522e-13
ENSMMUG00000000070	805.457	2.23244	0.290514	7.81323	5.57418e-15	1.48783e-13
ENSMMUG00000010161	1579.46	2.88457	0.383897	7.80549	5.92693e-15	1.57996e-13
ENSMMUG00000009123	208.623	2.25752	0.291121	7.80209	6.08885e-15	1.62104e-13
ENSMMUG00000001443	3981.5	1.58879	0.205928	7.79	6.70068e-15	1.7801e-13
ENSMMUG00000043776	696.616	2.57566	0.34067	7.78009	7.24752e-15	1.91722e-13
ENSMMUG00000017653	1824.44	1.7129	0.222392	7.77324	7.6502e-15	2.0186e-13
ENSMMUG00000021164	11237.9	1.27784	0.165096	7.75872	8.5789e-15	2.26078e-13
ENSMMUG00000000868	423.445	1.69479	0.219935	7.75527	8.81569e-15	2.32024e-13
ENSMMUG00000004243	1247.61	1.65319	0.214774	7.752	9.04548e-15	2.3777e-13
ENSMMUG00000006527	1229.19	2.70399	0.359433	7.75124	9.09987e-15	2.38898e-13
ENSMMUG00000009025	421.56	2.70567	0.357338	7.74949	9.22615e-15	2.41907e-13
ENSMMUG00000005506	151.708	3.20571	0.41594	7.74174	9.80678e-15	2.56807e-13
ENSMMUG00000044784	541.381	1.6375	0.212206	7.74143	9.83034e-15	2.57099e-13
ENSMMUG00000013364	3809	1.97808	0.259826	7.73438	1.03905e-14	2.70973e-13
ENSMMUG00000009393	3296.56	3.51677	0.467604	7.7313	1.0645e-14	2.77009e-13
ENSMMUG00000000430	433.398	2.22437	0.290357	7.73086	1.06822e-14	2.77631e-13
ENSMMUG00000005737	2961.87	1.96937	0.257736	7.7281	1.0916e-14	2.82999e-13
ENSMMUG00000010539	19583.3	0.948658	0.123191	7.72075	1.15648e-14	2.9915e-13
ENSMMUG00000004885	862.496	1.78312	0.233131	7.72072	1.15678e-14	2.9915e-13
ENSMMUG00000012366	16991.6	1.2462	0.162348	7.7149	1.2108e-14	3.1234e-13
ENSMMUG00000009400	432.841	2.39022	0.313098	7.71376	1.2216e-14	3.14736e-13
ENSMMUG00000000719	114.812	3.13909	0.400139	7.69946	1.36643e-14	3.50312e-13
ENSMMUG00000008744	487.139	2.23399	0.293838	7.69772	1.38512e-14	3.5423e-13
ENSMMUG00000015407	2108.57	2.54258	0.338092	7.69378	1.42849e-14	3.64423e-13
ENSMMUG00000016850	342.035	2.46706	0.324927	7.68134	1.57435e-14	3.99668e-13
ENSMMUG00000002042	1374.26	1.82565	0.240218	7.6799	1.59217e-14	4.03699e-13
ENSMMUG00000018630	164.607	3.43468	0.450775	7.67814	1.61419e-14	4.08783e-13
ENSMMUG00000022664	4310.86	1.47157	0.193264	7.67779	1.6186e-14	4.09402e-13
ENSMMUG00000045106	2694.87	1.89604	0.248451	7.67575	1.64451e-14	4.14945e-13
ENSMMUG00000048779	597.397	3.53578	0.510217	7.66734	1.75596e-14	4.41456e-13
ENSMMUG00000003385	1195.28	1.58815	0.209278	7.6619	1.83209e-14	4.60039e-13
ENSMMUG00000003132	274.051	3.15273	0.424579	7.6598	1.86229e-14	4.67058e-13
ENSMMUG00000043450	149.876	2.22413	0.290596	7.65888	1.87567e-14	4.69845e-13
ENSMMUG00000018272	11826.8	1.78421	0.232564	7.65865	1.87897e-14	4.70105e-13
ENSMMUG00000015689	27274.4	1.31735	0.17294	7.65485	1.93532e-14	4.83619e-13
ENSMMUG00000002057	1615.33	3.06455	0.4202	7.65181	1.98167e-14	4.94015e-13
ENSMMUG00000010139	734.651	2.70338	0.364937	7.64277	2.12602e-14	5.28097e-13
ENSMMUG00000031527	2892.54	1.69003	0.224405	7.63852	2.1974e-14	5.45176e-13
ENSMMUG00000012418	66154.3	1.90511	0.249826	7.63618	2.23764e-14	5.54496e-13
ENSMMUG00000009997	3583.07	1.89393	0.25089	7.63424	2.27162e-14	5.62247e-13
ENSMMUG00000021689	357.39	2.54356	0.339504	7.63094	2.33054e-14	5.76142e-13
ENSMMUG00000000085	1833.32	1.49223	0.196477	7.63076	2.33382e-14	5.76268e-13
ENSMMUG00000019457	15217	1.95354	0.258466	7.62638	2.41431e-14	5.95435e-13
ENSMMUG00000011479	930.282	1.44433	0.19024	7.62163	2.50492e-14	6.17048e-13
ENSMMUG00000001713	711.825	1.76092	0.231658	7.62098	2.51761e-14	6.1944e-13
ENSMMUG00000000232	2211.14	1.56536	0.207025	7.61837	2.56908e-14	6.31354e-13
ENSMMUG00000007841	278.428	2.45681	0.32654	7.61302	2.67772e-14	6.55726e-13
ENSMMUG00000014420	308.085	2.17126	0.287203	7.60937	2.75425e-14	6.7346e-13
ENSMMUG00000002997	965.213	2.19005	0.293733	7.60926	2.75662e-14	6.7346e-13
ENSMMUG00000000069	5057.42	1.46666	0.195583	7.60187	2.91878e-14	7.10568e-13
ENSMMUG00000023614	1107.47	3.64809	0.486915	7.60037	2.95274e-14	7.17994e-13
ENSMMUG00000006252	470.555	2.14991	0.286869	7.5876	3.25875e-14	7.90551e-13
ENSMMUG00000023005	9409.49	2.47221	0.343923	7.58253	3.38874e-14	8.20169e-13
ENSMMUG00000007293	1341.12	1.58808	0.210689	7.58173	3.40987e-14	8.24323e-13
ENSMMUG00000046015	4445.56	1.86239	0.247646	7.58042	3.44447e-14	8.31718e-13
ENSMMUG00000047642	239.012	3.091	0.418625	7.57905	3.48103e-14	8.39571e-13
ENSMMUG00000000684	1329.51	1.70194	0.226344	7.56956	3.74489e-14	9.00074e-13
ENSMMUG00000004198	920.18	2.29226	0.30462	7.56794	3.79201e-14	9.10345e-13
ENSMMUG00000000645	1530.41	1.52837	0.203191	7.56424	3.90153e-14	9.35556e-13
ENSMMUG00000019485	1029.68	2.55881	0.350577	7.56232	3.95939e-14	9.48336e-13
ENSMMUG00000013024	856.07	2.67466	0.359095	7.55865	4.0726e-14	9.74327e-13
ENSMMUG00000019546	511.798	1.64534	0.220892	7.55842	4.07982e-14	9.74931e-13
ENSMMUG00000000434	10022.3	1.3762	0.183114	7.55779	4.09969e-14	9.78554e-13
ENSMMUG00000010914	191.344	2.54245	0.340623	7.5576	4.1059e-14	9.7891e-13
ENSMMUG00000006229	539.63	2.64296	0.361216	7.55423	4.21352e-14	1.00342e-12
ENSMMUG00000001841	554.18	1.73106	0.230627	7.55358	4.23444e-14	1.00724e-12
ENSMMUG00000048482	537.043	2.2721	0.306756	7.55074	4.32797e-14	1.02831e-12
ENSMMUG00000005018	448.837	2.61971	0.356586	7.5435	4.57514e-14	1.08364e-12
ENSMMUG00000021242	5391.82	2.67456	0.365317	7.54346	4.5765e-14	1.08364e-12
ENSMMUG00000041582	1941.52	2.73378	0.373599	7.54192	4.63086e-14	1.09527e-12
ENSMMUG00000022583	331.202	2.51318	0.338055	7.51403	5.73328e-14	1.34833e-12
ENSMMUG00000014814	586.948	3.22736	0.454346	7.51131	5.85403e-14	1.37361e-12
ENSMMUG00000008439	2273.31	2.10271	0.289686	7.49236	6.7647e-14	1.57117e-12
ENSMMUG00000001580	1578.36	2.49193	0.347313	7.49235	6.76514e-14	1.57117e-12
ENSMMUG00000006369	748.861	2.92111	0.404622	7.49222	6.77162e-14	1.57117e-12
ENSMMUG00000004725	9005.73	1.35478	0.182281	7.49147	6.81082e-14	1.5785e-12
ENSMMUG00000005575	1775.42	1.34391	0.180714	7.48897	6.94154e-14	1.607e-12
ENSMMUG00000020322	13826.7	1.67762	0.225716	7.48603	7.09893e-14	1.63796e-12
ENSMMUG00000022058	129.392	2.99857	0.398144	7.45396	9.05778e-14	2.07839e-12
ENSMMUG00000038358	400.742	2.22158	0.302612	7.44094	9.99701e-14	2.2838e-12
ENSMMUG00000012202	845.831	2.82334	0.39384	7.43141	1.07449e-13	2.44659e-12
ENSMMUG00000000784	451.474	2.63319	0.362615	7.42861	1.09747e-13	2.48657e-12
ENSMMUG00000010651	438.845	1.9729	0.268364	7.42836	1.09954e-13	2.48725e-12
ENSMMUG00000000894	968.296	1.64185	0.223258	7.4258	1.12101e-13	2.53033e-12
ENSMMUG00000039748	113.92	3.01493	0.402738	7.41789	1.19001e-13	2.66865e-12
ENSMMUG00000048435	679.302	2.65077	0.369443	7.41747	1.1938e-13	2.67426e-12
ENSMMUG00000043423	235.067	3.29467	0.452423	7.41106	1.25291e-13	2.79763e-12
ENSMMUG00000013149	879.259	1.36691	0.185673	7.4101	1.26205e-13	2.81199e-12
ENSMMUG00000023192	1338.63	1.01635	0.137133	7.40856	1.27683e-13	2.84187e-12
ENSMMUG00000018777	2534.24	1.13717	0.154295	7.40318	1.32963e-13	2.95305e-12
ENSMMUG00000020036	839.385	2.4043	0.334098	7.39555	1.40826e-13	3.12102e-12
ENSMMUG00000000829	9309.24	1.58872	0.217707	7.38628	1.50993e-13	3.33921e-12
ENSMMUG00000005776	291.623	1.76086	0.239752	7.38514	1.52292e-13	3.3639e-12
ENSMMUG00000018371	1621.4	3.17802	0.44735	7.37778	1.60957e-13	3.54071e-12
ENSMMUG00000013962	156.785	2.67396	0.365758	7.37672	1.62242e-13	3.5652e-12
ENSMMUG00000010114	1159.22	1.83144	0.250594	7.37461	1.64826e-13	3.61815e-12
ENSMMUG00000020919	2814.03	1.69936	0.232743	7.37353	1.66163e-13	3.63597e-12
ENSMMUG00000022511	389.819	2.18134	0.299045	7.3683	1.72813e-13	3.77354e-12
ENSMMUG00000031704	373.01	2.24363	0.310206	7.36669	1.74913e-13	3.81538e-12
ENSMMUG00000016391	475.184	2.73856	0.380597	7.36612	1.75668e-13	3.82783e-12
ENSMMUG00000004765	1274.88	0.919646	0.125541	7.36001	1.83896e-13	4.00291e-12
ENSMMUG00000006731	1396.14	2.65551	0.37541	7.35814	1.86495e-13	4.05525e-12
ENSMMUG00000021290	1851.27	1.9785	0.27061	7.35712	1.87915e-13	4.08184e-12
ENSMMUG00000018562	691.175	2.98243	0.418878	7.35415	1.92139e-13	4.1562e-12
ENSMMUG00000018100	454.029	3.3506	0.481811	7.35383	1.92612e-13	4.16211e-12
ENSMMUG00000013460	791.553	2.53758	0.352664	7.35324	1.93466e-13	4.17621e-12
ENSMMUG00000012323	336.35	2.71255	0.378884	7.34878	2.00026e-13	4.30438e-12
ENSMMUG00000000237	1489.43	1.80153	0.24853	7.34342	2.08199e-13	4.47563e-12
ENSMMUG00000013485	1844.18	1.80761	0.249925	7.33389	2.23573e-13	4.7962e-12
ENSMMUG00000012470	543.307	1.44252	0.197757	7.33165	2.27342e-13	4.87201e-12
ENSMMUG00000010926	981.869	1.46688	0.202794	7.32503	2.38842e-13	5.11319e-12
ENSMMUG00000015225	3836.41	1.07024	0.146993	7.31539	2.56634e-13	5.48279e-12
ENSMMUG00000021515	514.923	1.81941	0.251499	7.31057	2.6601e-13	5.67142e-12
ENSMMUG00000016018	239.546	3.21633	0.45947	7.31068	2.65798e-13	5.67142e-12
ENSMMUG00000006308	3910.21	1.741	0.2405	7.30801	2.71137e-13	5.77481e-12
ENSMMUG00000002788	184.881	2.57144	0.357629	7.30365	2.80069e-13	5.95893e-12
ENSMMUG00000010196	3158.02	2.21719	0.309381	7.3011	2.85435e-13	6.06068e-12
ENSMMUG00000023611	1137.68	3.2629	0.484836	7.29916	2.89562e-13	6.13577e-12
ENSMMUG00000000796	1056.55	1.77049	0.244516	7.29866	2.90652e-13	6.1478e-12
ENSMMUG00000014001	1032.54	1.9882	0.276002	7.29781	2.92487e-13	6.17882e-12
ENSMMUG00000018579	652.127	2.21876	0.307724	7.29691	2.94458e-13	6.21076e-12
ENSMMUG00000043478	1275.56	1.67544	0.232451	7.29592	2.96628e-13	6.24724e-12
ENSMMUG00000017856	480.566	2.08185	0.2892	7.29379	3.01363e-13	6.33411e-12
ENSMMUG00000008335	4870.97	2.6957	0.371637	7.29305	3.03012e-13	6.34949e-12
ENSMMUG00000014235	255.767	2.87825	0.400772	7.291	3.07674e-13	6.43419e-12
ENSMMUG00000022900	259.639	2.87514	0.398916	7.28894	3.12411e-13	6.52669e-12
ENSMMUG00000018259	845.627	1.59703	0.221033	7.27955	3.34934e-13	6.99019e-12
ENSMMUG00000031435	167.723	2.47311	0.344242	7.27796	3.38898e-13	7.06583e-12
ENSMMUG00000010781	10919.2	0.918495	0.126647	7.27586	3.44213e-13	7.16943e-12
ENSMMUG00000008777	3813.28	1.31749	0.181875	7.2655	3.71657e-13	7.73331e-12
ENSMMUG00000015702	908.727	2.6354	0.368507	7.2606	3.85386e-13	8.00293e-12
ENSMMUG00000018821	395.554	3.03037	0.434581	7.25511	4.01347e-13	8.30117e-12
ENSMMUG00000021738	36.4676	3.53599	0.438276	7.23564	4.63325e-13	9.56403e-12
ENSMMUG00000041068	164.003	2.93038	0.413012	7.22548	4.99318e-13	1.02662e-11
ENSMMUG00000018239	1031.11	1.99077	0.280784	7.2221	5.11914e-13	1.05147e-11
ENSMMUG00000020418	252.11	3.01581	0.427466	7.22108	5.15772e-13	1.05731e-11
ENSMMUG00000045046	364.363	2.58438	0.364074	7.2209	5.16437e-13	1.05743e-11
ENSMMUG00000007973	703.936	2.81064	0.401309	7.22079	5.1685e-13	1.05743e-11
ENSMMUG00000004326	613.415	2.45654	0.349151	7.21489	5.39776e-13	1.10108e-11
ENSMMUG00000019418	4277.01	2.14299	0.299327	7.21355	5.4511e-13	1.11087e-11
ENSMMUG00000011568	291.13	2.22646	0.314023	7.20603	5.76063e-13	1.1705e-11
ENSMMUG00000017544	4783.27	0.679097	0.0945299	7.19508	6.24263e-13	1.26513e-11
ENSMMUG00000020134	844.071	1.92302	0.272624	7.19503	6.24462e-13	1.26513e-11
ENSMMUG00000020860	378.093	2.0719	0.292659	7.19078	6.44245e-13	1.30394e-11
ENSMMUG00000037931	156.572	2.94508	0.403298	7.18803	6.57307e-13	1.32908e-11
ENSMMUG00000002081	642.404	1.5378	0.214695	7.1834	6.79966e-13	1.37356e-11
ENSMMUG00000048454	175.436	2.768	0.387962	7.18279	6.83009e-13	1.37836e-11
ENSMMUG00000003722	4524.26	1.90139	0.270526	7.18219	6.86044e-13	1.38314e-11
ENSMMUG00000018142	2304.61	1.64139	0.231403	7.17813	7.06712e-13	1.42343e-11
ENSMMUG00000022553	199.358	1.66317	0.232785	7.1777	7.08917e-13	1.42649e-11
ENSMMUG00000015242	313.728	2.38828	0.339475	7.17752	7.09848e-13	1.42698e-11
ENSMMUG00000013783	10060.3	1.07666	0.150644	7.17557	7.20056e-13	1.4461e-11
ENSMMUG00000003261	1956.14	2.77986	0.405821	7.17219	7.38083e-13	1.48087e-11
ENSMMUG00000045396	1045.79	2.49683	0.35843	7.17081	7.45564e-13	1.49444e-11
ENSMMUG00000009499	4860.36	2.24679	0.316228	7.17046	7.47451e-13	1.49678e-11
ENSMMUG00000019591	779.275	2.82265	0.404469	7.16681	7.6766e-13	1.53281e-11
ENSMMUG00000008491	2127.9	2.24731	0.322129	7.1604	8.04401e-13	1.60155e-11
ENSMMUG00000000108	319.767	2.57374	0.365697	7.15854	8.15404e-13	1.6219e-11
ENSMMUG00000002560	1095.5	1.72574	0.244412	7.15641	8.28197e-13	1.64263e-11
ENSMMUG00000021142	5594.68	1.16909	0.164178	7.15498	8.36825e-13	1.65816e-11
ENSMMUG00000002429	2613.91	2.04587	0.291345	7.15432	8.40887e-13	1.66303e-11
ENSMMUG00000036802	143.388	2.28915	0.322964	7.14235	9.17459e-13	1.8093e-11
ENSMMUG00000043506	419.426	1.45922	0.20586	7.14087	9.27445e-13	1.82726e-11
ENSMMUG00000048193	584.367	2.36835	0.338924	7.13938	9.37516e-13	1.8436e-11
ENSMMUG00000001730	887.965	2.63841	0.383605	7.12883	1.01224e-12	1.98491e-11
ENSMMUG00000019416	701.361	1.13822	0.160142	7.12827	1.0164e-12	1.99119e-11
ENSMMUG00000013371	661.858	1.95383	0.277905	7.12713	1.02486e-12	2.00587e-11
ENSMMUG00000031276	1324.05	3.15727	0.467927	7.11012	1.15943e-12	2.26285e-11
ENSMMUG00000020588	4788.4	1.25689	0.177776	7.10733	1.18307e-12	2.30683e-11
ENSMMUG00000001616	1120.05	2.02421	0.286865	7.10642	1.19092e-12	2.31996e-11
ENSMMUG00000007212	13276	0.824916	0.116347	7.10544	1.19941e-12	2.33429e-11
ENSMMUG00000004237	2596.97	1.98417	0.282577	7.09937	1.25322e-12	2.42765e-11
ENSMMUG00000014073	249.283	2.86115	0.406333	7.09901	1.2565e-12	2.43173e-11
ENSMMUG00000042119	308.586	2.6687	0.385426	7.09824	1.26351e-12	2.44076e-11
ENSMMUG00000013974	466.216	2.50766	0.364483	7.09585	1.28562e-12	2.47884e-11
ENSMMUG00000012110	3729.21	1.9158	0.274712	7.0942	1.30104e-12	2.50529e-11
ENSMMUG00000007395	1287.01	2.26796	0.324619	7.09016	1.33962e-12	2.57103e-11
ENSMMUG00000002151	2209.32	1.35176	0.192183	7.08567	1.38376e-12	2.65085e-11
ENSMMUG00000016053	1686.68	1.10353	0.157272	7.0642	1.61538e-12	3.07753e-11
ENSMMUG00000022715	6749.22	0.992479	0.140883	7.0635	1.6236e-12	3.08752e-11
ENSMMUG00000000246	2889.46	1.58356	0.226768	7.05561	1.71843e-12	3.2589e-11
ENSMMUG00000022846	933.975	2.74675	0.410271	7.05454	1.73169e-12	3.28105e-11
ENSMMUG00000008221	4157.46	1.6075	0.231152	7.04997	1.78955e-12	3.38142e-11
ENSMMUG00000004180	408.903	2.93391	0.416669	7.0498	1.79181e-12	3.3826e-11
ENSMMUG00000009112	97.841	2.5214	0.356928	7.04728	1.82443e-12	3.44105e-11
ENSMMUG00000015976	883.544	1.30496	0.185961	7.04602	1.8411e-12	3.46935e-11
ENSMMUG00000048077	2493.92	0.896185	0.127615	7.04564	1.84608e-12	3.47558e-11
ENSMMUG00000041368	81.5127	3.02892	0.419045	7.03704	1.9636e-12	3.69349e-11
ENSMMUG00000020360	2869.45	2.32556	0.344194	7.01746	2.25937e-12	4.21925e-11
ENSMMUG00000011782	2957.57	1.40517	0.201843	7.0172	2.26365e-12	4.22344e-11
ENSMMUG00000012248	2215.67	1.67094	0.240707	7.01465	2.30519e-12	4.29673e-11
ENSMMUG00000048855	404.985	2.90045	0.416751	7.01214	2.34699e-12	4.36716e-11
ENSMMUG00000001992	1187.24	1.61892	0.234559	7.00348	2.49677e-12	4.64171e-11
ENSMMUG00000015216	5866.54	1.37501	0.19752	7.00253	2.5138e-12	4.66502e-11
ENSMMUG00000011536	842.58	2.696	0.402956	6.99512	2.65039e-12	4.9002e-11
ENSMMUG00000006691	113.68	3.68042	0.50323	6.99501	2.65233e-12	4.9002e-11
ENSMMUG00000022485	2468.28	3.14884	0.46368	6.99191	2.7116e-12	5.00081e-11
ENSMMUG00000010309	6412.07	1.26216	0.181641	6.9864	2.8202e-12	5.19187e-11
ENSMMUG00000009159	602.677	1.52888	0.221378	6.98212	2.90755e-12	5.33847e-11
ENSMMUG00000009010	1065.05	1.51662	0.219201	6.98191	2.91195e-12	5.34183e-11
ENSMMUG00000001427	1278.26	2.01176	0.294247	6.97713	3.01282e-12	5.52199e-11
ENSMMUG00000001360	912.221	2.05631	0.299712	6.97582	3.04103e-12	5.56878e-11
ENSMMUG00000010787	153.292	2.48475	0.360079	6.9646	3.2935e-12	6.01519e-11
ENSMMUG00000000492	1474.43	2.05432	0.302617	6.96433	3.29981e-12	6.02142e-11
ENSMMUG00000017652	2411.7	2.22839	0.320307	6.96409	3.30542e-12	6.02637e-11
ENSMMUG00000018420	1244.59	1.29887	0.187532	6.96302	3.33063e-12	6.06172e-11
ENSMMUG00000011051	15151.9	1.71469	0.248422	6.96302	3.33065e-12	6.06172e-11
ENSMMUG00000042783	482.817	3.0535	0.444724	6.96021	3.3977e-12	6.17293e-11
ENSMMUG00000004736	25454.9	1.30917	0.189061	6.95835	3.44277e-12	6.24389e-11
ENSMMUG00000011672	300.902	2.6315	0.381117	6.95795	3.45253e-12	6.25612e-11
ENSMMUG00000046573	720.753	1.51415	0.219088	6.95581	3.50546e-12	6.34097e-11
ENSMMUG00000001518	4096.4	1.21233	0.175061	6.94861	3.68894e-12	6.66126e-11
ENSMMUG00000009213	13054.8	1.34497	0.195431	6.94754	3.7171e-12	6.70628e-11
ENSMMUG00000000556	1013.45	1.52786	0.220611	6.9417	3.87405e-12	6.98338e-11
ENSMMUG00000017306	3155.74	1.60207	0.233895	6.93754	3.99e-12	7.16131e-11
ENSMMUG00000023089	11334	1.78085	0.26011	6.93068	4.18831e-12	7.48016e-11
ENSMMUG00000005685	520.352	1.86032	0.271823	6.92879	4.24458e-12	7.56592e-11
ENSMMUG00000002535	146.502	2.51192	0.361245	6.92818	4.26281e-12	7.58539e-11
ENSMMUG00000008427	284.955	1.99624	0.290987	6.92448	4.37582e-12	7.77981e-11
ENSMMUG00000013092	626.718	2.18237	0.321975	6.91732	4.60279e-12	8.16239e-11
ENSMMUG00000013131	915.72	2.20359	0.322051	6.91146	4.79679e-12	8.49192e-11
ENSMMUG00000013309	599.093	1.79041	0.26226	6.90276	5.10015e-12	9.00593e-11
ENSMMUG00000007313	2320.42	1.57473	0.230516	6.89977	5.20854e-12	9.17393e-11
ENSMMUG00000006182	3699.26	2.29122	0.34092	6.89457	5.4028e-12	9.49997e-11
ENSMMUG00000008510	473.759	1.95239	0.287036	6.8928	5.47038e-12	9.60253e-11
ENSMMUG00000019089	1413.15	2.14227	0.316667	6.88736	5.68365e-12	9.94327e-11
ENSMMUG00000012009	244.449	1.97812	0.290948	6.88575	5.7484e-12	1.00481e-10
ENSMMUG00000012068	3088.34	1.69283	0.24789	6.88356	5.8376e-12	1.01783e-10
ENSMMUG00000001690	23614.8	1.45895	0.214486	6.8774	6.09551e-12	1.06166e-10
ENSMMUG00000018070	2186.35	2.00042	0.296641	6.87568	6.16962e-12	1.07302e-10
ENSMMUG00000014508	3113.05	1.8239	0.269547	6.87213	6.32484e-12	1.09909e-10
ENSMMUG00000013027	200.616	2.26747	0.335168	6.87167	6.34524e-12	1.10172e-10
ENSMMUG00000046237	12782.8	1.55567	0.227903	6.86621	6.59302e-12	1.14187e-10
ENSMMUG00000019461	334.875	3.04068	0.467371	6.86423	6.68516e-12	1.15687e-10
ENSMMUG00000013418	1175.28	1.32335	0.194134	6.85912	6.92873e-12	1.19305e-10
ENSMMUG00000047630	6911.91	1.27415	0.187274	6.85319	7.22215e-12	1.24254e-10
ENSMMUG00000009481	416.624	1.10664	0.162429	6.85215	7.275e-12	1.2506e-10
ENSMMUG00000003164	1155.54	1.64828	0.243933	6.84639	7.5737e-12	1.2998e-10
ENSMMUG00000019662	1151.86	2.08886	0.31453	6.83975	7.93288e-12	1.36032e-10
ENSMMUG00000019940	1199.95	1.33915	0.19734	6.83827	8.01571e-12	1.37338e-10
ENSMMUG00000007375	1256.72	1.87844	0.280575	6.83717	8.07718e-12	1.38278e-10
ENSMMUG00000005663	3067.5	1.2319	0.181141	6.83635	8.12353e-12	1.38957e-10
ENSMMUG00000041565	547.278	2.14434	0.322767	6.83606	8.14022e-12	1.39127e-10
ENSMMUG00000010169	2374.73	1.1181	0.164569	6.83378	8.27062e-12	1.4124e-10
ENSMMUG00000003768	605.565	2.04251	0.304132	6.82089	9.04799e-12	1.54009e-10
ENSMMUG00000006330	439.288	1.7998	0.267184	6.82018	9.09256e-12	1.54641e-10
ENSMMUG00000012569	639.725	3.09287	0.473975	6.81243	9.59663e-12	1.6268e-10
ENSMMUG00000012529	465.867	2.94684	0.462673	6.80536	1.00798e-11	1.70453e-10
ENSMMUG00000010134	237.693	2.10906	0.31279	6.8027	1.02678e-11	1.73351e-10
ENSMMUG00000011567	3985.9	0.936996	0.138395	6.79447	1.08714e-11	1.82946e-10
ENSMMUG00000002892	2604.63	3.92991	0.653887	6.79257	1.10152e-11	1.85215e-10
ENSMMUG00000007011	1111.72	2.48807	0.378573	6.78727	1.14276e-11	1.9184e-10
ENSMMUG00000039397	181.731	1.53158	0.227398	6.78434	1.16618e-11	1.95614e-10
ENSMMUG00000048362	151.293	1.94371	0.289862	6.77675	1.22909e-11	2.05501e-10
ENSMMUG00000008156	439.748	1.77427	0.264846	6.77337	1.25815e-11	2.10191e-10
ENSMMUG00000010764	177.505	1.47815	0.219271	6.77041	1.28418e-11	2.14368e-10
ENSMMUG00000045449	4271.88	1.12346	0.167458	6.76513	1.33191e-11	2.21977e-10
ENSMMUG00000020823	2963	1.21177	0.180308	6.76364	1.34569e-11	2.23961e-10
ENSMMUG00000002715	333.723	1.60474	0.239171	6.76361	1.34597e-11	2.23961e-10
ENSMMUG00000021116	2197.89	2.44151	0.375361	6.75307	1.44746e-11	2.39506e-10
ENSMMUG00000015934	268.961	2.86064	0.443133	6.75318	1.44638e-11	2.39506e-10
ENSMMUG00000019776	207.434	3.1885	0.503209	6.75214	1.4568e-11	2.40859e-10
ENSMMUG00000009330	601.366	2.99391	0.479373	6.75196	1.45859e-11	2.40963e-10
ENSMMUG00000029350	369.335	1.68569	0.252438	6.73181	1.67565e-11	2.75071e-10
ENSMMUG00000000722	339.324	2.15906	0.325075	6.72921	1.70582e-11	2.79803e-10
ENSMMUG00000013031	1091.83	1.42185	0.213026	6.72672	1.73534e-11	2.84196e-10
ENSMMUG00000002416	5604.49	2.23238	0.343957	6.71491	1.88178e-11	3.07694e-10
ENSMMUG00000039871	2999.38	1.46901	0.223245	6.70963	1.95115e-11	3.18534e-10
ENSMMUG00000010152	332.372	2.45119	0.373234	6.70711	1.98513e-11	3.23319e-10
ENSMMUG00000021332	1613.26	1.91615	0.290928	6.70552	2.00693e-11	3.26614e-10
ENSMMUG00000017510	8775.41	1.37489	0.206811	6.70422	2.02491e-11	3.29283e-10
ENSMMUG00000005456	245.268	1.86317	0.282007	6.70035	2.07924e-11	3.37852e-10
ENSMMUG00000001893	1243.56	3.07425	0.518068	6.69967	2.08893e-11	3.39161e-10
ENSMMUG00000040348	289.265	1.99242	0.304087	6.69187	2.20335e-11	3.56345e-10
ENSMMUG00000000823	5640.28	1.6877	0.255928	6.6897	2.23632e-11	3.60835e-10
ENSMMUG00000014038	3030.77	1.13267	0.170428	6.68796	2.26307e-11	3.64867e-10
ENSMMUG00000009519	1290.43	1.99791	0.304576	6.68158	2.36375e-11	3.79333e-10
ENSMMUG00000030780	1618.34	2.95829	0.448735	6.67509	2.47077e-11	3.95285e-10
ENSMMUG00000003074	11029.5	1.81571	0.278673	6.66705	2.60989e-11	4.16579e-10
ENSMMUG00000008966	807.486	2.55049	0.394518	6.6642	2.6611e-11	4.24427e-10
ENSMMUG00000017797	4421.11	1.16644	0.176461	6.66269	2.68864e-11	4.28437e-10
ENSMMUG00000019773	1487.04	2.00889	0.307803	6.66259	2.69037e-11	4.28437e-10
ENSMMUG00000013135	551.894	1.82899	0.279031	6.66239	2.69415e-11	4.2871e-10
ENSMMUG00000010305	2567.23	1.39547	0.210639	6.66041	2.7307e-11	4.34195e-10
ENSMMUG00000007506	212.169	2.37721	0.362899	6.6506	2.91892e-11	4.63058e-10
ENSMMUG00000002277	653.101	1.74233	0.267041	6.64598	3.01215e-11	4.7712e-10
ENSMMUG00000007197	430.259	3.07695	0.509999	6.64436	3.04531e-11	4.82004e-10
ENSMMUG00000006701	791.813	1.27501	0.192992	6.64275	3.07878e-11	4.8656e-10
ENSMMUG00000007675	3778.8	1.46251	0.222181	6.6371	3.1991e-11	5.04423e-10
ENSMMUG00000039323	618.99	1.27962	0.194253	6.63332	3.2821e-11	5.16726e-10
ENSMMUG00000002682	16140.4	1.02046	0.154799	6.62407	3.49449e-11	5.48916e-10
ENSMMUG00000019985	1800.51	2.1609	0.331371	6.62313	3.51675e-11	5.51994e-10
ENSMMUG00000016646	443.354	2.19234	0.33845	6.62046	3.58081e-11	5.61201e-10
ENSMMUG00000000811	224.607	2.46308	0.378866	6.62006	3.59049e-11	5.62294e-10
ENSMMUG00000016346	9977.69	1.8006	0.275528	6.61344	3.75497e-11	5.87167e-10
ENSMMUG00000021998	492.234	1.72122	0.264953	6.61234	3.78281e-11	5.90631e-10
ENSMMUG00000002878	222.415	2.35437	0.361648	6.60937	3.85947e-11	6.02147e-10
ENSMMUG00000007678	2073.46	1.05411	0.160426	6.60678	3.92757e-11	6.12312e-10
ENSMMUG00000002601	357.049	1.86254	0.285586	6.60216	4.05208e-11	6.3125e-10
ENSMMUG00000044267	670.789	1.53193	0.234604	6.58591	4.52101e-11	7.01145e-10
ENSMMUG00000013719	1580.7	1.58762	0.243964	6.57749	4.78445e-11	7.39791e-10
ENSMMUG00000044486	8787.59	1.82619	0.27962	6.57333	4.92029e-11	7.59098e-10
ENSMMUG00000009322	1210.14	1.90482	0.295673	6.57121	4.99087e-11	7.69416e-10
ENSMMUG00000007317	431.748	1.62	0.24942	6.56585	5.17353e-11	7.96927e-10
ENSMMUG00000008334	449.981	3.10189	0.52213	6.56575	5.17699e-11	7.96927e-10
ENSMMUG00000005879	2214.12	0.680184	0.103901	6.56161	5.32308e-11	8.17597e-10
ENSMMUG00000040456	172.804	2.91926	0.457651	6.56115	5.33952e-11	8.19516e-10
ENSMMUG00000017788	11392.6	2.69629	0.410089	6.53774	6.24567e-11	9.52959e-10
ENSMMUG00000029010	441.734	1.38369	0.214575	6.53422	6.394e-11	9.74874e-10
ENSMMUG00000037658	297.571	2.5457	0.412885	6.53336	6.43098e-11	9.79793e-10
ENSMMUG00000019438	2308.4	1.31591	0.202067	6.53281	6.4546e-11	9.8267e-10
ENSMMUG00000013942	298.692	2.75102	0.453534	6.52753	6.6861e-11	1.01717e-09
ENSMMUG00000011074	142.944	2.66704	0.417013	6.52607	6.75173e-11	1.0264e-09
ENSMMUG00000010984	584.433	1.40106	0.217933	6.51788	7.13088e-11	1.08166e-09
ENSMMUG00000001048	122.91	3.05727	0.482733	6.51289	7.37205e-11	1.11743e-09
ENSMMUG00000009126	1213.71	1.10585	0.170332	6.5117	7.43064e-11	1.12467e-09
ENSMMUG00000020885	365.722	1.47783	0.229	6.51096	7.46728e-11	1.12939e-09
ENSMMUG00000023756	2664.68	2.32095	0.366488	6.50348	7.84813e-11	1.18355e-09
ENSMMUG00000018353	3191.9	1.44469	0.225136	6.5026	7.89445e-11	1.18911e-09
ENSMMUG00000043369	830.214	2.59236	0.409497	6.49645	8.22387e-11	1.23394e-09
ENSMMUG00000013882	1625.53	1.64005	0.25702	6.48747	8.72911e-11	1.30597e-09
ENSMMUG00000011517	2227.72	2.58973	0.400737	6.48566	8.83419e-11	1.31979e-09
ENSMMUG00000011329	871.569	2.06768	0.324261	6.47932	9.21344e-11	1.37348e-09
ENSMMUG00000023597	142.768	2.81385	0.439616	6.47601	9.41809e-11	1.39997e-09
ENSMMUG00000004303	323.578	2.47695	0.396577	6.47557	9.44535e-11	1.40302e-09
ENSMMUG00000016550	3867.48	1.43857	0.222557	6.4744	9.51908e-11	1.41296e-09
ENSMMUG00000001674	1658.34	2.25035	0.36641	6.47393	9.54842e-11	1.41503e-09
ENSMMUG00000000887	613.119	2.6133	0.421014	6.47385	9.55343e-11	1.41503e-09
ENSMMUG00000010842	950.166	2.16136	0.342599	6.47337	9.58421e-11	1.41857e-09
ENSMMUG00000048745	1582.94	0.932111	0.144692	6.47049	9.76832e-11	1.44479e-09
ENSMMUG00000004420	955.581	1.859	0.293931	6.46155	1.03635e-10	1.52846e-09
ENSMMUG00000009001	7377.55	1.39052	0.218424	6.46116	1.03904e-10	1.53135e-09
ENSMMUG00000016900	1347.12	2.33302	0.368909	6.45855	1.05711e-10	1.55687e-09
ENSMMUG00000004977	1859.82	1.23256	0.191824	6.45819	1.05963e-10	1.55948e-09
ENSMMUG00000014398	601.585	1.66629	0.262327	6.45573	1.07695e-10	1.58049e-09
ENSMMUG00000010711	414.573	2.92557	0.496641	6.45576	1.07678e-10	1.58049e-09
ENSMMUG00000000208	2697.51	2.12542	0.326998	6.45521	1.08071e-10	1.5846e-09
ENSMMUG00000019945	6766.82	2.36703	0.385523	6.45199	1.1039e-10	1.61135e-09
ENSMMUG00000015970	184.919	2.28368	0.359373	6.44754	1.13679e-10	1.65661e-09
ENSMMUG00000007700	72.6836	2.86788	0.438579	6.4442	1.16212e-10	1.69233e-09
ENSMMUG00000007688	1273.18	2.69315	0.444095	6.44294	1.17182e-10	1.70407e-09
ENSMMUG00000002332	10039.3	0.837992	0.130445	6.44199	1.17916e-10	1.71353e-09
ENSMMUG00000009047	1200.35	2.49648	0.40881	6.44142	1.18361e-10	1.7188e-09
ENSMMUG00000019656	1777.36	1.97753	0.313004	6.43885	1.20384e-10	1.74451e-09
ENSMMUG00000001658	5883.74	2.02983	0.321267	6.43614	1.2255e-10	1.77343e-09
ENSMMUG00000023269	990.168	2.08256	0.332958	6.43368	1.24552e-10	1.80115e-09
ENSMMUG00000046479	243.521	1.71956	0.271272	6.43283	1.25251e-10	1.80874e-09
ENSMMUG00000008203	263.082	1.64801	0.256227	6.42409	1.32661e-10	1.91308e-09
ENSMMUG00000018834	4035.95	1.44662	0.227315	6.42273	1.33849e-10	1.92754e-09
ENSMMUG00000015767	2106.12	1.06808	0.167631	6.42001	1.36262e-10	1.96093e-09
ENSMMUG00000011544	1014.13	1.63424	0.258287	6.41693	1.39053e-10	1.99804e-09
ENSMMUG00000023128	328.909	2.48212	0.391844	6.41684	1.39129e-10	1.99804e-09
ENSMMUG00000009622	102.625	2.86611	0.454581	6.41674	1.39226e-10	1.99804e-09
ENSMMUG00000015589	369.468	1.88062	0.29601	6.4163	1.39624e-10	2.00237e-09
ENSMMUG00000038914	76.6946	2.3968	0.372786	6.41465	1.41151e-10	2.02008e-09
ENSMMUG00000013857	475.088	1.82489	0.288031	6.41281	1.42862e-10	2.04316e-09
ENSMMUG00000009447	210.666	2.16706	0.336046	6.41152	1.44074e-10	2.05766e-09
ENSMMUG00000001362	3825.55	2.4213	0.394502	6.40537	1.50003e-10	2.13793e-09
ENSMMUG00000005694	1371.96	1.57553	0.248277	6.40311	1.52244e-10	2.1669e-09
ENSMMUG00000012684	3168.17	1.20681	0.190045	6.39753	1.57912e-10	2.24296e-09
ENSMMUG00000008183	511.833	1.75733	0.281508	6.39081	1.65006e-10	2.33891e-09
ENSMMUG00000003401	2190.74	0.97819	0.1539	6.39008	1.65796e-10	2.34851e-09
ENSMMUG00000046417	9908.36	1.79158	0.288203	6.38901	1.66966e-10	2.36348e-09
ENSMMUG00000042179	179.126	3.02941	0.492396	6.38003	1.77055e-10	2.50458e-09
ENSMMUG00000031973	63.4612	3.1388	0.466555	6.37934	1.77851e-10	2.51412e-09
ENSMMUG00000012010	864.646	1.20437	0.190215	6.37617	1.81573e-10	2.56151e-09
ENSMMUG00000006251	1460.27	2.10554	0.341644	6.37572	1.82105e-10	2.56727e-09
ENSMMUG00000020925	13282.7	0.820977	0.129097	6.3751	1.82841e-10	2.57254e-09
ENSMMUG00000044591	3662.76	1.36139	0.215044	6.37229	1.8623e-10	2.61655e-09
ENSMMUG00000009524	2863.6	1.07085	0.16905	6.3721	1.86457e-10	2.61796e-09
ENSMMUG00000017467	8018.48	0.717184	0.112936	6.37193	1.86661e-10	2.61905e-09
ENSMMUG00000009194	9186.6	1.38859	0.219918	6.37071	1.88161e-10	2.63476e-09
ENSMMUG00000023310	574.439	2.22465	0.364268	6.36724	1.92465e-10	2.69322e-09
ENSMMUG00000013625	491.839	2.10465	0.338367	6.36341	1.97327e-10	2.75568e-09
ENSMMUG00000015402	638.418	2.98131	0.491338	6.36189	1.99293e-10	2.77939e-09
ENSMMUG00000014405	186.91	2.30731	0.359038	6.35756	2.04982e-10	2.84994e-09
ENSMMUG00000017985	13699.1	1.0748	0.1702	6.35091	2.14041e-10	2.96714e-09
ENSMMUG00000004001	42.8555	2.91044	0.439836	6.35055	2.14541e-10	2.97011e-09
ENSMMUG00000005317	268.636	2.22014	0.35796	6.3481	2.17987e-10	3.01379e-09
ENSMMUG00000041927	1085.71	1.48121	0.23809	6.34675	2.19916e-10	3.03643e-09
ENSMMUG00000004329	1073.19	2.97758	0.485048	6.34562	2.21537e-10	3.05456e-09
ENSMMUG00000013347	3730.25	1.07936	0.171489	6.34268	2.25796e-10	3.10728e-09
ENSMMUG00000016479	763.215	0.902644	0.14252	6.34133	2.27797e-10	3.13274e-09
ENSMMUG00000013106	878.208	1.12216	0.177445	6.33903	2.31211e-10	3.17548e-09
ENSMMUG00000017558	418.97	1.6819	0.266819	6.33835	2.32246e-10	3.18548e-09
ENSMMUG00000018341	1977.42	1.70368	0.27438	6.33595	2.35876e-10	3.23314e-09
ENSMMUG00000009907	4034.51	1.34541	0.214272	6.33507	2.37232e-10	3.24958e-09
ENSMMUG00000023289	200.576	2.64711	0.430394	6.32373	2.55329e-10	3.48368e-09
ENSMMUG00000042368	764.957	1.52629	0.242465	6.32071	2.60369e-10	3.54545e-09
ENSMMUG00000014806	1294.51	1.77917	0.286026	6.31922	2.62895e-10	3.57751e-09
ENSMMUG00000042289	361.116	1.82608	0.293913	6.31726	2.66246e-10	3.62074e-09
ENSMMUG00000010844	128.467	2.18478	0.348292	6.31608	2.68275e-10	3.64594e-09
ENSMMUG00000015179	333.36	1.87747	0.304319	6.31365	2.72536e-10	3.69901e-09
ENSMMUG00000000049	20622.5	1.08444	0.173987	6.31313	2.73452e-10	3.70902e-09
ENSMMUG00000005391	319.681	1.55004	0.245784	6.31253	2.74509e-10	3.7185e-09
ENSMMUG00000014462	3375.12	1.15633	0.184505	6.31056	2.78019e-10	3.75624e-09
ENSMMUG00000018493	806.522	2.32362	0.369969	6.30592	2.86492e-10	3.86569e-09
ENSMMUG00000007351	1961.95	1.96306	0.321043	6.29986	2.97907e-10	4.0119e-09
ENSMMUG00000014372	1281.92	1.50787	0.244169	6.29899	2.99582e-10	4.03183e-09
ENSMMUG00000044760	477.163	1.40789	0.225186	6.29702	3.03426e-10	4.07565e-09
ENSMMUG00000020183	1489	1.62124	0.263353	6.29702	3.03425e-10	4.07565e-09
ENSMMUG00000000870	266.611	1.28005	0.203891	6.29593	3.0557e-10	4.09914e-09
ENSMMUG00000022573	571.871	1.40573	0.224975	6.29298	3.11425e-10	4.17229e-09
ENSMMUG00000019332	2504.89	1.74613	0.282955	6.29144	3.14531e-10	4.20576e-09
ENSMMUG00000008538	4275.19	1.73557	0.285845	6.28625	3.25221e-10	4.34032e-09
ENSMMUG00000011556	654.703	1.92259	0.310846	6.27924	3.40238e-10	4.53199e-09
ENSMMUG00000010638	593.092	3.08325	0.514999	6.2779	3.43166e-10	4.56514e-09
ENSMMUG00000002354	824.374	1.89129	0.306534	6.27709	3.44977e-10	4.58629e-09
ENSMMUG00000037644	872.101	2.07177	0.337606	6.26747	3.66956e-10	4.85364e-09
ENSMMUG00000040608	5357.08	0.986439	0.157672	6.26623	3.69902e-10	4.88949e-09
ENSMMUG00000014183	1846.24	1.58577	0.255324	6.26521	3.7232e-10	4.91832e-09
ENSMMUG00000002397	582.358	1.95877	0.318032	6.26508	3.7263e-10	4.91928e-09
ENSMMUG00000020428	9129.78	0.923999	0.147921	6.26423	3.74669e-10	4.94306e-09
ENSMMUG00000017627	7104.68	1.17639	0.188948	6.26383	3.75641e-10	4.95273e-09
ENSMMUG00000037548	271.596	2.1113	0.337803	6.26189	3.80351e-10	5.00985e-09
ENSMMUG00000045757	124.483	2.39547	0.382409	6.26184	3.80455e-10	5.00985e-09
ENSMMUG00000010366	537.858	2.66585	0.454766	6.25796	3.90055e-10	5.133e-09
ENSMMUG00000011557	2390.71	1.46591	0.236604	6.25187	4.05565e-10	5.32361e-09
ENSMMUG00000039762	2758.94	1.7341	0.28048	6.25193	4.0542e-10	5.32361e-09
ENSMMUG00000018490	1902.35	1.17808	0.189629	6.24966	4.11355e-10	5.3962e-09
ENSMMUG00000007309	385.611	1.25537	0.201951	6.24449	4.25179e-10	5.567e-09
ENSMMUG00000017233	832.907	1.4609	0.236603	6.23753	4.44542e-10	5.7986e-09
ENSMMUG00000009138	600.427	1.66698	0.272046	6.23641	4.47724e-10	5.83277e-09
ENSMMUG00000040546	271.243	1.40124	0.226492	6.23203	4.60442e-10	5.98719e-09
ENSMMUG00000014620	1295.32	2.30974	0.383907	6.22783	4.72953e-10	6.14218e-09
ENSMMUG00000004229	236.779	1.74612	0.282807	6.22624	4.7775e-10	6.19672e-09
ENSMMUG00000002300	7922.74	1.54046	0.249243	6.22577	4.79207e-10	6.21175e-09
ENSMMUG00000006233	6142.68	1.38602	0.225363	6.2245	4.83083e-10	6.25809e-09
ENSMMUG00000003347	1095.78	1.59037	0.259273	6.22306	4.87546e-10	6.30803e-09
ENSMMUG00000005225	10169	2.14053	0.368077	6.22188	4.91244e-10	6.35114e-09
ENSMMUG00000019772	838.05	2.69973	0.454513	6.2218	4.9149e-10	6.35114e-09
ENSMMUG00000000544	1306.01	2.03226	0.339618	6.22011	4.96798e-10	6.41175e-09
ENSMMUG00000007992	268.741	1.93015	0.316288	6.21629	5.09033e-10	6.56558e-09
ENSMMUG00000006662	144.905	3.784	0.608058	6.21249	5.21499e-10	6.71802e-09
ENSMMUG00000021041	853.961	2.78128	0.467425	6.21155	5.24638e-10	6.75426e-09
ENSMMUG00000019268	2988.48	1.78538	0.292242	6.20941	5.31831e-10	6.84263e-09
ENSMMUG00000042444	438.68	1.99703	0.326966	6.20672	5.41014e-10	6.94786e-09
ENSMMUG00000020349	6268.28	1.57333	0.25378	6.20598	5.43585e-10	6.97657e-09
ENSMMUG00000008723	1140.45	1.24185	0.201903	6.20524	5.46122e-10	6.99615e-09
ENSMMUG00000009889	1191.15	1.09778	0.178227	6.2051	5.46609e-10	6.99808e-09
ENSMMUG00000008105	1333.79	2.53269	0.424459	6.20328	5.52968e-10	7.07513e-09
ENSMMUG00000006487	339.547	1.94022	0.319371	6.20011	5.64248e-10	7.19728e-09
ENSMMUG00000012547	687.15	1.77955	0.291034	6.19761	5.73267e-10	7.29441e-09
ENSMMUG00000014818	729.605	1.63224	0.267159	6.19578	5.79974e-10	7.37523e-09
ENSMMUG00000001536	1863.72	2.73724	0.469039	6.19372	5.87601e-10	7.46764e-09
ENSMMUG00000008265	513.721	2.42876	0.401348	6.19149	5.95969e-10	7.56935e-09
ENSMMUG00000016723	754.652	0.993773	0.161514	6.18581	6.17832e-10	7.83745e-09
ENSMMUG00000018283	184.088	2.28774	0.378826	6.17991	6.41382e-10	8.12131e-09
ENSMMUG00000022087	1788.57	1.45312	0.238377	6.17115	6.77931e-10	8.57363e-09
ENSMMUG00000038026	1484.03	1.10975	0.181113	6.17069	6.7994e-10	8.59381e-09
ENSMMUG00000011590	1481.69	1.45401	0.238486	6.16882	6.87996e-10	8.68506e-09
ENSMMUG00000011882	6341.28	1.21994	0.199721	6.16822	6.90631e-10	8.71303e-09
ENSMMUG00000018039	2301.75	1.13867	0.185985	6.15789	7.37215e-10	9.26135e-09
ENSMMUG00000006896	1281.2	1.48288	0.243942	6.15449	7.53211e-10	9.44515e-09
ENSMMUG00000014709	2141.7	1.51447	0.250267	6.15214	7.64429e-10	9.57427e-09
ENSMMUG00000000184	1501.33	2.02426	0.338744	6.14766	7.86349e-10	9.8251e-09
ENSMMUG00000006705	7690.19	0.998664	0.163517	6.14342	8.07636e-10	1.00729e-08
ENSMMUG00000010104	738.879	1.67989	0.277542	6.1419	8.15399e-10	1.01636e-08
ENSMMUG00000048851	157.857	2.5666	0.42742	6.14062	8.21984e-10	1.02395e-08
ENSMMUG00000001126	19683.7	0.907358	0.148615	6.1319	8.68331e-10	1.07652e-08
ENSMMUG00000040362	798.148	2.25304	0.375303	6.131	8.73292e-10	1.08138e-08
ENSMMUG00000017665	251.12	1.42732	0.234876	6.12804	8.89675e-10	1.10101e-08
ENSMMUG00000046935	832.753	1.85047	0.310606	6.12737	8.93459e-10	1.10504e-08
ENSMMUG00000005156	927.749	2.07667	0.350871	6.12324	9.16908e-10	1.13226e-08
ENSMMUG00000009504	1925.92	2.24056	0.37045	6.12302	9.18169e-10	1.1329e-08
ENSMMUG00000031572	171.475	2.08462	0.346918	6.12244	9.21542e-10	1.13589e-08
ENSMMUG00000037954	43.3569	3.72566	0.516662	6.12227	9.22489e-10	1.1362e-08
ENSMMUG00000020341	564.76	2.73866	0.483527	6.12064	9.32006e-10	1.14725e-08
ENSMMUG00000001319	3732.04	0.960457	0.157392	6.12013	9.35018e-10	1.15027e-08
ENSMMUG00000022502	1446.35	1.01469	0.16689	6.11795	9.47853e-10	1.16537e-08
ENSMMUG00000011513	11835.5	2.27131	0.376838	6.11673	9.5515e-10	1.17295e-08
ENSMMUG00000002227	2067.82	2.24698	0.380704	6.11531	9.63717e-10	1.18277e-08
ENSMMUG00000020389	672.865	1.81824	0.301896	6.11346	9.74944e-10	1.19585e-08
ENSMMUG00000017801	2401.13	1.87054	0.312358	6.1125	9.80812e-10	1.20233e-08
ENSMMUG00000004189	1807.71	2.23429	0.371718	6.11193	9.8435e-10	1.20596e-08
ENSMMUG00000003742	535.986	1.32946	0.217465	6.10951	9.99397e-10	1.22295e-08
ENSMMUG00000002641	3324.02	1.5675	0.261328	6.10267	1.0431e-09	1.27193e-08
ENSMMUG00000012020	1488.65	1.87043	0.314158	6.10175	1.04912e-09	1.27852e-08
ENSMMUG00000018489	178.081	2.04685	0.343443	6.09154	1.11832e-09	1.36046e-08
ENSMMUG00000011967	2053.95	1.87735	0.32168	6.09141	1.11917e-09	1.3607e-08
ENSMMUG00000014376	713.781	1.97627	0.331846	6.09079	1.12358e-09	1.36526e-08
ENSMMUG00000010297	5107.67	0.622106	0.101958	6.08885	1.13726e-09	1.38107e-08
ENSMMUG00000045517	122.003	2.54722	0.431861	6.08651	1.15397e-09	1.39973e-08
ENSMMUG00000006641	7232.1	0.860592	0.141848	6.08602	1.15751e-09	1.40321e-08
ENSMMUG00000003202	337.643	1.69337	0.284287	6.08511	1.16411e-09	1.40956e-08
ENSMMUG00000044903	85.5616	2.13742	0.353961	6.082	1.18696e-09	1.43388e-08
ENSMMUG00000014263	1534.73	1.42274	0.236339	6.06566	1.31416e-09	1.57744e-08
ENSMMUG00000020132	272.069	1.6506	0.278082	6.06443	1.32421e-09	1.58859e-08
ENSMMUG00000003421	791.484	1.89104	0.318969	6.06421	1.32603e-09	1.58925e-08
ENSMMUG00000020804	930.973	2.17151	0.359332	6.06418	1.32629e-09	1.58925e-08
ENSMMUG00000041755	73.9655	3.16805	0.464351	6.06259	1.33947e-09	1.60413e-08
ENSMMUG00000015864	1826.93	1.34414	0.223623	6.06163	1.34745e-09	1.61089e-08
ENSMMUG00000013812	374.451	2.21665	0.373353	6.06121	1.35105e-09	1.61427e-08
ENSMMUG00000021184	812.453	1.47452	0.246209	6.05931	1.3671e-09	1.6325e-08
ENSMMUG00000048824	253.917	2.72498	0.462017	6.05744	1.38308e-09	1.65063e-08
ENSMMUG00000002868	3088.76	1.86866	0.317509	6.05577	1.39744e-09	1.66586e-08
ENSMMUG00000043109	180.984	1.90013	0.320103	6.04595	1.48529e-09	1.76552e-08
ENSMMUG00000014305	73864.8	1.92893	0.327484	6.04245	1.51792e-09	1.79915e-08
ENSMMUG00000005829	220.77	1.74929	0.293635	6.04168	1.52514e-09	1.80668e-08
ENSMMUG00000042148	221.258	2.70364	0.472748	6.04115	1.53021e-09	1.81165e-08
ENSMMUG00000008875	957.452	1.35291	0.225405	6.0407	1.53451e-09	1.81571e-08
ENSMMUG00000001192	3953.86	1.35826	0.228251	6.04007	1.54047e-09	1.82172e-08
ENSMMUG00000019441	817.208	2.26974	0.396585	6.03671	1.57286e-09	1.85685e-08
ENSMMUG00000038562	1692	1.54414	0.259561	6.0348	1.59157e-09	1.87566e-08
ENSMMUG00000016903	625.227	1.5227	0.254902	6.02882	1.65164e-09	1.93993e-08
ENSMMUG00000006677	569.056	0.752378	0.125344	6.02297	1.7125e-09	2.00914e-08
ENSMMUG00000019170	2385.74	1.55712	0.263755	6.02273	1.71495e-09	2.01087e-08
ENSMMUG00000014460	1045.54	0.965709	0.161183	6.02212	1.72146e-09	2.01623e-08
ENSMMUG00000048424	131.768	2.75003	0.475869	6.02132	1.73e-09	2.02207e-08
ENSMMUG00000018566	8207.23	1.00102	0.16718	6.02086	1.73494e-09	2.02631e-08
ENSMMUG00000020558	1496.75	1.83555	0.311098	6.01812	1.76454e-09	2.05856e-08
ENSMMUG00000037665	939.87	2.13313	0.36698	6.01286	1.82281e-09	2.12297e-08
ENSMMUG00000018454	141.656	2.48518	0.4274	6.01119	1.84167e-09	2.14253e-08
ENSMMUG00000010158	1220.87	1.58404	0.26585	6.00432	1.92136e-09	2.22775e-08
ENSMMUG00000012658	4464.8	0.796846	0.133211	6.0002	1.97079e-09	2.28124e-08
ENSMMUG00000005747	6279.37	1.41842	0.239637	5.9971	2.00877e-09	2.32132e-08
ENSMMUG00000003760	4348.71	1.18169	0.19896	5.99252	2.06611e-09	2.38492e-08
ENSMMUG00000040082	451.499	1.66684	0.282291	5.98562	2.15561e-09	2.48685e-08
ENSMMUG00000016803	23161.9	1.21851	0.204114	5.98505	2.16322e-09	2.49425e-08
ENSMMUG00000001532	339.533	1.73615	0.294774	5.98252	2.19709e-09	2.53189e-08
ENSMMUG00000011670	2495.9	1.0234	0.172227	5.97692	2.27397e-09	2.61036e-08
ENSMMUG00000006422	2014.85	1.7831	0.301272	5.97663	2.27795e-09	2.61348e-08
ENSMMUG00000022764	1539.07	2.22984	0.391152	5.97523	2.29759e-09	2.63455e-08
ENSMMUG00000004771	2866.36	2.54112	0.420732	5.97268	2.33387e-09	2.67321e-08
ENSMMUG00000047250	205.567	1.66351	0.281544	5.97041	2.36654e-09	2.70764e-08
ENSMMUG00000007453	462.383	2.28044	0.397116	5.96951	2.37967e-09	2.72115e-08
ENSMMUG00000000541	1681	1.69558	0.290484	5.96828	2.39773e-09	2.7403e-08
ENSMMUG00000012948	1397.55	1.72066	0.293678	5.96729	2.41219e-09	2.75531e-08
ENSMMUG00000015728	3929.48	0.839712	0.141249	5.96277	2.48004e-09	2.8266e-08
ENSMMUG00000002774	85.6984	2.48961	0.416708	5.96267	2.48155e-09	2.82676e-08
ENSMMUG00000020817	892.386	1.10026	0.18579	5.9593	2.53321e-09	2.88244e-08
ENSMMUG00000010966	145.844	1.80844	0.308406	5.95559	2.59134e-09	2.94375e-08
ENSMMUG00000021144	3212.47	1.64453	0.281966	5.95515	2.59827e-09	2.95001e-08
ENSMMUG00000043700	381.848	1.86032	0.322345	5.95427	2.61232e-09	2.96272e-08
ENSMMUG00000000537	1789.04	1.19167	0.202162	5.9506	2.67163e-09	3.02017e-08
ENSMMUG00000038424	171.748	2.16257	0.373276	5.95059	2.6717e-09	3.02017e-08
ENSMMUG00000007851	1998.43	1.41463	0.242166	5.94697	2.73158e-09	3.08115e-08
ENSMMUG00000003799	5261.44	1.11886	0.189387	5.94664	2.73701e-09	3.08225e-08
ENSMMUG00000014627	19169	1.22344	0.207045	5.94666	2.73674e-09	3.08225e-08
ENSMMUG00000000951	265.726	2.32686	0.40836	5.94229	2.81067e-09	3.16006e-08
ENSMMUG00000020935	1786.94	2.03119	0.35218	5.9414	2.82598e-09	3.17469e-08
ENSMMUG00000028749	613.319	2.06861	0.363356	5.94136	2.82673e-09	3.17469e-08
ENSMMUG00000001833	5341.91	0.868811	0.146973	5.9391	2.86586e-09	3.20994e-08
ENSMMUG00000038004	3473.62	1.24218	0.210744	5.93368	2.96225e-09	3.31077e-08
ENSMMUG00000018033	4343.37	1.06701	0.180974	5.93127	3.00605e-09	3.35611e-08
ENSMMUG00000013920	443.581	2.08613	0.363778	5.9289	3.04966e-09	3.39931e-08
ENSMMUG00000009293	3148.52	1.74439	0.300947	5.92331	3.15522e-09	3.51321e-08
ENSMMUG00000021252	1876.98	1.56596	0.269742	5.92096	3.2006e-09	3.55041e-08
ENSMMUG00000048613	365.345	1.92298	0.328996	5.92103	3.1993e-09	3.55041e-08
ENSMMUG00000020317	206.447	2.88205	0.538773	5.91756	3.26754e-09	3.62273e-08
ENSMMUG00000009109	399.301	1.17923	0.200741	5.91106	3.39907e-09	3.75652e-08
ENSMMUG00000017729	2574.65	1.53476	0.264327	5.90276	3.57475e-09	3.939e-08
ENSMMUG00000004644	973.834	0.861043	0.146231	5.90183	3.59486e-09	3.95606e-08
ENSMMUG00000005220	7429.55	2.03201	0.353529	5.89943	3.64766e-09	4.0078e-08
ENSMMUG00000004579	677.479	1.60633	0.276795	5.8991	3.65495e-09	4.01368e-08
ENSMMUG00000047424	224.057	1.78023	0.303585	5.89885	3.66051e-09	4.01766e-08
ENSMMUG00000007004	175.079	1.96621	0.337427	5.89567	3.73172e-09	4.08718e-08
ENSMMUG00000020943	3970.46	1.53216	0.263544	5.89221	3.81055e-09	4.16473e-08
ENSMMUG00000006702	268.063	2.08368	0.359893	5.89228	3.80912e-09	4.16473e-08
ENSMMUG00000009948	1211.5	1.44992	0.249962	5.88848	3.89757e-09	4.25536e-08
ENSMMUG00000012442	254.156	2.15112	0.372925	5.88824	3.90334e-09	4.25942e-08
ENSMMUG00000004664	1717.29	1.07353	0.183261	5.88336	4.0201e-09	4.37978e-08
ENSMMUG00000008295	714.391	1.59099	0.274615	5.88212	4.05045e-09	4.40837e-08
ENSMMUG00000023773	1808.85	1.51899	0.262952	5.8805	4.09021e-09	4.4411e-08
ENSMMUG00000014606	1341.12	1.20146	0.206724	5.87888	4.13059e-09	4.4815e-08
ENSMMUG00000012364	2833.13	1.72577	0.295113	5.87858	4.13801e-09	4.48721e-08
ENSMMUG00000022647	914.159	1.57189	0.269677	5.87686	4.18121e-09	4.52649e-08
ENSMMUG00000018396	884.007	2.02457	0.353925	5.87309	4.27736e-09	4.62382e-08
ENSMMUG00000007052	7610.28	1.19197	0.204679	5.87294	4.28145e-09	4.62562e-08
ENSMMUG00000009937	807.658	2.02418	0.354206	5.87286	4.28347e-09	4.62562e-08
ENSMMUG00000003924	1881.03	1.88481	0.328165	5.86998	4.35836e-09	4.69671e-08
ENSMMUG00000008346	1106.53	1.88051	0.326628	5.86974	4.3648e-09	4.70121e-08
ENSMMUG00000008787	608.81	2.8384	0.547342	5.86673	4.44472e-09	4.77986e-08
ENSMMUG00000012396	525.072	2.33561	0.418167	5.86647	4.45161e-09	4.78479e-08
ENSMMUG00000015871	2149.6	0.957345	0.164327	5.86299	4.546e-09	4.87112e-08
ENSMMUG00000008375	501.465	2.03674	0.356979	5.85991	4.6313e-09	4.9574e-08
ENSMMUG00000021389	85.4859	2.99805	0.531061	5.85663	4.72363e-09	5.04583e-08
ENSMMUG00000021104	158.593	2.30572	0.406635	5.85548	4.75621e-09	5.07802e-08
ENSMMUG00000006442	1307.06	1.11932	0.19274	5.84775	4.98268e-09	5.31435e-08
ENSMMUG00000012432	391.198	1.98759	0.341714	5.84711	5.00189e-09	5.3321e-08
ENSMMUG00000000803	2308.6	1.33559	0.230816	5.84543	5.05268e-09	5.38347e-08
ENSMMUG00000016560	394.844	2.33765	0.417585	5.84138	5.17717e-09	5.50482e-08
ENSMMUG00000003332	1016.65	2.60859	0.490729	5.83869	5.26134e-09	5.58573e-08
ENSMMUG00000010405	10780.6	2.2665	0.394387	5.83745	5.30047e-09	5.62153e-08
ENSMMUG00000041098	62.7663	2.52217	0.432332	5.83538	5.36673e-09	5.68599e-08
ENSMMUG00000017678	3030.86	0.999438	0.171966	5.83408	5.40875e-09	5.72468e-08
ENSMMUG00000010092	745.528	1.30647	0.226511	5.82551	5.69369e-09	6.00789e-08
ENSMMUG00000006437	204.091	1.85938	0.320998	5.82056	5.86517e-09	6.17627e-08
ENSMMUG00000044642	36.7465	3.51387	0.461596	5.81786	5.96054e-09	6.27034e-08
ENSMMUG00000017553	73.2076	2.78654	0.486526	5.81725	5.98227e-09	6.28366e-08
ENSMMUG00000019582	7945.39	1.06454	0.184148	5.8148	6.07082e-09	6.37021e-08
ENSMMUG00000006997	913.797	1.68478	0.294925	5.81442	6.08455e-09	6.38038e-08
ENSMMUG00000017871	176.76	2.35932	0.430217	5.81436	6.08665e-09	6.38038e-08
ENSMMUG00000002945	335.77	1.52781	0.263605	5.81384	6.10561e-09	6.39381e-08
ENSMMUG00000011675	1208.08	1.01892	0.176179	5.81037	6.23362e-09	6.518e-08
ENSMMUG00000023236	197.77	2.20308	0.389333	5.80594	6.40049e-09	6.67902e-08
ENSMMUG00000005526	5675.04	0.954581	0.165119	5.80531	6.42453e-09	6.69737e-08
ENSMMUG00000047873	880.415	1.53632	0.272514	5.80427	6.46474e-09	6.73254e-08
ENSMMUG00000016976	342.063	1.94665	0.347876	5.80308	6.51082e-09	6.77034e-08
ENSMMUG00000005143	273.031	2.10712	0.37158	5.79743	6.73407e-09	6.99199e-08
ENSMMUG00000018650	13524	1.28379	0.223265	5.7951	6.82804e-09	7.07894e-08
ENSMMUG00000006216	454.72	1.95399	0.340868	5.79284	6.92067e-09	7.16424e-08
ENSMMUG00000015085	687.856	1.19506	0.207696	5.7915	6.97615e-09	7.21447e-08
ENSMMUG00000002809	832.403	2.26243	0.404854	5.78936	7.06535e-09	7.28858e-08
ENSMMUG00000008751	1027.37	1.6101	0.284396	5.7864	7.19092e-09	7.4034e-08
ENSMMUG00000011593	2851.41	2.0311	0.351529	5.78646	7.18847e-09	7.4034e-08
ENSMMUG00000015740	430.62	1.7294	0.301509	5.78453	7.27172e-09	7.47917e-08
ENSMMUG00000010738	40.3648	2.80299	0.453394	5.78278	7.34777e-09	7.55365e-08
ENSMMUG00000018059	2335.58	1.40274	0.24543	5.78144	7.40622e-09	7.59869e-08
ENSMMUG00000007598	406.474	1.1621	0.202565	5.77818	7.55126e-09	7.73223e-08
ENSMMUG00000043913	743.563	1.69192	0.297065	5.77776	7.57037e-09	7.74797e-08
ENSMMUG00000021137	636.692	1.53066	0.268922	5.77232	7.81867e-09	7.99422e-08
ENSMMUG00000018728	6498.49	0.909312	0.158479	5.77115	7.87334e-09	8.04219e-08
ENSMMUG00000005798	655.941	1.32967	0.232183	5.76688	8.0754e-09	8.23095e-08
ENSMMUG00000042405	226.624	1.50724	0.267457	5.76066	8.3786e-09	8.51442e-08
ENSMMUG00000003913	225.426	2.09267	0.371638	5.76062	8.38075e-09	8.51442e-08
ENSMMUG00000015330	814.569	1.5395	0.272315	5.75754	8.5351e-09	8.66275e-08
ENSMMUG00000021113	1437.23	1.75352	0.309605	5.75694	8.56543e-09	8.68929e-08
ENSMMUG00000003565	727.707	1.41145	0.246045	5.7567	8.57732e-09	8.6971e-08
ENSMMUG00000003274	764.844	1.87267	0.32212	5.75456	8.68669e-09	8.8037e-08
ENSMMUG00000006217	395.175	0.964993	0.168526	5.74848	9.00481e-09	9.10163e-08
ENSMMUG00000018282	232.763	1.92409	0.341651	5.74844	9.00696e-09	9.10163e-08
ENSMMUG00000010700	842.557	0.915314	0.160316	5.7475	9.05728e-09	9.14358e-08
ENSMMUG00000031493	634.211	1.54297	0.273885	5.74446	9.22159e-09	9.2959e-08
ENSMMUG00000039985	243.945	1.69034	0.299265	5.74299	9.30209e-09	9.36795e-08
ENSMMUG00000015718	4509.74	1.44969	0.256803	5.74152	9.38286e-09	9.44013e-08
ENSMMUG00000014005	3885.63	0.852054	0.149153	5.74048	9.44101e-09	9.49056e-08
ENSMMUG00000047499	370	1.97411	0.351392	5.74046	9.44212e-09	9.49056e-08
ENSMMUG00000043599	1077.78	1.6938	0.300643	5.74028	9.45222e-09	9.49612e-08
ENSMMUG00000011787	3250.99	1.26432	0.221592	5.7398	9.47875e-09	9.51817e-08
ENSMMUG00000022522	1067.62	1.48935	0.262823	5.73924	9.51021e-09	9.54352e-08
ENSMMUG00000042418	71.3162	3.77815	0.483793	5.73919	9.51319e-09	9.54352e-08
ENSMMUG00000015335	1182.86	1.95833	0.35195	5.73702	9.63567e-09	9.66172e-08
ENSMMUG00000020335	557.983	1.89124	0.340321	5.73673	9.65209e-09	9.67351e-08
ENSMMUG00000002489	1527.62	1.38712	0.244858	5.73184	9.93448e-09	9.94693e-08
ENSMMUG00000005207	1510.02	1.3971	0.245747	5.73099	9.9844e-09	9.99209e-08
ENSMMUG00000038998	153.021	1.98232	0.349185	5.72824	1.01477e-08	1.01457e-07
ENSMMUG00000021516	40656	1.44076	0.256233	5.72593	1.02868e-08	1.02738e-07
ENSMMUG00000039412	138.191	3.13989	0.570016	5.72511	1.03366e-08	1.03098e-07
ENSMMUG00000044898	259.187	1.84866	0.330869	5.72457	1.03697e-08	1.03379e-07
ENSMMUG00000005904	1840.02	1.32502	0.233037	5.72336	1.0444e-08	1.03919e-07
ENSMMUG00000045463	253.882	1.58816	0.281736	5.72271	1.0484e-08	1.04218e-07
ENSMMUG00000004448	133.824	2.86392	0.552181	5.72273	1.04823e-08	1.04218e-07
ENSMMUG00000021818	4698.99	1.75553	0.314694	5.71627	1.08889e-08	1.08139e-07
ENSMMUG00000017119	2497.2	0.608006	0.106674	5.7118	1.11788e-08	1.10851e-07
ENSMMUG00000018640	4161.89	0.931693	0.163701	5.71157	1.11936e-08	1.109e-07
ENSMMUG00000003721	898.522	1.28857	0.228665	5.70754	1.1462e-08	1.13397e-07
ENSMMUG00000019323	3804.35	1.12679	0.199569	5.70698	1.14999e-08	1.13717e-07
ENSMMUG00000008697	840.75	1.624	0.292151	5.70532	1.16123e-08	1.1472e-07
ENSMMUG00000020806	297.506	2.72353	0.511804	5.70415	1.16927e-08	1.15459e-07
ENSMMUG00000009027	256.285	2.71663	0.52897	5.69599	1.22661e-08	1.20605e-07
ENSMMUG00000012244	2534.36	1.25348	0.222253	5.69403	1.24073e-08	1.21935e-07
ENSMMUG00000023616	2845.56	1.18341	0.209911	5.69261	1.25111e-08	1.2284e-07
ENSMMUG00000009721	59.1374	2.4129	0.411573	5.68975	1.27225e-08	1.24797e-07
ENSMMUG00000008994	8761.83	0.826895	0.145824	5.68715	1.29179e-08	1.26503e-07
ENSMMUG00000011072	404.983	1.357	0.240229	5.68711	1.29208e-08	1.26503e-07
ENSMMUG00000013653	1628.36	1.65932	0.29791	5.68332	1.32108e-08	1.2916e-07
ENSMMUG00000001214	263.996	2.00268	0.360879	5.68287	1.32454e-08	1.29437e-07
ENSMMUG00000012694	1105.98	2.66767	0.482082	5.68262	1.3265e-08	1.29567e-07
ENSMMUG00000009516	1940.38	1.23118	0.219348	5.68048	1.34321e-08	1.31076e-07
ENSMMUG00000009616	1408.74	1.79625	0.321991	5.67862	1.35788e-08	1.32446e-07
ENSMMUG00000017688	1338.82	1.7719	0.317273	5.67652	1.3746e-08	1.33951e-07
ENSMMUG00000011800	1414.91	1.97468	0.357423	5.67556	1.38235e-08	1.3458e-07
ENSMMUG00000018112	1079.22	1.49457	0.267685	5.66981	1.42956e-08	1.38981e-07
ENSMMUG00000011877	947.059	1.15813	0.206032	5.66756	1.44843e-08	1.40486e-07
ENSMMUG00000010141	1831.16	1.99311	0.357482	5.66763	1.4479e-08	1.40486e-07
ENSMMUG00000023738	5829.16	0.76102	0.134822	5.66494	1.47078e-08	1.42454e-07
ENSMMUG00000008045	344.186	1.83875	0.331644	5.66357	1.48258e-08	1.43463e-07
ENSMMUG00000022387	757.724	1.54642	0.27704	5.65924	1.52047e-08	1.47061e-07
ENSMMUG00000018433	2550.91	1.55524	0.278565	5.65902	1.5224e-08	1.47179e-07
ENSMMUG00000010682	889.426	1.34424	0.240374	5.65814	1.53019e-08	1.47863e-07
ENSMMUG00000014043	1181.82	1.34108	0.239499	5.65666	1.54349e-08	1.49075e-07
ENSMMUG00000001920	695.883	1.07663	0.191494	5.65642	1.54565e-08	1.49149e-07
ENSMMUG00000008172	3087.66	1.45922	0.260376	5.65577	1.55153e-08	1.49578e-07
ENSMMUG00000001609	192.148	2.7662	0.532541	5.65468	1.56141e-08	1.5039e-07
ENSMMUG00000006831	443.863	2.13212	0.387516	5.65445	1.56349e-08	1.50522e-07
ENSMMUG00000016149	90.4021	1.5017	0.264763	5.65153	1.59027e-08	1.52816e-07
ENSMMUG00000006544	3661.05	1.28021	0.228992	5.65131	1.59228e-08	1.52927e-07
ENSMMUG00000000661	55.6422	2.61665	0.461981	5.64847	1.61886e-08	1.55276e-07
ENSMMUG00000040085	500.331	1.01207	0.180422	5.64629	1.63947e-08	1.57107e-07
ENSMMUG00000013569	96.6786	2.44554	0.448915	5.64484	1.65339e-08	1.5815e-07
ENSMMUG00000002167	6478.05	1.87477	0.339393	5.64367	1.66467e-08	1.59082e-07
ENSMMUG00000006356	15648.1	1.29245	0.232145	5.64264	1.67464e-08	1.59888e-07
ENSMMUG00000002680	572.183	1.91085	0.352058	5.64134	1.68729e-08	1.61021e-07
ENSMMUG00000023620	6195.62	0.998506	0.178687	5.63694	1.73098e-08	1.64812e-07
ENSMMUG00000017520	165.642	2.00684	0.36581	5.63678	1.73262e-08	1.64893e-07
ENSMMUG00000006616	9150.71	1.11934	0.200846	5.63457	1.75493e-08	1.66939e-07
ENSMMUG00000012321	5996.04	1.39985	0.249569	5.6315	1.78653e-08	1.69713e-07
ENSMMUG00000048372	3915.75	0.927171	0.165274	5.62965	1.8058e-08	1.71386e-07
ENSMMUG00000003486	85.1618	2.16879	0.387522	5.62622	1.84203e-08	1.74745e-07
ENSMMUG00000016545	9178.18	2.51973	0.481681	5.62206	1.88696e-08	1.78599e-07
ENSMMUG00000020383	1216.04	1.37257	0.24669	5.62194	1.8882e-08	1.78635e-07
ENSMMUG00000021924	98.111	1.90882	0.343436	5.61537	1.96137e-08	1.85219e-07
ENSMMUG00000003141	413.754	1.17669	0.209923	5.61346	1.98322e-08	1.87198e-07
ENSMMUG00000016228	105.615	2.43397	0.453786	5.61176	2.00281e-08	1.88961e-07
ENSMMUG00000001850	23619.7	0.854343	0.153853	5.60998	2.02353e-08	1.90829e-07
ENSMMUG00000004713	156.877	1.65124	0.29611	5.60794	2.04754e-08	1.93006e-07
ENSMMUG00000028866	453.182	2.10269	0.390634	5.5981	2.16719e-08	2.03627e-07
ENSMMUG00000015405	599.662	1.64394	0.299039	5.59283	2.23403e-08	2.09539e-07
ENSMMUG00000007100	1463.02	1.67928	0.308327	5.59245	2.23887e-08	2.09803e-07
ENSMMUG00000002331	1190.49	1.12186	0.202027	5.59139	2.25263e-08	2.10997e-07
ENSMMUG00000046352	6344.08	1.11695	0.201722	5.59045	2.26479e-08	2.11945e-07
ENSMMUG00000007802	1188.01	1.32758	0.240851	5.58928	2.28016e-08	2.13192e-07
ENSMMUG00000010546	341.911	1.80966	0.33086	5.58313	2.36229e-08	2.20078e-07
ENSMMUG00000044205	548.023	1.47518	0.264231	5.57989	2.40673e-08	2.23916e-07
ENSMMUG00000004656	3421.79	1.02825	0.185346	5.57901	2.41896e-08	2.24853e-07
ENSMMUG00000019744	256.143	2.50217	0.495894	5.57902	2.41884e-08	2.24853e-07
ENSMMUG00000004475	1578.45	1.45732	0.268821	5.57861	2.42451e-08	2.25268e-07
ENSMMUG00000017204	3412.5	1.06763	0.19279	5.57576	2.46457e-08	2.28785e-07
ENSMMUG00000018279	1938.39	1.01911	0.184254	5.57363	2.49479e-08	2.31177e-07
ENSMMUG00000022416	856.122	1.45208	0.263671	5.57168	2.52298e-08	2.33581e-07
ENSMMUG00000038966	2465.02	0.816936	0.146937	5.57087	2.53477e-08	2.34448e-07
ENSMMUG00000019085	609.631	1.29475	0.234008	5.5708	2.53574e-08	2.34448e-07
ENSMMUG00000003439	687.673	2.29374	0.432451	5.57092	2.53398e-08	2.34448e-07
ENSMMUG00000021130	545.481	2.00899	0.366292	5.56933	2.55722e-08	2.36026e-07
ENSMMUG00000031121	486.763	1.93497	0.353328	5.56657	2.59798e-08	2.39457e-07
ENSMMUG00000030838	469.26	2.46748	0.463786	5.56482	2.62429e-08	2.41774e-07
ENSMMUG00000007891	1545.12	2.09344	0.389679	5.56083	2.68489e-08	2.4681e-07
ENSMMUG00000016582	1357.32	1.05992	0.191964	5.55966	2.70304e-08	2.48149e-07
ENSMMUG00000048754	39.5168	3.80836	0.523107	5.55724	2.74067e-08	2.51381e-07
ENSMMUG00000020725	334.858	1.23649	0.223782	5.55687	2.74649e-08	2.51804e-07
ENSMMUG00000008696	864.53	1.32295	0.241087	5.55612	2.75838e-08	2.52782e-07
ENSMMUG00000016746	428.167	1.91379	0.350699	5.55392	2.7933e-08	2.55757e-07
ENSMMUG00000004153	3439.35	1.29339	0.23572	5.55194	2.8252e-08	2.58563e-07
ENSMMUG00000022498	1502.09	1.15575	0.210958	5.54924	2.8691e-08	2.62351e-07
ENSMMUG00000000798	694.252	1.98756	0.372113	5.54814	2.88726e-08	2.63779e-07
ENSMMUG00000005148	856.253	1.42001	0.257518	5.5478	2.89278e-08	2.64167e-07
ENSMMUG00000004761	2013.47	1.90993	0.353735	5.54105	3.00658e-08	2.74197e-07
ENSMMUG00000000118	1803.75	0.821852	0.149318	5.5334	3.14075e-08	2.85899e-07
ENSMMUG00000004670	2616.25	0.827902	0.150141	5.5335	3.13911e-08	2.85899e-07
ENSMMUG00000021867	988.127	1.82631	0.339032	5.53335	3.14178e-08	2.85899e-07
ENSMMUG00000045775	121.909	2.59569	0.499028	5.53005	3.20145e-08	2.91074e-07
ENSMMUG00000005504	386.596	1.64612	0.303261	5.52593	3.27747e-08	2.97594e-07
ENSMMUG00000014285	1992.15	1.02062	0.185975	5.52488	3.29716e-08	2.99252e-07
ENSMMUG00000001611	1825.28	2.49113	0.494345	5.52314	3.32995e-08	3.01964e-07
ENSMMUG00000002063	434.66	1.98098	0.368857	5.52166	3.35815e-08	3.04256e-07
ENSMMUG00000013919	160.863	1.99373	0.366858	5.52092	3.37234e-08	3.05408e-07
ENSMMUG00000003158	226.253	2.24384	0.42256	5.51966	3.39656e-08	3.07333e-07
ENSMMUG00000023018	1126.1	1.28019	0.235145	5.5195	3.39968e-08	3.07481e-07
ENSMMUG00000022021	653.089	2.3731	0.456265	5.51828	3.4233e-08	3.09483e-07
ENSMMUG00000013166	2218.04	1.0059	0.184049	5.51256	3.53651e-08	3.19162e-07
ENSMMUG00000001635	3191.7	1.20059	0.220542	5.51241	3.53954e-08	3.19297e-07
ENSMMUG00000001942	1664.19	2.17309	0.414338	5.51151	3.55777e-08	3.20755e-07
ENSMMUG00000045863	54.3421	2.19268	0.397607	5.51145	3.5588e-08	3.20755e-07
ENSMMUG00000023648	1902.01	1.71098	0.316981	5.51052	3.57767e-08	3.22316e-07
ENSMMUG00000043585	4682.08	1.80932	0.335782	5.50889	3.6111e-08	3.25046e-07
ENSMMUG00000015241	1818.39	1.59193	0.292838	5.5079	3.63131e-08	3.26518e-07
ENSMMUG00000015873	49.2738	2.56335	0.462286	5.50786	3.63217e-08	3.26518e-07
ENSMMUG00000021233	6222.6	0.75842	0.138191	5.50755	3.63867e-08	3.2696e-07
ENSMMUG00000038579	48.1786	2.3957	0.431512	5.50641	3.66229e-08	3.28799e-07
ENSMMUG00000020539	122.921	2.53391	0.483406	5.50412	3.71013e-08	3.32519e-07
ENSMMUG00000005920	50.1169	2.6764	0.487788	5.49775	3.84658e-08	3.44154e-07
ENSMMUG00000004112	795.751	1.32499	0.243501	5.49766	3.84872e-08	3.44197e-07
ENSMMUG00000009145	703.313	2.42021	0.465038	5.48962	4.0279e-08	3.58676e-07
ENSMMUG00000048415	92.3658	3.4855	0.487279	5.48936	4.03387e-08	3.59055e-07
ENSMMUG00000010342	2382.55	1.20695	0.22061	5.48671	4.09486e-08	3.64171e-07
ENSMMUG00000042320	159.795	1.62727	0.299254	5.48146	4.21821e-08	3.74499e-07
ENSMMUG00000021089	199.937	2.45684	0.4753	5.48099	4.2296e-08	3.7535e-07
ENSMMUG00000001304	720.546	2.26284	0.433371	5.48002	4.25273e-08	3.76831e-07
ENSMMUG00000005997	36.2829	3.28013	0.483751	5.47998	4.25371e-08	3.76831e-07
ENSMMUG00000002270	6188.3	1.41958	0.264006	5.47933	4.26931e-08	3.77905e-07
ENSMMUG00000007580	871.596	1.59056	0.297117	5.47863	4.28642e-08	3.79257e-07
ENSMMUG00000004470	4227.82	1.62034	0.298987	5.47683	4.33001e-08	3.82788e-07
ENSMMUG00000016747	55.2622	2.95646	0.550141	5.47657	4.33639e-08	3.83084e-07
ENSMMUG00000015391	502.143	1.76352	0.334034	5.47577	4.35604e-08	3.84272e-07
ENSMMUG00000005184	1076.45	1.23649	0.228688	5.47298	4.42539e-08	3.89892e-07
ENSMMUG00000009800	3118.54	1.08399	0.199792	5.47066	4.48357e-08	3.94597e-07
ENSMMUG00000016602	719.211	1.72567	0.322251	5.47063	4.48449e-08	3.94597e-07
ENSMMUG00000001848	698.216	1.55423	0.283647	5.46886	4.52942e-08	3.98045e-07
ENSMMUG00000010763	866.904	2.18231	0.415505	5.46512	4.62596e-08	4.05842e-07
ENSMMUG00000018441	3696.3	0.931029	0.171264	5.46365	4.66442e-08	4.08871e-07
ENSMMUG00000003320	1468.72	1.63936	0.306515	5.4637	4.66324e-08	4.08871e-07
ENSMMUG00000012623	1542.46	1.25529	0.231959	5.46151	4.7209e-08	4.13472e-07
ENSMMUG00000013571	90.1485	2.37238	0.451474	5.45727	4.83518e-08	4.22768e-07
ENSMMUG00000037886	45.0058	2.72386	0.467511	5.45609	4.86737e-08	4.25082e-07
ENSMMUG00000037745	71.3985	2.32931	0.431801	5.45228	4.97283e-08	4.33162e-07
ENSMMUG00000025398	119.441	1.59997	0.297972	5.44543	5.16795e-08	4.48652e-07
ENSMMUG00000011126	10826.4	1.38651	0.256415	5.44485	5.18487e-08	4.49745e-07
ENSMMUG00000038367	13039.5	1.78853	0.342893	5.44491	5.18311e-08	4.49745e-07
ENSMMUG00000026946	78.6458	2.77506	0.557835	5.44348	5.22487e-08	4.52837e-07
ENSMMUG00000023267	814.766	1.82247	0.340944	5.44265	5.24934e-08	4.54768e-07
ENSMMUG00000019710	628.84	1.78573	0.338433	5.44222	5.26201e-08	4.55562e-07
ENSMMUG00000004794	946.157	0.799434	0.147893	5.43032	5.62546e-08	4.84522e-07
ENSMMUG00000002265	6704.16	0.972364	0.180452	5.4296	5.64808e-08	4.86269e-07
ENSMMUG00000021858	397.331	2.59555	0.490981	5.42773	5.70763e-08	4.90379e-07
ENSMMUG00000019068	154.08	2.56142	0.491727	5.42609	5.76004e-08	4.94065e-07
ENSMMUG00000017489	1389.54	1.52638	0.28565	5.42149	5.91038e-08	5.06332e-07
ENSMMUG00000012957	456.879	2.30659	0.45043	5.42066	5.93808e-08	5.08076e-07
ENSMMUG00000016959	1418.17	1.57676	0.295619	5.41708	6.05795e-08	5.17055e-07
ENSMMUG00000016082	603.318	1.30579	0.244052	5.41199	6.23279e-08	5.30886e-07
ENSMMUG00000020456	3321.03	1.5387	0.289928	5.41176	6.24079e-08	5.3135e-07
ENSMMUG00000013220	184.28	1.98281	0.373341	5.40911	6.33396e-08	5.38841e-07
ENSMMUG00000016702	432.858	1.18127	0.221095	5.40149	6.60898e-08	5.61088e-07
ENSMMUG00000011426	1636.86	1.45305	0.274473	5.3971	6.77264e-08	5.74043e-07
ENSMMUG00000002990	673.616	1.41253	0.266369	5.39642	6.79838e-08	5.7599e-07
ENSMMUG00000010956	143.465	1.65618	0.305662	5.39494	6.85466e-08	5.79812e-07
ENSMMUG00000021357	466.73	1.3691	0.257716	5.39336	6.91511e-08	5.84687e-07
ENSMMUG00000007198	687.764	0.953084	0.177043	5.39215	6.96189e-08	5.88163e-07
ENSMMUG00000022467	831.366	0.929484	0.172946	5.3911	7.00283e-08	5.91141e-07
ENSMMUG00000001357	2889.62	1.18409	0.224009	5.38973	7.05631e-08	5.95414e-07
ENSMMUG00000045077	3155.7	0.93367	0.174126	5.38914	7.07957e-08	5.97134e-07
ENSMMUG00000000387	3613.07	1.73991	0.322898	5.38761	7.13992e-08	6.01735e-07
ENSMMUG00000016552	258.295	1.42097	0.266712	5.38036	7.43375e-08	6.24723e-07
ENSMMUG00000002598	556.472	1.76341	0.330181	5.37974	7.45954e-08	6.26637e-07
ENSMMUG00000010521	642.853	1.4044	0.265108	5.37919	7.48199e-08	6.2827e-07
ENSMMUG00000013018	1738.8	1.42005	0.267266	5.37776	7.542e-08	6.32796e-07
ENSMMUG00000040370	7950.24	1.39729	0.264031	5.37638	7.59981e-08	6.36618e-07
ENSMMUG00000043781	2145.56	0.791055	0.147841	5.37547	7.63843e-08	6.39595e-07
ENSMMUG00000015543	2588.94	0.799381	0.148938	5.37418	7.6933e-08	6.43411e-07
ENSMMUG00000015471	776.613	1.96845	0.377122	5.36955	7.89337e-08	6.59878e-07
ENSMMUG00000022112	77.7858	2.40284	0.448436	5.36719	7.99738e-08	6.6723e-07
ENSMMUG00000006418	358.622	1.48032	0.278653	5.36398	8.1407e-08	6.7837e-07
ENSMMUG00000009861	952.172	1.64083	0.308766	5.36318	8.17706e-08	6.81127e-07
ENSMMUG00000018690	1661.81	2.0532	0.400124	5.36243	8.21102e-08	6.83407e-07
ENSMMUG00000018811	740.224	1.33682	0.250679	5.35748	8.43917e-08	7.01833e-07
ENSMMUG00000001594	303.716	1.67105	0.316335	5.35661	8.47993e-08	7.04941e-07
ENSMMUG00000000623	183.069	1.37256	0.258207	5.3497	8.80998e-08	7.3004e-07
ENSMMUG00000021878	471.591	2.21225	0.43477	5.34728	8.92862e-08	7.39576e-07
ENSMMUG00000022287	1465.56	0.954179	0.178514	5.34664	8.96007e-08	7.41885e-07
ENSMMUG00000018568	335.225	2.41045	0.486677	5.34582	9.00077e-08	7.44661e-07
ENSMMUG00000002517	1093.82	1.04912	0.198163	5.34486	9.04848e-08	7.47715e-07
ENSMMUG00000046509	60.8357	2.16944	0.410402	5.34189	9.19836e-08	7.59194e-07
ENSMMUG00000016213	3717.76	1.07129	0.202091	5.34076	9.25602e-08	7.63043e-07
ENSMMUG00000012242	6594.05	1.35696	0.255949	5.33924	9.33386e-08	7.68545e-07
ENSMMUG00000013259	6116.6	1.13694	0.215119	5.33867	9.36315e-08	7.70651e-07
ENSMMUG00000009421	474.185	1.53034	0.292952	5.33737	9.43038e-08	7.75262e-07
ENSMMUG00000012310	493.803	1.21175	0.228511	5.33567	9.51927e-08	7.8226e-07
ENSMMUG00000014292	449.895	2.29253	0.459277	5.33375	9.62049e-08	7.89328e-07
ENSMMUG00000019646	2431.46	1.58287	0.302115	5.33088	9.77378e-08	8.00027e-07
ENSMMUG00000000350	5846.56	0.504555	0.0947531	5.32902	9.87441e-08	8.06974e-07
ENSMMUG00000040552	49.2735	1.94954	0.364293	5.32193	1.0267e-07	8.36426e-07
ENSMMUG00000005576	1024.95	1.192	0.225599	5.32163	1.0284e-07	8.37482e-07
ENSMMUG00000001802	761.444	2.30375	0.457619	5.31842	1.04675e-07	8.52088e-07
ENSMMUG00000004381	4216.62	1.09168	0.206942	5.31655	1.05756e-07	8.59875e-07
ENSMMUG00000039249	1104.47	1.46112	0.276429	5.31659	1.05728e-07	8.59875e-07
ENSMMUG00000011122	2294.27	1.32111	0.252941	5.31504	1.06631e-07	8.66655e-07
ENSMMUG00000001012	1064.35	1.33956	0.25282	5.30899	1.10234e-07	8.94186e-07
ENSMMUG00000010785	412.348	1.25591	0.239578	5.3073	1.11261e-07	9.01815e-07
ENSMMUG00000007633	2197.33	1.25296	0.237949	5.30174	1.14702e-07	9.2717e-07
ENSMMUG00000044331	5120.78	0.681012	0.12889	5.30128	1.14995e-07	9.28818e-07
ENSMMUG00000003705	5223.66	1.26666	0.238554	5.30032	1.15602e-07	9.33357e-07
ENSMMUG00000006655	108.618	1.94583	0.367675	5.29475	1.19179e-07	9.61489e-07
ENSMMUG00000000443	329.902	1.83636	0.356731	5.29368	1.19876e-07	9.66363e-07
ENSMMUG00000047467	29.0311	2.78234	0.486374	5.29284	1.20434e-07	9.70483e-07
ENSMMUG00000009694	83.0058	2.05119	0.388316	5.29202	1.2097e-07	9.74424e-07
ENSMMUG00000045797	29.6384	3.64619	0.550041	5.29038	1.22061e-07	9.82828e-07
ENSMMUG00000019399	746.212	1.93088	0.377389	5.28948	1.22661e-07	9.87282e-07
ENSMMUG00000023317	1385.82	2.09143	0.416082	5.28935	1.2275e-07	9.87613e-07
ENSMMUG00000045846	110.551	2.31579	0.456743	5.28821	1.23516e-07	9.93006e-07
ENSMMUG00000045565	4199.79	0.978339	0.186687	5.28717	1.24222e-07	9.97909e-07
ENSMMUG00000022921	106.822	2.24698	0.444427	5.28623	1.24861e-07	1.00265e-06
ENSMMUG00000002921	7152.37	0.673204	0.127889	5.28535	1.25463e-07	1.00671e-06
ENSMMUG00000008301	2051.62	1.00628	0.191713	5.28289	1.27159e-07	1.01914e-06
ENSMMUG00000009292	1242.29	1.33059	0.25469	5.27923	1.29725e-07	1.0369e-06
ENSMMUG00000007601	263.19	2.33752	0.474187	5.277	1.31314e-07	1.0492e-06
ENSMMUG00000002357	4794.04	1.86027	0.380993	5.27661	1.31596e-07	1.05105e-06
ENSMMUG00000022824	552.045	0.889068	0.169486	5.2758	1.32179e-07	1.05489e-06
ENSMMUG00000000098	311.24	1.67532	0.329457	5.27427	1.33284e-07	1.0633e-06
ENSMMUG00000040007	2804.1	0.616038	0.116964	5.2741	1.33408e-07	1.06388e-06
ENSMMUG00000016410	774.123	1.64307	0.316572	5.27	1.36425e-07	1.08628e-06
ENSMMUG00000044888	15.4601	3.20394	0.531602	5.2699	1.365e-07	1.08645e-06
ENSMMUG00000015026	926.658	1.80994	0.351921	5.26841	1.37608e-07	1.09401e-06
ENSMMUG00000022777	6093.86	0.813801	0.155683	5.26819	1.37775e-07	1.09492e-06
ENSMMUG00000000680	264.216	1.90732	0.368711	5.26558	1.3975e-07	1.1085e-06
ENSMMUG00000043617	215.323	1.65171	0.318598	5.26446	1.40601e-07	1.1144e-06
ENSMMUG00000008967	272.48	2.0587	0.407172	5.26281	1.41867e-07	1.12357e-06
ENSMMUG00000006033	1459.49	1.49099	0.286759	5.26268	1.41969e-07	1.12395e-06
ENSMMUG00000005401	537.35	1.31943	0.252592	5.26211	1.42411e-07	1.12702e-06
ENSMMUG00000014884	2770.81	1.20384	0.230777	5.26149	1.42892e-07	1.12997e-06
ENSMMUG00000009461	2050.99	1.04185	0.199429	5.26069	1.43513e-07	1.13359e-06
ENSMMUG00000006010	866.977	1.17831	0.226907	5.25893	1.44892e-07	1.1423e-06
ENSMMUG00000010352	74.6129	2.2113	0.415917	5.2559	1.47299e-07	1.1604e-06
ENSMMUG00000032005	940.247	2.40973	0.496123	5.25543	1.47681e-07	1.16296e-06
ENSMMUG00000016384	3500.47	0.649497	0.124206	5.25112	1.51174e-07	1.18777e-06
ENSMMUG00000006643	778.853	2.10052	0.418893	5.25015	1.51972e-07	1.19359e-06
ENSMMUG00000021827	142.199	2.49951	0.50252	5.24954	1.52477e-07	1.19665e-06
ENSMMUG00000045509	105.652	2.48767	0.493018	5.24005	1.60537e-07	1.25557e-06
ENSMMUG00000002963	10976.5	0.874956	0.167319	5.23973	1.60813e-07	1.25685e-06
ENSMMUG00000014375	595.58	1.12347	0.217348	5.23965	1.60883e-07	1.25692e-06
ENSMMUG00000043098	441.676	1.80984	0.361269	5.23748	1.62783e-07	1.27129e-06
ENSMMUG00000016349	455.794	2.00403	0.393801	5.23679	1.63389e-07	1.27466e-06
ENSMMUG00000017457	1482.6	0.870317	0.167058	5.23383	1.66032e-07	1.29374e-06
ENSMMUG00000011714	1837.62	1.22383	0.236099	5.23324	1.66561e-07	1.29737e-06
ENSMMUG00000016310	7444.22	1.20116	0.231591	5.23171	1.67953e-07	1.30728e-06
ENSMMUG00000010049	1004.29	1.01991	0.19712	5.22981	1.69688e-07	1.31975e-06
ENSMMUG00000043076	33.0331	2.61097	0.486246	5.22716	1.72133e-07	1.33827e-06
ENSMMUG00000013054	2115.9	1.3407	0.259196	5.2265	1.72749e-07	1.34255e-06
ENSMMUG00000012197	180.057	1.7932	0.349711	5.22634	1.72902e-07	1.34324e-06
ENSMMUG00000008797	292.056	1.73635	0.333916	5.22235	1.76663e-07	1.36989e-06
ENSMMUG00000012012	685.259	1.61588	0.316449	5.21828	1.80595e-07	1.3983e-06
ENSMMUG00000003071	112.948	1.95932	0.38956	5.21594	1.82887e-07	1.41288e-06
ENSMMUG00000004409	8713.78	1.07339	0.208578	5.21393	1.84883e-07	1.42777e-06
ENSMMUG00000020080	108.278	2.20563	0.414663	5.21367	1.85145e-07	1.42873e-06
ENSMMUG00000022032	6928.99	0.923285	0.17821	5.21343	1.85385e-07	1.43006e-06
ENSMMUG00000023225	687.728	1.27697	0.247455	5.21263	1.8618e-07	1.43565e-06
ENSMMUG00000010971	3057.9	1.29551	0.251387	5.21064	1.88192e-07	1.44901e-06
ENSMMUG00000019780	1254.27	1.00631	0.195564	5.20973	1.89115e-07	1.45558e-06
ENSMMUG00000017831	5724.56	0.663724	0.127829	5.20825	1.90627e-07	1.46667e-06
ENSMMUG00000019783	239.025	2.5135	0.543921	5.20679	1.92137e-07	1.4772e-06
ENSMMUG00000000943	103.482	1.84406	0.359822	5.20355	1.95519e-07	1.49987e-06
ENSMMUG00000012871	770.255	1.09184	0.211662	5.20146	1.97725e-07	1.51567e-06
ENSMMUG00000014521	624.652	2.84038	0.536255	5.20052	1.98736e-07	1.52286e-06
ENSMMUG00000021259	399.813	1.72759	0.333933	5.19943	1.99904e-07	1.53068e-06
ENSMMUG00000008635	2065.07	1.00866	0.194663	5.1966	2.02966e-07	1.55184e-06
ENSMMUG00000023157	769.682	1.50316	0.292424	5.19482	2.04919e-07	1.56504e-06
ENSMMUG00000011987	445.949	2.11277	0.422121	5.19383	2.06009e-07	1.57279e-06
ENSMMUG00000001981	1017.69	1.98423	0.390463	5.19369	2.06166e-07	1.57283e-06
ENSMMUG00000014907	2075.37	0.984097	0.190919	5.19115	2.08997e-07	1.59267e-06
ENSMMUG00000003475	208.55	1.78548	0.359115	5.19102	2.09147e-07	1.59323e-06
ENSMMUG00000037456	1937.85	0.871404	0.168289	5.19011	2.1017e-07	1.59985e-06
ENSMMUG00000012499	3545.14	1.35775	0.266937	5.18728	2.13384e-07	1.62194e-06
ENSMMUG00000018172	1161.74	1.00015	0.1938	5.187	2.13713e-07	1.62384e-06
ENSMMUG00000021865	1356.45	2.6849	0.634011	5.18678	2.13963e-07	1.62514e-06
ENSMMUG00000002286	6635.15	1.06531	0.208094	5.18477	2.16286e-07	1.64159e-06
ENSMMUG00000009418	994.163	2.07752	0.419096	5.18379	2.17426e-07	1.64844e-06
ENSMMUG00000000005	331.977	0.935316	0.182316	5.18192	2.19609e-07	1.66317e-06
ENSMMUG00000003437	591.437	1.6327	0.323303	5.18085	2.20876e-07	1.67142e-06
ENSMMUG00000003263	324.619	2.31519	0.483287	5.1801	2.21763e-07	1.67703e-06
ENSMMUG00000042133	44.8617	2.5608	0.493465	5.17878	2.23338e-07	1.68833e-06
ENSMMUG00000013253	1710.3	2.03209	0.401562	5.17755	2.24815e-07	1.69826e-06
ENSMMUG00000039841	437.759	1.36684	0.268482	5.17607	2.26614e-07	1.71122e-06
ENSMMUG00000016986	319.026	1.7768	0.352374	5.17592	2.26791e-07	1.71194e-06
ENSMMUG00000004195	1664.86	0.944805	0.184291	5.17565	2.27114e-07	1.71376e-06
ENSMMUG00000012114	2500.74	0.764554	0.148158	5.17525	2.27608e-07	1.71686e-06
ENSMMUG00000045196	304.836	1.30678	0.256229	5.17213	2.31437e-07	1.74384e-06
ENSMMUG00000000381	95.4464	2.36841	0.483945	5.17192	2.31697e-07	1.74516e-06
ENSMMUG00000018319	1177.71	1.59933	0.315779	5.1696	2.346e-07	1.76575e-06
ENSMMUG00000014021	1597.14	1.14729	0.224875	5.16946	2.34771e-07	1.7664e-06
ENSMMUG00000003562	1135.8	1.87037	0.374328	5.16786	2.36784e-07	1.78025e-06
ENSMMUG00000006392	180.802	1.88542	0.375476	5.16771	2.3698e-07	1.78108e-06
ENSMMUG00000011762	159.216	2.32979	0.458028	5.16764	2.37066e-07	1.78108e-06
ENSMMUG00000015908	6084.42	0.971098	0.189026	5.1675	2.37251e-07	1.78183e-06
ENSMMUG00000010862	5742.09	0.66653	0.129418	5.16739	2.37389e-07	1.78222e-06
ENSMMUG00000009448	251.767	1.73526	0.341639	5.16611	2.39014e-07	1.79313e-06
ENSMMUG00000022261	3138.37	0.797974	0.154875	5.16531	2.40044e-07	1.7989e-06
ENSMMUG00000005246	1822.24	1.21768	0.238971	5.1641	2.41593e-07	1.8092e-06
ENSMMUG00000008460	294.962	1.44729	0.284254	5.1636	2.42241e-07	1.81339e-06
ENSMMUG00000018875	665.306	1.77566	0.354139	5.16354	2.42327e-07	1.81339e-06
ENSMMUG00000013617	1332.3	1.29327	0.253754	5.16074	2.45975e-07	1.83936e-06
ENSMMUG00000005496	418.901	1.50231	0.299673	5.15956	2.47529e-07	1.84966e-06
ENSMMUG00000019861	1816.88	1.50602	0.297498	5.15879	2.48547e-07	1.85526e-06
ENSMMUG00000008792	531.11	1.31573	0.258508	5.15601	2.52266e-07	1.88031e-06
ENSMMUG00000018366	1220.09	1.85911	0.369361	5.15547	2.5299e-07	1.88504e-06
ENSMMUG00000008605	9077.36	0.778729	0.151369	5.15499	2.53643e-07	1.88922e-06
ENSMMUG00000001943	216.997	1.82911	0.35684	5.15483	2.53856e-07	1.89013e-06
ENSMMUG00000017109	225.002	2.28004	0.461581	5.15254	2.56984e-07	1.91068e-06
ENSMMUG00000006265	14734.5	1.51508	0.301613	5.15091	2.5923e-07	1.926e-06
ENSMMUG00000003658	2639.29	0.984579	0.192694	5.14785	2.63485e-07	1.95622e-06
ENSMMUG00000042788	44.4	2.29923	0.446102	5.14725	2.64335e-07	1.96182e-06
ENSMMUG00000028927	223.193	2.17935	0.409777	5.14641	2.65512e-07	1.96986e-06
ENSMMUG00000019597	1388.16	1.98037	0.400589	5.14543	2.66907e-07	1.97809e-06
ENSMMUG00000004461	630.383	1.30415	0.256599	5.14489	2.67679e-07	1.9831e-06
ENSMMUG00000013691	60.7549	2.23415	0.443369	5.13535	2.81619e-07	2.08043e-06
ENSMMUG00000000938	6805.02	1.12893	0.220574	5.13435	2.83122e-07	2.09079e-06
ENSMMUG00000013204	948.612	1.22038	0.240634	5.1319	2.86828e-07	2.11666e-06
ENSMMUG00000008616	1148.08	1.79903	0.361499	5.13153	2.874e-07	2.12012e-06
ENSMMUG00000019953	835.936	1.94644	0.391116	5.13033	2.89232e-07	2.13137e-06
ENSMMUG00000009281	3784.56	0.935695	0.183965	5.12577	2.9633e-07	2.18135e-06
ENSMMUG00000001132	76.6421	1.45423	0.282794	5.12402	2.99082e-07	2.19927e-06
ENSMMUG00000014824	296.97	1.69811	0.669668	5.12097	3.03974e-07	2.22973e-06
ENSMMUG00000017817	676.213	2.08065	0.415939	5.11987	3.05745e-07	2.24113e-06
ENSMMUG00000006461	2123.74	1.51777	0.306863	5.11846	3.08041e-07	2.25617e-06
ENSMMUG00000003708	535.849	2.74982	0.514809	5.11724	3.10033e-07	2.26695e-06
ENSMMUG00000037756	2439.21	1.33311	0.267775	5.11614	3.11854e-07	2.27786e-06
ENSMMUG00000006080	276.942	1.17603	0.230795	5.11343	3.16364e-07	2.30675e-06
ENSMMUG00000039562	141.475	2.306	0.477765	5.11175	3.19195e-07	2.32331e-06
ENSMMUG00000002174	718	0.806372	0.158212	5.11117	3.20176e-07	2.32881e-06
ENSMMUG00000001821	2938.21	1.07397	0.212059	5.10993	3.22281e-07	2.34249e-06
ENSMMUG00000001745	1303.56	1.31986	0.262131	5.10811	3.25397e-07	2.36183e-06
ENSMMUG00000011289	1725.51	1.13699	0.225256	5.1057	3.29565e-07	2.38874e-06
ENSMMUG00000007726	156.262	1.87562	0.380509	5.10374	3.33014e-07	2.40954e-06
ENSMMUG00000016509	665.15	1.16959	0.230378	5.10185	3.3635e-07	2.43029e-06
ENSMMUG00000013494	5032.32	1.13019	0.224811	5.09529	3.48215e-07	2.51165e-06
ENSMMUG00000023802	1989.65	1.11524	0.222355	5.09481	3.49096e-07	2.51713e-06
ENSMMUG00000023288	6618.66	1.02104	0.201631	5.09461	3.49458e-07	2.51886e-06
ENSMMUG00000020694	88.5921	1.93358	0.384194	5.09442	3.49809e-07	2.52052e-06
ENSMMUG00000016625	91.8719	2.10687	0.421165	5.09238	3.53604e-07	2.54433e-06
ENSMMUG00000011961	323.025	1.23946	0.246055	5.09201	3.54285e-07	2.54835e-06
ENSMMUG00000002959	1272.91	1.76281	0.356901	5.09036	3.57376e-07	2.56915e-06
ENSMMUG00000009764	710.07	2.3052	0.474441	5.09034	3.57424e-07	2.56915e-06
ENSMMUG00000000104	1074.95	1.33974	0.267302	5.09017	3.57742e-07	2.57054e-06
ENSMMUG00000000495	318.705	1.8142	0.367686	5.08653	3.64683e-07	2.61679e-06
ENSMMUG00000005511	18043.3	0.79652	0.157618	5.0847	3.68213e-07	2.63848e-06
ENSMMUG00000019760	8275.47	0.88815	0.175649	5.0824	3.72698e-07	2.66235e-06
ENSMMUG00000010594	150.332	1.85799	0.372157	5.08093	3.7559e-07	2.68116e-06
ENSMMUG00000002564	2024.26	1.54146	0.300495	5.0782	3.81019e-07	2.71432e-06
ENSMMUG00000008965	56.1396	2.66947	0.504097	5.07744	3.82553e-07	2.72431e-06
ENSMMUG00000009155	271.824	2.35025	0.516726	5.07617	3.85118e-07	2.73988e-06
ENSMMUG00000004146	664.734	1.88291	0.380563	5.07514	3.87211e-07	2.75276e-06
ENSMMUG00000022613	696.796	1.72843	0.349534	5.07475	3.88013e-07	2.75752e-06
ENSMMUG00000002428	447.867	1.89766	0.387209	5.0733	3.90983e-07	2.77483e-06
ENSMMUG00000017841	12950.7	0.745254	0.147582	5.07322	3.91138e-07	2.77498e-06
ENSMMUG00000022658	546.704	1.27462	0.25254	5.07307	3.91458e-07	2.77536e-06
ENSMMUG00000005292	5025.36	1.31064	0.263809	5.07286	3.91873e-07	2.77735e-06
ENSMMUG00000006767	534.508	1.50256	0.300491	5.07245	3.92731e-07	2.78248e-06
ENSMMUG00000005188	2021.74	1.2761	0.255267	5.07122	3.95272e-07	2.79598e-06
ENSMMUG00000022441	4044.06	2.06022	0.426371	5.07121	3.9529e-07	2.79598e-06
ENSMMUG00000011476	5136.55	1.02677	0.203585	5.07031	3.97171e-07	2.80628e-06
ENSMMUG00000002241	7984.09	1.21012	0.241883	5.06858	4.008e-07	2.82711e-06
ENSMMUG00000020592	10164.9	1.107	0.222101	5.0678	4.02429e-07	2.83764e-06
ENSMMUG00000015238	14960.8	1.07406	0.215143	5.06287	4.1299e-07	2.90914e-06
ENSMMUG00000024466	118.976	1.95527	0.394363	5.05859	4.22366e-07	2.97116e-06
ENSMMUG00000014828	1791.39	1.08921	0.219547	5.05518	4.29975e-07	3.01752e-06
ENSMMUG00000043342	87.9187	1.96054	0.39662	5.04933	4.43367e-07	3.10416e-06
ENSMMUG00000039060	942.089	1.51041	0.305537	5.04497	4.53583e-07	3.17035e-06
ENSMMUG00000018924	569.621	1.76664	0.360765	5.04365	4.56726e-07	3.18909e-06
ENSMMUG00000002554	2439.43	1.17975	0.238069	5.04312	4.58004e-07	3.19587e-06
ENSMMUG00000007244	394.277	1.94229	0.3985	5.04082	4.63538e-07	3.2334e-06
ENSMMUG00000003709	334.131	1.38343	0.279538	5.03781	4.70888e-07	3.27806e-06
ENSMMUG00000016378	219.8	1.46209	0.295888	5.03712	4.72582e-07	3.28876e-06
ENSMMUG00000006992	2073.16	1.26859	0.254536	5.03413	4.80028e-07	3.33833e-06
ENSMMUG00000047095	157.685	2.66985	0.583366	5.03221	4.84854e-07	3.36739e-06
ENSMMUG00000031279	208.909	2.17795	0.45293	5.03118	4.87482e-07	3.3845e-06
ENSMMUG00000006389	228.243	1.43528	0.289732	5.03099	4.87955e-07	3.38665e-06
ENSMMUG00000022925	93.1362	2.66779	0.574595	5.02924	4.92428e-07	3.41314e-06
ENSMMUG00000040411	763.619	1.58652	0.325593	5.02556	5.01964e-07	3.47228e-06
ENSMMUG00000002269	97.0589	1.8772	0.38179	5.02169	5.12191e-07	3.53595e-06
ENSMMUG00000004224	113.602	2.04409	0.419341	5.01827	5.21385e-07	3.59227e-06
ENSMMUG00000004054	1020.83	2.08142	0.438248	5.01704	5.24748e-07	3.61184e-06
ENSMMUG00000018648	192.998	1.75781	0.36039	5.01689	5.2515e-07	3.61341e-06
ENSMMUG00000003916	715.616	1.43078	0.286326	5.01504	5.30232e-07	3.64354e-06
ENSMMUG00000009091	229.616	2.11932	0.437633	5.01472	5.31108e-07	3.64594e-06
ENSMMUG00000004233	813.926	1.69429	0.34495	5.01301	5.35855e-07	3.67489e-06
ENSMMUG00000000438	284.943	1.83602	0.379612	5.01277	5.36517e-07	3.677e-06
ENSMMUG00000021338	757.347	2.20467	0.449793	5.0127	5.36716e-07	3.67715e-06
ENSMMUG00000022199	1519.83	1.87751	0.390796	5.0077	5.50846e-07	3.76899e-06
ENSMMUG00000006563	994.314	1.23767	0.250009	5.00537	5.57563e-07	3.81243e-06
ENSMMUG00000019997	681.891	1.43135	0.290904	5.00376	5.62239e-07	3.84314e-06
ENSMMUG00000004049	520.264	1.49885	0.304049	5.00027	5.72489e-07	3.90549e-06
ENSMMUG00000039033	455.039	1.17287	0.238466	4.9999	5.73601e-07	3.91179e-06
ENSMMUG00000014821	204.176	2.38182	0.505427	4.99899	5.76325e-07	3.92521e-06
ENSMMUG00000020940	1400.74	1.01071	0.203546	4.99721	5.81669e-07	3.96031e-06
ENSMMUG00000021261	1769.94	1.13749	0.229185	4.99661	5.83479e-07	3.97133e-06
ENSMMUG00000003390	2218.74	1.05576	0.213132	4.99627	5.84487e-07	3.97689e-06
ENSMMUG00000000125	842.67	0.880888	0.177239	4.99115	6.00207e-07	4.07717e-06
ENSMMUG00000007738	268.509	1.75019	0.360178	4.99105	6.00529e-07	4.07802e-06
ENSMMUG00000005229	916.906	1.74576	0.359558	4.99063	6.01829e-07	4.08551e-06
ENSMMUG00000004441	1597.88	1.78291	0.365668	4.98773	6.1094e-07	4.14601e-06
ENSMMUG00000006838	19.1154	2.98302	0.520589	4.98666	6.14318e-07	4.16621e-06
ENSMMUG00000010819	4367.48	0.893353	0.180246	4.98584	6.16945e-07	4.18179e-06
ENSMMUG00000019106	277.439	2.13016	0.447501	4.98556	6.17812e-07	4.1858e-06
ENSMMUG00000003472	6337.45	0.990076	0.200649	4.98429	6.21894e-07	4.21209e-06
ENSMMUG00000000338	209.004	1.73617	0.35339	4.98357	6.24226e-07	4.22513e-06
ENSMMUG00000045491	1165.77	1.04653	0.210889	4.9815	6.30936e-07	4.26498e-06
ENSMMUG00000016014	532.162	1.51118	0.311049	4.98099	6.32602e-07	4.27346e-06
ENSMMUG00000038771	327	1.65638	0.349285	4.98073	6.33441e-07	4.27773e-06
ENSMMUG00000011214	2226.19	1.45204	0.289779	4.98033	6.34769e-07	4.28392e-06
ENSMMUG00000007129	2005.64	1.66763	0.344033	4.98038	6.34608e-07	4.28392e-06
ENSMMUG00000038492	780.187	1.302	0.262124	4.97871	6.40097e-07	4.31567e-06
ENSMMUG00000017236	432.294	1.33321	0.27138	4.9783	6.41435e-07	4.32188e-06
ENSMMUG00000020179	3315.67	0.938504	0.190372	4.97536	6.51269e-07	4.38672e-06
ENSMMUG00000041733	201.362	1.97567	0.400573	4.97513	6.52049e-07	4.39055e-06
ENSMMUG00000015812	100.265	2.15926	0.452693	4.97481	6.53131e-07	4.39356e-06
ENSMMUG00000019417	1102.47	1.51092	0.310662	4.97398	6.55912e-07	4.40798e-06
ENSMMUG00000014754	158.523	2.0869	0.438972	4.97342	6.57828e-07	4.41943e-06
ENSMMUG00000018378	477.146	1.91785	0.405872	4.97264	6.60479e-07	4.43581e-06
ENSMMUG00000042048	5417.06	0.88968	0.179765	4.97067	6.67229e-07	4.47824e-06
ENSMMUG00000039850	9709.07	1.08713	0.222059	4.96957	6.71007e-07	4.50069e-06
ENSMMUG00000012121	1705.53	0.809735	0.16326	4.96918	6.7235e-07	4.50824e-06
ENSMMUG00000023208	1358.9	1.13267	0.229964	4.96674	6.80887e-07	4.56253e-06
ENSMMUG00000005337	1181.03	1.6556	0.341599	4.96505	6.86828e-07	4.5979e-06
ENSMMUG00000021535	1298.58	2.10678	0.45651	4.96236	6.96405e-07	4.6605e-06
ENSMMUG00000000390	2505.81	1.0385	0.2108	4.96174	6.98637e-07	4.67394e-06
ENSMMUG00000011639	788.875	1.52741	0.314357	4.9596	7.06371e-07	4.72263e-06
ENSMMUG00000022007	656.662	0.979221	0.198916	4.95814	7.11695e-07	4.7567e-06
ENSMMUG00000003826	845.636	1.1353	0.230741	4.95738	7.14493e-07	4.77079e-06
ENSMMUG00000014750	8985.81	1.64885	0.348381	4.95671	7.16969e-07	4.78425e-06
ENSMMUG00000004490	461.817	0.846856	0.17135	4.95472	7.24354e-07	4.82887e-06
ENSMMUG00000018275	2426.24	1.88775	0.383332	4.95236	7.33182e-07	4.88146e-06
ENSMMUG00000007208	73.3912	1.6175	0.332653	4.95193	7.34795e-07	4.89063e-06
ENSMMUG00000019329	1091.97	0.801714	0.162817	4.9517	7.35674e-07	4.89491e-06
ENSMMUG00000009203	406.326	1.34769	0.274624	4.95145	7.36618e-07	4.89962e-06
ENSMMUG00000011236	498.097	1.60195	0.33059	4.95113	7.37844e-07	4.9062e-06
ENSMMUG00000005700	584.832	1.52068	0.314975	4.94465	7.62789e-07	5.06073e-06
ENSMMUG00000013343	16580.1	0.559119	0.113293	4.94382	7.66056e-07	5.08078e-06
ENSMMUG00000004048	435.096	1.2733	0.257964	4.94136	7.75804e-07	5.14215e-06
ENSMMUG00000015161	1094.45	1.36999	0.280563	4.93984	7.81854e-07	5.18059e-06
ENSMMUG00000015175	872.585	1.184	0.240637	4.93973	7.82326e-07	5.18206e-06
ENSMMUG00000005960	25545.5	0.916911	0.186927	4.9328	8.1061e-07	5.36429e-06
ENSMMUG00000014009	671.61	1.23987	0.255047	4.93064	8.19625e-07	5.42049e-06
ENSMMUG00000042343	63.1452	2.22625	0.470951	4.92868	8.27879e-07	5.47333e-06
ENSMMUG00000022508	690.892	0.940494	0.191405	4.92363	8.49543e-07	5.60407e-06
ENSMMUG00000016807	295.949	1.36644	0.281801	4.92365	8.49461e-07	5.60407e-06
ENSMMUG00000011208	2602.74	0.713953	0.145643	4.92294	8.52546e-07	5.62209e-06
ENSMMUG00000017111	748.865	1.41875	0.293083	4.92254	8.54292e-07	5.63182e-06
ENSMMUG00000016805	1075.6	0.917961	0.187845	4.92029	8.64175e-07	5.69336e-06
ENSMMUG00000008067	721.491	1.69477	0.355227	4.91945	8.67856e-07	5.71519e-06
ENSMMUG00000019882	6555.47	0.764043	0.156374	4.91858	8.71742e-07	5.7323e-06
ENSMMUG00000014701	2903.48	1.32213	0.273102	4.9185	8.72094e-07	5.7328e-06
ENSMMUG00000043727	1684.74	1.60626	0.336456	4.91631	8.81911e-07	5.79183e-06
ENSMMUG00000010228	8112.61	1.10655	0.225295	4.91031	9.09341e-07	5.95502e-06
ENSMMUG00000014017	4361.47	1.53622	0.320244	4.90962	9.12514e-07	5.97204e-06
ENSMMUG00000007864	474.387	0.842073	0.172689	4.90892	9.15803e-07	5.99163e-06
ENSMMUG00000014771	1919.57	1.47841	0.30741	4.90785	9.20793e-07	6.01484e-06
ENSMMUG00000017708	227.385	0.965427	0.198221	4.90759	9.22034e-07	6.02106e-06
ENSMMUG00000020818	128.766	1.84238	0.373491	4.90593	9.29835e-07	6.06627e-06
ENSMMUG00000008679	1003.63	1.4225	0.29673	4.905	9.34261e-07	6.0875e-06
ENSMMUG00000041008	1123.79	1.0831	0.223363	4.89971	9.5977e-07	6.23925e-06
ENSMMUG00000014474	278.433	2.8619	0.564006	4.89811	9.67624e-07	6.28517e-06
ENSMMUG00000046098	26.5443	2.65587	0.521513	4.89714	9.72402e-07	6.31028e-06
ENSMMUG00000000893	5894.41	1.33978	0.279071	4.89369	9.8964e-07	6.41413e-06
ENSMMUG00000022822	2273.62	0.822662	0.168594	4.89363	9.8995e-07	6.41414e-06
ENSMMUG00000031452	2685.9	1.81054	0.376751	4.89288	9.93694e-07	6.43438e-06
ENSMMUG00000001058	3324.21	1.94736	0.409638	4.89143	1.00107e-06	6.47605e-06
ENSMMUG00000047932	470.052	1.43225	0.30106	4.89064	1.00508e-06	6.50002e-06
ENSMMUG00000012808	695.537	1.3481	0.27942	4.88653	1.02631e-06	6.6208e-06
ENSMMUG00000029821	3083.11	1.68663	0.357999	4.88538	1.03229e-06	6.6573e-06
ENSMMUG00000013782	1869.87	0.648721	0.132872	4.88519	1.03329e-06	6.66171e-06
ENSMMUG00000003464	2797.58	1.2241	0.251967	4.88322	1.04365e-06	6.71806e-06
ENSMMUG00000019359	942.157	3.05025	0.644904	4.88307	1.04449e-06	6.72139e-06
ENSMMUG00000045539	34.7334	2.96856	0.598413	4.88156	1.05248e-06	6.77067e-06
ENSMMUG00000011852	1340.87	1.79996	0.379541	4.88057	1.05781e-06	6.8008e-06
ENSMMUG00000010911	2767.83	0.97008	0.20043	4.87643	1.08023e-06	6.92772e-06
ENSMMUG00000015347	9322.95	1.34288	0.279168	4.87559	1.08483e-06	6.95508e-06
ENSMMUG00000020213	858.446	1.18919	0.24656	4.87435	1.09169e-06	6.99477e-06
ENSMMUG00000004770	77.6158	2.80277	0.628189	4.87157	1.10712e-06	7.08054e-06
ENSMMUG00000012305	2457.4	1.19934	0.252471	4.86972	1.11759e-06	7.14305e-06
ENSMMUG00000018139	518.609	1.698	0.348572	4.86958	1.11833e-06	7.14562e-06
ENSMMUG00000008604	101.884	1.88059	0.394874	4.86824	1.12595e-06	7.18987e-06
ENSMMUG00000038362	417.198	1.61637	0.337315	4.86627	1.13722e-06	7.25293e-06
ENSMMUG00000014940	8087.97	1.04318	0.218049	4.86571	1.14046e-06	7.27137e-06
ENSMMUG00000008125	226.693	1.94299	0.411845	4.86052	1.17076e-06	7.45765e-06
ENSMMUG00000012107	76.3576	1.81519	0.377409	4.85994	1.17422e-06	7.47056e-06
ENSMMUG00000010394	372.996	1.33412	0.278232	4.8596	1.17623e-06	7.48103e-06
ENSMMUG00000016407	309.06	1.55364	0.325947	4.85904	1.17957e-06	7.49999e-06
ENSMMUG00000015580	1188.87	1.15716	0.242086	4.85631	1.19594e-06	7.59712e-06
ENSMMUG00000022303	122.121	2.24201	0.501064	4.85599	1.19788e-06	7.6071e-06
ENSMMUG00000019678	809.106	1.30819	0.27378	4.85572	1.19949e-06	7.61263e-06
ENSMMUG00000008949	1750.64	1.10666	0.230188	4.85412	1.20923e-06	7.66979e-06
ENSMMUG00000025525	27.5363	2.52434	0.492706	4.85237	1.21992e-06	7.73053e-06
ENSMMUG00000009345	7631.64	0.754484	0.15673	4.85196	1.22247e-06	7.73972e-06
ENSMMUG00000021684	1973.62	1.86577	0.403127	4.85111	1.22775e-06	7.77062e-06
ENSMMUG00000006876	37470	0.623052	0.128126	4.85017	1.23358e-06	7.80514e-06
ENSMMUG00000021610	264.645	1.48322	0.310011	4.84927	1.23914e-06	7.83555e-06
ENSMMUG00000023423	258.648	1.63516	0.344011	4.8487	1.24275e-06	7.85405e-06
ENSMMUG00000013265	2755.2	0.642946	0.1331	4.84838	1.24472e-06	7.86367e-06
ENSMMUG00000017438	527.723	1.74454	0.370083	4.84832	1.24513e-06	7.86384e-06
ENSMMUG00000022601	1442.19	1.25754	0.263768	4.84703	1.25325e-06	7.91031e-06
ENSMMUG00000020861	276.543	2.06503	0.449898	4.84526	1.26448e-06	7.97395e-06
ENSMMUG00000017323	1171.05	1.6575	0.354909	4.84069	1.2939e-06	8.15452e-06
ENSMMUG00000015808	236.125	1.89942	0.408693	4.83842	1.30877e-06	8.23575e-06
ENSMMUG00000013606	816.961	1.07324	0.223713	4.83641	1.32206e-06	8.3143e-06
ENSMMUG00000014333	1893.14	0.736695	0.153004	4.83612	1.32401e-06	8.32406e-06
ENSMMUG00000004466	915.752	1.81264	0.373482	4.83131	1.35641e-06	8.52001e-06
ENSMMUG00000017793	452.31	1.99017	0.421092	4.82749	1.38265e-06	8.67174e-06
ENSMMUG00000023318	10276.7	0.8013	0.167159	4.82742	1.38311e-06	8.67202e-06
ENSMMUG00000004082	2770.63	1.13007	0.238512	4.82576	1.39469e-06	8.74199e-06
ENSMMUG00000030811	1287.54	0.80962	0.168809	4.82457	1.40305e-06	8.78906e-06
ENSMMUG00000010891	5970.5	1.43416	0.303223	4.82415	1.40604e-06	8.80513e-06
ENSMMUG00000011577	403.006	1.4628	0.311413	4.82327	1.41223e-06	8.84123e-06
ENSMMUG00000020047	718.165	0.883553	0.18455	4.8181	1.44935e-06	9.06544e-06
ENSMMUG00000047004	38.1568	2.40577	0.502608	4.81731	1.45509e-06	9.09586e-06
ENSMMUG00000014130	4414.67	1.19807	0.25211	4.81673	1.45931e-06	9.11399e-06
ENSMMUG00000008903	701.784	1.11933	0.235238	4.81652	1.4608e-06	9.12058e-06
ENSMMUG00000018237	3261.88	1.4822	0.309413	4.8161	1.4639e-06	9.13719e-06
ENSMMUG00000004491	4597.33	0.881898	0.184158	4.81477	1.47369e-06	9.18995e-06
ENSMMUG00000002339	2674.33	1.31679	0.278633	4.81452	1.47556e-06	9.1961e-06
ENSMMUG00000012539	1517.62	1.64761	0.348016	4.81457	1.47518e-06	9.1961e-06
ENSMMUG00000028999	282.991	1.25589	0.263133	4.81032	1.50691e-06	9.37464e-06
ENSMMUG00000007246	685.235	1.31545	0.275345	4.80887	1.51789e-06	9.4316e-06
ENSMMUG00000013501	367.097	1.49203	0.316688	4.80735	1.52945e-06	9.49777e-06
ENSMMUG00000022056	1143.37	1.0407	0.217973	4.80693	1.53265e-06	9.5148e-06
ENSMMUG00000006171	1497.94	1.51478	0.323319	4.80541	1.54432e-06	9.57865e-06
ENSMMUG00000043600	70.5225	1.5602	0.327192	4.80215	1.56968e-06	9.72723e-06
ENSMMUG00000007997	2521.07	1.89053	0.41341	4.79928	1.59236e-06	9.85898e-06
ENSMMUG00000008126	431.245	1.85817	0.406816	4.799	1.59458e-06	9.86975e-06
ENSMMUG00000009925	479.122	1.62082	0.347672	4.79623	1.61681e-06	9.99842e-06
ENSMMUG00000019704	661.08	1.06005	0.223743	4.79554	1.62235e-06	1.00297e-05
ENSMMUG00000001916	3557.58	1.05852	0.223112	4.79513	1.62567e-06	1.00472e-05
ENSMMUG00000002204	830.275	1.54087	0.328661	4.79154	1.65504e-06	1.02136e-05
ENSMMUG00000044826	411.49	1.0044	0.211745	4.78996	1.66813e-06	1.02913e-05
ENSMMUG00000013787	1320.63	0.894765	0.187673	4.78965	1.67071e-06	1.03041e-05
ENSMMUG00000013788	213.211	2.35962	0.509473	4.7884	1.68113e-06	1.03653e-05
ENSMMUG00000011473	2316.47	0.770612	0.161971	4.78273	1.72933e-06	1.06498e-05
ENSMMUG00000000455	8062.42	0.792088	0.166672	4.78263	1.73014e-06	1.06517e-05
ENSMMUG00000016711	306.513	1.8567	0.407139	4.78239	1.73227e-06	1.06617e-05
ENSMMUG00000001522	237.223	1.81453	0.382711	4.78035	1.74994e-06	1.07672e-05
ENSMMUG00000011472	802.5	1.01922	0.214796	4.77816	1.76907e-06	1.08752e-05
ENSMMUG00000007794	4333.71	1.3771	0.299425	4.777	1.7793e-06	1.09349e-05
ENSMMUG00000037464	248.992	1.86345	0.402839	4.77651	1.78367e-06	1.09585e-05
ENSMMUG00000000400	651.399	1.15858	0.24413	4.77552	1.79244e-06	1.10059e-05
ENSMMUG00000041185	122.067	2.10366	0.457659	4.77555	1.79216e-06	1.10059e-05
ENSMMUG00000032338	71.9587	1.91144	0.409778	4.77522	1.7951e-06	1.10189e-05
ENSMMUG00000023163	220.554	1.95882	0.421826	4.7741	1.80516e-06	1.10774e-05
ENSMMUG00000014831	4173.41	0.879956	0.186365	4.77053	1.83743e-06	1.12688e-05
ENSMMUG00000007593	1222.42	1.43591	0.299769	4.7698	1.84406e-06	1.13028e-05
ENSMMUG00000005998	268.007	1.55813	0.33846	4.76974	1.84461e-06	1.13028e-05
ENSMMUG00000009973	8853.29	1.61013	0.349113	4.76952	1.84664e-06	1.13119e-05
ENSMMUG00000023198	740.065	2.14804	0.484601	4.76905	1.85095e-06	1.1335e-05
ENSMMUG00000019330	272	1.27882	0.270858	4.76897	1.85174e-06	1.13364e-05
ENSMMUG00000042266	1007.94	1.16758	0.248064	4.76611	1.87814e-06	1.14845e-05
ENSMMUG00000049169	247.902	2.04061	0.466513	4.76482	1.8902e-06	1.15549e-05
ENSMMUG00000019526	1448.06	1.12998	0.240223	4.7645	1.89326e-06	1.15702e-05
ENSMMUG00000004051	298.885	1.79248	0.390203	4.76429	1.89523e-06	1.15754e-05
ENSMMUG00000013451	872.762	1.41173	0.302061	4.76419	1.89618e-06	1.15778e-05
ENSMMUG00000018221	688.526	2.01787	0.455459	4.76352	1.90244e-06	1.16126e-05
ENSMMUG00000003934	535.096	1.81869	0.402205	4.76337	1.90386e-06	1.16178e-05
ENSMMUG00000017619	177.119	1.42076	0.302629	4.7597	1.93884e-06	1.18174e-05
ENSMMUG00000006068	703.865	1.57323	0.336633	4.75775	1.95759e-06	1.19177e-05
ENSMMUG00000004956	986.275	0.632442	0.133183	4.75737	1.96129e-06	1.19368e-05
ENSMMUG00000000111	739.795	1.7877	0.37802	4.74892	2.04502e-06	1.24281e-05
ENSMMUG00000013917	1253.4	1.75226	0.379949	4.74764	2.05802e-06	1.24998e-05
ENSMMUG00000007001	4114.22	1.39455	0.299596	4.74748	2.05965e-06	1.2506e-05
ENSMMUG00000013386	2564.82	1.11437	0.237785	4.7474	2.06047e-06	1.25074e-05
ENSMMUG00000042157	938.06	1.03433	0.219704	4.74466	2.08853e-06	1.26703e-05
ENSMMUG00000003569	2410.6	1.88919	0.421455	4.74452	2.08999e-06	1.26754e-05
ENSMMUG00000011424	1451.97	1.14037	0.244747	4.74437	2.0916e-06	1.26815e-05
ENSMMUG00000001436	259.857	1.98127	0.428568	4.74347	2.10087e-06	1.27303e-05
ENSMMUG00000008790	8591.75	1.53871	0.333873	4.74338	2.10178e-06	1.27321e-05
ENSMMUG00000004818	10849.6	0.908873	0.191971	4.74285	2.10735e-06	1.27621e-05
ENSMMUG00000003142	630.29	1.59831	0.345754	4.73935	2.14402e-06	1.2969e-05
ENSMMUG00000044029	231.641	1.81467	0.391293	4.73936	2.1439e-06	1.2969e-05
ENSMMUG00000015107	456.894	1.76417	0.388364	4.73838	2.15438e-06	1.30241e-05
ENSMMUG00000021484	1886.52	0.785751	0.167083	4.73749	2.16377e-06	1.30733e-05
ENSMMUG00000021074	2062.02	1.1373	0.238269	4.73362	2.20554e-06	1.3314e-05
ENSMMUG00000022371	1138.38	1.103	0.235625	4.73288	2.21352e-06	1.33544e-05
ENSMMUG00000009128	5992.39	1.18993	0.255322	4.73114	2.23263e-06	1.34658e-05
ENSMMUG00000009801	594.177	2.12271	0.479222	4.72955	2.25014e-06	1.35596e-05
ENSMMUG00000047621	311.584	1.18933	0.251941	4.72896	2.25675e-06	1.35955e-05
ENSMMUG00000042886	1576.13	0.679187	0.144253	4.72654	2.28383e-06	1.37546e-05
ENSMMUG00000039446	2260.57	1.57982	0.344974	4.72497	2.30155e-06	1.38573e-05
ENSMMUG00000018419	2093.82	1.04614	0.223205	4.72445	2.3074e-06	1.38885e-05
ENSMMUG00000007954	902.562	1.25	0.269376	4.72391	2.31349e-06	1.39212e-05
ENSMMUG00000007242	1379.05	0.794544	0.168887	4.72281	2.32612e-06	1.3985e-05
ENSMMUG00000022875	482.818	1.25126	0.26256	4.72099	2.34699e-06	1.41023e-05
ENSMMUG00000031497	451.481	1.41104	0.304242	4.71977	2.36112e-06	1.4179e-05
ENSMMUG00000017177	5221.44	1.22343	0.263833	4.71767	2.38562e-06	1.4322e-05
ENSMMUG00000002579	189.291	2.30373	0.539049	4.71666	2.39744e-06	1.43805e-05
ENSMMUG00000020449	1193.23	0.78862	0.16769	4.71584	2.40718e-06	1.44306e-05
ENSMMUG00000002750	179.573	2.16849	0.514934	4.71043	2.472e-06	1.48021e-05
ENSMMUG00000032429	1140.22	1.29431	0.280851	4.70967	2.48123e-06	1.48531e-05
ENSMMUG00000010522	88.1506	2.10951	0.461756	4.70845	2.49609e-06	1.49334e-05
ENSMMUG00000002371	602.172	0.869044	0.186481	4.70715	2.51208e-06	1.50204e-05
ENSMMUG00000018930	1077.26	0.822183	0.175226	4.70665	2.51826e-06	1.5053e-05
ENSMMUG00000021312	4883.82	1.46328	0.315865	4.7041	2.54989e-06	1.52202e-05
ENSMMUG00000021660	271.708	1.48573	0.31978	4.70024	2.59852e-06	1.54882e-05
ENSMMUG00000002521	530.948	1.83334	0.401452	4.69968	2.60564e-06	1.55262e-05
ENSMMUG00000008242	3160.53	1.93176	0.422087	4.69924	2.61132e-06	1.55555e-05
ENSMMUG00000014056	1661.41	1.12786	0.241772	4.69858	2.61971e-06	1.56011e-05
ENSMMUG00000021517	5596.57	1.01335	0.217094	4.69535	2.66146e-06	1.5836e-05
ENSMMUG00000004164	327.643	1.38727	0.305475	4.69477	2.66906e-06	1.58768e-05
ENSMMUG00000011425	274.378	1.89505	0.430315	4.69447	2.673e-06	1.58956e-05
ENSMMUG00000003370	588.551	1.71381	0.38063	4.69431	2.67504e-06	1.58987e-05
ENSMMUG00000037904	773.644	0.791089	0.169412	4.69296	2.69286e-06	1.6e-05
ENSMMUG00000009969	1228.38	1.92768	0.45208	4.69268	2.69644e-06	1.60167e-05
ENSMMUG00000006957	3213.08	0.966888	0.207985	4.69069	2.72281e-06	1.61641e-05
ENSMMUG00000029776	145.313	2.26988	0.541664	4.68768	2.76319e-06	1.63803e-05
ENSMMUG00000008514	546.023	1.6875	0.369271	4.68632	2.78162e-06	1.64802e-05
ENSMMUG00000039116	2063.02	0.686153	0.146645	4.68596	2.78647e-06	1.64995e-05
ENSMMUG00000013646	2314.96	0.937672	0.202945	4.68597	2.78643e-06	1.64995e-05
ENSMMUG00000016290	855.36	1.08017	0.233557	4.6845	2.80638e-06	1.66127e-05
ENSMMUG00000012314	3780.23	1.41222	0.306493	4.67866	2.88755e-06	1.7061e-05
ENSMMUG00000045570	19.0275	3.2593	0.573729	4.67752	2.90369e-06	1.71398e-05
ENSMMUG00000023647	563.518	1.5402	0.341293	4.67704	2.91042e-06	1.71747e-05
ENSMMUG00000005818	3080.75	1.18792	0.25754	4.67591	2.92653e-06	1.72599e-05
ENSMMUG00000003659	376.839	1.40184	0.301606	4.67511	2.93794e-06	1.73174e-05
ENSMMUG00000015114	1148.71	1.42917	0.310746	4.67385	2.95604e-06	1.74043e-05
ENSMMUG00000016277	1086.24	1.22065	0.265374	4.67288	2.97007e-06	1.74723e-05
ENSMMUG00000040556	319.254	1.43076	0.313511	4.67288	2.97011e-06	1.74723e-05
ENSMMUG00000005237	715.205	1.16739	0.253273	4.67267	2.97304e-06	1.74846e-05
ENSMMUG00000019327	3333.83	0.562117	0.120664	4.67116	2.99502e-06	1.75989e-05
ENSMMUG00000008155	2556.57	2.02063	0.47041	4.66979	3.0151e-06	1.77119e-05
ENSMMUG00000043597	313.914	1.5751	0.347114	4.66854	3.03341e-06	1.78144e-05
ENSMMUG00000004378	3667.39	1.18398	0.259635	4.66785	3.04371e-06	1.78699e-05
ENSMMUG00000004327	473.467	1.90157	0.461327	4.66457	3.09267e-06	1.81353e-05
ENSMMUG00000014244	462.986	2.16494	0.532595	4.66419	3.09836e-06	1.81548e-05
ENSMMUG00000003191	345.348	1.76849	0.39032	4.66284	3.11869e-06	1.82687e-05
ENSMMUG00000007422	215.756	1.49255	0.328486	4.66166	3.13667e-06	1.83689e-05
ENSMMUG00000006109	71.6689	2.14013	0.45198	4.66153	3.13863e-06	1.83752e-05
ENSMMUG00000003221	739.089	1.69491	0.375528	4.66131	3.14211e-06	1.83828e-05
ENSMMUG00000019862	958.877	1.77061	0.389719	4.65692	3.2097e-06	1.87437e-05
ENSMMUG00000022430	31426.1	0.646309	0.139412	4.65575	3.22797e-06	1.88292e-05
ENSMMUG00000005733	58.6062	2.0712	0.449617	4.65511	3.2381e-06	1.88777e-05
ENSMMUG00000006847	141.088	1.15834	0.251114	4.65428	3.25121e-06	1.89488e-05
ENSMMUG00000006101	4955.35	0.980563	0.213526	4.65299	3.27159e-06	1.90409e-05
ENSMMUG00000009182	1966.45	1.09278	0.236774	4.65282	3.27425e-06	1.9051e-05
ENSMMUG00000014052	216.593	1.32889	0.289376	4.65251	3.27913e-06	1.90741e-05
ENSMMUG00000018245	269.11	1.63535	0.357926	4.65166	3.29274e-06	1.91479e-05
ENSMMUG00000010528	1088.68	1.68249	0.370889	4.65142	3.29657e-06	1.91648e-05
ENSMMUG00000047035	87.8814	2.15614	0.480962	4.64824	3.34787e-06	1.94304e-05
ENSMMUG00000022695	505.697	1.34744	0.292779	4.64719	3.36494e-06	1.95185e-05
ENSMMUG00000004437	6079.46	0.750714	0.162703	4.64259	3.4407e-06	1.99024e-05
ENSMMUG00000019628	450.055	1.90484	0.414591	4.64154	3.45829e-06	1.9993e-05
ENSMMUG00000022171	185.285	2.12814	0.492145	4.63943	3.49375e-06	2.01755e-05
ENSMMUG00000003696	195.155	1.52933	0.331883	4.63882	3.50401e-06	2.02292e-05
ENSMMUG00000020551	1329.98	1.74395	0.39835	4.63856	3.50841e-06	2.02489e-05
ENSMMUG00000012856	1006.66	1.75312	0.389897	4.63849	3.50962e-06	2.02503e-05
ENSMMUG00000012411	1199.09	1.03921	0.224438	4.63719	3.53185e-06	2.03616e-05
ENSMMUG00000011274	1600.81	0.931812	0.202074	4.63705	3.5341e-06	2.03689e-05
ENSMMUG00000020948	147.497	1.21109	0.262075	4.63551	3.56056e-06	2.05157e-05
ENSMMUG00000021012	214.798	1.88157	0.40023	4.63193	3.62265e-06	2.0833e-05
ENSMMUG00000020731	1195.23	1.13123	0.247257	4.62728	3.70495e-06	2.1271e-05
ENSMMUG00000022860	11682.9	0.624287	0.135479	4.62609	3.72634e-06	2.13878e-05
ENSMMUG00000001593	79.7221	1.86102	0.411433	4.62397	3.76469e-06	2.1596e-05
ENSMMUG00000012463	3075.13	0.955648	0.208076	4.62249	3.7917e-06	2.17389e-05
ENSMMUG00000013261	1156.99	1.00974	0.219727	4.62238	3.79364e-06	2.17441e-05
ENSMMUG00000007881	1716.77	1.3236	0.291067	4.622	3.80057e-06	2.17778e-05
ENSMMUG00000015144	943.261	0.712792	0.153939	4.61953	3.8461e-06	2.20205e-05
ENSMMUG00000013063	463.018	1.33959	0.293199	4.61831	3.86876e-06	2.21441e-05
ENSMMUG00000005482	5785.72	1.9234	0.444955	4.6164	3.90449e-06	2.23424e-05
ENSMMUG00000009389	39.2235	2.18683	0.469868	4.61614	3.90939e-06	2.23643e-05
ENSMMUG00000021601	203.698	1.78374	0.399899	4.6158	3.91587e-06	2.23912e-05
ENSMMUG00000042879	268.731	1.55966	0.34454	4.61318	3.96556e-06	2.26669e-05
ENSMMUG00000002147	2010.77	0.956545	0.209103	4.60776	4.07022e-06	2.32013e-05
ENSMMUG00000009667	835.728	1.31083	0.287787	4.60621	4.10083e-06	2.33565e-05
ENSMMUG00000030707	263.539	1.84109	0.411205	4.60594	4.10598e-06	2.33794e-05
ENSMMUG00000046281	216.657	1.00643	0.220498	4.60588	4.10732e-06	2.33807e-05
ENSMMUG00000017675	4227.12	1.35375	0.295208	4.60471	4.13048e-06	2.3506e-05
ENSMMUG00000006514	1775.36	1.01691	0.222688	4.60429	4.13876e-06	2.35467e-05
ENSMMUG00000005533	912.508	0.913499	0.199642	4.60338	4.15696e-06	2.36308e-05
ENSMMUG00000015450	2376.44	1.35989	0.29954	4.59887	4.24799e-06	2.41087e-05
ENSMMUG00000005244	397.208	1.45904	0.323315	4.59792	4.26732e-06	2.42052e-05
ENSMMUG00000013411	2028.2	1.71396	0.38517	4.59784	4.26901e-06	2.42082e-05
ENSMMUG00000018871	39951.8	0.718657	0.157489	4.59555	4.31619e-06	2.44423e-05
ENSMMUG00000018334	2824.55	1.34271	0.300021	4.59391	4.35018e-06	2.46214e-05
ENSMMUG00000004778	4374.94	0.624935	0.136858	4.58992	4.43425e-06	2.50767e-05
ENSMMUG00000044942	58.0775	2.64548	0.528376	4.58712	4.49393e-06	2.53797e-05
ENSMMUG00000018266	405.787	1.33529	0.296171	4.58672	4.50254e-06	2.54214e-05
ENSMMUG00000017125	1496.16	1.28837	0.285709	4.58558	4.5273e-06	2.55472e-05
ENSMMUG00000005793	549.837	2.13779	0.544523	4.58382	4.56547e-06	2.57416e-05
ENSMMUG00000042793	474.47	1.30342	0.289647	4.58308	4.58172e-06	2.58193e-05
ENSMMUG00000006906	1475.2	1.45829	0.318297	4.58116	4.62396e-06	2.60361e-05
ENSMMUG00000002080	2767.92	1.10981	0.245518	4.57953	4.66016e-06	2.62328e-05
ENSMMUG00000043117	40.2556	1.95479	0.425043	4.57918	4.66799e-06	2.62698e-05
ENSMMUG00000047120	890.978	0.816157	0.179	4.57812	4.69171e-06	2.6389e-05
ENSMMUG00000019676	1156.72	0.955652	0.21058	4.57733	4.7094e-06	2.64741e-05
ENSMMUG00000017312	3824.18	1.121	0.248389	4.57695	4.71804e-06	2.65155e-05
ENSMMUG00000018151	88.1509	1.60954	0.346642	4.57607	4.73784e-06	2.66196e-05
ENSMMUG00000006842	256.15	2.14678	0.542919	4.5729	4.81031e-06	2.69975e-05
ENSMMUG00000003201	3818.85	1.116	0.247564	4.57255	4.81834e-06	2.7028e-05
ENSMMUG00000039024	20.1432	2.79235	0.546782	4.57226	4.82503e-06	2.70509e-05
ENSMMUG00000018465	980.566	1.49024	0.330195	4.57179	4.83582e-06	2.70968e-05
ENSMMUG00000004240	357.105	2.1177	0.493369	4.57164	4.83923e-06	2.71013e-05
ENSMMUG00000043809	2684.61	0.801409	0.177304	4.57031	4.87002e-06	2.72517e-05
ENSMMUG00000023134	617.173	0.936533	0.206794	4.56955	4.88763e-06	2.73281e-05
ENSMMUG00000012696	6422.01	1.08798	0.240466	4.56808	4.92222e-06	2.75141e-05
ENSMMUG00000008268	6332.42	0.951794	0.210614	4.56749	4.93608e-06	2.75679e-05
ENSMMUG00000010433	8968.61	0.643344	0.141592	4.5668	4.95216e-06	2.76442e-05
ENSMMUG00000021600	277.548	1.70668	0.403141	4.56578	4.97644e-06	2.77574e-05
ENSMMUG00000021796	92.3193	2.33516	0.52383	4.56429	5.01176e-06	2.79394e-05
ENSMMUG00000042828	694.731	1.23773	0.274052	4.56375	5.02471e-06	2.7998e-05
ENSMMUG00000002820	2373.56	1.19844	0.265522	4.56344	5.03231e-06	2.80239e-05
ENSMMUG00000000763	2417.22	2.00404	0.446632	4.56286	5.04609e-06	2.80931e-05
ENSMMUG00000005845	308.763	2.07069	0.487309	4.5627	5.04988e-06	2.81066e-05
ENSMMUG00000043784	172.653	1.37972	0.304687	4.56247	5.05565e-06	2.81312e-05
ENSMMUG00000018610	15126.8	0.737778	0.162798	4.56079	5.09609e-06	2.8341e-05
ENSMMUG00000003276	265.023	3.19013	0.619847	4.55562	5.22311e-06	2.90086e-05
ENSMMUG00000015682	155.275	1.31018	0.291036	4.55532	5.23061e-06	2.90425e-05
ENSMMUG00000006164	1344.11	1.24034	0.276791	4.55383	5.26774e-06	2.9233e-05
ENSMMUG00000008643	1192.56	1.15631	0.25732	4.5529	5.2911e-06	2.93548e-05
ENSMMUG00000014506	330.833	1.60889	0.36668	4.55277	5.29435e-06	2.93649e-05
ENSMMUG00000048691	98.4351	1.74851	0.392748	4.55262	5.29823e-06	2.93787e-05
ENSMMUG00000006180	664.391	1.18611	0.263894	4.54907	5.38845e-06	2.9847e-05
ENSMMUG00000018744	675.522	0.882716	0.195826	4.54667	5.45016e-06	3.01406e-05
ENSMMUG00000022281	329.111	1.70201	0.384568	4.54558	5.47842e-06	3.02808e-05
ENSMMUG00000013039	1524	0.629362	0.138535	4.54461	5.50363e-06	3.0412e-05
ENSMMUG00000022516	176.144	1.09772	0.242542	4.54432	5.51122e-06	3.04459e-05
ENSMMUG00000035758	29.473	2.24698	0.478731	4.54337	5.53615e-06	3.05673e-05
ENSMMUG00000031111	505.38	1.26539	0.283717	4.54171	5.57996e-06	3.07847e-05
ENSMMUG00000012227	2306.77	0.97677	0.21767	4.54136	5.58927e-06	3.08278e-05
ENSMMUG00000040135	871.523	0.926231	0.2055	4.54033	5.61663e-06	3.09541e-05
ENSMMUG00000023610	373.53	1.58519	0.354276	4.54008	5.62316e-06	3.0974e-05
ENSMMUG00000020026	1370.98	1.20657	0.269103	4.53766	5.68807e-06	3.13146e-05
ENSMMUG00000029181	1866.67	1.26716	0.286018	4.53438	5.77719e-06	3.17127e-05
ENSMMUG00000010190	3185.73	1.35965	0.305167	4.53344	5.80312e-06	3.18382e-05
ENSMMUG00000011059	58.3839	2.54026	0.581138	4.53303	5.81436e-06	3.18871e-05
ENSMMUG00000016792	1087.29	1.42021	0.318128	4.53187	5.84638e-06	3.20397e-05
ENSMMUG00000010812	6731.63	0.609724	0.135266	4.52683	5.98758e-06	3.26947e-05
ENSMMUG00000016621	951.501	0.801184	0.177207	4.5257	6.0197e-06	3.28615e-05
ENSMMUG00000022683	55.3698	2.35868	0.546246	4.52555	6.02376e-06	3.28663e-05
ENSMMUG00000011918	8199.75	0.954989	0.216174	4.52539	6.0283e-06	3.28825e-05
ENSMMUG00000018338	1621.12	1.02362	0.230047	4.52433	6.05861e-06	3.30132e-05
ENSMMUG00000011937	1837.82	1.10604	0.246969	4.52434	6.05831e-06	3.30132e-05
ENSMMUG00000045485	49.018	2.45401	0.557537	4.52417	6.06325e-06	3.30298e-05
ENSMMUG00000040475	79.1648	1.72228	0.380826	4.51939	6.20176e-06	3.37047e-05
ENSMMUG00000003435	532.882	1.95414	0.642384	4.51783	6.24767e-06	3.39276e-05
ENSMMUG00000003851	5423.14	1.43311	0.326948	4.51659	6.28427e-06	3.41085e-05
ENSMMUG00000009274	127.474	2.24327	0.513697	4.51596	6.30311e-06	3.42018e-05
ENSMMUG00000023112	136.999	1.87518	0.437812	4.51076	6.45972e-06	3.49785e-05
ENSMMUG00000019108	3921.78	1.08374	0.243667	4.50992	6.48519e-06	3.50798e-05
ENSMMUG00000006823	24801.7	0.618266	0.137623	4.50965	6.49354e-06	3.51158e-05
ENSMMUG00000019684	870.753	1.99054	0.635586	4.50938	6.50159e-06	3.51502e-05
ENSMMUG00000017070	1593.34	0.748933	0.167063	4.50844	6.53062e-06	3.52928e-05
ENSMMUG00000027033	94.9546	1.251	0.280868	4.50842	6.53137e-06	3.52928e-05
ENSMMUG00000000956	2998.47	0.557998	0.124043	4.50827	6.53586e-06	3.53079e-05
ENSMMUG00000005767	632.402	0.894038	0.199623	4.50689	6.57853e-06	3.55199e-05
ENSMMUG00000014789	653.081	1.24792	0.282319	4.50635	6.59529e-06	3.56012e-05
ENSMMUG00000011477	1745.67	1.17935	0.267034	4.50617	6.60074e-06	3.56121e-05
ENSMMUG00000020124	322.683	2.04995	0.506915	4.50622	6.59939e-06	3.56121e-05
ENSMMUG00000043360	789.53	0.789965	0.176545	4.50569	6.6158e-06	3.56841e-05
ENSMMUG00000008007	149.31	1.23686	0.275734	4.50556	6.61967e-06	3.56957e-05
ENSMMUG00000006663	1173.9	1.07545	0.240834	4.50497	6.63815e-06	3.57767e-05
ENSMMUG00000022039	228.967	1.31633	0.293788	4.50483	6.64263e-06	3.57916e-05
ENSMMUG00000002116	2924.23	0.797937	0.177963	4.50398	6.66916e-06	3.59066e-05
ENSMMUG00000040001	166.143	1.60545	0.372245	4.5031	6.6969e-06	3.60466e-05
ENSMMUG00000001524	277.151	1.15889	0.259228	4.50281	6.70621e-06	3.60874e-05
ENSMMUG00000021173	5981.66	0.686309	0.153338	4.49773	6.86815e-06	3.69014e-05
ENSMMUG00000015022	170.376	1.6374	0.37567	4.49479	6.96381e-06	3.73963e-05
ENSMMUG00000008526	2036.7	0.694833	0.155559	4.49444	6.97528e-06	3.74286e-05
ENSMMUG00000013302	2966.24	1.20846	0.275142	4.49378	6.99706e-06	3.75357e-05
ENSMMUG00000002365	755.743	0.99708	0.224896	4.49346	7.00768e-06	3.75733e-05
ENSMMUG00000009792	12856.4	0.869107	0.194814	4.49126	7.08021e-06	3.79328e-05
ENSMMUG00000040266	553.256	2.07532	0.507	4.48993	7.12466e-06	3.81415e-05
ENSMMUG00000000304	479.442	1.56843	0.35543	4.48932	7.14498e-06	3.82305e-05
ENSMMUG00000032524	2888.45	2.16033	0.499658	4.48934	7.1444e-06	3.82305e-05
ENSMMUG00000017033	244.832	1.78217	0.410631	4.48824	7.18139e-06	3.84155e-05
ENSMMUG00000031015	97.0565	1.96705	0.465538	4.48767	7.20065e-06	3.85086e-05
ENSMMUG00000004071	2173.08	1.13377	0.25478	4.48724	7.21529e-06	3.85769e-05
ENSMMUG00000006411	409.519	0.821841	0.183183	4.48716	7.21781e-06	3.85805e-05
ENSMMUG00000003950	3318.54	0.74861	0.16781	4.48682	7.22936e-06	3.86124e-05
ENSMMUG00000021918	4944.4	0.850972	0.190871	4.48683	7.22911e-06	3.86124e-05
ENSMMUG00000002665	646.671	1.76161	0.409937	4.48401	7.32536e-06	3.90748e-05
ENSMMUG00000020721	161.27	1.63267	0.368201	4.48184	7.40032e-06	3.94646e-05
ENSMMUG00000004304	62102.7	0.586434	0.131453	4.47842	7.51986e-06	4.00712e-05
ENSMMUG00000020295	13185.7	0.647527	0.145094	4.47671	7.58009e-06	4.03714e-05
ENSMMUG00000009273	1080.11	0.811583	0.182315	4.47368	7.68842e-06	4.08513e-05
ENSMMUG00000003668	1961.93	1.17699	0.266091	4.47375	7.68599e-06	4.08513e-05
ENSMMUG00000028718	905.897	1.70122	0.413071	4.47364	7.68986e-06	4.08513e-05
ENSMMUG00000023372	594.724	0.913776	0.205183	4.47348	7.69563e-06	4.08715e-05
ENSMMUG00000006191	249.752	1.94578	0.454318	4.47241	7.73412e-06	4.10654e-05
ENSMMUG00000023315	58.2971	2.23606	0.533377	4.47219	7.74221e-06	4.10978e-05
ENSMMUG00000010689	2419.37	1.0155	0.2293	4.47128	7.77511e-06	4.12409e-05
ENSMMUG00000038031	115.317	2.1082	0.468749	4.46788	7.89992e-06	4.18815e-05
ENSMMUG00000045427	838.652	1.32839	0.305716	4.46758	7.91107e-06	4.19299e-05
ENSMMUG00000007397	1414.59	1.04574	0.236595	4.46392	8.04722e-06	4.26188e-05
ENSMMUG00000001201	1852.09	0.986317	0.223816	4.46224	8.11076e-06	4.28898e-05
ENSMMUG00000011845	478.051	1.1632	0.262706	4.46224	8.11056e-06	4.28898e-05
ENSMMUG00000001128	651.706	1.68222	0.399476	4.46032	8.18371e-06	4.32425e-05
ENSMMUG00000009829	269.544	1.70688	0.397258	4.45958	8.21193e-06	4.33585e-05
ENSMMUG00000015932	640.398	1.31452	0.300211	4.45892	8.23751e-06	4.34714e-05
ENSMMUG00000017535	217.138	2.03336	0.551904	4.45896	8.23569e-06	4.34714e-05
ENSMMUG00000017077	369.926	1.30176	0.29581	4.45689	8.31557e-06	4.385e-05
ENSMMUG00000004498	2584.1	0.82368	0.185655	4.45575	8.35988e-06	4.405e-05
ENSMMUG00000047800	4644.3	0.805979	0.182248	4.45241	8.491e-06	4.47183e-05
ENSMMUG00000003961	824.844	1.74321	0.403792	4.44978	8.59574e-06	4.5224e-05
ENSMMUG00000012967	410.645	1.08063	0.246424	4.44926	8.61654e-06	4.53105e-05
[truncated: 2,607 more rows]

## Sheet: e92WT(SVZ<CP)
Ensembl GeneID	baseMean	log2FoldChange(SVZ<CP)	lfcSE	stat	pvalue	padj
ENSMMUG00000003676	2666.67	-6.39314	0.27596	-23.2587	1.16023e-119	2.47534e-115
ENSMMUG00000019398	4358.97	-2.66642	0.130548	-20.4368	7.87847e-93	5.60291e-89
ENSMMUG00000012278	728.06	-5.55218	0.290236	-19.2528	1.3371e-82	2.8527e-79
ENSMMUG00000037547	2871.04	-4.16217	0.221628	-18.9582	3.78171e-80	6.72356e-77
ENSMMUG00000013015	8757.55	-2.54188	0.148624	-17.1797	3.76731e-66	4.4653e-63
ENSMMUG00000007584	1571.48	-8.1206	0.482016	-16.5553	1.46647e-61	1.30363e-58
ENSMMUG00000010200	7258.52	-2.95365	0.179798	-16.5248	2.43228e-61	1.99587e-58
ENSMMUG00000046254	10754.2	-5.64692	0.351167	-16.2426	2.52211e-59	1.53741e-56
ENSMMUG00000019836	41724.3	-4.56181	0.285381	-16.188	6.1282e-59	3.35244e-56
ENSMMUG00000000130	2065.96	-3.05192	0.19123	-16.0313	7.72295e-58	4.11923e-55
ENSMMUG00000021378	1737.05	-7.01679	0.440733	-16.0087	1.11062e-57	5.7793e-55
ENSMMUG00000030786	786.483	-4.0974	0.265968	-15.573	1.1103e-54	5.04003e-52
ENSMMUG00000011345	2155.71	-3.05648	0.200191	-15.3311	4.74018e-53	1.94484e-50
ENSMMUG00000005066	880.197	-4.38122	0.289458	-15.2626	1.35688e-52	5.36094e-50
ENSMMUG00000040238	4375.37	-2.23401	0.147973	-15.1283	1.05401e-51	3.81139e-49
ENSMMUG00000016390	3040.23	-5.08629	0.34006	-15.0334	4.43891e-51	1.50324e-48
ENSMMUG00000009922	1042.82	-3.29325	0.221094	-14.9514	1.52556e-50	4.8579e-48
ENSMMUG00000007457	5354.7	-3.09611	0.210977	-14.6859	7.9329e-49	2.38378e-46
ENSMMUG00000016195	379.144	-3.60323	0.24881	-14.6638	1.09988e-48	3.21452e-46
ENSMMUG00000016187	15508.7	-4.86509	0.336116	-14.5578	5.21098e-48	1.46285e-45
ENSMMUG00000007998	9161.73	-3.89945	0.270022	-14.5365	7.11124e-48	1.97037e-45
ENSMMUG00000015412	1182.07	-7.57567	0.523044	-14.2476	4.64214e-46	1.17905e-43
ENSMMUG00000048425	83712.6	-2.65943	0.188828	-14.152	1.81434e-45	4.301e-43
ENSMMUG00000022248	2683.9	-3.44425	0.246954	-14.0257	1.08527e-44	2.38703e-42
ENSMMUG00000006139	14250.9	-1.70391	0.122202	-13.9713	2.33475e-44	4.9812e-42
ENSMMUG00000018186	121.965	-5.39521	0.381907	-13.8437	1.38925e-43	2.7962e-41
ENSMMUG00000012307	1426.57	-5.11853	0.376609	-13.8247	1.80983e-43	3.60867e-41
ENSMMUG00000011607	2074.1	-4.22978	0.308734	-13.822	1.8783e-43	3.71052e-41
ENSMMUG00000022950	10392.9	-2.3753	0.175307	-13.6147	3.2768e-42	6.07918e-40
ENSMMUG00000012163	1870.11	-2.11138	0.155955	-13.5758	5.57096e-42	9.85571e-40
ENSMMUG00000009584	10460.9	-2.08895	0.15599	-13.4354	3.74862e-41	6.24819e-39
ENSMMUG00000017383	9608.79	-2.27115	0.171185	-13.3354	1.44045e-40	2.34595e-38
ENSMMUG00000048987	378.008	-2.51575	0.189605	-13.3322	1.50479e-40	2.43218e-38
ENSMMUG00000022995	3766.81	-3.33971	0.25402	-13.1812	1.1262e-39	1.69208e-37
ENSMMUG00000018024	619.487	-6.12303	0.465769	-13.1617	1.45808e-39	2.16029e-37
ENSMMUG00000020987	4718.37	-5.65925	0.4357	-13.1465	1.7814e-39	2.62112e-37
ENSMMUG00000009844	7127.86	-2.66324	0.205298	-13.0677	5.03873e-39	7.21486e-37
ENSMMUG00000018257	11119.8	-3.50444	0.271032	-13.0317	8.07922e-39	1.14152e-36
ENSMMUG00000014601	1574.93	-2.93853	0.226734	-13.0257	8.74143e-39	1.21894e-36
ENSMMUG00000020350	6939.36	-2.31951	0.178321	-13.0178	9.69805e-39	1.34356e-36
ENSMMUG00000003563	476.337	-7.94617	0.55996	-12.9546	2.21296e-38	3.02717e-36
ENSMMUG00000000795	824.931	-3.35291	0.259566	-12.9546	2.21344e-38	3.02717e-36
ENSMMUG00000001820	919.84	-5.01146	0.386444	-12.8957	4.7566e-38	6.34263e-36
ENSMMUG00000049227	1395.33	-3.75803	0.295178	-12.8768	6.08251e-38	8.06027e-36
ENSMMUG00000016647	1565.24	-3.91444	0.305539	-12.872	6.47309e-38	8.5249e-36
ENSMMUG00000017633	2481.83	-1.61766	0.125931	-12.864	7.1782e-38	9.39552e-36
ENSMMUG00000004756	16035.9	-1.77579	0.139521	-12.7747	2.27141e-37	2.88456e-35
ENSMMUG00000013737	696.408	-3.34242	0.264222	-12.7113	5.11844e-37	6.31224e-35
ENSMMUG00000007039	4888.94	-2.57851	0.206374	-12.5451	4.22816e-36	5.03954e-34
ENSMMUG00000011704	3062.89	-3.67369	0.296557	-12.5025	7.23607e-36	8.52936e-34
ENSMMUG00000010664	828.238	-4.91151	0.393976	-12.4884	8.64231e-36	1.00209e-33
ENSMMUG00000007090	18143.4	-2.70952	0.218098	-12.4562	1.29351e-35	1.47578e-33
ENSMMUG00000020953	196.583	-5.52677	0.4495	-12.2626	1.43865e-34	1.52704e-32
ENSMMUG00000013847	366.535	-6.69097	0.538464	-12.1633	4.8746e-34	5.09802e-32
ENSMMUG00000031678	654.772	-2.38231	0.197317	-12.1165	8.64184e-34	8.86411e-32
ENSMMUG00000020654	6815.86	-1.75893	0.14632	-12.0655	1.60623e-33	1.60136e-31
ENSMMUG00000043280	3117.6	-1.55305	0.129343	-12.0596	1.72719e-33	1.706e-31
ENSMMUG00000045772	5273.22	-1.9549	0.163436	-12.0016	3.48585e-33	3.41149e-31
ENSMMUG00000014176	442.208	-4.93294	0.417244	-11.9927	3.88226e-33	3.76491e-31
ENSMMUG00000019125	168.495	-5.84749	0.482161	-11.9615	5.65644e-33	5.43604e-31
ENSMMUG00000015548	6579.73	-2.98651	0.25189	-11.9598	5.76895e-33	5.51931e-31
ENSMMUG00000022529	2880.12	-4.90034	0.424127	-11.8538	2.05723e-32	1.85194e-30
ENSMMUG00000003180	1994.44	-3.51544	0.300503	-11.8154	3.24821e-32	2.87554e-30
ENSMMUG00000020471	5802.92	-6.01989	0.514234	-11.7876	4.52201e-32	3.95398e-30
ENSMMUG00000007322	469.964	-4.86969	0.420281	-11.7785	5.04067e-32	4.3895e-30
ENSMMUG00000003357	21046.8	-1.40288	0.119645	-11.7477	7.25645e-32	6.21752e-30
ENSMMUG00000005782	1173.37	-2.84391	0.24522	-11.6386	2.62359e-31	2.12024e-29
ENSMMUG00000008151	11697.9	-3.03489	0.261617	-11.6268	3.01121e-31	2.4152e-29
ENSMMUG00000046541	3543.89	-3.57828	0.309619	-11.6253	3.06482e-31	2.44899e-29
ENSMMUG00000022110	2684.51	-3.45299	0.29917	-11.6037	3.94589e-31	3.12957e-29
ENSMMUG00000019967	2887.59	-6.34364	0.555658	-11.5908	4.58836e-31	3.62566e-29
ENSMMUG00000044958	860.699	-2.5102	0.218865	-11.5874	4.77533e-31	3.75947e-29
ENSMMUG00000011907	470.045	-3.39577	0.297306	-11.5436	7.94838e-31	6.06714e-29
ENSMMUG00000016063	534.637	-5.12155	0.446669	-11.528	9.53421e-31	7.23887e-29
ENSMMUG00000019605	17644.1	-2.10244	0.182883	-11.5117	1.15209e-30	8.71627e-29
ENSMMUG00000046616	1959.75	-5.27309	0.461576	-11.5107	1.16496e-30	8.78252e-29
ENSMMUG00000009945	19566.8	-1.86478	0.163019	-11.4818	1.62857e-30	1.21914e-28
ENSMMUG00000012069	1096.6	-2.3366	0.205263	-11.4473	2.42687e-30	1.79782e-28
ENSMMUG00000041092	302.046	-4.52183	0.396027	-11.4278	3.03734e-30	2.22686e-28
ENSMMUG00000010729	2064.63	-3.36138	0.296539	-11.3928	4.53935e-30	3.29411e-28
ENSMMUG00000011648	6650.8	-1.34685	0.118525	-11.3914	4.61606e-30	3.33842e-28
ENSMMUG00000001054	20358.2	-2.42332	0.214691	-11.367	6.10655e-30	4.37192e-28
ENSMMUG00000044910	4599.83	-2.13218	0.189071	-11.3582	6.75286e-30	4.81847e-28
ENSMMUG00000014646	450.885	-5.44559	0.483294	-11.3576	6.80234e-30	4.83644e-28
ENSMMUG00000014175	756.418	-2.91221	0.256329	-11.3573	6.82339e-30	4.83644e-28
ENSMMUG00000021079	7514.77	-2.43973	0.216579	-11.3442	7.92636e-30	5.58115e-28
ENSMMUG00000022417	8312.18	-2.12912	0.18877	-11.3274	9.60594e-30	6.68268e-28
ENSMMUG00000016942	4100.62	-2.94989	0.26159	-11.3227	1.01299e-29	7.01691e-28
ENSMMUG00000015292	939.677	-2.77659	0.246537	-11.3031	1.26683e-29	8.7469e-28
ENSMMUG00000016884	786.514	-3.69831	0.328503	-11.2903	1.46618e-29	1.0026e-27
ENSMMUG00000020052	2041.41	-2.54859	0.227998	-11.2411	2.56222e-29	1.7299e-27
ENSMMUG00000021942	4438.51	-1.09923	0.098117	-11.2311	2.86826e-29	1.93042e-27
ENSMMUG00000010895	10657.4	-3.87023	0.349853	-11.1938	4.37358e-29	2.90687e-27
ENSMMUG00000045011	1239.79	-2.12931	0.190754	-11.1917	4.47736e-29	2.9666e-27
ENSMMUG00000014830	13956.9	-3.77054	0.340493	-11.1889	4.61999e-29	3.05162e-27
ENSMMUG00000012590	683.046	-1.98983	0.179113	-11.1517	7.02864e-29	4.59988e-27
ENSMMUG00000001917	1998.32	-5.81512	0.522633	-11.1456	7.52184e-29	4.9076e-27
ENSMMUG00000046992	2545.01	-2.102	0.189907	-11.1345	8.51987e-29	5.52497e-27
ENSMMUG00000012293	1985.84	-3.19504	0.288589	-11.1328	8.68787e-29	5.61684e-27
ENSMMUG00000003348	10446.2	-5.85825	0.533377	-11.1178	1.02724e-28	6.56408e-27
ENSMMUG00000016480	10619.8	-4.50733	0.406693	-11.1058	1.17516e-28	7.43975e-27
ENSMMUG00000023517	5139.84	-4.86953	0.452102	-11.0865	1.45838e-28	9.15136e-27
ENSMMUG00000010881	341.69	-5.34196	0.48419	-11.0807	1.5564e-28	9.73779e-27
ENSMMUG00000011410	711.142	-4.44899	0.40067	-11.0675	1.80309e-28	1.12155e-26
ENSMMUG00000000603	3999.73	-5.27021	0.480061	-11.0583	1.99891e-28	1.23973e-26
ENSMMUG00000010703	2927	-2.66981	0.243732	-11.0319	2.68142e-28	1.64865e-26
ENSMMUG00000015661	701.309	-4.97266	0.452344	-11.0281	2.79631e-28	1.71435e-26
ENSMMUG00000000433	1759.86	-2.56883	0.233731	-11.0241	2.92546e-28	1.78839e-26
ENSMMUG00000000635	1524.5	-4.9043	0.451758	-11.023	2.95995e-28	1.8043e-26
ENSMMUG00000013538	1036.31	-3.20052	0.292267	-11.0027	3.70662e-28	2.22762e-26
ENSMMUG00000004094	10649.5	-3.25278	0.299643	-10.9887	4.33127e-28	2.58845e-26
ENSMMUG00000003041	1146.01	-4.55326	0.419256	-10.9158	9.69165e-28	5.6341e-26
ENSMMUG00000004712	15977.9	-4.71748	0.434697	-10.8964	1.19859e-27	6.91135e-26
ENSMMUG00000031557	109.707	-4.5493	0.416013	-10.8913	1.2677e-27	7.29014e-26
ENSMMUG00000009084	343.365	-2.26193	0.209887	-10.8647	1.69837e-27	9.71439e-26
ENSMMUG00000017583	9453.42	-1.70363	0.157759	-10.8585	1.81698e-27	1.0365e-25
ENSMMUG00000018657	3871.04	-2.89222	0.269038	-10.858	1.82787e-27	1.03994e-25
ENSMMUG00000008916	915.067	-2.52887	0.233245	-10.8499	1.99726e-27	1.13329e-25
ENSMMUG00000009988	13397.4	-4.44602	0.412182	-10.8338	2.37988e-27	1.34324e-25
ENSMMUG00000016698	1707.38	-2.8288	0.263597	-10.8078	3.16163e-27	1.75204e-25
ENSMMUG00000011532	6826.5	-2.81143	0.263274	-10.7432	6.38213e-27	3.48242e-25
ENSMMUG00000023143	1023.3	-2.18181	0.204385	-10.73	7.36251e-27	4.00712e-25
ENSMMUG00000014892	3142.76	-1.96336	0.183453	-10.7204	8.16313e-27	4.43156e-25
ENSMMUG00000005915	8067.17	-4.31487	0.413513	-10.7197	8.23111e-27	4.45712e-25
ENSMMUG00000004600	2310.69	-2.0972	0.196092	-10.7143	8.72099e-27	4.71044e-25
ENSMMUG00000019467	2280.29	-1.84436	0.172643	-10.702	9.96035e-27	5.35275e-25
ENSMMUG00000010579	1295.16	-4.26809	0.403259	-10.643	1.88051e-26	9.85766e-25
ENSMMUG00000043682	3379.82	-1.37677	0.130119	-10.5908	3.28837e-26	1.71534e-24
ENSMMUG00000001776	8378.7	-2.68127	0.256025	-10.5715	4.04091e-26	2.07742e-24
ENSMMUG00000015260	8425.58	-2.55211	0.243087	-10.5434	5.44955e-26	2.76167e-24
ENSMMUG00000021577	5952.17	-1.74819	0.165872	-10.5352	5.94487e-26	2.99136e-24
ENSMMUG00000008515	3603	-3.15116	0.303051	-10.5042	8.25994e-26	4.11743e-24
ENSMMUG00000021759	841.787	-2.28638	0.219495	-10.4658	1.24001e-25	6.13822e-24
ENSMMUG00000030395	276.895	-3.68543	0.354169	-10.4611	1.30328e-25	6.43644e-24
ENSMMUG00000001782	10168	-3.71617	0.360933	-10.4403	1.62264e-25	7.97675e-24
ENSMMUG00000016712	586.649	-3.99767	0.386827	-10.4143	2.13404e-25	1.04187e-23
ENSMMUG00000008549	407.762	-5.77371	0.556581	-10.3441	4.45082e-25	2.12435e-23
ENSMMUG00000023627	641.862	-2.66905	0.258075	-10.3307	5.11843e-25	2.41597e-23
ENSMMUG00000015484	1290.54	-5.8043	0.56634	-10.3068	6.56836e-25	3.06643e-23
ENSMMUG00000001312	2192.37	-2.458	0.239614	-10.3001	7.03568e-25	3.26318e-23
ENSMMUG00000048976	1731.41	-4.10884	0.405943	-10.2983	7.17009e-25	3.3183e-23
ENSMMUG00000007273	5016.21	-1.96378	0.192504	-10.2918	7.67063e-25	3.51942e-23
ENSMMUG00000046993	63.851	-4.6206	0.443625	-10.2678	9.83909e-25	4.4854e-23
ENSMMUG00000016122	1818.06	-2.3714	0.232344	-10.2571	1.09923e-24	4.98979e-23
ENSMMUG00000044197	2174.44	-5.40802	0.526399	-10.2412	1.2968e-24	5.86169e-23
ENSMMUG00000015512	4089.28	-2.4394	0.238965	-10.2385	1.33304e-24	6.01278e-23
ENSMMUG00000021986	40986.7	-1.57126	0.154281	-10.2311	1.43822e-24	6.4735e-23
ENSMMUG00000016306	2710.82	-1.6747	0.164014	-10.2303	1.45094e-24	6.517e-23
ENSMMUG00000011097	2466.94	-3.96873	0.38841	-10.2109	1.77184e-24	7.90843e-23
ENSMMUG00000001845	3818.3	-3.09978	0.307875	-10.2078	1.83019e-24	8.15179e-23
ENSMMUG00000012811	22733.1	-2.08647	0.205046	-10.1958	2.07103e-24	9.20528e-23
ENSMMUG00000014555	1775.72	-2.51048	0.248665	-10.1826	2.37024e-24	1.04915e-22
ENSMMUG00000005016	1135.07	-3.91135	0.387965	-10.176	2.53781e-24	1.11638e-22
ENSMMUG00000041595	11874.3	-2.07548	0.205309	-10.1589	3.02517e-24	1.3253e-22
ENSMMUG00000029064	1131.48	-6.02203	0.584422	-10.1356	3.83828e-24	1.66781e-22
ENSMMUG00000018824	1613.23	-1.44082	0.142325	-10.1266	4.2114e-24	1.81883e-22
ENSMMUG00000002854	1629.68	-3.454	0.344069	-10.124	4.32207e-24	1.86286e-22
ENSMMUG00000008694	1065.16	-4.06981	0.406466	-10.1213	4.44436e-24	1.9117e-22
ENSMMUG00000012484	5474.93	-2.38717	0.238051	-10.1149	4.74656e-24	2.03758e-22
ENSMMUG00000037849	198.45	-5.65452	0.55856	-10.1129	4.84486e-24	2.07144e-22
ENSMMUG00000009683	8661.11	-3.33486	0.333526	-10.0734	7.2452e-24	3.07309e-22
ENSMMUG00000002321	2037.86	-4.1988	0.416852	-10.0684	7.62285e-24	3.22685e-22
ENSMMUG00000021498	2260.4	-1.21222	0.121064	-10.0566	8.59537e-24	3.63133e-22
ENSMMUG00000006120	3170.97	-2.75898	0.276962	-10.0526	8.94413e-24	3.77121e-22
ENSMMUG00000002440	10532.1	-1.92162	0.191781	-10.0451	9.65118e-24	4.0613e-22
ENSMMUG00000017180	2280.7	-4.25637	0.431785	-10.038	1.03777e-23	4.34132e-22
ENSMMUG00000002427	1206.8	-3.59724	0.364503	-9.99452	1.61063e-23	6.62094e-22
ENSMMUG00000044056	3786.33	-2.38933	0.24148	-9.98863	1.70924e-23	6.98764e-22
ENSMMUG00000016703	6775.6	-1.62806	0.163869	-9.98363	1.7977e-23	7.33344e-22
ENSMMUG00000004064	5314.04	-1.16181	0.116696	-9.98047	1.85581e-23	7.55607e-22
ENSMMUG00000039139	3765.15	-1.9962	0.201292	-9.9781	1.9008e-23	7.7245e-22
ENSMMUG00000037770	343.491	-4.90052	0.494262	-9.95625	2.36817e-23	9.56912e-22
ENSMMUG00000002660	8529.43	-3.11832	0.316798	-9.93905	2.81512e-23	1.12684e-21
ENSMMUG00000004614	589.738	-2.32213	0.23374	-9.93824	2.83787e-23	1.13382e-21
ENSMMUG00000009029	5324.34	-1.44665	0.146137	-9.93643	2.89011e-23	1.15253e-21
ENSMMUG00000049074	965.42	-1.67791	0.169705	-9.93354	2.97501e-23	1.18197e-21
ENSMMUG00000009475	531.866	-3.58838	0.364834	-9.92128	3.3642e-23	1.32917e-21
ENSMMUG00000020114	1259.21	-4.30487	0.437288	-9.90154	4.099e-23	1.60758e-21
ENSMMUG00000005598	3966.57	-1.44728	0.146328	-9.89724	4.27921e-23	1.67517e-21
ENSMMUG00000008462	2024.55	-4.05353	0.409038	-9.89367	4.43451e-23	1.73279e-21
ENSMMUG00000004559	375.305	-1.71204	0.173295	-9.86579	5.85724e-23	2.25161e-21
ENSMMUG00000046106	3161.88	-3.9785	0.408851	-9.8551	6.51528e-23	2.49557e-21
ENSMMUG00000046292	1881.68	-2.6183	0.26706	-9.85358	6.61481e-23	2.52916e-21
ENSMMUG00000008924	472.026	-2.20818	0.225202	-9.83072	8.30191e-23	3.16854e-21
ENSMMUG00000022648	2486.11	-2.27481	0.233988	-9.8226	8.99885e-23	3.4162e-21
ENSMMUG00000012283	8568.42	-2.70874	0.278498	-9.82231	9.02524e-23	3.42014e-21
ENSMMUG00000015774	2028.35	-2.57483	0.265234	-9.81173	1.00234e-22	3.78493e-21
ENSMMUG00000016854	811.542	-5.22896	0.533182	-9.80793	1.04082e-22	3.91637e-21
ENSMMUG00000041388	6781.15	-2.85425	0.293418	-9.80768	1.04341e-22	3.91923e-21
ENSMMUG00000019383	1283.81	-5.16885	0.538109	-9.80691	1.05139e-22	3.94226e-21
ENSMMUG00000015931	1657.5	-2.19904	0.224658	-9.80654	1.05529e-22	3.94991e-21
ENSMMUG00000002195	107.263	-3.60853	0.376253	-9.80339	1.08874e-22	4.068e-21
ENSMMUG00000014363	12484.5	-1.95824	0.200319	-9.80086	1.11627e-22	4.16357e-21
ENSMMUG00000003482	2795.89	-3.47346	0.359869	-9.7754	1.43589e-22	5.30932e-21
ENSMMUG00000023249	345.012	-2.09343	0.216509	-9.77062	1.50527e-22	5.53705e-21
ENSMMUG00000041688	2130.08	-1.97596	0.204751	-9.75804	1.70424e-22	6.23671e-21
ENSMMUG00000021442	1501.04	-5.44238	0.565918	-9.7445	1.94736e-22	7.07782e-21
ENSMMUG00000001940	25960.9	-2.70324	0.279951	-9.73892	2.0573e-22	7.45204e-21
ENSMMUG00000010154	785.724	-2.25313	0.232761	-9.71007	2.73147e-22	9.81074e-21
ENSMMUG00000022079	2623.53	-2.61507	0.27149	-9.70507	2.86884e-22	1.02696e-20
ENSMMUG00000012572	641.961	-4.0225	0.42468	-9.68393	3.52892e-22	1.26113e-20
ENSMMUG00000000384	670.393	-3.70342	0.393715	-9.67808	3.73681e-22	1.33096e-20
ENSMMUG00000014433	11807.4	-1.49672	0.155064	-9.67705	3.77464e-22	1.3422e-20
ENSMMUG00000006528	124.958	-3.37802	0.35548	-9.66605	4.20297e-22	1.49202e-20
ENSMMUG00000000180	588.287	-2.7384	0.285229	-9.66341	4.31274e-22	1.52591e-20
ENSMMUG00000012781	140.713	-5.00853	0.518114	-9.66146	4.39533e-22	1.55256e-20
ENSMMUG00000032017	4209.83	-3.9766	0.417975	-9.64217	5.30561e-22	1.86176e-20
ENSMMUG00000045043	234.611	-4.13933	0.426859	-9.63743	5.55605e-22	1.94177e-20
ENSMMUG00000002103	13923	-2.11575	0.220147	-9.63734	5.56091e-22	1.94177e-20
ENSMMUG00000019253	2203.78	-1.83697	0.191789	-9.62866	6.05118e-22	2.10607e-20
ENSMMUG00000022689	1843.56	-2.34989	0.246007	-9.62832	6.07134e-22	2.10621e-20
ENSMMUG00000002320	68549.3	-1.55807	0.162804	-9.62642	6.18471e-22	2.14206e-20
ENSMMUG00000000291	2516.25	-3.26192	0.343002	-9.62042	6.55621e-22	2.26338e-20
ENSMMUG00000048534	74.2228	-4.96523	0.507943	-9.61383	6.99025e-22	2.40544e-20
ENSMMUG00000021183	9952.19	-2.7538	0.289596	-9.58891	8.90245e-22	3.04381e-20
ENSMMUG00000006285	1310.88	-3.76533	0.397279	-9.58818	8.96518e-22	3.06035e-20
ENSMMUG00000011650	6663.91	-1.99586	0.208736	-9.58391	9.3435e-22	3.1844e-20
ENSMMUG00000007398	1274.58	-2.60179	0.275535	-9.58202	9.51646e-22	3.23818e-20
ENSMMUG00000000779	12769.7	-1.37863	0.144645	-9.57723	9.96822e-22	3.38111e-20
ENSMMUG00000011995	2764.74	-1.64704	0.173447	-9.56473	1.12499e-21	3.80375e-20
ENSMMUG00000011798	18732.1	-1.14787	0.120495	-9.55771	1.20394e-21	4.06424e-20
ENSMMUG00000042439	3276.5	-2.21271	0.232866	-9.54943	1.3041e-21	4.38158e-20
ENSMMUG00000017004	932.099	-1.63889	0.172049	-9.54434	1.36983e-21	4.58796e-20
ENSMMUG00000030920	1662.28	-2.38667	0.252858	-9.52173	1.7032e-21	5.66892e-20
ENSMMUG00000004949	336.954	-4.2055	0.440791	-9.51424	1.83046e-21	6.07354e-20
ENSMMUG00000013071	48306.2	-2.49283	0.264718	-9.51247	1.86195e-21	6.16842e-20
ENSMMUG00000000527	2015.05	-4.59585	0.486821	-9.49839	2.13154e-21	7.00714e-20
ENSMMUG00000006397	7136.4	-1.44587	0.153029	-9.49844	2.13062e-21	7.00714e-20
ENSMMUG00000015334	1219.26	-2.92746	0.312039	-9.48454	2.43462e-21	7.96666e-20
ENSMMUG00000007401	410.805	-3.11892	0.332924	-9.47232	2.73702e-21	8.91517e-20
ENSMMUG00000013032	3351.95	-4.6986	0.494005	-9.46754	2.86521e-21	9.31848e-20
ENSMMUG00000010238	2578.66	-2.00526	0.21198	-9.46586	2.91157e-21	9.44047e-20
ENSMMUG00000013670	167.135	-4.35151	0.462984	-9.46433	2.95451e-21	9.53624e-20
ENSMMUG00000001297	25333.2	-1.89976	0.202492	-9.46433	2.95437e-21	9.53624e-20
ENSMMUG00000013895	10937.1	-1.70652	0.181953	-9.46249	3.0071e-21	9.69131e-20
ENSMMUG00000042036	10352.9	-3.22939	0.345274	-9.45384	3.26611e-21	1.05102e-19
ENSMMUG00000041101	6146.57	-2.32719	0.247765	-9.45288	3.29628e-21	1.05913e-19
ENSMMUG00000010805	19438.1	-1.5062	0.160151	-9.44779	3.4607e-21	1.11029e-19
ENSMMUG00000022526	34524.2	-4.31363	0.463368	-9.44528	3.54462e-21	1.1355e-19
ENSMMUG00000014720	1385.77	-1.27339	0.135263	-9.43702	3.83535e-21	1.22496e-19
ENSMMUG00000010696	6523.91	-1.52897	0.162985	-9.43168	4.03577e-21	1.28512e-19
ENSMMUG00000020959	198.915	-4.66958	0.49637	-9.42487	4.30635e-21	1.3672e-19
ENSMMUG00000011475	19077.1	-3.31059	0.356985	-9.40438	5.23358e-21	1.6542e-19
ENSMMUG00000004784	1679.07	-1.60033	0.171269	-9.38053	6.5641e-21	2.05345e-19
ENSMMUG00000017380	900.324	-2.40149	0.256487	-9.37994	6.60094e-21	2.06195e-19
ENSMMUG00000017921	72741.4	-1.84389	0.19786	-9.37766	6.74543e-21	2.104e-19
ENSMMUG00000003702	46881.7	-1.27977	0.137023	-9.37681	6.79982e-21	2.11787e-19
ENSMMUG00000022879	6440.85	-2.00784	0.215374	-9.36802	7.39032e-21	2.29843e-19
ENSMMUG00000030964	11909.1	-1.09529	0.11716	-9.36675	7.4801e-21	2.31959e-19
ENSMMUG00000013519	21840.9	-1.74692	0.186555	-9.36527	7.58535e-21	2.34541e-19
ENSMMUG00000007533	3653.91	-3.71479	0.39951	-9.35652	8.241e-21	2.54078e-19
ENSMMUG00000007503	3847	-2.06519	0.221705	-9.34841	8.89729e-21	2.73521e-19
ENSMMUG00000007538	964.71	-2.91925	0.312174	-9.34728	8.99279e-21	2.76059e-19
ENSMMUG00000011180	1599.17	-1.2568	0.135029	-9.34421	9.25794e-21	2.8379e-19
ENSMMUG00000007513	2872.14	-2.0494	0.220128	-9.34345	9.32477e-21	2.85429e-19
ENSMMUG00000012924	1017.95	-5.62649	0.592635	-9.33541	1.00603e-20	3.07503e-19
ENSMMUG00000044009	152.76	-3.82838	0.422265	-9.33161	1.04272e-20	3.17354e-19
ENSMMUG00000016936	710.9	-2.59186	0.278352	-9.32448	1.11527e-20	3.37509e-19
ENSMMUG00000020241	1653.68	-3.57803	0.391996	-9.31817	1.18362e-20	3.5718e-19
ENSMMUG00000020401	4333.77	-2.19736	0.237273	-9.31471	1.22282e-20	3.67967e-19
ENSMMUG00000005101	1706.79	-2.43991	0.263505	-9.30135	1.38672e-20	4.15528e-19
ENSMMUG00000003535	10753.1	-0.996992	0.107394	-9.29513	1.47033e-20	4.39348e-19
ENSMMUG00000021592	2934.49	-2.76071	0.297201	-9.29458	1.47788e-20	4.40986e-19
ENSMMUG00000019746	6274.63	-1.24813	0.135131	-9.26221	2.00247e-20	5.92549e-19
ENSMMUG00000011976	2900.31	-2.1516	0.233097	-9.25034	2.23778e-20	6.59435e-19
ENSMMUG00000022020	1784.32	-1.58996	0.172657	-9.2339	2.60951e-20	7.64751e-19
ENSMMUG00000000577	886.94	-2.75643	0.302261	-9.22226	2.90894e-20	8.51332e-19
ENSMMUG00000000639	13053.2	-4.1385	0.457455	-9.21802	3.02646e-20	8.83303e-19
ENSMMUG00000005939	3017.65	-3.35397	0.36513	-9.21227	3.19285e-20	9.29325e-19
ENSMMUG00000008399	418.247	-4.85307	0.520095	-9.21173	3.20918e-20	9.31535e-19
ENSMMUG00000020385	950.427	-3.23903	0.355047	-9.20125	3.53804e-20	1.0256e-18
ENSMMUG00000015448	1245.96	-2.67487	0.294295	-9.19632	3.70412e-20	1.07229e-18
ENSMMUG00000010897	1271.47	-2.88689	0.313855	-9.19593	3.71771e-20	1.07476e-18
ENSMMUG00000045636	972.65	-1.82296	0.199258	-9.19182	3.86244e-20	1.11358e-18
ENSMMUG00000022628	11915.3	-2.85281	0.315195	-9.17182	4.65084e-20	1.33547e-18
ENSMMUG00000040169	3809.71	-1.95074	0.212471	-9.16939	4.75716e-20	1.36417e-18
ENSMMUG00000048545	1784.99	-1.2564	0.13732	-9.16857	4.79338e-20	1.37271e-18
ENSMMUG00000017302	1310.26	-4.85244	0.531754	-9.16398	5.00167e-20	1.42852e-18
ENSMMUG00000009140	5436.6	-1.64641	0.181019	-9.15836	5.2691e-20	1.49689e-18
ENSMMUG00000000451	12792.1	-1.88723	0.207132	-9.15715	5.32838e-20	1.51172e-18
ENSMMUG00000019159	2411.19	-4.92189	0.536334	-9.13268	6.68262e-20	1.88589e-18
ENSMMUG00000019211	12762.1	-1.38294	0.152033	-9.12792	6.98275e-20	1.96799e-18
ENSMMUG00000005215	519.147	-2.19084	0.241131	-9.10896	8.31744e-20	2.33183e-18
ENSMMUG00000031439	1715.81	-2.79592	0.309128	-9.10307	8.78101e-20	2.45534e-18
ENSMMUG00000005631	1321.56	-3.5143	0.389546	-9.10045	8.99568e-20	2.51192e-18
ENSMMUG00000017064	1268.77	-4.28424	0.474583	-9.09386	9.5581e-20	2.65523e-18
ENSMMUG00000015474	1062.31	-3.78585	0.422371	-9.08431	1.04361e-19	2.88786e-18
ENSMMUG00000007068	13338.8	-2.1255	0.235524	-9.07964	1.08934e-19	3.00914e-18
ENSMMUG00000018444	1390.03	-2.93912	0.326421	-9.07847	1.10116e-19	3.0353e-18
ENSMMUG00000018800	10366.2	-1.98507	0.220357	-9.06801	1.21213e-19	3.32828e-18
ENSMMUG00000000833	7850.05	-2.08919	0.232526	-9.05885	1.31839e-19	3.60613e-18
ENSMMUG00000022712	168.942	-4.54512	0.499531	-9.05293	1.39179e-19	3.79718e-18
ENSMMUG00000031409	749.259	-3.49985	0.388486	-9.042	1.53828e-19	4.19146e-18
ENSMMUG00000018947	2705.26	-1.34342	0.149502	-9.03872	1.58513e-19	4.31363e-18
ENSMMUG00000012381	449.233	-2.37624	0.264393	-9.03256	1.67698e-19	4.54039e-18
ENSMMUG00000016064	149.844	-4.79314	0.530218	-9.0286	1.73885e-19	4.69005e-18
ENSMMUG00000001092	1464.29	-3.07347	0.345755	-9.0068	2.12157e-19	5.67214e-18
ENSMMUG00000003275	4355.53	-2.02193	0.227746	-9.00383	2.17974e-19	5.8131e-18
ENSMMUG00000022086	390.962	-3.87142	0.439769	-8.9877	2.52447e-19	6.69895e-18
ENSMMUG00000041404	918.603	-2.38417	0.265828	-8.98478	2.59249e-19	6.87089e-18
ENSMMUG00000019774	1114.64	-1.69662	0.189491	-8.98087	2.68641e-19	7.11098e-18
ENSMMUG00000013165	3411.25	-1.29146	0.14418	-8.98064	2.69206e-19	7.11712e-18
ENSMMUG00000016139	139.959	-2.85823	0.318726	-8.96903	2.99147e-19	7.85997e-18
ENSMMUG00000012578	43885.8	-3.83617	0.438079	-8.96753	3.03233e-19	7.95753e-18
ENSMMUG00000044916	3178.23	-2.6833	0.303753	-8.96341	3.14779e-19	8.25038e-18
ENSMMUG00000002536	600.259	-4.35413	0.486707	-8.95946	3.2628e-19	8.54132e-18
ENSMMUG00000000507	156266	-2.32235	0.264788	-8.95606	3.36485e-19	8.79769e-18
ENSMMUG00000047116	845.989	-4.1111	0.461638	-8.95276	3.46718e-19	9.03201e-18
ENSMMUG00000019949	6672.34	-2.2513	0.251363	-8.94412	3.74912e-19	9.75457e-18
ENSMMUG00000021868	4461.41	-1.61309	0.181018	-8.94231	3.81129e-19	9.90426e-18
ENSMMUG00000004813	2867.85	-2.49296	0.282257	-8.9102	5.09424e-19	1.31263e-17
ENSMMUG00000016887	287.191	-5.30574	0.598222	-8.89835	5.66843e-19	1.45356e-17
ENSMMUG00000006927	1177.91	-4.36326	0.492124	-8.89687	5.74414e-19	1.4712e-17
ENSMMUG00000021231	1568.08	-3.28368	0.370756	-8.89633	5.77226e-19	1.47663e-17
ENSMMUG00000012445	2740.04	-1.49776	0.169045	-8.89035	6.09184e-19	1.55095e-17
ENSMMUG00000007163	2180.91	-3.27046	0.370955	-8.88842	6.19829e-19	1.57429e-17
ENSMMUG00000000328	1946	-4.06773	0.457774	-8.8825	6.53768e-19	1.65655e-17
ENSMMUG00000001744	1585.82	-1.53756	0.174461	-8.85383	8.4569e-19	2.12518e-17
ENSMMUG00000045542	1939.03	-1.77452	0.201681	-8.8532	8.50473e-19	2.13469e-17
ENSMMUG00000012592	297.386	-2.32416	0.262092	-8.84721	8.97359e-19	2.24708e-17
ENSMMUG00000018159	2098.49	-1.79354	0.20296	-8.83382	1.01163e-18	2.52139e-17
ENSMMUG00000018653	206.913	-3.93526	0.444482	-8.82682	1.07695e-18	2.6655e-17
ENSMMUG00000017437	203.163	-2.79846	0.317377	-8.82684	1.07677e-18	2.6655e-17
ENSMMUG00000039690	1096.95	-4.44416	0.506548	-8.8183	1.16206e-18	2.86712e-17
ENSMMUG00000013997	652.006	-1.85909	0.212168	-8.81346	1.21339e-18	2.9859e-17
ENSMMUG00000023156	1998.14	-1.67509	0.191124	-8.80594	1.2976e-18	3.18944e-17
ENSMMUG00000006453	2218.04	-4.26456	0.488531	-8.80345	1.32679e-18	3.25743e-17
ENSMMUG00000015154	7169.2	-2.13294	0.244613	-8.79192	1.47029e-18	3.59731e-17
ENSMMUG00000005046	1132.6	-3.18064	0.362959	-8.77328	1.73543e-18	4.19314e-17
ENSMMUG00000014869	2255.38	-2.33223	0.269838	-8.7636	1.89113e-18	4.53849e-17
ENSMMUG00000049216	4757.42	-2.3602	0.271198	-8.76274	1.90553e-18	4.56279e-17
ENSMMUG00000010113	1062.71	-1.85214	0.212581	-8.76191	1.91977e-18	4.59173e-17
ENSMMUG00000003237	12772.2	-1.79522	0.207154	-8.72889	2.5718e-18	6.0966e-17
ENSMMUG00000011231	2372.52	-3.44026	0.396013	-8.72391	2.68766e-18	6.35712e-17
ENSMMUG00000004869	6871.72	-1.67817	0.19378	-8.7218	2.73821e-18	6.46951e-17
ENSMMUG00000018911	6337.14	-2.44983	0.284148	-8.72137	2.74868e-18	6.47989e-17
ENSMMUG00000031504	351.368	-2.02954	0.232627	-8.72144	2.7468e-18	6.47989e-17
ENSMMUG00000020197	6329.55	-1.86301	0.214764	-8.71985	2.78561e-18	6.55972e-17
ENSMMUG00000006923	1806.2	-3.95282	0.461067	-8.71379	2.93882e-18	6.90525e-17
ENSMMUG00000003500	3515.96	-1.61531	0.186547	-8.7131	2.95665e-18	6.93951e-17
ENSMMUG00000023206	1819.1	-4.20665	0.489844	-8.71253	2.97166e-18	6.96708e-17
ENSMMUG00000002806	915.523	-2.84639	0.330632	-8.70358	3.21579e-18	7.52291e-17
ENSMMUG00000012170	1932.39	-2.42214	0.279971	-8.69831	3.36867e-18	7.83758e-17
ENSMMUG00000015320	913.921	-4.84167	0.551297	-8.69761	3.38953e-18	7.87752e-17
ENSMMUG00000009832	6074.07	-3.85046	0.448379	-8.68832	3.67843e-18	8.51941e-17
ENSMMUG00000018670	22883	-3.13793	0.367176	-8.68822	3.6817e-18	8.51941e-17
ENSMMUG00000021249	118.893	-3.22482	0.376199	-8.65893	4.76217e-18	1.09014e-16
ENSMMUG00000016218	7063.11	-2.96775	0.347956	-8.65349	4.99468e-18	1.14092e-16
ENSMMUG00000014411	677.178	-3.68236	0.425093	-8.64362	5.44579e-18	1.2413e-16
ENSMMUG00000023025	8086.08	-3.32618	0.389587	-8.63977	5.63284e-18	1.27984e-16
ENSMMUG00000008423	777.069	-2.40196	0.279691	-8.63468	5.88925e-18	1.33525e-16
ENSMMUG00000018718	1272.13	-2.49979	0.29535	-8.61934	6.73384e-18	1.52351e-16
ENSMMUG00000018258	2713.53	-3.04823	0.354419	-8.61873	6.76998e-18	1.53006e-16
ENSMMUG00000015132	2473.5	-1.13071	0.132105	-8.59512	8.31804e-18	1.87398e-16
ENSMMUG00000009788	452111	-1.52418	0.179703	-8.58169	9.34891e-18	2.09736e-16
ENSMMUG00000049018	957.147	-2.41989	0.282663	-8.56928	1.04133e-17	2.32392e-16
ENSMMUG00000016955	422.467	-3.79154	0.444369	-8.56704	1.06179e-17	2.36711e-16
ENSMMUG00000004150	11415.3	-1.94335	0.228595	-8.55415	1.18737e-17	2.63881e-16
ENSMMUG00000015685	144.412	-4.68549	0.541793	-8.55139	1.21618e-17	2.70001e-16
ENSMMUG00000011062	2549.62	-0.769437	0.0902011	-8.54379	1.29885e-17	2.87458e-16
ENSMMUG00000011384	1615.46	-2.37408	0.279803	-8.54217	1.31729e-17	2.90935e-16
ENSMMUG00000045540	696.54	-3.28712	0.387528	-8.53718	1.37537e-17	3.0251e-16
ENSMMUG00000017145	4752.08	-1.12558	0.132556	-8.52618	1.51256e-17	3.32001e-16
ENSMMUG00000046503	548.629	-2.56522	0.303258	-8.52467	1.53242e-17	3.35669e-16
ENSMMUG00000009043	1944.5	-1.71131	0.20254	-8.52452	1.53442e-17	3.35763e-16
ENSMMUG00000020451	4496.19	-2.43376	0.289686	-8.51312	1.6931e-17	3.68379e-16
ENSMMUG00000006687	13086.2	-2.3134	0.27338	-8.50631	1.7955e-17	3.90092e-16
ENSMMUG00000007357	2481.66	-2.10936	0.249433	-8.50589	1.80205e-17	3.91116e-16
ENSMMUG00000004339	6357.18	-2.42087	0.287874	-8.49626	1.95801e-17	4.24104e-16
ENSMMUG00000018949	751.568	-2.97023	0.35268	-8.49441	1.98945e-17	4.30476e-16
ENSMMUG00000007531	3137.51	-1.4286	0.169123	-8.48793	2.10348e-17	4.54688e-16
ENSMMUG00000001482	902.796	-1.64709	0.19546	-8.48602	2.13843e-17	4.61775e-16
ENSMMUG00000011638	5216.05	-1.68561	0.199566	-8.4814	2.22504e-17	4.79508e-16
ENSMMUG00000012466	828.915	-3.53517	0.42056	-8.47441	2.36269e-17	5.07633e-16
ENSMMUG00000006492	8129.7	-1.34232	0.159429	-8.4739	2.37307e-17	5.0935e-16
ENSMMUG00000007763	10146	-1.05842	0.125331	-8.47341	2.38317e-17	5.11005e-16
ENSMMUG00000007767	67.0907	-4.68732	0.550749	-8.46211	2.62589e-17	5.61356e-16
ENSMMUG00000019812	9752.91	-2.64285	0.314431	-8.45947	2.68584e-17	5.73598e-16
ENSMMUG00000006163	11454.7	-1.40773	0.167475	-8.45514	2.78755e-17	5.94723e-16
ENSMMUG00000040386	236.88	-3.56545	0.424204	-8.44223	3.1134e-17	6.62258e-16
ENSMMUG00000009506	10294.1	-1.37851	0.164083	-8.43992	3.17556e-17	6.74806e-16
ENSMMUG00000006128	5009.64	-2.16772	0.2581	-8.43626	3.27647e-17	6.95556e-16
ENSMMUG00000044315	362.003	-3.32574	0.395065	-8.43434	3.33081e-17	7.05689e-16
ENSMMUG00000017279	11741.6	-3.16055	0.384813	-8.42816	3.51133e-17	7.42461e-16
ENSMMUG00000005252	5018.29	-2.93037	0.351401	-8.42795	3.51763e-17	7.43057e-16
ENSMMUG00000021477	7775.55	-1.38258	0.16508	-8.42746	3.53258e-17	7.45477e-16
ENSMMUG00000028734	2046.99	-3.43874	0.412591	-8.42507	3.60526e-17	7.60061e-16
ENSMMUG00000001051	1027.45	-1.47131	0.175483	-8.42439	3.62647e-17	7.63777e-16
ENSMMUG00000001190	516.654	-2.92833	0.350248	-8.42391	3.64121e-17	7.66126e-16
ENSMMUG00000042327	407.639	-2.15989	0.259561	-8.41709	3.8596e-17	8.10477e-16
ENSMMUG00000014166	6596.06	-1.93647	0.231408	-8.41458	3.94294e-17	8.27164e-16
ENSMMUG00000037753	391.649	-1.91276	0.229742	-8.41372	3.97193e-17	8.31611e-16
ENSMMUG00000017932	790.604	-1.48825	0.177212	-8.39814	4.53599e-17	9.4415e-16
ENSMMUG00000016486	2206.64	-1.64499	0.196115	-8.39659	4.59617e-17	9.55744e-16
ENSMMUG00000002433	9546.22	-4.36395	0.522368	-8.39263	4.75381e-17	9.86326e-16
ENSMMUG00000023556	1414.08	-1.0958	0.130906	-8.39255	4.75711e-17	9.86326e-16
ENSMMUG00000007064	2566.89	-3.8253	0.458925	-8.38568	5.04331e-17	1.04465e-15
ENSMMUG00000000329	5787.9	-2.33172	0.27979	-8.38287	5.16507e-17	1.06573e-15
ENSMMUG00000009022	1576.5	-2.96587	0.358304	-8.37769	5.39754e-17	1.10915e-15
ENSMMUG00000013283	2136.24	-2.96505	0.364018	-8.37761	5.40147e-17	1.10915e-15
ENSMMUG00000029834	12411.9	-3.88378	0.478044	-8.37701	5.4288e-17	1.11369e-15
ENSMMUG00000011660	7112.64	-2.1796	0.264332	-8.37646	5.45455e-17	1.11789e-15
ENSMMUG00000000277	3361.54	-1.57054	0.189088	-8.37487	5.5283e-17	1.13192e-15
ENSMMUG00000014542	658.74	-3.42592	0.418155	-8.36984	5.76968e-17	1.17874e-15
ENSMMUG00000001194	5402.69	-2.22034	0.268829	-8.3688	5.82069e-17	1.18723e-15
ENSMMUG00000020705	1930.68	-2.09885	0.251585	-8.36818	5.85171e-17	1.19242e-15
ENSMMUG00000001551	8638.71	-1.73045	0.208424	-8.36198	6.16754e-17	1.2508e-15
ENSMMUG00000019626	2412.38	-1.45782	0.175033	-8.36112	6.21239e-17	1.2587e-15
ENSMMUG00000014299	2253.82	-3.57617	0.436544	-8.35657	6.45705e-17	1.30332e-15
ENSMMUG00000018395	6270.77	-0.96181	0.115463	-8.35047	6.79928e-17	1.36981e-15
ENSMMUG00000013246	10492.5	-0.949898	0.114293	-8.34084	7.37616e-17	1.48463e-15
ENSMMUG00000030099	1221.74	-1.9168	0.23166	-8.32526	8.41417e-17	1.68402e-15
ENSMMUG00000005870	1736.23	-4.39333	0.532091	-8.32502	8.43122e-17	1.68585e-15
ENSMMUG00000005919	4014.02	-1.0442	0.125851	-8.32245	8.616e-17	1.72118e-15
ENSMMUG00000007945	2413.74	-2.8893	0.349055	-8.32134	8.69713e-17	1.73252e-15
ENSMMUG00000013669	2605.21	-3.04009	0.371229	-8.31886	8.88152e-17	1.76516e-15
ENSMMUG00000008918	1217.1	-1.48246	0.178626	-8.31209	9.40303e-17	1.86617e-15
ENSMMUG00000007362	5265.42	-2.5078	0.302257	-8.30229	1.02124e-16	2.02304e-15
ENSMMUG00000003646	3908.57	-1.86486	0.225621	-8.30026	1.03883e-16	2.05406e-15
ENSMMUG00000015099	4642.94	-3.2388	0.394956	-8.29401	1.09491e-16	2.15498e-15
ENSMMUG00000045336	1405.25	-1.55624	0.188523	-8.29262	1.10783e-16	2.17638e-15
ENSMMUG00000041061	947.951	-2.33846	0.28533	-8.28364	1.19468e-16	2.34055e-15
ENSMMUG00000048414	253.66	-1.64388	0.199861	-8.27953	1.23658e-16	2.4204e-15
ENSMMUG00000044399	68.6152	-4.81537	0.567609	-8.27758	1.25706e-16	2.45823e-15
ENSMMUG00000001924	2220.91	-1.02326	0.124103	-8.27491	1.28553e-16	2.51161e-15
ENSMMUG00000011966	34985.8	-1.76269	0.214807	-8.27348	1.301e-16	2.53718e-15
ENSMMUG00000023290	7473.54	-2.86711	0.348444	-8.27254	1.31137e-16	2.55104e-15
ENSMMUG00000008522	1305.53	-2.48099	0.301666	-8.27114	1.32689e-16	2.5759e-15
ENSMMUG00000011579	2201.21	-2.99421	0.370912	-8.26388	1.41007e-16	2.72993e-15
ENSMMUG00000018611	19254.2	-1.45292	0.176959	-8.25987	1.45834e-16	2.82083e-15
ENSMMUG00000002843	1928.64	-2.46464	0.300428	-8.25266	1.54909e-16	2.98823e-15
ENSMMUG00000015117	4602.95	-1.43775	0.174663	-8.25224	1.55447e-16	2.9959e-15
ENSMMUG00000010185	1531.65	-1.32821	0.161902	-8.23944	1.73016e-16	3.3285e-15
ENSMMUG00000015156	625.247	-3.09445	0.376569	-8.23677	1.76924e-16	3.39754e-15
ENSMMUG00000020796	2172.01	-3.55413	0.431572	-8.23655	1.77246e-16	3.40066e-15
ENSMMUG00000019531	3918.02	-2.51738	0.308816	-8.23332	1.82099e-16	3.4875e-15
ENSMMUG00000015696	3471.49	-3.44768	0.421303	-8.21749	2.078e-16	3.95488e-15
ENSMMUG00000011449	7336.17	-2.51648	0.311771	-8.21753	2.07745e-16	3.95488e-15
ENSMMUG00000014757	793.768	-1.97689	0.242591	-8.21536	2.11522e-16	4.02212e-15
ENSMMUG00000000456	9667.21	-2.15886	0.264778	-8.21402	2.13908e-16	4.06388e-15
ENSMMUG00000018706	137.638	-5.12753	0.616624	-8.2052	2.30199e-16	4.36947e-15
ENSMMUG00000017907	4306.99	-2.10036	0.256825	-8.20262	2.35196e-16	4.45641e-15
ENSMMUG00000044165	4785.89	-3.24654	0.403358	-8.20155	2.37312e-16	4.48852e-15
ENSMMUG00000022590	2423.45	-2.9804	0.368151	-8.19807	2.44268e-16	4.61192e-15
ENSMMUG00000005880	22203.9	-1.30072	0.159183	-8.19317	2.54429e-16	4.79952e-15
ENSMMUG00000020808	4684.49	-1.23535	0.151401	-8.19159	2.57787e-16	4.85856e-15
ENSMMUG00000001129	1049.35	-1.28988	0.157518	-8.19124	2.58547e-16	4.86857e-15
ENSMMUG00000012889	5596.43	-2.15536	0.264046	-8.18481	2.72736e-16	5.13123e-15
ENSMMUG00000039959	1610.23	-2.4648	0.304348	-8.18233	2.78398e-16	5.22393e-15
ENSMMUG00000004294	6881.96	-3.17296	0.395688	-8.18182	2.79578e-16	5.24147e-15
ENSMMUG00000004273	5114.41	-2.09253	0.255981	-8.17872	2.86863e-16	5.36862e-15
ENSMMUG00000030420	2036.17	-1.63777	0.201504	-8.17571	2.94127e-16	5.49492e-15
ENSMMUG00000001375	1855.71	-1.39021	0.171102	-8.17369	2.99088e-16	5.58271e-15
ENSMMUG00000005149	2633.61	-1.72025	0.211541	-8.1735	2.99577e-16	5.58696e-15
ENSMMUG00000022598	3031.09	-3.93125	0.478436	-8.17015	3.08016e-16	5.72932e-15
ENSMMUG00000016674	1778.72	-1.55622	0.190613	-8.16559	3.19864e-16	5.93418e-15
ENSMMUG00000009656	779.624	-1.64027	0.201487	-8.16386	3.24496e-16	6.01487e-15
ENSMMUG00000043994	271.436	-4.77876	0.582101	-8.15856	3.39043e-16	6.27362e-15
ENSMMUG00000017738	1251.96	-1.62836	0.200266	-8.15276	3.55708e-16	6.56491e-15
ENSMMUG00000008899	7106.77	-2.22848	0.275229	-8.15067	3.61916e-16	6.67371e-15
ENSMMUG00000021801	16786.6	-1.78069	0.219899	-8.14386	3.8286e-16	7.04774e-15
ENSMMUG00000004719	7537.03	-1.15164	0.142319	-8.13421	4.14619e-16	7.61264e-15
ENSMMUG00000005027	15147	-2.31186	0.288521	-8.12868	4.33975e-16	7.96119e-15
ENSMMUG00000012192	7282.8	-2.54836	0.316924	-8.12843	4.34881e-16	7.97095e-15
ENSMMUG00000004113	1257.39	-1.64559	0.202387	-8.12422	4.50236e-16	8.24531e-15
ENSMMUG00000040654	1232.65	-3.83927	0.475489	-8.12222	4.57717e-16	8.37296e-15
ENSMMUG00000015714	10483.7	-1.77689	0.220683	-8.12164	4.5993e-16	8.4012e-15
ENSMMUG00000001982	708.283	-3.79971	0.470006	-8.11803	4.738e-16	8.64716e-15
ENSMMUG00000016050	1747.37	-3.05566	0.380886	-8.11633	4.80496e-16	8.76187e-15
ENSMMUG00000000398	348.327	-3.09477	0.385147	-8.11572	4.82912e-16	8.7984e-15
ENSMMUG00000021257	1356.93	-4.68664	0.577579	-8.11437	4.88293e-16	8.88884e-15
ENSMMUG00000011117	3149.74	-1.60792	0.199036	-8.11346	4.91971e-16	8.94055e-15
ENSMMUG00000009520	3331.68	-1.43313	0.177124	-8.11183	4.98634e-16	9.05393e-15
ENSMMUG00000041391	298.651	-4.53252	0.577184	-8.10399	5.31853e-16	9.62433e-15
ENSMMUG00000015888	1558.29	-2.9182	0.363031	-8.09379	5.78353e-16	1.04392e-14
ENSMMUG00000012275	1438.33	-1.85379	0.230168	-8.0901	5.96177e-16	1.07428e-14
ENSMMUG00000019916	2145.51	-1.64796	0.205142	-8.08792	6.06932e-16	1.09181e-14
ENSMMUG00000003855	366.131	-4.26202	0.541062	-8.08683	6.1237e-16	1.10067e-14
ENSMMUG00000019252	169.514	-2.53061	0.32029	-8.08385	6.27525e-16	1.12506e-14
ENSMMUG00000009657	2329.52	-2.07763	0.258825	-8.08393	6.27103e-16	1.12506e-14
ENSMMUG00000010874	2276.47	-1.27414	0.158675	-8.08238	6.35152e-16	1.13778e-14
ENSMMUG00000015282	2209.94	-1.68665	0.210151	-8.07662	6.65843e-16	1.18877e-14
ENSMMUG00000047848	12079.1	-1.26545	0.157748	-8.07437	6.78285e-16	1.20997e-14
ENSMMUG00000018525	989.62	-2.85556	0.354299	-8.06864	7.10864e-16	1.26702e-14
ENSMMUG00000022895	8994.72	-1.63571	0.203681	-8.06787	7.15351e-16	1.27396e-14
ENSMMUG00000032251	4787.57	-2.64454	0.330567	-8.06648	7.23531e-16	1.28745e-14
ENSMMUG00000018138	465.702	-2.12115	0.264322	-8.06345	7.41719e-16	1.31762e-14
ENSMMUG00000014509	934.196	-2.56303	0.31932	-8.06224	7.49113e-16	1.32744e-14
ENSMMUG00000044273	3622.51	-3.74881	0.465376	-8.05639	7.85838e-16	1.38905e-14
ENSMMUG00000022390	175.369	-3.11563	0.392875	-8.05146	8.18093e-16	1.4401e-14
ENSMMUG00000009255	5509.19	-1.32107	0.165224	-8.0399	8.99091e-16	1.58008e-14
ENSMMUG00000043040	117.517	-2.76606	0.346062	-8.03892	9.0631e-16	1.59145e-14
ENSMMUG00000006891	330.888	-3.76443	0.473738	-8.03859	9.08775e-16	1.59447e-14
ENSMMUG00000001475	1725.85	-2.72006	0.345269	-8.02754	9.94501e-16	1.74058e-14
ENSMMUG00000019994	7564.01	-2.24076	0.283157	-8.02627	1.00477e-15	1.75712e-14
ENSMMUG00000003386	3273.14	-1.18231	0.148003	-8.01969	1.06011e-15	1.85237e-14
ENSMMUG00000022419	239.048	-3.35527	0.421596	-8.01928	1.06367e-15	1.85708e-14
ENSMMUG00000009443	9126.64	-1.94329	0.244719	-7.99544	1.29115e-15	2.24322e-14
ENSMMUG00000011031	1349.27	-2.25119	0.285202	-7.99044	1.3446e-15	2.33038e-14
ENSMMUG00000002712	4189.66	-3.86374	0.487399	-7.98779	1.37375e-15	2.37512e-14
ENSMMUG00000015614	521.43	-3.05966	0.388358	-7.9853	1.40183e-15	2.41975e-14
ENSMMUG00000022319	1504.99	-3.17126	0.401869	-7.98267	1.432e-15	2.46982e-14
ENSMMUG00000039671	1298.56	-0.923966	0.116025	-7.97921	1.47274e-15	2.53803e-14
ENSMMUG00000020402	1989.95	-1.97348	0.248767	-7.97644	1.50612e-15	2.59137e-14
ENSMMUG00000029639	2428.9	-2.74673	0.348504	-7.97172	1.56477e-15	2.69011e-14
ENSMMUG00000001029	758.157	-1.2861	0.162248	-7.96851	1.60598e-15	2.75431e-14
ENSMMUG00000009917	12988.7	-1.62795	0.205623	-7.96714	1.62385e-15	2.78272e-14
ENSMMUG00000016399	3329.42	-1.42208	0.178882	-7.9653	1.64828e-15	2.82231e-14
ENSMMUG00000014626	4238.17	-3.59153	0.459982	-7.96513	1.65048e-15	2.82381e-14
ENSMMUG00000023144	13738.8	-2.4471	0.310691	-7.94958	1.87144e-15	3.18907e-14
ENSMMUG00000031357	11996.4	-1.701	0.215657	-7.94939	1.87433e-15	3.19145e-14
ENSMMUG00000004116	405.343	-1.94639	0.246684	-7.94891	1.8816e-15	3.20127e-14
ENSMMUG00000000664	1789.3	-1.69459	0.214202	-7.93368	2.12746e-15	3.60806e-14
ENSMMUG00000001661	5115.19	-4.21739	0.534379	-7.93176	2.16067e-15	3.66147e-14
ENSMMUG00000010335	382.498	-2.19712	0.27797	-7.92872	2.21421e-15	3.74921e-14
ENSMMUG00000023168	1015.31	-1.55371	0.196984	-7.92676	2.24934e-15	3.80568e-14
ENSMMUG00000004960	1425.93	-2.43469	0.315026	-7.9249	2.28339e-15	3.85717e-14
ENSMMUG00000015984	1152.93	-1.99962	0.253448	-7.90751	2.62591e-15	4.41132e-14
ENSMMUG00000022808	12298.5	-1.1626	0.147823	-7.90595	2.65895e-15	4.4598e-14
ENSMMUG00000005667	2221.18	-1.64014	0.20819	-7.90434	2.69356e-15	4.51431e-14
ENSMMUG00000029927	1353.69	-3.49607	0.444488	-7.90423	2.69591e-15	4.5147e-14
ENSMMUG00000011706	3675.04	-2.01462	0.256063	-7.89905	2.81047e-15	4.69916e-14
ENSMMUG00000002993	12832.8	-3.77271	0.484465	-7.89723	2.85164e-15	4.76426e-14
ENSMMUG00000020979	305.533	-3.23789	0.416526	-7.88672	3.10234e-15	5.16693e-14
ENSMMUG00000021606	2129.56	-1.4752	0.188296	-7.8859	3.12267e-15	5.19673e-14
ENSMMUG00000016969	5998.16	-1.75736	0.225347	-7.88369	3.17847e-15	5.27725e-14
ENSMMUG00000010585	2313.5	-3.50779	0.453384	-7.87185	3.49433e-15	5.78367e-14
ENSMMUG00000021085	4179.45	-1.01347	0.129177	-7.86795	3.60511e-15	5.96241e-14
ENSMMUG00000040101	1840.97	-3.25176	0.419667	-7.86168	3.79021e-15	6.26368e-14
ENSMMUG00000000268	4367.5	-2.72112	0.348541	-7.86085	3.81541e-15	6.30045e-14
ENSMMUG00000005440	3609.72	-4.15002	0.527535	-7.85807	3.90103e-15	6.42691e-14
ENSMMUG00000000801	9052.25	-1.06138	0.135777	-7.85506	3.99593e-15	6.57818e-14
ENSMMUG00000017401	543.342	-2.07212	0.266757	-7.85333	4.05128e-15	6.66415e-14
ENSMMUG00000007392	1124.15	-3.13738	0.408472	-7.84719	4.25457e-15	6.9824e-14
ENSMMUG00000020894	5895.81	-2.0756	0.266047	-7.84671	4.27109e-15	7.00413e-14
ENSMMUG00000011677	4014.73	-1.3884	0.177722	-7.84239	4.4205e-15	7.24358e-14
ENSMMUG00000008652	7847.45	-3.47974	0.452984	-7.83929	4.53091e-15	7.41566e-14
ENSMMUG00000023324	150.817	-3.39391	0.444117	-7.83925	4.53247e-15	7.41566e-14
ENSMMUG00000046265	588.311	-3.20362	0.413027	-7.83817	4.57147e-15	7.47373e-14
ENSMMUG00000020198	5339.87	-2.82507	0.364108	-7.83265	4.77706e-15	7.79193e-14
ENSMMUG00000040628	879.054	-4.47623	0.561332	-7.82613	5.03127e-15	8.19405e-14
ENSMMUG00000001392	2246	-1.46054	0.188168	-7.81613	5.44741e-15	8.83807e-14
ENSMMUG00000019731	63210.5	-1.62875	0.210033	-7.81472	5.50865e-15	8.92384e-14
ENSMMUG00000010673	1448.62	-2.16016	0.279911	-7.81417	5.53244e-15	8.95559e-14
ENSMMUG00000014345	1949.56	-2.20921	0.286182	-7.81249	5.60673e-15	9.06896e-14
ENSMMUG00000003300	273.117	-3.04339	0.390774	-7.80805	5.80778e-15	9.37285e-14
ENSMMUG00000019900	9409.77	-1.9201	0.247665	-7.8004	6.17136e-15	9.93705e-14
ENSMMUG00000002001	858.506	-3.19021	0.414238	-7.79415	6.48457e-15	1.04099e-13
ENSMMUG00000017607	919.873	-2.89717	0.375397	-7.79214	6.58844e-15	1.05608e-13
ENSMMUG00000006803	37132.4	-1.25806	0.162608	-7.78551	6.9431e-15	1.1096e-13
ENSMMUG00000042112	563.491	-2.69096	0.348657	-7.76892	7.91583e-15	1.25752e-13
ENSMMUG00000011651	3701.06	-1.27527	0.164572	-7.76849	7.94292e-15	1.26088e-13
ENSMMUG00000016837	1964.91	-1.87754	0.24302	-7.76314	8.28552e-15	1.31429e-13
ENSMMUG00000014425	2394.79	-3.30177	0.428612	-7.75864	8.58441e-15	1.36069e-13
ENSMMUG00000040746	675.444	-5.03664	0.633271	-7.75732	8.67429e-15	1.37391e-13
ENSMMUG00000003457	15879.1	-1.50349	0.195221	-7.75515	8.82404e-15	1.39659e-13
ENSMMUG00000009901	3110.99	-2.2511	0.293704	-7.75421	8.88917e-15	1.40586e-13
ENSMMUG00000040914	1602.75	-4.18043	0.538028	-7.75296	8.97759e-15	1.41879e-13
ENSMMUG00000019877	5688.42	-2.49973	0.324554	-7.74302	9.70803e-15	1.5297e-13
ENSMMUG00000012574	996.378	-2.76743	0.354616	-7.73847	1.00622e-14	1.58317e-13
ENSMMUG00000009867	3917.03	-2.30099	0.299761	-7.73614	1.02482e-14	1.61006e-13
ENSMMUG00000000737	3243.9	-2.40533	0.313768	-7.73532	1.03147e-14	1.6193e-13
ENSMMUG00000016250	4107.15	-0.922636	0.119931	-7.72259	1.1399e-14	1.7856e-13
ENSMMUG00000015317	1528.43	-1.8204	0.237976	-7.71662	1.19456e-14	1.86983e-13
ENSMMUG00000021403	1091.47	-3.00016	0.393762	-7.71573	1.20292e-14	1.88155e-13
ENSMMUG00000004886	643.008	-1.65536	0.214509	-7.71225	1.23618e-14	1.93216e-13
ENSMMUG00000003555	1854.92	-2.61277	0.341253	-7.71177	1.24088e-14	1.93808e-13
ENSMMUG00000021544	2224.14	-4.41024	0.573195	-7.71143	1.24413e-14	1.94173e-13
ENSMMUG00000018313	4231.74	-1.74887	0.228442	-7.70799	1.27816e-14	1.99193e-13
ENSMMUG00000009201	3213.54	-0.966726	0.125686	-7.70347	1.32417e-14	2.06213e-13
ENSMMUG00000010331	4121.7	-3.87785	0.509585	-7.69777	1.38458e-14	2.15307e-13
ENSMMUG00000023475	883.548	-3.19803	0.415541	-7.69533	1.4113e-14	2.19142e-13
ENSMMUG00000009058	9044.54	-2.6663	0.351295	-7.69482	1.41692e-14	2.19854e-13
ENSMMUG00000016032	3511.68	-1.76119	0.230334	-7.68954	1.47667e-14	2.28959e-13
ENSMMUG00000020250	147.427	-2.41634	0.31595	-7.68529	1.52645e-14	2.35992e-13
ENSMMUG00000007624	1366.65	-2.71607	0.359344	-7.68089	1.57983e-14	2.43538e-13
ENSMMUG00000023230	1598.87	-2.39959	0.315173	-7.68075	1.58159e-14	2.43634e-13
ENSMMUG00000014039	243.316	-4.88587	0.62631	-7.68022	1.58818e-14	2.44472e-13
ENSMMUG00000048231	1416.05	-2.65273	0.348412	-7.67582	1.64368e-14	2.52834e-13
ENSMMUG00000021031	2127.16	-4.0746	0.537625	-7.67525	1.65095e-14	2.53769e-13
ENSMMUG00000022009	18349.4	-1.24034	0.162697	-7.67087	1.70839e-14	2.62031e-13
ENSMMUG00000006315	849.932	-1.86686	0.243478	-7.66406	1.80141e-14	2.75309e-13
ENSMMUG00000019668	2946.81	-1.45564	0.191387	-7.66368	1.80683e-14	2.7594e-13
ENSMMUG00000000506	96.8744	-2.57747	0.334781	-7.66237	1.82539e-14	2.78375e-13
ENSMMUG00000018286	36.7343	-3.37672	0.441626	-7.65784	1.89093e-14	2.87959e-13
ENSMMUG00000007568	1049.04	-1.02202	0.133936	-7.6544	1.94212e-14	2.95333e-13
ENSMMUG00000007870	3195.93	-4.08513	0.540842	-7.64148	2.14732e-14	3.25839e-13
ENSMMUG00000019189	2395.23	-0.90031	0.118248	-7.63849	2.19785e-14	3.33034e-13
ENSMMUG00000038190	6165.49	-1.37539	0.18005	-7.63582	2.24396e-14	3.39298e-13
ENSMMUG00000010028	2485.14	-2.17677	0.284481	-7.635	2.25813e-14	3.41198e-13
ENSMMUG00000003560	1698.15	-1.605	0.211762	-7.63016	2.34465e-14	3.5352e-13
ENSMMUG00000012645	242.18	-2.87046	0.376923	-7.62337	2.47146e-14	3.72115e-13
ENSMMUG00000011695	2250.39	-1.20223	0.158755	-7.62315	2.47556e-14	3.72469e-13
ENSMMUG00000012316	328.349	-2.54141	0.33829	-7.62136	2.51018e-14	3.77411e-13
ENSMMUG00000016719	6130.37	-2.48348	0.332131	-7.62091	2.5189e-14	3.78456e-13
ENSMMUG00000004902	2187.22	-0.915682	0.120385	-7.61944	2.54772e-14	3.81979e-13
ENSMMUG00000016817	239.869	-4.88241	0.652363	-7.61889	2.55857e-14	3.83337e-13
ENSMMUG00000011389	2240.08	-1.47904	0.195221	-7.61769	2.58246e-14	3.86644e-13
ENSMMUG00000019075	331.954	-2.37118	0.316227	-7.61628	2.61083e-14	3.90617e-13
ENSMMUG00000022767	119682	-1.44634	0.190847	-7.61012	2.73831e-14	4.09117e-13
ENSMMUG00000007434	1480.12	-1.78149	0.234372	-7.60746	2.7953e-14	4.16464e-13
ENSMMUG00000048165	725.713	-3.46304	0.467286	-7.60727	2.79953e-14	4.16803e-13
ENSMMUG00000047718	4821.54	-1.18567	0.156399	-7.60554	2.83723e-14	4.22122e-13
ENSMMUG00000006969	279.96	-3.43272	0.45362	-7.60228	2.90958e-14	4.32584e-13
ENSMMUG00000016361	2015.09	-1.62746	0.215305	-7.5934	3.11617e-14	4.62334e-13
ENSMMUG00000012101	6061.38	-2.04705	0.271001	-7.59246	3.13894e-14	4.65387e-13
ENSMMUG00000002779	5433.32	-2.00655	0.264076	-7.59077	3.18001e-14	4.71149e-13
ENSMMUG00000022425	2363.95	-1.23829	0.163564	-7.58893	3.22547e-14	4.77553e-13
ENSMMUG00000017256	1476.06	-3.76797	0.499571	-7.58632	3.29111e-14	4.86596e-13
ENSMMUG00000022207	11322.5	-2.29597	0.305027	-7.58426	3.34388e-14	4.93031e-13
ENSMMUG00000046991	6946.46	-1.8632	0.250765	-7.58273	3.3837e-14	4.98559e-13
ENSMMUG00000012008	2166.87	-2.71958	0.36161	-7.58217	3.39834e-14	5.00025e-13
ENSMMUG00000046259	7540.88	-1.24092	0.164569	-7.5796	3.46623e-14	5.09312e-13
ENSMMUG00000006715	236.217	-3.18374	0.424379	-7.57806	3.5076e-14	5.14681e-13
ENSMMUG00000010236	21025.5	-1.36494	0.181878	-7.57683	3.5409e-14	5.18853e-13
ENSMMUG00000003625	675.066	-1.57987	0.209653	-7.57537	3.58103e-14	5.24014e-13
ENSMMUG00000023116	5185.62	-2.15274	0.283659	-7.57437	3.6087e-14	5.27701e-13
ENSMMUG00000011906	4919.16	-0.983452	0.130395	-7.57165	3.68515e-14	5.38143e-13
ENSMMUG00000022395	506.809	-3.46764	0.457151	-7.56605	3.84741e-14	5.61069e-13
ENSMMUG00000013513	216.824	-2.65227	0.354759	-7.56256	3.95212e-14	5.75945e-13
ENSMMUG00000016221	780.088	-2.28197	0.302588	-7.5612	3.9936e-14	5.81593e-13
ENSMMUG00000021243	3963.45	-1.5623	0.206996	-7.54929	4.37654e-14	6.35626e-13
ENSMMUG00000004711	839.515	-3.70111	0.491774	-7.54745	4.43856e-14	6.43757e-13
ENSMMUG00000023495	5104.3	-1.0965	0.14599	-7.54136	4.65097e-14	6.73649e-13
ENSMMUG00000007329	5181.66	-2.18611	0.296226	-7.53835	4.75971e-14	6.88463e-13
ENSMMUG00000045352	60.1071	-3.92156	0.525533	-7.53725	4.7997e-14	6.93777e-13
ENSMMUG00000012531	2597.3	-1.19481	0.159039	-7.53509	4.87986e-14	7.04887e-13
ENSMMUG00000009157	94225.6	-1.59517	0.213694	-7.53261	4.97358e-14	7.17453e-13
ENSMMUG00000006430	3576.75	-1.4341	0.191153	-7.52461	5.28772e-14	7.59175e-13
ENSMMUG00000019340	499.615	-2.19196	0.294501	-7.51706	5.60213e-14	8.02157e-13
ENSMMUG00000043295	1319.95	-2.74249	0.370407	-7.51644	5.6286e-14	8.05407e-13
ENSMMUG00000015514	1028.21	-2.79706	0.373854	-7.51574	5.6589e-14	8.092e-13
ENSMMUG00000004415	62.5364	-4.62559	0.603372	-7.51344	5.75923e-14	8.22995e-13
ENSMMUG00000015959	11569.2	-3.82339	0.512389	-7.50241	6.26532e-14	8.91137e-13
ENSMMUG00000016838	5794.55	-2.56962	0.345697	-7.5015	6.30926e-14	8.96789e-13
ENSMMUG00000049122	811.795	-1.75556	0.235273	-7.49604	6.57729e-14	9.34265e-13
ENSMMUG00000012123	4606.75	-3.08198	0.417021	-7.49531	6.61409e-14	9.38866e-13
ENSMMUG00000002407	573.486	-2.71855	0.366696	-7.49206	6.77997e-14	9.61133e-13
ENSMMUG00000021905	1462.93	-1.41483	0.189433	-7.4792	7.4779e-14	1.05517e-12
ENSMMUG00000013722	6029.98	-1.98581	0.269698	-7.47778	7.55898e-14	1.0659e-12
ENSMMUG00000000653	206894	-1.56679	0.213519	-7.46849	8.1119e-14	1.1386e-12
ENSMMUG00000042706	3792.23	-1.88523	0.253975	-7.46739	8.18027e-14	1.14744e-12
ENSMMUG00000015139	24110	-1.15795	0.155675	-7.467	8.20409e-14	1.15003e-12
ENSMMUG00000017374	3594.91	-1.68548	0.227358	-7.46633	8.24648e-14	1.15521e-12
ENSMMUG00000010687	1742.27	-2.62253	0.353942	-7.46566	8.28831e-14	1.16031e-12
ENSMMUG00000005298	1424.8	-1.29486	0.17393	-7.46164	8.54544e-14	1.19474e-12
ENSMMUG00000011863	290.009	-4.18277	0.570395	-7.45997	8.65431e-14	1.20837e-12
ENSMMUG00000003379	15321.7	-2.82672	0.384952	-7.45843	8.75595e-14	1.22177e-12
ENSMMUG00000013176	4047.99	-1.55481	0.209372	-7.45619	8.90598e-14	1.24189e-12
ENSMMUG00000009736	6130.81	-1.67326	0.226983	-7.45355	9.08636e-14	1.2655e-12
ENSMMUG00000000383	628.594	-1.44634	0.195447	-7.45163	9.21961e-14	1.28311e-12
ENSMMUG00000006862	3485.21	-1.39788	0.187461	-7.44446	9.73426e-14	1.35121e-12
ENSMMUG00000013186	717.098	-1.52426	0.205693	-7.43768	1.0247e-13	1.41776e-12
ENSMMUG00000020534	1836.19	-4.08067	0.547332	-7.43541	1.04244e-13	1.44044e-12
ENSMMUG00000022971	241.696	-4.19379	0.568143	-7.42538	1.12458e-13	1.55193e-12
ENSMMUG00000039609	1304	-3.86916	0.526779	-7.41988	1.17227e-13	1.6167e-12
ENSMMUG00000049147	5499.12	-2.22061	0.299009	-7.41965	1.17427e-13	1.61841e-12
ENSMMUG00000008714	805.871	-3.57495	0.480683	-7.41949	1.17572e-13	1.61937e-12
ENSMMUG00000031732	8167.32	-1.98347	0.266399	-7.41918	1.17851e-13	1.62216e-12
ENSMMUG00000018206	4550.91	-2.44859	0.336433	-7.41394	1.22601e-13	1.6832e-12
ENSMMUG00000012300	3451.85	-1.39306	0.187681	-7.4134	1.23104e-13	1.68901e-12
ENSMMUG00000010614	428.919	-1.92608	0.260319	-7.41316	1.23329e-13	1.69102e-12
ENSMMUG00000021630	416.141	-3.43866	0.465248	-7.41233	1.24099e-13	1.70049e-12
ENSMMUG00000019034	18487	-1.21982	0.16554	-7.41104	1.25315e-13	1.71604e-12
ENSMMUG00000017426	13487.4	-2.46414	0.338743	-7.40976	1.26525e-13	1.7315e-12
ENSMMUG00000003570	38705.2	-1.04277	0.14127	-7.40807	1.28155e-13	1.75268e-12
ENSMMUG00000010756	37.7734	-5.61163	0.628611	-7.40721	1.28981e-13	1.76285e-12
ENSMMUG00000021813	1022.74	-1.95914	0.26848	-7.40643	1.29743e-13	1.77213e-12
ENSMMUG00000047198	2975.46	-1.27476	0.172886	-7.39787	1.38384e-13	1.88774e-12
ENSMMUG00000042787	2170.73	-3.69291	0.49944	-7.39076	1.45996e-13	1.98904e-12
ENSMMUG00000005116	45.2064	-4.68001	0.602896	-7.39013	1.46688e-13	1.99719e-12
ENSMMUG00000022364	1075.98	-1.8184	0.247584	-7.38911	1.47817e-13	2.01127e-12
ENSMMUG00000023226	1779.22	-1.2288	0.166999	-7.38782	1.49253e-13	2.02952e-12
ENSMMUG00000013055	2155.94	-1.8145	0.248283	-7.38436	1.53186e-13	2.08035e-12
ENSMMUG00000000949	725.334	-1.90584	0.259319	-7.37695	1.61956e-13	2.19665e-12
ENSMMUG00000048204	9195.46	-1.48501	0.202643	-7.37231	1.67697e-13	2.27019e-12
ENSMMUG00000015355	298.322	-4.7489	0.618064	-7.37174	1.68416e-13	2.27848e-12
ENSMMUG00000012599	2178.86	-4.27252	0.573983	-7.37143	1.68802e-13	2.28226e-12
ENSMMUG00000004419	1881.06	-1.41836	0.193148	-7.36442	1.77919e-13	2.39943e-12
ENSMMUG00000011821	9242.68	-2.48902	0.336608	-7.3562	1.89223e-13	2.54544e-12
ENSMMUG00000009799	1512.29	-3.02841	0.419708	-7.3473	2.02248e-13	2.71211e-12
ENSMMUG00000010827	3414.04	-1.20936	0.165619	-7.34719	2.0242e-13	2.71271e-12
ENSMMUG00000020074	256.479	-2.49386	0.342051	-7.34663	2.03272e-13	2.72242e-12
ENSMMUG00000004901	3300.77	-1.38481	0.188545	-7.34243	2.09743e-13	2.8038e-12
ENSMMUG00000048893	1603.15	-1.04429	0.142893	-7.34197	2.10478e-13	2.81011e-12
ENSMMUG00000041670	13641.7	-1.46481	0.200017	-7.34011	2.13425e-13	2.84589e-12
ENSMMUG00000013650	1450.82	-2.34819	0.326032	-7.3318	2.27081e-13	3.01856e-12
ENSMMUG00000023038	6808.64	-4.85439	0.659728	-7.32748	2.34522e-13	3.11358e-12
ENSMMUG00000000195	6972.33	-2.06509	0.286313	-7.32673	2.35842e-13	3.12916e-12
ENSMMUG00000005301	297.877	-1.96998	0.270066	-7.32605	2.37042e-13	3.14118e-12
ENSMMUG00000017338	3052.34	-2.28113	0.315402	-7.32169	2.44866e-13	3.23882e-12
ENSMMUG00000000100	956.303	-3.07675	0.417712	-7.32	2.47969e-13	3.27377e-12
ENSMMUG00000022034	3884.48	-2.00952	0.277067	-7.32007	2.47842e-13	3.27377e-12
ENSMMUG00000022615	108.646	-3.65051	0.494545	-7.31828	2.51166e-13	3.30984e-12
ENSMMUG00000000137	2292.31	-4.08577	0.572582	-7.31633	2.54839e-13	3.35409e-12
ENSMMUG00000018572	11535	-1.27416	0.175116	-7.31604	2.55393e-13	3.35931e-12
ENSMMUG00000001614	3741.36	-1.21706	0.167271	-7.31511	2.57164e-13	3.38053e-12
ENSMMUG00000021398	1196.36	-2.07197	0.284968	-7.31489	2.57599e-13	3.38416e-12
ENSMMUG00000003369	595.564	-3.53636	0.487849	-7.31122	2.64727e-13	3.47566e-12
ENSMMUG00000007133	1722.5	-3.71909	0.512718	-7.30632	2.74564e-13	3.60038e-12
ENSMMUG00000029105	5841.97	-1.41752	0.195066	-7.30467	2.77951e-13	3.64256e-12
ENSMMUG00000023185	1848.94	-2.29173	0.317757	-7.29974	2.88317e-13	3.77376e-12
ENSMMUG00000013717	2382.55	-2.78401	0.382645	-7.29932	2.89231e-13	3.78341e-12
ENSMMUG00000028715	323.779	-2.53016	0.350334	-7.29773	2.92672e-13	3.82373e-12
ENSMMUG00000006007	10275.7	-1.5103	0.208395	-7.29479	2.99134e-13	3.90338e-12
ENSMMUG00000009485	477.194	-1.99033	0.273913	-7.28865	3.13074e-13	4.07035e-12
ENSMMUG00000019753	34197.5	-2.38054	0.332537	-7.28641	3.18331e-13	4.13618e-12
ENSMMUG00000007030	1171.34	-1.33878	0.183631	-7.28561	3.20207e-13	4.15802e-12
ENSMMUG00000004788	945.69	-1.90525	0.263855	-7.28336	3.25616e-13	4.22568e-12
ENSMMUG00000003835	157.281	-2.89943	0.408029	-7.2784	3.37807e-13	4.37325e-12
ENSMMUG00000013973	9072.32	-0.984341	0.135835	-7.27787	3.3913e-13	4.38771e-12
ENSMMUG00000009860	70.6745	-2.81709	0.398467	-7.27581	3.44342e-13	4.44975e-12
ENSMMUG00000006648	2301.1	-1.17444	0.162273	-7.27344	3.50447e-13	4.52042e-12
ENSMMUG00000041723	638.965	-2.34764	0.327967	-7.27263	3.52568e-13	4.54229e-12
ENSMMUG00000006338	2387.61	-1.06679	0.146949	-7.27264	3.52522e-13	4.54229e-12
ENSMMUG00000006495	1782.76	-1.90276	0.263568	-7.27097	3.56904e-13	4.59538e-12
ENSMMUG00000041708	660.381	-3.10427	0.429043	-7.26642	3.6914e-13	4.74399e-12
ENSMMUG00000023513	1657.09	-0.978465	0.13513	-7.26635	3.69335e-13	4.74399e-12
ENSMMUG00000001120	1234.13	-4.02246	0.55107	-7.26623	3.69664e-13	4.74536e-12
ENSMMUG00000004958	3558.54	-2.62947	0.364879	-7.26558	3.71434e-13	4.76521e-12
ENSMMUG00000019223	6708.2	-1.51109	0.208891	-7.26391	3.76064e-13	4.81881e-12
ENSMMUG00000015659	1100.35	-1.30075	0.17965	-7.26354	3.77082e-13	4.82896e-12
ENSMMUG00000030210	4284.76	-1.99336	0.276189	-7.26098	3.84297e-13	4.9184e-12
ENSMMUG00000001827	3030.02	-2.33137	0.323274	-7.2601	3.86796e-13	4.94742e-12
ENSMMUG00000018867	470.086	-4.10035	0.567529	-7.25828	3.92058e-13	5.01171e-12
ENSMMUG00000008190	48.9977	-4.67055	0.616115	-7.25808	3.92617e-13	5.01586e-12
ENSMMUG00000009207	9918.53	-1.09282	0.151473	-7.25611	3.98378e-13	5.08337e-12
ENSMMUG00000009015	4164.13	-1.56828	0.217621	-7.25519	4.01107e-13	5.11514e-12
ENSMMUG00000007685	3501.73	-1.29523	0.179801	-7.24689	4.26447e-13	5.41885e-12
ENSMMUG00000041512	1894.83	-2.90491	0.41058	-7.23905	4.51853e-13	5.73485e-12
ENSMMUG00000019974	7908.15	-0.791824	0.109722	-7.23586	4.62575e-13	5.85353e-12
ENSMMUG00000040140	807.823	-2.59042	0.3629	-7.2323	4.74885e-13	6.00217e-12
ENSMMUG00000017548	3277.77	-1.53188	0.212806	-7.2295	4.84792e-13	6.12376e-12
ENSMMUG00000017923	1987.64	-3.97301	0.562186	-7.22748	4.92032e-13	6.21153e-12
ENSMMUG00000017421	1049.42	-1.0795	0.150059	-7.22555	4.99088e-13	6.29317e-12
ENSMMUG00000012393	323.917	-3.00249	0.419179	-7.22469	5.0223e-13	6.32158e-12
ENSMMUG00000043997	104.725	-1.62579	0.226268	-7.22356	5.06453e-13	6.37097e-12
ENSMMUG00000005813	4384.84	-1.58297	0.221111	-7.22096	5.16216e-13	6.48615e-12
ENSMMUG00000021446	6610.22	-1.75274	0.244788	-7.21993	5.20128e-13	6.52376e-12
ENSMMUG00000013560	1370.71	-3.81162	0.534555	-7.21982	5.20571e-13	6.52549e-12
ENSMMUG00000009106	23907.5	-2.40337	0.338389	-7.21603	5.35261e-13	6.69783e-12
ENSMMUG00000022913	6818.02	-2.59325	0.358835	-7.21061	5.57e-13	6.96577e-12
ENSMMUG00000022686	84138.5	-1.11125	0.154963	-7.20841	5.66096e-13	7.07537e-12
ENSMMUG00000038264	1585.39	-3.60791	0.506967	-7.20816	5.67132e-13	7.08417e-12
ENSMMUG00000006507	1256.65	-0.962257	0.134175	-7.19691	6.15938e-13	7.65794e-12
ENSMMUG00000009268	26805.7	-1.26725	0.176803	-7.19625	6.18892e-13	7.69019e-12
ENSMMUG00000004188	4131.24	-2.22059	0.313528	-7.19411	6.28713e-13	7.80768e-12
ENSMMUG00000005098	40009.3	-1.43889	0.20182	-7.19223	6.37417e-13	7.91116e-12
ENSMMUG00000003123	843.824	-1.66068	0.232925	-7.19031	6.46422e-13	8.01827e-12
ENSMMUG00000013160	2471.49	-2.58473	0.368829	-7.17572	7.19275e-13	8.88063e-12
ENSMMUG00000005820	6531.73	-1.78004	0.249066	-7.17262	7.35749e-13	9.07353e-12
ENSMMUG00000015865	2978.46	-1.65678	0.233795	-7.17183	7.40023e-13	9.12097e-12
ENSMMUG00000044713	5352.42	-2.82422	0.395447	-7.17018	7.48965e-13	9.22053e-12
ENSMMUG00000003534	4807.74	-1.29207	0.181067	-7.16908	7.55031e-13	9.28984e-12
ENSMMUG00000023350	1384.78	-2.34712	0.331653	-7.16466	7.79789e-13	9.58341e-12
ENSMMUG00000043598	83.7335	-5.76535	0.696602	-7.16254	7.9196e-13	9.71061e-12
ENSMMUG00000015664	33652.3	-1.9323	0.273217	-7.16179	7.96297e-13	9.75819e-12
ENSMMUG00000014408	9993.61	-1.40877	0.198162	-7.16147	7.98174e-13	9.77557e-12
ENSMMUG00000007115	558.245	-2.74707	0.385711	-7.15566	8.32708e-13	1.01868e-11
ENSMMUG00000021553	2065.59	-2.53695	0.357966	-7.15477	8.38105e-13	1.02352e-11
ENSMMUG00000005942	1916.78	-1.34811	0.189374	-7.15484	8.377e-13	1.02352e-11
ENSMMUG00000015288	5481.18	-1.24093	0.174722	-7.15481	8.37865e-13	1.02352e-11
ENSMMUG00000032393	1760.89	-2.13376	0.302084	-7.15281	8.50222e-13	1.03713e-11
ENSMMUG00000023543	734.217	-2.18549	0.305804	-7.15151	8.58279e-13	1.04457e-11
ENSMMUG00000022644	8134.16	-1.45206	0.204015	-7.1507	8.6336e-13	1.04956e-11
ENSMMUG00000019321	5020.24	-1.63597	0.230859	-7.14907	8.7365e-13	1.06086e-11
ENSMMUG00000013004	1560.58	-2.31217	0.322798	-7.1435	9.09809e-13	1.10163e-11
ENSMMUG00000005122	2878.49	-2.52624	0.356288	-7.13703	9.53656e-13	1.15342e-11
ENSMMUG00000016870	2451.93	-2.32759	0.329397	-7.13341	9.79126e-13	1.18288e-11
ENSMMUG00000005686	787.134	-2.38041	0.337102	-7.12448	1.04477e-12	1.2572e-11
ENSMMUG00000015705	99.3561	-5.31166	0.704207	-7.12206	1.06326e-12	1.278e-11
ENSMMUG00000014680	3036.04	-1.22212	0.172398	-7.11919	1.08561e-12	1.3034e-11
ENSMMUG00000005362	696.103	-1.46624	0.207508	-7.1186	1.09032e-12	1.30832e-11
ENSMMUG00000004534	5410.1	-2.19599	0.312447	-7.11846	1.09137e-12	1.30885e-11
ENSMMUG00000014798	625.043	-1.32203	0.186352	-7.11559	1.11432e-12	1.33562e-11
ENSMMUG00000007500	2516.23	-1.97249	0.279761	-7.11442	1.12385e-12	1.34629e-11
ENSMMUG00000004777	1637.33	-2.09345	0.295234	-7.11303	1.13522e-12	1.35914e-11
ENSMMUG00000045648	3582.86	-1.29505	0.182369	-7.11099	1.1521e-12	1.37781e-11
ENSMMUG00000009036	1443.96	-1.54023	0.215799	-7.10972	1.1628e-12	1.38982e-11
ENSMMUG00000039929	94.5642	-2.97678	0.419819	-7.10729	1.18347e-12	1.41216e-11
ENSMMUG00000007187	755.16	-2.07085	0.292657	-7.10633	1.19166e-12	1.42113e-11
ENSMMUG00000007047	1137.82	-1.31404	0.185013	-7.10547	1.19911e-12	1.42922e-11
ENSMMUG00000046487	86.1343	-4.0528	0.586462	-7.1032	1.21901e-12	1.45132e-11
ENSMMUG00000018289	582.831	-2.07015	0.292974	-7.10116	1.23716e-12	1.47128e-11
ENSMMUG00000023515	1955.07	-1.5913	0.225113	-7.09906	1.25605e-12	1.49208e-11
ENSMMUG00000005435	1360.06	-3.0244	0.435964	-7.09565	1.28748e-12	1.52771e-11
ENSMMUG00000014753	6201.63	-1.045	0.148333	-7.09365	1.30624e-12	1.54912e-11
ENSMMUG00000012718	74066.8	-1.14372	0.162269	-7.09311	1.31132e-12	1.55428e-11
ENSMMUG00000001735	4462.01	-2.71192	0.391822	-7.09231	1.31892e-12	1.56242e-11
ENSMMUG00000009354	35.4865	-4.36962	0.587819	-7.09207	1.32119e-12	1.56424e-11
ENSMMUG00000043739	1759.74	-3.7996	0.535985	-7.08482	1.39223e-12	1.6447e-11
ENSMMUG00000012720	312.098	-1.21573	0.172437	-7.0798	1.44366e-12	1.70357e-11
ENSMMUG00000038511	4389.14	-1.4197	0.203128	-7.07449	1.49995e-12	1.76511e-11
ENSMMUG00000008417	3263.75	-1.29727	0.184646	-7.06959	1.5539e-12	1.82658e-11
ENSMMUG00000038166	127.473	-2.52533	0.359365	-7.06828	1.56867e-12	1.84191e-11
ENSMMUG00000005903	374.596	-2.46099	0.350327	-7.06669	1.58669e-12	1.86205e-11
ENSMMUG00000048099	1076.82	-1.55167	0.22169	-7.06098	1.65329e-12	1.93701e-11
ENSMMUG00000021848	903.222	-1.37236	0.195803	-7.05676	1.70431e-12	1.9946e-11
ENSMMUG00000007814	69718	-1.16333	0.165842	-7.05385	1.74038e-12	2.03458e-11
ENSMMUG00000045529	2223.56	-1.28186	0.182943	-7.04883	1.80429e-12	2.10583e-11
ENSMMUG00000013732	4471.85	-2.68742	0.391484	-7.04684	1.83031e-12	2.13503e-11
ENSMMUG00000005553	2306.28	-1.84286	0.263774	-7.03782	1.95264e-12	2.26904e-11
ENSMMUG00000010536	11530.7	-1.6457	0.234901	-7.03705	1.96357e-12	2.2805e-11
ENSMMUG00000009349	6397.25	-1.05746	0.150502	-7.03333	2.01654e-12	2.33694e-11
ENSMMUG00000007859	577.305	-3.39169	0.480841	-7.0283	2.09062e-12	2.41883e-11
ENSMMUG00000047000	11985.7	-0.90451	0.129299	-7.02136	2.19719e-12	2.53939e-11
ENSMMUG00000010272	176.04	-4.03893	0.570725	-7.02003	2.21824e-12	2.56233e-11
ENSMMUG00000000751	2610.03	-1.90163	0.274297	-7.01527	2.29501e-12	2.64528e-11
ENSMMUG00000008140	1682.79	-1.85189	0.266684	-7.00959	2.39017e-12	2.7505e-11
ENSMMUG00000018757	4678.93	-1.77433	0.255948	-7.00616	2.44952e-12	2.81273e-11
ENSMMUG00000021637	254.338	-1.74595	0.251221	-7.00496	2.47061e-12	2.8339e-11
ENSMMUG00000038865	1220.53	-2.0848	0.300323	-7.00461	2.47671e-12	2.83937e-11
ENSMMUG00000020996	4523.76	-1.33384	0.189739	-7.00403	2.48708e-12	2.8482e-11
ENSMMUG00000006779	717.735	-3.10057	0.457384	-7.00294	2.5065e-12	2.8689e-11
ENSMMUG00000019959	1578.55	-1.72373	0.24726	-7.00001	2.55944e-12	2.92635e-11
ENSMMUG00000043226	865.553	-1.84448	0.265225	-6.99753	2.60507e-12	2.97533e-11
ENSMMUG00000002153	9231.4	-0.856309	0.12305	-6.98948	2.75908e-12	3.14618e-11
ENSMMUG00000045901	1556.9	-2.38792	0.343806	-6.98507	2.84716e-12	3.2416e-11
ENSMMUG00000014775	239.5	-3.97928	0.580337	-6.9818	2.91425e-12	3.31603e-11
ENSMMUG00000011064	11278.4	-1.76374	0.256416	-6.9814	2.92252e-12	3.32366e-11
ENSMMUG00000019261	889.286	-1.67824	0.240043	-6.98049	2.94154e-12	3.33996e-11
ENSMMUG00000043959	1749.79	-1.67365	0.241636	-6.98053	2.94078e-12	3.33996e-11
ENSMMUG00000017114	2755.93	-1.74226	0.24856	-6.97961	2.96005e-12	3.3574e-11
ENSMMUG00000001399	361.273	-3.74874	0.545182	-6.97917	2.96923e-12	3.36602e-11
ENSMMUG00000017944	3117.86	-1.69209	0.243264	-6.97897	2.97356e-12	3.36914e-11
ENSMMUG00000015869	184.158	-4.27537	0.605515	-6.97683	3.01923e-12	3.41545e-11
ENSMMUG00000021393	3602.57	-1.58857	0.227762	-6.97623	3.03198e-12	3.42805e-11
ENSMMUG00000009546	8655.58	-1.78223	0.25821	-6.96806	3.21335e-12	3.62351e-11
ENSMMUG00000020218	1038.18	-3.59369	0.512429	-6.96346	3.32004e-12	3.73987e-11
ENSMMUG00000021976	15644.8	-1.28855	0.186095	-6.96246	3.34392e-12	3.76279e-11
ENSMMUG00000000523	19949.4	-1.79603	0.261706	-6.95997	3.40337e-12	3.82163e-11
ENSMMUG00000049219	4321.26	-1.96039	0.284663	-6.95843	3.44082e-12	3.86017e-11
ENSMMUG00000029250	1503.79	-2.09861	0.305546	-6.95788	3.45431e-12	3.87068e-11
ENSMMUG00000006489	73575.6	-1.07096	0.155091	-6.95772	3.45826e-12	3.87307e-11
ENSMMUG00000044222	94.4721	-2.68448	0.394218	-6.95547	3.51379e-12	3.93113e-11
ENSMMUG00000031834	706.323	-1.67817	0.241354	-6.95272	3.58303e-12	4.00649e-11
ENSMMUG00000048864	2030.66	-1.92339	0.278961	-6.95201	3.60117e-12	4.02257e-11
ENSMMUG00000002426	116.302	-3.63819	0.535482	-6.94563	3.7677e-12	4.19759e-11
ENSMMUG00000046007	1645.66	-1.86467	0.272465	-6.94415	3.80754e-12	4.23755e-11
ENSMMUG00000001340	76613.2	-1.59653	0.232534	-6.94201	3.86547e-12	4.29978e-11
ENSMMUG00000006561	2935.7	-1.443	0.209851	-6.93905	3.94747e-12	4.3887e-11
ENSMMUG00000008164	1999.31	-2.34564	0.344128	-6.93483	4.06701e-12	4.5169e-11
ENSMMUG00000003541	5574.1	-1.4551	0.211022	-6.93278	4.12648e-12	4.58056e-11
ENSMMUG00000038434	646.063	-1.52602	0.22247	-6.93218	4.14407e-12	4.5977e-11
ENSMMUG00000005157	860.62	-1.87605	0.272336	-6.93158	4.16172e-12	4.61249e-11
ENSMMUG00000046684	519.407	-1.43065	0.207405	-6.93159	4.16125e-12	4.61249e-11
ENSMMUG00000002142	1812.61	-2.1679	0.315163	-6.93031	4.19909e-12	4.65148e-11
ENSMMUG00000022038	443.101	-3.33078	0.485777	-6.92237	4.44146e-12	4.90977e-11
ENSMMUG00000002141	2325.38	-1.28037	0.186107	-6.92194	4.45503e-12	4.92221e-11
ENSMMUG00000015279	8907.82	-1.51252	0.218852	-6.91881	4.5546e-12	5.02963e-11
ENSMMUG00000018916	2549.36	-2.44695	0.359749	-6.91722	4.60609e-12	5.08385e-11
ENSMMUG00000020690	8354.03	-2.05539	0.299273	-6.91547	4.66316e-12	5.14418e-11
ENSMMUG00000022525	154.494	-2.62041	0.37877	-6.91325	4.73677e-12	5.22269e-11
ENSMMUG00000011874	2946.77	-1.61305	0.235341	-6.90921	4.87353e-12	5.3707e-11
ENSMMUG00000044865	1744.78	-2.15096	0.312718	-6.90788	4.91952e-12	5.41858e-11
ENSMMUG00000042630	689.324	-3.41506	0.49642	-6.90707	4.94776e-12	5.44406e-11
ENSMMUG00000018036	4563.81	-1.58359	0.231702	-6.90283	5.09779e-12	5.59184e-11
ENSMMUG00000010322	9961.58	-1.6502	0.243178	-6.90116	5.15799e-12	5.65497e-11
ENSMMUG00000038179	19984.9	-1.17918	0.171769	-6.89917	5.23072e-12	5.72589e-11
ENSMMUG00000005073	1787.42	-2.09235	0.304324	-6.89588	5.35332e-12	5.85408e-11
ENSMMUG00000001397	377.347	-2.44713	0.357518	-6.89552	5.36672e-12	5.86573e-11
ENSMMUG00000016695	3141.69	-2.31997	0.341857	-6.89434	5.41142e-12	5.91155e-11
ENSMMUG00000009154	627.35	-1.69978	0.247641	-6.89292	5.46573e-12	5.96477e-11
ENSMMUG00000005916	1039.18	-2.11894	0.307906	-6.88367	5.8331e-12	6.33975e-11
ENSMMUG00000029939	1283.02	-1.5978	0.234162	-6.8823	5.88932e-12	6.39758e-11
ENSMMUG00000013416	4222.2	-2.31986	0.336737	-6.87759	6.08716e-12	6.59571e-11
ENSMMUG00000040063	594.736	-2.13342	0.310927	-6.87666	6.12735e-12	6.63589e-11
ENSMMUG00000001111	655.968	-2.08167	0.303448	-6.87308	6.28321e-12	6.79778e-11
ENSMMUG00000005539	2932.4	-1.34387	0.197226	-6.86958	6.43929e-12	6.95959e-11
ENSMMUG00000019554	5113.69	-1.29105	0.18932	-6.86232	6.77521e-12	7.30046e-11
ENSMMUG00000022515	700.34	-2.2181	0.326398	-6.85774	6.99564e-12	7.52833e-11
ENSMMUG00000031975	83.9495	-3.25079	0.483759	-6.84891	7.44156e-12	7.99022e-11
ENSMMUG00000039963	85.1833	-2.27475	0.334028	-6.84492	7.65188e-12	8.20121e-11
ENSMMUG00000001414	2448.33	-0.904453	0.132545	-6.84489	7.65344e-12	8.20121e-11
ENSMMUG00000017336	3748.09	-1.34234	0.197234	-6.84472	7.66258e-12	8.20688e-11
ENSMMUG00000015992	6573.45	-1.51016	0.220509	-6.84397	7.70272e-12	8.2416e-11
ENSMMUG00000002483	16149.2	-0.763349	0.111861	-6.844	7.70095e-12	8.2416e-11
ENSMMUG00000011547	2732.96	-1.69786	0.251469	-6.84383	7.71032e-12	8.2456e-11
ENSMMUG00000006940	731.137	-1.87562	0.276228	-6.84195	7.8123e-12	8.3463e-11
ENSMMUG00000010839	1372.74	-1.31342	0.193722	-6.84134	7.8455e-12	8.37337e-11
ENSMMUG00000022369	2501.86	-1.66765	0.24553	-6.84055	7.88891e-12	8.41549e-11
ENSMMUG00000000620	983.104	-1.86385	0.274164	-6.8404	7.89699e-12	8.4199e-11
ENSMMUG00000040047	195.719	-2.31967	0.342659	-6.83786	8.03826e-12	8.56197e-11
ENSMMUG00000004122	39420.6	-2.00362	0.296933	-6.83426	8.24311e-12	8.76703e-11
ENSMMUG00000005766	389.751	-3.21986	0.476315	-6.8341	8.25239e-12	8.77253e-11
ENSMMUG00000011351	7191.63	-2.04843	0.303327	-6.83086	8.44054e-12	8.96807e-11
ENSMMUG00000009974	9706.97	-1.78225	0.263731	-6.83004	8.48931e-12	9.0154e-11
ENSMMUG00000016587	1674.08	-1.8526	0.273988	-6.82478	8.8059e-12	9.33766e-11
ENSMMUG00000022965	74181.8	-1.71522	0.254813	-6.82155	9.00628e-12	9.5312e-11
ENSMMUG00000007960	6136.86	-3.29215	0.4876	-6.81978	9.11789e-12	9.63975e-11
ENSMMUG00000001990	4307.58	-1.36473	0.200334	-6.8198	9.11677e-12	9.63975e-11
ENSMMUG00000018434	8436.77	-0.987011	0.145277	-6.81808	9.22669e-12	9.74512e-11
ENSMMUG00000014717	1355.77	-1.5498	0.229164	-6.81552	9.39242e-12	9.91035e-11
ENSMMUG00000018920	3704.98	-2.38849	0.355165	-6.81496	9.42887e-12	9.94389e-11
ENSMMUG00000017414	50.2607	-5.13589	0.690014	-6.81306	9.55455e-12	1.00665e-10
ENSMMUG00000037714	73.6282	-4.6666	0.649972	-6.79641	1.07257e-11	1.12581e-10
ENSMMUG00000019364	2983.82	-1.75516	0.258671	-6.79638	1.07277e-11	1.12581e-10
ENSMMUG00000007069	139.72	-3.53527	0.535756	-6.78992	1.12194e-11	1.17509e-10
ENSMMUG00000043947	1364.03	-1.68784	0.251481	-6.78677	1.14673e-11	1.1987e-10
ENSMMUG00000012024	932.24	-1.59073	0.234108	-6.78631	1.15034e-11	1.2013e-10
ENSMMUG00000015158	941.617	-1.42892	0.209621	-6.78103	1.19324e-11	1.24305e-10
ENSMMUG00000048590	8902.35	-1.43766	0.213392	-6.78031	1.19916e-11	1.24861e-10
ENSMMUG00000040307	2936.76	-1.30435	0.192559	-6.77945	1.20632e-11	1.25546e-10
ENSMMUG00000019923	6155.05	-1.09192	0.161818	-6.77839	1.21525e-11	1.26413e-10
ENSMMUG00000000850	3241.29	-3.5171	0.521334	-6.77664	1.22999e-11	1.27822e-10
ENSMMUG00000043771	27272.7	-1.69868	0.254364	-6.7719	1.27105e-11	1.32024e-10
ENSMMUG00000031168	2155.68	-2.21199	0.332473	-6.76049	1.37527e-11	1.42503e-10
ENSMMUG00000032304	6977.28	-2.4368	0.36992	-6.76003	1.37959e-11	1.42881e-10
ENSMMUG00000013874	1609.29	-2.64337	0.398578	-6.75775	1.40148e-11	1.45078e-10
ENSMMUG00000018770	3769.52	-2.12087	0.319088	-6.75698	1.40897e-11	1.45712e-10
ENSMMUG00000015497	8868.64	-1.07279	0.1594	-6.7515	1.46329e-11	1.50767e-10
ENSMMUG00000019551	5288.1	-1.63142	0.243574	-6.74525	1.52759e-11	1.57217e-10
ENSMMUG00000001921	1377.07	-1.86628	0.276124	-6.74341	1.54715e-11	1.59077e-10
ENSMMUG00000012880	5481.64	-1.38582	0.207586	-6.74219	1.56012e-11	1.60333e-10
ENSMMUG00000010608	232.066	-3.9776	0.59047	-6.74144	1.56829e-11	1.6093e-10
ENSMMUG00000013865	4074.01	-0.892395	0.132824	-6.74138	1.56894e-11	1.6093e-10
ENSMMUG00000003615	2288.03	-1.36071	0.204615	-6.73506	1.63864e-11	1.67836e-10
ENSMMUG00000012897	8051.62	-1.39018	0.207663	-6.73339	1.65753e-11	1.69445e-10
ENSMMUG00000039566	1161.97	-1.32146	0.19711	-6.73332	1.65832e-11	1.69445e-10
ENSMMUG00000011810	6119.05	-2.01178	0.301195	-6.73107	1.68414e-11	1.72002e-10
ENSMMUG00000017139	2660.44	-1.02459	0.152386	-6.72823	1.71735e-11	1.75142e-10
ENSMMUG00000047706	1002.77	-1.2248	0.183581	-6.72633	1.74001e-11	1.77283e-10
ENSMMUG00000015925	6565.14	-1.32655	0.198626	-6.72228	1.78907e-11	1.81963e-10
ENSMMUG00000007653	18492.9	-2.48095	0.376011	-6.72202	1.79226e-11	1.82172e-10
ENSMMUG00000011953	7161.04	-2.54285	0.386977	-6.72117	1.80273e-11	1.83149e-10
ENSMMUG00000007723	16055.9	-1.4557	0.218474	-6.71715	1.85319e-11	1.87739e-10
ENSMMUG00000013395	5455.09	-2.50962	0.379637	-6.71559	1.87304e-11	1.8957e-10
ENSMMUG00000020276	2511.16	-1.65385	0.248932	-6.71223	1.9167e-11	1.93713e-10
ENSMMUG00000003954	5736.96	-1.21139	0.181507	-6.71056	1.93875e-11	1.95756e-10
ENSMMUG00000012591	900.572	-2.28231	0.342688	-6.7099	1.94756e-11	1.96553e-10
ENSMMUG00000002807	2032.98	-2.5038	0.379176	-6.70736	1.98176e-11	1.99815e-10
ENSMMUG00000012768	320.207	-3.89499	0.576908	-6.7044	2.02234e-11	2.03426e-10
ENSMMUG00000009625	2576.47	-1.96743	0.296357	-6.70355	2.03416e-11	2.04519e-10
ENSMMUG00000008724	122.636	-2.44678	0.366299	-6.70239	2.0504e-11	2.06054e-10
ENSMMUG00000000892	646.516	-1.48587	0.223272	-6.70099	2.07019e-11	2.07945e-10
ENSMMUG00000006353	17880.9	-0.802244	0.120245	-6.69776	2.11632e-11	2.12179e-10
ENSMMUG00000017402	2637.75	-2.30901	0.351442	-6.69549	2.14944e-11	2.15399e-10
ENSMMUG00000008610	285.691	-2.39487	0.357797	-6.69473	2.1607e-11	2.16425e-10
ENSMMUG00000013894	126.689	-3.45275	0.509945	-6.69108	2.21523e-11	2.21502e-10
ENSMMUG00000001273	1794.5	-2.0425	0.306923	-6.69106	2.21554e-11	2.21502e-10
ENSMMUG00000009332	1195.85	-0.836734	0.125395	-6.68971	2.23614e-11	2.23457e-10
ENSMMUG00000000159	5022.23	-2.46304	0.376822	-6.68907	2.24596e-11	2.24333e-10
ENSMMUG00000038415	479.617	-2.9263	0.435759	-6.68764	2.26806e-11	2.26434e-10
ENSMMUG00000000010	2386.51	-1.36551	0.20517	-6.68738	2.27204e-11	2.26726e-10
ENSMMUG00000017466	51123.6	-1.37265	0.20745	-6.68626	2.28947e-11	2.28358e-10
ENSMMUG00000014273	966.011	-2.0479	0.309422	-6.68575	2.29737e-11	2.28932e-10
ENSMMUG00000004897	2935.86	-1.19327	0.179336	-6.68539	2.30316e-11	2.29402e-10
ENSMMUG00000012377	772.11	-2.75501	0.417868	-6.67848	2.41434e-11	2.40252e-10
ENSMMUG00000044909	1224.98	-1.85709	0.280125	-6.67739	2.43231e-11	2.41927e-10
ENSMMUG00000017010	381.31	-2.72686	0.405054	-6.67309	2.50474e-11	2.48783e-10
ENSMMUG00000012365	18758.2	-0.856529	0.128841	-6.67237	2.51708e-11	2.49777e-10
ENSMMUG00000019831	9388.77	-1.34874	0.205155	-6.67088	2.54268e-11	2.52199e-10
ENSMMUG00000020813	6205.45	-1.05231	0.158752	-6.669	2.57546e-11	2.55076e-10
ENSMMUG00000008387	160.599	-3.16051	0.485254	-6.662	2.70121e-11	2.6693e-10
ENSMMUG00000017701	780.843	-1.53315	0.23179	-6.66088	2.72189e-11	2.68726e-10
ENSMMUG00000002183	2085.41	-1.87708	0.282901	-6.66067	2.7258e-11	2.68986e-10
ENSMMUG00000003493	6475.55	-2.22019	0.340302	-6.66032	2.73238e-11	2.69511e-10
ENSMMUG00000040672	234.155	-3.60173	0.545335	-6.65964	2.74508e-11	2.70515e-10
ENSMMUG00000018686	3414.3	-1.48792	0.223395	-6.65718	2.79133e-11	2.74564e-10
ENSMMUG00000002520	6517.19	-1.83578	0.276941	-6.65665	2.80142e-11	2.7543e-10
ENSMMUG00000023581	2209.38	-2.23058	0.340472	-6.65529	2.82746e-11	2.77862e-10
ENSMMUG00000016469	21030.7	-3.28414	0.503406	-6.65448	2.84295e-11	2.79255e-10
ENSMMUG00000019580	26379.1	-1.57306	0.238684	-6.65418	2.84886e-11	2.79578e-10
ENSMMUG00000009540	5170.3	-2.33005	0.358127	-6.65169	2.89746e-11	2.83957e-10
ENSMMUG00000003374	5190.17	-1.54126	0.23393	-6.64877	2.95556e-11	2.89384e-10
ENSMMUG00000002707	2129.48	-1.08527	0.164051	-6.64356	3.06205e-11	2.99398e-10
ENSMMUG00000041816	596.592	-1.80192	0.274206	-6.63814	3.17669e-11	3.10151e-10
ENSMMUG00000019813	813.166	-2.24253	0.340063	-6.63225	3.30612e-11	3.2223e-10
ENSMMUG00000032370	190.145	-2.50836	0.383285	-6.62959	3.36617e-11	3.27933e-10
ENSMMUG00000008587	2595.57	-1.34203	0.202192	-6.62932	3.37242e-11	3.28242e-10
ENSMMUG00000018154	1140.48	-2.63792	0.3996	-6.62893	3.38121e-11	3.28948e-10
ENSMMUG00000014216	16353.6	-1.75699	0.269542	-6.62299	3.52015e-11	3.42066e-10
ENSMMUG00000016421	13621.3	-1.36944	0.208599	-6.62296	3.52087e-11	3.42066e-10
ENSMMUG00000042673	619.595	-2.77679	0.43165	-6.61962	3.60111e-11	3.49544e-10
ENSMMUG00000008201	3794.61	-0.68431	0.103638	-6.61945	3.60549e-11	3.4981e-10
ENSMMUG00000002124	5404.25	-1.16542	0.176999	-6.61818	3.63637e-11	3.52646e-10
ENSMMUG00000047984	318.639	-2.92011	0.445503	-6.61726	3.6592e-11	3.54537e-10
ENSMMUG00000005047	12525.5	-1.98812	0.304706	-6.61702	3.66507e-11	3.54784e-10
ENSMMUG00000015092	309.517	-3.26483	0.506031	-6.6149	3.71805e-11	3.59748e-10
ENSMMUG00000009384	1428.45	-1.5488	0.235025	-6.6139	3.74336e-11	3.61869e-10
ENSMMUG00000001334	240.621	-2.79502	0.429789	-6.61048	3.83077e-11	3.69984e-10
ENSMMUG00000011751	80.4732	-2.45394	0.378772	-6.60638	3.93827e-11	3.7985e-10
ENSMMUG00000022037	742.486	-2.16791	0.32909	-6.60338	4.01901e-11	3.87113e-10
ENSMMUG00000015872	392.816	-2.53248	0.387105	-6.60271	4.03701e-11	3.88672e-10
ENSMMUG00000003055	1127.85	-1.81885	0.277024	-6.59907	4.13743e-11	3.97981e-10
ENSMMUG00000022645	1030.35	-1.36921	0.210135	-6.59802	4.16676e-11	4.00621e-10
ENSMMUG00000002663	503.428	-3.12964	0.476344	-6.59727	4.18784e-11	4.02467e-10
ENSMMUG00000044706	95892.4	-1.19143	0.182614	-6.5968	4.20114e-11	4.03382e-10
ENSMMUG00000039058	991.788	-1.10002	0.167151	-6.59254	4.32365e-11	4.14399e-10
ENSMMUG00000019816	410.186	-3.98358	0.604252	-6.59212	4.33582e-11	4.15379e-10
ENSMMUG00000021597	1717.6	-1.35797	0.207125	-6.59182	4.34481e-11	4.16053e-10
ENSMMUG00000009971	3274.76	-2.42348	0.37661	-6.58978	4.40492e-11	4.21052e-10
ENSMMUG00000045030	834.167	-3.88333	0.598343	-6.58461	4.56092e-11	4.35574e-10
ENSMMUG00000000032	46.7154	-4.46556	0.638357	-6.58373	4.58775e-11	4.37941e-10
ENSMMUG00000049022	322.6	-2.02333	0.312415	-6.5816	4.65417e-11	4.44082e-10
ENSMMUG00000047334	277.012	-2.38978	0.363846	-6.5791	4.73296e-11	4.51196e-10
ENSMMUG00000007857	305.338	-1.31721	0.199588	-6.57722	4.79333e-11	4.56747e-10
ENSMMUG00000008442	152.851	-3.60451	0.561965	-6.57106	4.99578e-11	4.75613e-10
ENSMMUG00000001571	5858.31	-1.00962	0.154308	-6.57094	4.99977e-11	4.75781e-10
ENSMMUG00000008154	943.541	-1.79931	0.275567	-6.57048	5.01545e-11	4.76848e-10
ENSMMUG00000029026	4258.26	-1.13032	0.173313	-6.57037	5.01897e-11	4.7697e-10
ENSMMUG00000008029	7225.66	-1.461	0.225352	-6.56785	5.10471e-11	4.84559e-10
ENSMMUG00000000700	2693.9	-1.39297	0.21285	-6.56714	5.12892e-11	4.86552e-10
ENSMMUG00000015738	27.0572	-4.37487	0.633161	-6.56541	5.18906e-11	4.9182e-10
ENSMMUG00000021070	8562.43	-1.06025	0.162766	-6.56494	5.20539e-11	4.93148e-10
ENSMMUG00000028920	2735.98	-2.39621	0.371935	-6.56483	5.20931e-11	4.93301e-10
ENSMMUG00000003387	821.665	-2.01641	0.310238	-6.56286	5.27853e-11	4.9897e-10
ENSMMUG00000004785	1264.47	-1.42191	0.217537	-6.56119	5.33806e-11	5.0415e-10
ENSMMUG00000012944	4279	-1.42042	0.217099	-6.55975	5.3897e-11	5.08352e-10
ENSMMUG00000012650	5769.05	-1.31196	0.201869	-6.55756	5.46941e-11	5.15643e-10
ENSMMUG00000040529	1931.33	-3.71169	0.564988	-6.55703	5.48895e-11	5.17256e-10
ENSMMUG00000011521	1757.39	-2.85219	0.442087	-6.55648	5.50912e-11	5.18927e-10
ENSMMUG00000005908	1538.6	-2.28642	0.351166	-6.55612	5.52259e-11	5.19967e-10
ENSMMUG00000001740	495.321	-1.88945	0.289106	-6.55597	5.52826e-11	5.20271e-10
ENSMMUG00000009842	176.961	-1.92535	0.300633	-6.55112	5.71054e-11	5.36243e-10
ENSMMUG00000010318	4619.65	-1.19429	0.18341	-6.55114	5.70982e-11	5.36243e-10
ENSMMUG00000046364	2144.74	-3.90864	0.597517	-6.54803	5.83011e-11	5.46269e-10
ENSMMUG00000001276	1718.29	-2.51854	0.389344	-6.53401	6.40302e-11	5.9811e-10
ENSMMUG00000016432	1541.22	-1.95087	0.299368	-6.53312	6.4414e-11	6.01432e-10
ENSMMUG00000020939	1320.75	-2.02526	0.311475	-6.53195	6.49195e-11	6.05622e-10
ENSMMUG00000031631	211.564	-1.91766	0.296	-6.53001	6.57666e-11	6.12989e-10
ENSMMUG00000021063	52.1259	-2.60674	0.40577	-6.52476	6.81101e-11	6.34277e-10
ENSMMUG00000039944	752.193	-3.05401	0.475467	-6.52184	6.94516e-11	6.45643e-10
ENSMMUG00000020329	1133.41	-3.84168	0.597612	-6.51935	7.06144e-11	6.55596e-10
ENSMMUG00000001946	643.197	-2.07289	0.318276	-6.51635	7.20375e-11	6.67066e-10
ENSMMUG00000016030	2243.19	-1.88813	0.290269	-6.51638	7.2022e-11	6.67066e-10
ENSMMUG00000043243	63.8608	-4.14257	0.656894	-6.51625	7.20852e-11	6.67218e-10
ENSMMUG00000044767	6597.33	-1.71913	0.266535	-6.51557	7.24158e-11	6.69987e-10
ENSMMUG00000017802	132.144	-4.27481	0.66001	-6.51533	7.2532e-11	6.70771e-10
ENSMMUG00000013028	112.508	-3.59867	0.546556	-6.51159	7.43601e-11	6.86785e-10
ENSMMUG00000030597	748.004	-1.25763	0.192696	-6.51103	7.46392e-11	6.89064e-10
ENSMMUG00000010060	34.1569	-5.71667	0.713616	-6.50804	7.61371e-11	7.02285e-10
ENSMMUG00000022555	1618.43	-2.97508	0.461149	-6.50548	7.74444e-11	7.14035e-10
ENSMMUG00000005717	172.597	-2.34619	0.358086	-6.50382	7.83053e-11	7.21349e-10
ENSMMUG00000046257	211.053	-1.406	0.219065	-6.50175	7.9391e-11	7.31035e-10
ENSMMUG00000007732	2067.35	-1.29347	0.200237	-6.50078	7.99066e-11	7.35465e-10
ENSMMUG00000031024	11148.4	-1.14469	0.176519	-6.50004	8.02969e-11	7.38738e-10
ENSMMUG00000006421	4047.86	-3.71559	0.571977	-6.49173	8.48544e-11	7.79659e-10
ENSMMUG00000015155	15274.2	-2.42071	0.379192	-6.4909	8.5327e-11	7.83664e-10
ENSMMUG00000007445	397.109	-2.64024	0.411567	-6.49015	8.57505e-11	7.87215e-10
ENSMMUG00000020020	6581.96	-1.83347	0.285641	-6.48571	8.83161e-11	8.09375e-10
ENSMMUG00000011418	3314.96	-1.25263	0.193819	-6.48384	8.94146e-11	8.18693e-10
ENSMMUG00000008481	10325.6	-4.20436	0.655094	-6.48104	9.10908e-11	8.33015e-10
ENSMMUG00000016556	340.116	-1.77372	0.273377	-6.48086	9.12033e-11	8.33685e-10
ENSMMUG00000038374	5542.48	-2.13434	0.33645	-6.47919	9.22165e-11	8.42586e-10
ENSMMUG00000013206	22176.1	-1.00617	0.156282	-6.47537	9.45784e-11	8.63058e-10
ENSMMUG00000040773	2139.24	-1.36628	0.21322	-6.47523	9.46682e-11	8.63509e-10
ENSMMUG00000003671	16664	-1.89802	0.293397	-6.47139	9.7103e-11	8.84205e-10
ENSMMUG00000000484	809.621	-2.41455	0.378207	-6.46736	9.97331e-11	9.0738e-10
ENSMMUG00000008633	33001.7	-1.14412	0.177985	-6.46579	1.00773e-10	9.16449e-10
ENSMMUG00000006871	1483.13	-1.74797	0.269822	-6.46515	1.01201e-10	9.19561e-10
ENSMMUG00000003060	599.282	-2.11536	0.326073	-6.46002	1.04688e-10	9.50436e-10
ENSMMUG00000009560	3299.87	-2.04202	0.320603	-6.45915	1.0529e-10	9.55495e-10
ENSMMUG00000012540	720.59	-2.5725	0.39778	-6.45769	1.06312e-10	9.64358e-10
ENSMMUG00000012374	7230.4	-1.60625	0.250667	-6.45731	1.06582e-10	9.66395e-10
ENSMMUG00000018224	236.031	-2.07626	0.322835	-6.45724	1.06633e-10	9.66447e-10
ENSMMUG00000012633	7708.88	-1.48844	0.232996	-6.45695	1.06836e-10	9.67871e-10
ENSMMUG00000016826	3160.67	-0.73184	0.113423	-6.45605	1.07472e-10	9.73224e-10
ENSMMUG00000009985	12808.7	-1.62407	0.254813	-6.45596	1.07536e-10	9.73393e-10
ENSMMUG00000012614	683.513	-1.04571	0.162083	-6.45573	1.07696e-10	9.74421e-10
ENSMMUG00000047645	2159.08	-1.00164	0.156278	-6.44444	1.16024e-10	1.04711e-09
ENSMMUG00000021968	5889.97	-2.15333	0.341089	-6.44331	1.16898e-10	1.05411e-09
ENSMMUG00000018895	1091.12	-1.37946	0.215311	-6.44313	1.17038e-10	1.05493e-09
ENSMMUG00000003890	4358.73	-0.883059	0.137306	-6.44163	1.18194e-10	1.0649e-09
ENSMMUG00000016230	5380.13	-1.30093	0.203285	-6.43888	1.20361e-10	1.08259e-09
ENSMMUG00000002685	4727.94	-1.67354	0.262961	-6.43767	1.21323e-10	1.09032e-09
ENSMMUG00000013799	511.783	-3.46384	0.534997	-6.43517	1.23331e-10	1.10697e-09
ENSMMUG00000008834	63.5656	-2.59839	0.407152	-6.4347	1.23718e-10	1.10998e-09
ENSMMUG00000038389	951.759	-3.882	0.597739	-6.43361	1.24604e-10	1.11699e-09
ENSMMUG00000009862	177.116	-1.91893	0.298444	-6.43249	1.25528e-10	1.12433e-09
ENSMMUG00000012447	1532.18	-1.66789	0.261384	-6.42527	1.31635e-10	1.17507e-09
ENSMMUG00000013056	2520.46	-1.06813	0.167229	-6.42495	1.3191e-10	1.17704e-09
ENSMMUG00000014123	3314.07	-1.54339	0.243458	-6.42455	1.32259e-10	1.17966e-09
ENSMMUG00000018571	67.225	-3.80469	0.582383	-6.42436	1.32427e-10	1.18067e-09
ENSMMUG00000013136	100556	-1.28	0.200609	-6.42265	1.33919e-10	1.19347e-09
ENSMMUG00000028771	4123.61	-2.1122	0.332381	-6.41979	1.36461e-10	1.2146e-09
ENSMMUG00000021980	22835.8	-1.21292	0.190679	-6.41807	1.38009e-10	1.22684e-09
ENSMMUG00000023214	169.953	-2.40503	0.379448	-6.41652	1.39428e-10	1.23894e-09
ENSMMUG00000018918	3342.79	-3.52411	0.553251	-6.41544	1.40414e-10	1.24666e-09
ENSMMUG00000017292	2008.77	-2.9843	0.473983	-6.41339	1.42321e-10	1.26307e-09
ENSMMUG00000009745	1426.03	-1.40694	0.219586	-6.41205	1.4358e-10	1.27266e-09
ENSMMUG00000000511	4450.87	-1.55263	0.245457	-6.41087	1.44691e-10	1.28144e-09
ENSMMUG00000013091	1363.41	-1.08192	0.168918	-6.40855	1.46911e-10	1.30056e-09
ENSMMUG00000044749	53.3466	-4.24154	0.654964	-6.40687	1.48534e-10	1.31438e-09
ENSMMUG00000006541	4529.7	-2.56506	0.409052	-6.40259	1.52762e-10	1.34956e-09
ENSMMUG00000014374	4178.31	-1.78747	0.282329	-6.40212	1.53238e-10	1.3532e-09
ENSMMUG00000001459	3583.61	-1.77837	0.279635	-6.39775	1.57686e-10	1.3896e-09
ENSMMUG00000000358	367.311	-2.01246	0.312549	-6.39463	1.60939e-10	1.4171e-09
ENSMMUG00000041420	2979.66	-1.17571	0.184597	-6.39124	1.64548e-10	1.44708e-09
ENSMMUG00000002409	199.273	-2.97193	0.476172	-6.38793	1.68144e-10	1.47567e-09
ENSMMUG00000018628	114.273	-1.62935	0.257016	-6.38799	1.6808e-10	1.47567e-09
ENSMMUG00000009197	30.7015	-4.16679	0.632981	-6.38487	1.71548e-10	1.50492e-09
ENSMMUG00000018429	4182.99	-1.14813	0.18113	-6.38441	1.7206e-10	1.50879e-09
ENSMMUG00000006197	2716.84	-1.26083	0.199558	-6.37803	1.79386e-10	1.57175e-09
ENSMMUG00000020433	3651.53	-1.41475	0.223927	-6.37658	1.81085e-10	1.58533e-09
ENSMMUG00000002931	11221.4	-1.32275	0.208773	-6.37607	1.8169e-10	1.58998e-09
ENSMMUG00000002309	11358.9	-1.61575	0.255788	-6.37593	1.81859e-10	1.5908e-09
ENSMMUG00000017427	14230.5	-2.47332	0.396342	-6.37544	1.82433e-10	1.59517e-09
ENSMMUG00000012762	7260.62	-1.00105	0.157321	-6.37227	1.86251e-10	1.62722e-09
ENSMMUG00000006720	6184.99	-1.06863	0.169011	-6.36741	1.9225e-10	1.67483e-09
ENSMMUG00000044377	34694.7	-0.972387	0.153928	-6.36472	1.95649e-10	1.70235e-09
ENSMMUG00000039725	4723.64	-1.41921	0.222862	-6.35906	2.02987e-10	1.76261e-09
ENSMMUG00000017662	16294.2	-1.1979	0.189594	-6.35912	2.02907e-10	1.76261e-09
ENSMMUG00000006762	1886.38	-1.01654	0.160334	-6.35628	2.06692e-10	1.79041e-09
ENSMMUG00000021722	3201.45	-0.887402	0.14064	-6.35333	2.10698e-10	1.82215e-09
ENSMMUG00000000671	12323	-1.29458	0.205183	-6.35288	2.11316e-10	1.82675e-09
ENSMMUG00000010903	148.662	-3.04782	0.483669	-6.34863	2.17247e-10	1.87574e-09
ENSMMUG00000010417	1067.23	-2.6061	0.424289	-6.34676	2.1989e-10	1.8978e-09
ENSMMUG00000020392	3843.05	-1.03432	0.163596	-6.34654	2.20206e-10	1.89975e-09
ENSMMUG00000007534	1934.63	-1.14841	0.181909	-6.34624	2.20639e-10	1.90272e-09
ENSMMUG00000015093	2141.64	-1.6523	0.262643	-6.34595	2.21052e-10	1.90552e-09
ENSMMUG00000009833	161.056	-2.22317	0.354031	-6.34483	2.22672e-10	1.9187e-09
ENSMMUG00000013331	2547.35	-1.53216	0.242314	-6.34469	2.22874e-10	1.91967e-09
ENSMMUG00000041850	1088.29	-0.910733	0.144368	-6.34335	2.24827e-10	1.93414e-09
ENSMMUG00000009958	7039.16	-1.14654	0.18229	-6.34207	2.26694e-10	1.94864e-09
ENSMMUG00000006130	11601.8	-1.7464	0.277399	-6.3384	2.32156e-10	1.98998e-09
ENSMMUG00000047833	3785.6	-1.04064	0.165585	-6.33722	2.33941e-10	2.00286e-09
ENSMMUG00000011401	4952.26	-1.94675	0.30758	-6.33641	2.35185e-10	2.01218e-09
ENSMMUG00000042739	4948.33	-1.08724	0.172672	-6.33617	2.3554e-10	2.01413e-09
ENSMMUG00000041923	1626.41	-1.88505	0.300631	-6.33436	2.38321e-10	2.03546e-09
ENSMMUG00000023140	3625.9	-0.659055	0.104389	-6.33373	2.39305e-10	2.04305e-09
ENSMMUG00000003644	1079.43	-1.92475	0.305339	-6.33131	2.43084e-10	2.07365e-09
ENSMMUG00000010020	3342.72	-1.23517	0.19686	-6.33053	2.44321e-10	2.08337e-09
ENSMMUG00000003316	851.001	-1.33991	0.212876	-6.32933	2.46221e-10	2.09622e-09
ENSMMUG00000015406	1142.75	-3.88599	0.604445	-6.32821	2.48016e-10	2.11066e-09
ENSMMUG00000008224	5528.69	-1.5256	0.245137	-6.32702	2.49945e-10	2.12538e-09
ENSMMUG00000021297	5128.13	-1.55522	0.248392	-6.32657	2.50665e-10	2.13065e-09
ENSMMUG00000031253	18379.6	-1.57413	0.252953	-6.32626	2.51176e-10	2.13415e-09
ENSMMUG00000039538	326.917	-2.08505	0.334078	-6.32286	2.56772e-10	2.1775e-09
ENSMMUG00000006132	8626.78	-1.15668	0.184068	-6.32236	2.57594e-10	2.1826e-09
ENSMMUG00000007180	1098.36	-1.96328	0.313637	-6.3182	2.64625e-10	2.23506e-09
ENSMMUG00000038727	332.27	-1.55591	0.244483	-6.31812	2.64771e-10	2.23542e-09
ENSMMUG00000021874	91.8188	-1.5424	0.245796	-6.31741	2.65991e-10	2.24482e-09
ENSMMUG00000012911	879.776	-1.6268	0.260866	-6.31673	2.6716e-10	2.2538e-09
ENSMMUG00000006147	1234.14	-1.03242	0.164405	-6.31479	2.70533e-10	2.28135e-09
ENSMMUG00000032020	1195.93	-2.03821	0.323801	-6.31193	2.75568e-10	2.32198e-09
ENSMMUG00000023659	4227.13	-0.739638	0.117509	-6.31132	2.76671e-10	2.33035e-09
ENSMMUG00000008297	627.622	-1.27373	0.203363	-6.31089	2.77443e-10	2.33593e-09
ENSMMUG00000003154	1082.87	-2.6165	0.416817	-6.3107	2.77777e-10	2.33782e-09
ENSMMUG00000014204	1312.14	-2.41658	0.383493	-6.30911	2.80643e-10	2.36008e-09
ENSMMUG00000019017	3336.77	-2.2431	0.360575	-6.30003	2.97584e-10	2.49959e-09
ENSMMUG00000040778	4128.57	-2.12794	0.343947	-6.29704	3.03388e-10	2.54134e-09
ENSMMUG00000018823	1246.69	-3.27271	0.534419	-6.29497	3.07463e-10	2.57345e-09
ENSMMUG00000014072	356.192	-2.35657	0.384254	-6.29202	3.13352e-10	2.61965e-09
ENSMMUG00000017049	5293.31	-1.61038	0.258975	-6.29038	3.16696e-10	2.64451e-09
ENSMMUG00000022161	1788.33	-2.88348	0.458208	-6.28924	3.19028e-10	2.66294e-09
ENSMMUG00000012480	257.478	-1.88766	0.30624	-6.28834	3.20888e-10	2.67742e-09
ENSMMUG00000041714	6205.42	-0.957605	0.153003	-6.28804	3.21496e-10	2.68144e-09
ENSMMUG00000043719	3396.1	-1.43707	0.23118	-6.28489	3.28091e-10	2.7343e-09
ENSMMUG00000013284	8550.33	-1.61706	0.263619	-6.28205	3.34146e-10	2.78151e-09
ENSMMUG00000002640	4080.6	-1.52618	0.24495	-6.27965	3.39326e-10	2.82353e-09
ENSMMUG00000005624	1209.05	-1.58888	0.253981	-6.27884	3.41117e-10	2.83732e-09
ENSMMUG00000010202	14261.5	-1.89082	0.307508	-6.27732	3.44458e-10	2.86288e-09
ENSMMUG00000021774	933.41	-3.7004	0.586519	-6.27488	3.49914e-10	2.90483e-09
ENSMMUG00000023419	8550.11	-0.988498	0.157548	-6.27272	3.54798e-10	2.94308e-09
ENSMMUG00000002453	3483.18	-0.849212	0.135912	-6.26731	3.67349e-10	3.04483e-09
ENSMMUG00000013499	31680.9	-1.01046	0.162601	-6.26585	3.70796e-10	3.0722e-09
ENSMMUG00000019157	3215.95	-1.88554	0.305518	-6.26545	3.7175e-10	3.07891e-09
ENSMMUG00000012783	2344.76	-0.928296	0.14913	-6.26499	3.7285e-10	3.08683e-09
ENSMMUG00000000747	2348.71	-1.69753	0.273703	-6.26489	3.73089e-10	3.0876e-09
ENSMMUG00000005138	67.0604	-1.70672	0.272517	-6.26389	3.75491e-10	3.10508e-09
ENSMMUG00000008303	883.087	-1.99352	0.324608	-6.26298	3.77684e-10	3.122e-09
ENSMMUG00000019146	4966.9	-1.02268	0.164082	-6.26217	3.7966e-10	3.13712e-09
[truncated: 4,635 more rows]

## Sheet: e92WT(SVZ>CP)
Ensembl GeneID	baseMean	log2FoldChange(SVZ>CP)	lfcSE	stat	pvalue	padj
[truncated: 5,235 more rows]

[truncated: 20 more sheets: e92WT(VZ>CP), e92WT(VZ<CP), e92WT(SVZ<OSVZ), e92WT(SVZ>OSVZ), e92WT(VZ<OSVZ), e92WT(VZ>OSVZ), e92WT(VZ<SVZ), e92WT(VZ>SVZ), e92TG(OSVZ<CP), e92TG(OSVZ>CP), e92TG(SVZ<CP), e92TG(SVZ>CP), e92TG(VZ<CP), e92TG(VZ>CP), e92TG(SVZ<OSVZ), e92TG(SVZ>OSVZ), e92TG(VZ<OSVZ), e92TG(VZ>OSVZ), e92TG(VZ<SVZ), e92TG(VZ>SVZ)]
