# Supplementary material for: Transgenic rhesus monkeys carrying the human MCPH1 gene copies show human-like neoteny of brain development
Source: Natl Sci Rev. 2019 Mar 27;6(3):480–93. doi: 10.1093/nsr/nwz043 (PMC8291473; doi:10.1093/nsr/nwz043)
Supplement: nwz043_Supplemental_Files [file nwz043_supplemental_files.zip › Supplementary_Table19.xlsx]

## Sheet: Table S19
Table S19. Hypergeometric test with Liu X el al dataset
Layer	CP	OSVZ	SVZ	VZ	CP	OSVZ	SVZ	VZ	CP	OSVZ	SVZ	VZ
Types	Type1	Type1	Type1	Type1	Type2	Type2	Type2	Type2	Type3	Type3	Type3	Type3
Module 1	0.54	1	1	1	2.07e-06	6.53e-21	1.42e-17	7.75e-09	1	1	1	1
Module 2	1	1	1	1	1	0.320333	1	1	1	1	1	1
Module 3	1	1	1	1	0.190006	0.00407164	0.000363883	0.0946429	1	1	1	1
Module 4	1	1	1	1	1	1	1	1	1	1	1	1
Module 5	1	1	1	1	1	0.0049678	1	0.30206	1	1	1	1
