# Supplementary material for: Transgenic rhesus monkeys carrying the human MCPH1 gene copies show human-like neoteny of brain development
Source: Natl Sci Rev. 2019 Mar 27;6(3):480–93. doi: 10.1093/nsr/nwz043 (PMC8291473; doi:10.1093/nsr/nwz043)
Supplement: nwz043_Supplemental_Files [file nwz043_supplemental_files.zip › Supplementary_Table3.xlsx]

## Sheet: Table S3
Table S3. Effects of age, group and age-by-group interactions for brain volume.
Structure	Group main effect	Age effect	Age2	Group*Age	Group*Age2
Total Brain Volume	0.8457	<.0001	<.0001	<.0001	<.0001
Cerebellum	0.2628	<.0001	<.0001	0.0079	0.0004
Cortex Gray Matter	0.897	0.0001	0.0001	0.0204	0.0312
Cortex White Matter	0.4011	0.0001	0.0655	0.0783	0.0466
Frontal Gray Matter	0.6616	0.0083	0.0156	0.061	0.0545
Frontal White Matter	0.4885	<.0001	0.0006	0.4326	0.4449
Occipital Gray Matter	0.4388	0.0047	0.0048	0.732	0.964
Occipital White Matter	0.329	0.0003	0.0008	0.2371	0.1156
Parietal Gray Matter	0.2796	0.5959	0.3672	0.3416	0.288
Parietal White Matter	0.0662	0.0769	0.2086	0.8316	0.958
Temporal Gray Matter	0.9163	0.0005	0.0003	0.0024	0.0029
Temporal White Matter	0.1089	<.0001	0.0026	0.2597	0.1863
*The monkey feeding group was taken as the reference group.
