# Supplementary material for: Transgenic rhesus monkeys carrying the human MCPH1 gene copies show human-like neoteny of brain development
Source: Natl Sci Rev. 2019 Mar 27;6(3):480–93. doi: 10.1093/nsr/nwz043 (PMC8291473; doi:10.1093/nsr/nwz043)
Supplement: nwz043_Supplemental_Files [file nwz043_supplemental_files.zip › Supplementary_Table4.xlsx]

## Sheet: p76brain
	baseMean	log2FoldChange	lfcSE	stat	pvalue	padj	symbol	entrez
ENSMMUG00000006202	8079.67	-4.5269	0.122221	-36.6779	1.64256e-294	1.98076e-290	SLC1A3	701109
ENSMMUG00000017833	6099.76	-3.30326	0.112569	-29.2343	7.10933e-188	4.28657e-184	ATP1A4	719623
ENSMMUG00000039007	1811.17	-4.81438	0.195099	-22.9951	5.22126e-117	2.09877e-113	DIO2	707484
ENSMMUG00000020747	2713.04	-3.4738	0.150075	-22.9079	3.87179e-116	1.16725e-112	NDRG2	706990
ENSMMUG00000004329	1985.4	-3.40162	0.151752	-22.1067	2.72564e-108	6.57369e-105	SLC1A2	574358
ENSMMUG00000016029	1350.85	-3.63245	0.181074	-19.531	5.98952e-85	1.20379e-81	SLC4A4	705830
ENSMMUG00000014934	1649.63	-3.32812	0.171077	-19.1645	7.32671e-82	1.26218e-78	AQP4	703773
ENSMMUG00000005225	1567.18	-3.09944	0.161203	-18.9866	2.20146e-80	3.31843e-77	GJA1	714344
ENSMMUG00000013303	1044.86	-3.63348	0.191254	-18.3273	5.00982e-75	6.7126e-72	ALDH1A1	702598
ENSMMUG00000014305	2749.75	-2.3351	0.128272	-18.1521	1.23665e-73	1.49128e-70	APOE	714623
ENSMMUG00000006231	2919.95	-2.26267	0.127364	-17.7218	2.84404e-70	3.11784e-67	FAM107A	701455
ENSMMUG00000046470	1075.6	-3.11492	0.184078	-16.6052	6.38654e-62	6.41794e-59	KCNJ10	720180
ENSMMUG00000043001	780.969	-4.47875	0.235705	-16.594	7.70434e-62	7.14667e-59	MFGE8	703501
ENSMMUG00000003827	804.165	-4.09783	0.228146	-16.5378	1.95974e-61	1.68804e-58	ALB	704892
ENSMMUG00000041893	3090.95	-2.01433	0.123326	-16.3057	8.98316e-60	7.22186e-57	NA	NA
ENSMMUG00000010137	450.331	3.491	0.224215	15.3485	3.62749e-53	2.73399e-50	MCPH1	106999655
ENSMMUG00000018976	722.32	-3.30986	0.209911	-15.1978	3.65449e-52	2.59232e-49	ADGRV1	697794
ENSMMUG00000010817	1051.61	-2.78451	0.182365	-15.0731	2.43283e-51	1.62986e-48	SCD	710155
ENSMMUG00000009119	741.677	-3.19462	0.209481	-14.7878	1.75688e-49	1.11507e-46	MLC1	715409
ENSMMUG00000028701	8477.72	-1.52569	0.103374	-14.7548	2.86416e-49	1.72694e-46	NA	NA
ENSMMUG00000042783	698.72	-2.91916	0.204873	-13.9148	5.15336e-44	2.95926e-41	NA	NA
ENSMMUG00000044486	2847.31	-1.88004	0.13842	-13.5634	6.59806e-42	3.61664e-39	ATP1B2	716093
ENSMMUG00000020416	1099.86	-2.22828	0.167821	-13.1942	9.47501e-40	4.96779e-37	NA	NA
ENSMMUG00000019072	666.472	-2.74514	0.208344	-12.9184	3.54658e-38	1.78201e-35	DAAM2	719553
ENSMMUG00000011836	1405.81	-1.97196	0.156123	-12.587	2.48836e-36	1.20028e-33	PTN	709496
ENSMMUG00000039036	526.263	-2.94964	0.226982	-12.5736	2.94929e-36	1.3679e-33	GNAO1	574394
ENSMMUG00000013715	920.623	-2.51285	0.198604	-12.5299	5.12256e-36	2.28789e-33	PAQR8	708418
ENSMMUG00000005136	3444.7	1.48087	0.118833	12.4605	1.22541e-35	5.27756e-33	TCAF1	705151
ENSMMUG00000003356	501.592	-2.96209	0.237268	-12.0629	1.65832e-33	6.89574e-31	TNC	702720
ENSMMUG00000005131	416.479	-3.23557	0.252628	-12.0403	2.18215e-33	8.77153e-31	EDNRB	697329
ENSMMUG00000013788	377.915	-3.49285	0.264856	-11.9414	7.20371e-33	2.80224e-30	GPR37L1	706485
ENSMMUG00000003074	412.104	-2.9214	0.24468	-11.4566	2.17838e-30	8.2091e-28	PLXNB1	709802
ENSMMUG00000021517	560.897	-2.50961	0.215407	-11.4499	2.35389e-30	8.60169e-28	SCARA3	718263
ENSMMUG00000041411	1057.18	-2.07336	0.181641	-11.3593	6.66696e-30	2.36462e-27	EGR3	709145
ENSMMUG00000021446	4398.83	-1.30291	0.115213	-11.3041	1.25202e-29	4.31374e-27	DGKZ	713198
ENSMMUG00000005530	20696.2	1.03843	0.0928795	11.1801	5.10508e-29	1.71006e-26	SYT1	695390
ENSMMUG00000004771	899.259	-1.96311	0.176706	-11.05	2.19115e-28	7.14137e-26	CXCL14	712076
ENSMMUG00000021429	3010.45	-3.17014	0.301217	-11.0195	3.07685e-28	9.76415e-26	PTGDS	707990
ENSMMUG00000005150	267.132	2.88512	0.262127	10.8394	2.24009e-27	6.92648e-25	CD163	107000743
ENSMMUG00000015801	533.006	-2.3989	0.223672	-10.5648	4.33721e-26	1.30756e-23	S100B	708117
ENSMMUG00000022884	1637.56	-2.75873	0.264774	-10.4871	9.90261e-26	2.91258e-23	NA	NA
ENSMMUG00000003348	5507.41	1.10928	0.107146	10.3527	4.06965e-25	1.16847e-22	NEFL	641444
ENSMMUG00000008793	1765.19	2.90317	0.281098	10.1837	2.34482e-24	6.57586e-22	SPP1	704930
ENSMMUG00000013100	346.279	-2.65578	0.253517	-10.1224	4.39478e-24	1.20447e-21	LRP4	714038
ENSMMUG00000016887	387.804	-2.50209	0.242188	-10.0798	6.78924e-24	1.81936e-21	WIF1	677704
ENSMMUG00000000653	9096.35	1.02395	0.102158	10.0229	1.20906e-23	3.16957e-21	STMN1	719733
ENSMMUG00000000327	1041.99	-1.67383	0.166914	-9.9973	1.5661e-23	4.01821e-21	FADS2	719037
ENSMMUG00000007911	4500.68	1.1149	0.112459	9.91344	3.63908e-23	9.14244e-21	SERINC1	713999
ENSMMUG00000015155	1240.34	-1.54495	0.156516	-9.8495	6.88879e-23	1.69534e-20	B4GALT2	704038
ENSMMUG00000028683	3117.04	9.03344	0.245195	9.83085	8.29123e-23	1.99968e-20	ATP6	2846629
ENSMMUG00000002200	253.395	-3.12735	0.288312	-9.80984	1.02127e-22	2.41479e-20	PLPP3	715993
ENSMMUG00000022895	1264.6	-1.551	0.159495	-9.70424	2.89227e-22	6.70729e-20	DNAJB5	699081
ENSMMUG00000012418	2537.2	-1.22619	0.126938	-9.65343	4.75362e-22	1.08158e-19	PTPRZ1	574174
ENSMMUG00000002083	158.344	2.99984	0.3019	9.60471	7.63755e-22	1.70558e-19	NA	NA
ENSMMUG00000002709	1186.52	-1.52372	0.15855	-9.58936	8.86359e-22	1.94338e-19	GPRC5B	695204
ENSMMUG00000005470	1274.1	-1.49537	0.156111	-9.5603	1.17411e-21	2.52832e-19	NA	NA
ENSMMUG00000009357	3863.56	-1.12771	0.118715	-9.49609	2.17917e-21	4.61028e-19	SHANK1	719673
ENSMMUG00000021782	3254.69	-1.1519	0.121499	-9.47666	2.62554e-21	5.45886e-19	LRP1	710965
ENSMMUG00000016023	337.226	-2.52459	0.259311	-9.46811	2.84944e-21	5.82396e-19	PREX2	705243
ENSMMUG00000005737	274.787	-2.84629	0.284303	-9.46609	2.90502e-21	5.8386e-19	SLC9A3R1	703933
ENSMMUG00000019457	270.914	-2.73945	0.276155	-9.43669	3.8473e-21	7.60567e-19	EZR	704716
ENSMMUG00000021516	6267.25	-1.07368	0.115582	-9.28795	1.57282e-20	3.05913e-18	CLU	677866
ENSMMUG00000042059	527.316	-2.08941	0.222932	-9.28387	1.63435e-20	3.12834e-18	S1PR1	716813
ENSMMUG00000028671	670.212	1.88163	0.202786	9.26021	2.04022e-20	3.84422e-18	NA	NA
ENSMMUG00000016952	1583.55	-1.31661	0.144104	-9.12549	7.14139e-20	1.32489e-17	CELF3	716884
ENSMMUG00000016787	4973.08	0.980452	0.108074	9.07197	1.16881e-19	2.10369e-17	NDFIP1	705716
ENSMMUG00000017093	1168.79	-1.47393	0.162138	-9.0725	1.16312e-19	2.10369e-17	BCAN	718545
ENSMMUG00000018611	2067.56	1.27202	0.140265	9.06731	1.21988e-19	2.16331e-17	PKIA	698509
ENSMMUG00000002300	693.211	-1.74993	0.192781	-9.03292	1.67153e-19	2.9213e-17	SFXN5	705559
ENSMMUG00000002206	304.212	-2.3759	0.259713	-8.91694	4.79342e-19	8.2577e-17	PMP22	693527
ENSMMUG00000021290	645.413	-1.74876	0.195701	-8.88881	6.17656e-19	1.04906e-16	COL5A2	712935
ENSMMUG00000023295	205.648	-2.93715	0.299249	-8.8819	6.57293e-19	1.10087e-16	GJB6	704105
ENSMMUG00000010164	565.905	-1.83502	0.205358	-8.87585	6.94017e-19	1.14646e-16	VGF	719578
ENSMMUG00000016669	537.41	-1.86996	0.209347	-8.86651	7.54725e-19	1.2299e-16	ZNF385A	705436
ENSMMUG00000013798	485.58	-1.96471	0.22011	-8.84548	9.11341e-19	1.46532e-16	FADS1	722343
ENSMMUG00000000085	254.841	-2.54575	0.276728	-8.84302	9.31665e-19	1.47828e-16	PAQR6	718264
ENSMMUG00000009764	247.293	-2.55806	0.278417	-8.81117	1.23845e-18	1.93954e-16	ATP13A4	698284
ENSMMUG00000046147	401.312	-2.16028	0.246174	-8.6633	4.58282e-18	7.08516e-16	SOX2	707039
ENSMMUG00000011839	355.677	-4.38188	0.297614	-8.61601	6.93279e-18	1.05826e-15	ACSBG1	709676
ENSMMUG00000030573	226.78	-2.60682	0.288205	-8.61223	7.16499e-18	1.08003e-15	NA	NA
ENSMMUG00000015689	736.895	-1.60589	0.185833	-8.60884	7.38013e-18	1.09873e-15	ADGRG1	613233
ENSMMUG00000000507	13227.8	0.908348	0.105553	8.60528	7.61287e-18	1.11956e-15	STMN2	699264
ENSMMUG00000014691	388.128	-2.05259	0.235602	-8.60181	7.84681e-18	1.14006e-15	ID4	705825
ENSMMUG00000021798	632.97	-1.6859	0.196899	-8.5208	1.58453e-17	2.27474e-15	PER1	721948
ENSMMUG00000022604	330.593	-4.27218	0.29995	-8.46842	2.4874e-17	3.52889e-15	PYGM	717451
ENSMMUG00000017966	380.078	-2.03762	0.239108	-8.41685	3.86749e-17	5.42303e-15	C1H1orf61	106992893
ENSMMUG00000022087	244.789	-2.38981	0.276596	-8.36686	5.91739e-17	8.20204e-15	PRAG1	706349
ENSMMUG00000019877	1200.38	-1.30961	0.157311	-8.31228	9.38835e-17	1.28652e-14	ADGRB1	694367
ENSMMUG00000008145	405.396	-2.07633	0.247629	-8.29632	1.07386e-16	1.45502e-14	NA	NA
ENSMMUG00000013803	838.87	-1.51306	0.182705	-8.25851	1.47506e-16	1.97642e-14	TYRO3	710902
ENSMMUG00000009117	1022.8	-1.44959	0.177521	-8.14984	3.64411e-16	4.82905e-14	NA	NA
ENSMMUG00000010392	2074.11	1.07124	0.132115	8.10804	5.14422e-16	6.74285e-14	GNG2	710000
ENSMMUG00000000242	216.781	-2.45395	0.292204	-8.08346	6.2954e-16	8.16303e-14	PPP1R3C	697381
ENSMMUG00000040529	8292.61	0.868279	0.107565	8.07193	6.91951e-16	8.87685e-14	VSNL1	699459
ENSMMUG00000017279	3613.07	0.930526	0.115937	8.02606	1.00653e-15	1.27766e-13	NELL2	703134
ENSMMUG00000039762	302.985	-2.17425	0.267035	-8.00953	1.15146e-15	1.4464e-13	MYORG	701663
ENSMMUG00000016076	2560.38	0.986554	0.123665	7.97756	1.49257e-15	1.85556e-13	CD200	708110
ENSMMUG00000019836	16099.2	0.760858	0.0954232	7.97338	1.54388e-15	1.89976e-13	MEF2C	694992
ENSMMUG00000000388	1649.97	-1.21036	0.151954	-7.95848	1.74168e-15	2.1215e-13	PLEC	699517
ENSMMUG00000045106	242.721	-2.30269	0.283606	-7.91619	2.44906e-15	2.95332e-13	S100A16	713638
ENSMMUG00000011868	337.846	-1.96326	0.246123	-7.87995	3.27519e-15	3.91045e-13	PSAT1	706387
ENSMMUG00000002593	2581.88	0.965407	0.123321	7.82833	4.94396e-15	5.84502e-13	TSPYL2	698766
ENSMMUG00000001226	1099.95	-1.27726	0.163266	-7.81121	5.66434e-15	6.63168e-13	HMGCS1	702553
ENSMMUG00000011146	457.592	-1.73832	0.221552	-7.79369	6.50792e-15	7.54606e-13	TP53BP2	705383
ENSMMUG00000023401	2046.91	-1.06181	0.136476	-7.77567	7.50506e-15	8.61938e-13	ADGRB2	706332
ENSMMUG00000048420	809.089	-1.51328	0.194439	-7.76322	8.2797e-15	9.41934e-13	RELN	696372
ENSMMUG00000000692	908.305	1.28965	0.166772	7.73053	1.07103e-14	1.20706e-12	PLCXD2	709171
ENSMMUG00000005921	923.645	-1.32213	0.170723	-7.72906	1.08345e-14	1.20975e-12	KIF21B	710792
ENSMMUG00000017314	2769.18	0.939187	0.122036	7.69593	1.40466e-14	1.55402e-12	NEGR1	703636
ENSMMUG00000019226	744.868	-1.41636	0.183923	-7.67954	1.59656e-14	1.75027e-12	CASKIN1	695482
ENSMMUG00000022872	525.628	-1.60867	0.208709	-7.66936	1.72855e-14	1.87789e-12	LRP3	703776
ENSMMUG00000003357	2539.35	-0.962099	0.125457	-7.66566	1.77919e-14	1.91564e-12	SREBF2	712307
ENSMMUG00000020478	159.055	-2.54669	0.31046	-7.64725	2.05316e-14	2.19107e-12	AIFM3	100430573
ENSMMUG00000019945	177.436	-3.3257	0.316776	-7.6286	2.37326e-14	2.51045e-12	FGFR3	712829
ENSMMUG00000023478	1721.37	1.0558	0.138624	7.61589	2.61876e-14	2.74605e-12	C1H1orf115	705656
ENSMMUG00000019196	2484.34	0.95915	0.126123	7.60478	2.8538e-14	2.96672e-12	GDA	701796
ENSMMUG00000001049	310.397	-1.95247	0.253932	-7.59327	3.11933e-14	3.21505e-12	SLC15A2	574375
ENSMMUG00000015072	707.953	-1.4504	0.191067	-7.56887	3.76487e-14	3.84751e-12	PREX1	714351
ENSMMUG00000017904	18772.5	0.717023	0.0947493	7.56746	3.8059e-14	3.85675e-12	MAP1B	574272
ENSMMUG00000021036	3960.3	0.859242	0.113771	7.55233	4.27529e-14	4.29631e-12	KIDINS220	693522
ENSMMUG00000020678	1582.64	-1.1572	0.153529	-7.5312	5.02778e-14	5.01074e-12	SYNPO	711221
ENSMMUG00000046264	4662.86	0.821838	0.109284	7.5202	5.46912e-14	5.40591e-12	PPP3R1	100428682
ENSMMUG00000007380	487.802	-1.61493	0.214152	-7.50102	6.33245e-14	6.20837e-12	CPSF1	702082
ENSMMUG00000039764	327.761	1.77878	0.23645	7.49515	6.62248e-14	6.44036e-12	NA	NA
ENSMMUG00000011064	18682.9	0.719234	0.0961074	7.48352	7.23593e-14	6.98065e-12	SNAP25	574204
ENSMMUG00000019393	403.236	-1.77958	0.236227	-7.4783	7.5291e-14	7.20583e-12	TNS3	700541
ENSMMUG00000018815	537.864	-1.62514	0.216437	-7.4752	7.7088e-14	7.31972e-12	KLF10	693458
ENSMMUG00000004791	504.589	-1.58708	0.211298	-7.47387	7.78709e-14	7.33629e-12	PLEKHB1	718702
ENSMMUG00000004634	310.522	-4.21094	0.304831	-7.46641	8.24134e-14	7.70406e-12	OGN	706168
ENSMMUG00000003710	2288.56	0.958564	0.128507	7.45911	8.71098e-14	8.08044e-12	BCLAF1	705705
ENSMMUG00000018930	419.492	-1.69558	0.225946	-7.45361	9.0817e-14	8.36001e-12	PER2	696476
ENSMMUG00000023718	1818	0.995637	0.134977	7.37618	1.62896e-13	1.48815e-11	SYNPR	699098
ENSMMUG00000047449	209.787	-2.25858	0.29941	-7.37063	1.69822e-13	1.53976e-11	IGF2	710802
ENSMMUG00000016872	320.044	-1.86186	0.25041	-7.35747	1.87429e-13	1.68672e-11	EFEMP1	718984
ENSMMUG00000002224	2951.58	0.883271	0.120188	7.34909	1.99555e-13	1.78255e-11	PSIP1	664733
ENSMMUG00000013206	6534.28	0.757964	0.103688	7.31003	2.67085e-13	2.36822e-11	YWHAB	717788
ENSMMUG00000016909	1455.04	-1.07687	0.147425	-7.29826	2.91506e-13	2.56589e-11	ACSL6	706847
ENSMMUG00000005939	3592.79	0.930803	0.127954	7.2741	3.48748e-13	3.04751e-11	SERPINI1	699483
ENSMMUG00000012249	141.695	-2.53408	0.321526	-7.2575	3.94302e-13	3.42078e-11	OAF	705932
ENSMMUG00000011418	4523.3	0.799965	0.110458	7.24225	4.4129e-13	3.80109e-11	ARAF	707169
ENSMMUG00000004577	298.477	-1.90556	0.260302	-7.23971	4.49644e-13	3.84558e-11	VEGFA	574209
ENSMMUG00000017016	3407.31	0.893995	0.123657	7.22944	4.84987e-13	4.11863e-11	SYT4	694191
ENSMMUG00000005588	574.572	-1.46336	0.202169	-7.2121	5.50975e-13	4.6463e-11	NA	NA
ENSMMUG00000013764	429.929	1.55426	0.215343	7.2044	5.8299e-13	4.88214e-11	IGFBP3	696868
ENSMMUG00000008137	1707.1	-1.00735	0.139854	-7.19819	6.10184e-13	5.07463e-11	PIP5K1C	721744
ENSMMUG00000022485	175.763	-3.3569	0.318981	-7.19224	6.37376e-13	5.26446e-11	PPP1R17	694066
ENSMMUG00000005915	1553.82	1.019	0.141978	7.17681	7.13551e-13	5.85355e-11	DYNC1I1	574351
ENSMMUG00000010342	298.85	-1.88851	0.261094	-7.15723	8.23207e-13	6.70747e-11	SLC38A3	703671
ENSMMUG00000006027	2403.15	-0.922687	0.128896	-7.15558	8.33219e-13	6.74348e-11	TTYH1	695643
ENSMMUG00000003624	825.525	-1.26819	0.177095	-7.14696	8.87216e-13	7.13262e-11	MAP3K10	700477
ENSMMUG00000019415	9383.77	-0.717157	0.100479	-7.13701	9.53838e-13	7.61744e-11	GPM6B	711762
ENSMMUG00000049145	629.218	-1.40897	0.197371	-7.11719	1.10149e-12	8.73872e-11	CKB	698299
ENSMMUG00000000199	1021.03	-1.16993	0.164222	-7.11418	1.1258e-12	8.87322e-11	KCNIP3	704307
ENSMMUG00000001690	546.613	-1.48259	0.208726	-7.07661	1.47722e-12	1.15674e-10	CNN3	709538
ENSMMUG00000016764	718.329	1.27947	0.180761	7.07479	1.49673e-12	1.16446e-10	CRYM	697588
ENSMMUG00000017225	131.517	-2.43941	0.320525	-7.05802	1.68891e-12	1.30555e-10	C20H16orf89	710534
ENSMMUG00000022478	389.993	-1.63789	0.230757	-7.05208	1.76266e-12	1.35388e-10	FGFR1	700126
ENSMMUG00000039955	511.301	-1.53032	0.216367	-7.04397	1.86832e-12	1.42595e-10	MSMO1	705106
ENSMMUG00000023107	1298.76	-1.20282	0.171969	-6.98813	2.7857e-12	2.11275e-10	NCOR2	706261
ENSMMUG00000002456	1435.42	-1.04596	0.150063	-6.96456	3.29441e-12	2.48295e-10	MAPK8IP1	714950
ENSMMUG00000039690	434.12	1.51887	0.218421	6.94067	3.90235e-12	2.92288e-10	NA	NA
ENSMMUG00000005856	469.879	-1.50303	0.215734	-6.93555	4.04634e-12	3.01203e-10	GATM	713306
ENSMMUG00000000972	926.358	-1.24323	0.179667	-6.90914	4.87597e-12	3.60732e-10	TNK2	711655
ENSMMUG00000006233	1400.46	-1.05326	0.152798	-6.88758	5.67503e-12	4.17288e-10	ADD3	677712
ENSMMUG00000042475	853.22	1.18658	0.172331	6.88334	5.84661e-12	4.27299e-10	PCP4L1	719963
ENSMMUG00000007593	284.64	-1.79308	0.258239	-6.8738	6.25122e-12	4.54117e-10	PHKA1	699764
ENSMMUG00000007758	1676.89	-0.969197	0.141061	-6.86659	6.57564e-12	4.74824e-10	EPB41L2	714889
ENSMMUG00000007859	578.855	-1.4053	0.204313	-6.85668	7.04801e-12	5.05905e-10	FMNL1	716211
ENSMMUG00000000683	448.648	-1.51246	0.219574	-6.85571	7.09614e-12	5.06345e-10	KCNG1	711591
ENSMMUG00000008710	866.948	-1.18537	0.173398	-6.82488	8.7998e-12	6.24216e-10	PCDH1	106998973
ENSMMUG00000011966	4824.27	0.735779	0.108458	6.78405	1.16849e-11	8.24024e-10	RTN1	619184
ENSMMUG00000011126	395.425	-1.59202	0.233542	-6.77921	1.20839e-11	8.47205e-10	DBI	698652
ENSMMUG00000016804	2605.93	0.846745	0.12493	6.77777	1.22041e-11	8.50691e-10	NUDT4	715385
ENSMMUG00000009558	1442.36	1.01573	0.150042	6.76898	1.29697e-11	8.98861e-10	INPP5F	703808
ENSMMUG00000021494	65.8926	2.4583	0.341273	6.76521	1.33118e-11	9.17296e-10	LCN9	711643
ENSMMUG00000000276	659.177	-1.29145	0.190843	-6.75052	1.4732e-11	1.0094e-09	NACC2	721794
ENSMMUG00000011593	185.207	-2.01448	0.292697	-6.74471	1.53328e-11	1.04462e-09	RGCC	698962
ENSMMUG00000021797	10561.2	0.699381	0.103886	6.73207	1.67262e-11	1.13316e-09	CHN1	698697
ENSMMUG00000000838	835.64	-1.20311	0.178573	-6.72604	1.74348e-11	1.17456e-09	AGRN	700400
ENSMMUG00000002712	6670.76	0.690737	0.103108	6.69918	2.09594e-11	1.40416e-09	SCN2A	703298
ENSMMUG00000006199	266.54	-1.77049	0.261743	-6.69494	2.15754e-11	1.43745e-09	GRASP	696547
ENSMMUG00000041566	202.193	-1.93967	0.285054	-6.69281	2.1893e-11	1.45059e-09	TSC22D4	719183
ENSMMUG00000006311	4150.07	0.756146	0.113412	6.66727	2.60599e-11	1.71725e-09	PREPL	713980
ENSMMUG00000012719	344.951	-1.60692	0.239868	-6.655	2.83297e-11	1.85667e-09	NA	NA
ENSMMUG00000005297	2519.63	-0.834774	0.125433	-6.65301	2.87152e-11	1.87177e-09	PRRC2A	715715
ENSMMUG00000000428	417.608	-1.51597	0.226905	-6.6489	2.95294e-11	1.90719e-09	QKI	712600
ENSMMUG00000023377	632.51	-1.32954	0.199471	-6.64867	2.95749e-11	1.90719e-09	RAI1	699215
ENSMMUG00000008399	2560.08	0.826955	0.124444	6.64521	3.0279e-11	1.9422e-09	SV2B	710980
ENSMMUG00000040355	3198.64	-1.78128	0.271417	-6.63028	3.35048e-11	2.13775e-09	CST3	574313
ENSMMUG00000017019	1019.31	1.16865	0.176264	6.62736	3.41737e-11	2.16895e-09	CEP68	696841
ENSMMUG00000011443	1833.94	0.975564	0.147823	6.59887	4.14296e-11	2.6157e-09	TRIM37	710934
ENSMMUG00000002440	1566.51	0.950284	0.144435	6.57904	4.73504e-11	2.97395e-09	FAM3C	694209
ENSMMUG00000039129	608.24	-1.29876	0.197001	-6.57547	4.84984e-11	3.03027e-09	NA	NA
ENSMMUG00000014175	221.462	-1.88178	0.283253	-6.56313	5.26887e-11	3.27512e-09	SPRY4	705836
ENSMMUG00000011624	175.219	-3.39419	0.321116	-6.55103	5.71399e-11	3.53359e-09	SLC39A12	701128
ENSMMUG00000008336	542.67	-1.33689	0.204186	-6.5274	6.69223e-11	4.11743e-09	ALDH2	713451
ENSMMUG00000002197	3129.98	0.76988	0.118065	6.52087	6.98985e-11	4.27871e-09	LOC702869	702869
ENSMMUG00000012005	372.707	-1.52856	0.233203	-6.51877	7.08879e-11	4.31736e-09	GRM2	700214
ENSMMUG00000017466	4236.78	0.762193	0.116986	6.5152	7.25918e-11	4.37692e-09	CALM2	715270
ENSMMUG00000016386	135.404	-2.80664	0.331286	-6.51584	7.22841e-11	4.37692e-09	SLC13A4	708744
ENSMMUG00000011660	717.229	1.19363	0.183178	6.51329	7.35225e-11	4.41098e-09	CXXC4	693620
ENSMMUG00000007888	5701.21	0.690173	0.106171	6.50062	7.99891e-11	4.77519e-09	ITM2B	709896
ENSMMUG00000031121	110.943	-2.3257	0.331061	-6.48836	8.6774e-11	5.15472e-09	SLC25A18	718491
ENSMMUG00000004009	180.681	-1.9663	0.298967	-6.47291	9.61348e-11	5.68279e-09	OPLAH	100429474
ENSMMUG00000019701	9991.3	0.652661	0.100854	6.47126	9.71888e-11	5.71707e-09	NA	NA
ENSMMUG00000005827	2643.48	0.793308	0.122615	6.46997	9.80201e-11	5.73798e-09	PNMA8A	716385
ENSMMUG00000013507	195.987	1.83386	0.281126	6.46342	1.0236e-10	5.96306e-09	LAD1	707971
ENSMMUG00000009721	127.625	-2.13568	0.318919	-6.45917	1.05276e-10	6.10348e-09	CLDN10	695638
ENSMMUG00000022388	4285.77	0.752097	0.116638	6.44809	1.13265e-10	6.53523e-09	NAPB	712165
ENSMMUG00000019047	16329.2	-0.625226	0.097016	-6.44448	1.15997e-10	6.66099e-09	SPARCL1	701468
ENSMMUG00000020772	957.563	-1.0794	0.16732	-6.44309	1.17063e-10	6.69034e-09	CSRP1	709693
ENSMMUG00000022075	921.195	-1.14659	0.177762	-6.44178	1.18078e-10	6.71652e-09	NA	NA
ENSMMUG00000021629	849.004	-1.2188	0.189274	-6.43018	1.2745e-10	7.2156e-09	LENG8	695940
ENSMMUG00000005299	1196.83	-1.00645	0.156702	-6.41706	1.3893e-10	7.82879e-09	ADCYAP1R1	695483
ENSMMUG00000021678	4101.84	0.762125	0.118879	6.41085	1.44706e-10	8.11633e-09	NA	NA
ENSMMUG00000006163	3741.24	0.768164	0.1199	6.40667	1.48735e-10	8.3037e-09	MDH1	694703
ENSMMUG00000015768	223.231	-1.80073	0.278224	-6.39985	1.55529e-10	8.64297e-09	CBARP	721208
ENSMMUG00000004696	12046.2	-0.6893	0.107762	-6.39643	1.59051e-10	8.79815e-09	HSPA8	707989
ENSMMUG00000030380	1280.85	0.977315	0.152821	6.39464	1.60924e-10	8.86113e-09	KCNIP4	715577
ENSMMUG00000015876	11787.5	0.658054	0.103063	6.38486	1.7155e-10	9.4033e-09	RTN3	718173
ENSMMUG00000014216	8321.7	0.645931	0.101268	6.37839	1.78957e-10	9.76492e-09	TUBB4A	703019
ENSMMUG00000040526	154.638	-1.9835	0.305312	-6.3625	1.98501e-10	1.07825e-08	NA	NA
ENSMMUG00000022926	1929.62	0.844641	0.132961	6.3526	2.11701e-10	1.1448e-08	MORF4L1	711357
ENSMMUG00000015714	3790.21	0.752295	0.11853	6.34687	2.19746e-10	1.183e-08	PPP3CB	706955
ENSMMUG00000010266	11936.1	0.652252	0.102908	6.33807	2.32663e-10	1.24697e-08	LOC694289	694289
ENSMMUG00000023089	207.179	-1.87252	0.292633	-6.33356	2.39575e-10	1.27833e-08	PHGDH	713480
ENSMMUG00000019291	2890.57	0.761091	0.12027	6.32829	2.47899e-10	1.31692e-08	DPYSL3	708425
ENSMMUG00000046573	867.379	-1.09648	0.173432	-6.3135	2.72802e-10	1.44286e-08	FAM212B	704844
ENSMMUG00000019605	3317.42	-0.787247	0.125067	-6.2934	3.10593e-10	1.63556e-08	NSMF	704312
ENSMMUG00000002889	677.085	1.15941	0.184266	6.28935	3.18797e-10	1.67147e-08	FOXP1	694726
ENSMMUG00000007068	1088.05	0.989995	0.157524	6.28417	3.2962e-10	1.72073e-08	TUSC3	701123
ENSMMUG00000011704	2071.91	0.822445	0.131041	6.27629	3.46753e-10	1.80237e-08	SH3GL2	713393
ENSMMUG00000015497	1098.79	1.01288	0.161381	6.27549	3.48532e-10	1.80384e-08	ASAH1	703699
ENSMMUG00000020430	1131.8	-1.07932	0.171987	-6.27004	3.60954e-10	1.86015e-08	LUZP2	702894
ENSMMUG00000012672	313.339	-1.55525	0.246854	-6.26057	3.83575e-10	1.96831e-08	MYO10	718002
ENSMMUG00000000434	615.443	-1.22263	0.194893	-6.25904	3.87342e-10	1.97922e-08	CDK2AP1	704412
ENSMMUG00000012540	155.413	-1.98219	0.312275	-6.25204	4.05115e-10	2.0613e-08	MICALL2	711780
ENSMMUG00000019949	5250.65	0.673668	0.10811	6.23135	4.62419e-10	2.34299e-08	PRNP	717859
ENSMMUG00000023290	690.365	-1.16711	0.1871	-6.2261	4.78178e-10	2.4127e-08	GDF1	720298
ENSMMUG00000010331	388.6	-1.43768	0.230814	-6.20133	5.59867e-10	2.8131e-08	MMP17	100430708
ENSMMUG00000014764	2011.08	0.810082	0.131258	6.17175	6.75384e-10	3.37944e-08	WASF1	699042
ENSMMUG00000020520	864.133	-1.0727	0.174254	-6.14786	7.85373e-10	3.91356e-08	PPP6R1	699095
ENSMMUG00000020559	278.628	-1.5865	0.257321	-6.12289	9.1896e-10	4.56039e-08	ZCCHC24	702083
ENSMMUG00000002952	179.676	-1.82957	0.295954	-6.10662	1.01762e-09	5.02928e-08	LAMB2	707892
ENSMMUG00000016545	171.969	-1.83126	0.295863	-6.10339	1.03841e-09	5.11111e-08	C1QL2	697776
ENSMMUG00000011559	251.993	-1.62558	0.264604	-6.0947	1.09645e-09	5.37483e-08	SLC6A7	711915
ENSMMUG00000006489	7094.67	0.630554	0.103581	6.08753	1.14667e-09	5.59824e-08	YWHAZ	709723
ENSMMUG00000004599	6840.24	0.650882	0.106989	6.0836	1.17516e-09	5.71423e-08	PPP3CA	709773
ENSMMUG00000022589	410.226	-1.40067	0.229446	-6.08166	1.18946e-09	5.76051e-08	PMEPA1	695968
ENSMMUG00000023116	1555.35	0.85823	0.14154	6.06348	1.33211e-09	6.42556e-08	LDB2	714918
ENSMMUG00000041595	5693.54	0.639386	0.105513	6.05982	1.3627e-09	6.54693e-08	ARF3	708716
ENSMMUG00000006460	647.842	-1.1673	0.192343	-6.05701	1.38675e-09	6.63602e-08	GNA12	100429106
ENSMMUG00000022877	1064.29	-0.981024	0.161933	-6.05255	1.42571e-09	6.79549e-08	PALM	721111
ENSMMUG00000015146	1566.24	-0.863442	0.142799	-6.04334	1.50959e-09	7.167e-08	FTH1	574118
ENSMMUG00000004150	2019.28	0.804707	0.133233	6.03985	1.54255e-09	7.29473e-08	BEX4	695153
ENSMMUG00000009945	6544.73	0.625632	0.103686	6.03392	1.60034e-09	7.51655e-08	YWHAH	717016
ENSMMUG00000020996	4408.48	0.669521	0.110964	6.03376	1.60192e-09	7.51655e-08	NCALD	706856
ENSMMUG00000010538	256.726	-1.59705	0.262941	-6.02872	1.65264e-09	7.72448e-08	ACADVL	714326
ENSMMUG00000040746	706.585	-1.16984	0.193778	-6.02705	1.66978e-09	7.77446e-08	ICAM5	720495
ENSMMUG00000018122	2405.47	0.76686	0.127346	6.02192	1.72355e-09	7.99398e-08	MEF2A	708956
ENSMMUG00000003419	1121.55	0.949389	0.157672	6.02079	1.73566e-09	8.01927e-08	BHLHB9	694634
ENSMMUG00000000168	1799.6	-0.852295	0.141682	-6.01298	1.82142e-09	8.38341e-08	MGLL	100429242
ENSMMUG00000011410	339.994	-1.4566	0.241414	-6.00443	1.92007e-09	8.80383e-08	NR4A3	717560
ENSMMUG00000006803	5940.96	0.628762	0.104842	5.99727	2.0066e-09	9.14745e-08	KLC1	695677
ENSMMUG00000011769	1248.16	0.91363	0.152341	5.99698	2.01018e-09	9.14745e-08	PSMD1	711724
ENSMMUG00000001616	597.295	-1.18158	0.197918	-5.95746	2.56186e-09	1.16141e-07	PADI2	711044
ENSMMUG00000014880	1739.31	-0.857566	0.144311	-5.93989	2.85209e-09	1.28333e-07	SORL1	713011
ENSMMUG00000014868	1109.06	0.930208	0.156593	5.93993	2.85135e-09	1.28333e-07	OCIAD1	706191
ENSMMUG00000038179	6994.83	0.60944	0.102668	5.93604	2.9198e-09	1.30892e-07	NRXN1	619185
ENSMMUG00000010704	753	-1.08667	0.182821	-5.93504	2.93768e-09	1.31205e-07	SPRED1	100430739
ENSMMUG00000007763	1925.06	0.807264	0.136205	5.92682	3.08848e-09	1.37432e-07	DDX24	700253
ENSMMUG00000022648	759.372	1.04748	0.176755	5.92474	3.1279e-09	1.38674e-07	B3GALT2	712334
ENSMMUG00000022574	3528.87	0.679806	0.11495	5.91402	3.33854e-09	1.4747e-07	ATRX	705735
ENSMMUG00000020050	126.921	-1.95127	0.327283	-5.91267	3.36605e-09	1.48143e-07	SIK1	722303
ENSMMUG00000023365	365.76	1.46799	0.247457	5.91157	3.38855e-09	1.48591e-07	LOC706619	706619
ENSMMUG00000008271	268.093	-4.11268	0.309319	-5.90776	3.46799e-09	1.51523e-07	SLCO1C1	704740
ENSMMUG00000009594	159.684	-1.80768	0.302308	-5.90445	3.53827e-09	1.54036e-07	FGFR2	715949
ENSMMUG00000003288	333.895	-1.46631	0.247316	-5.90238	3.5829e-09	1.55418e-07	GPT2	716305
ENSMMUG00000009861	456.525	1.25331	0.212352	5.89537	3.73838e-09	1.61581e-07	CNKSR3	702627
ENSMMUG00000002573	390.01	-1.35337	0.228796	-5.89268	3.79993e-09	1.63655e-07	CARMIL1	694909
ENSMMUG00000006101	885.53	-1.06363	0.180384	-5.88987	3.86509e-09	1.65869e-07	MYH9	695017
ENSMMUG00000030964	4498.39	0.704171	0.119966	5.86965	4.36727e-09	1.86755e-07	RAB6A	718717
ENSMMUG00000015918	600.549	-1.1525	0.196095	-5.86539	4.48083e-09	1.90934e-07	KCNQ2	719614
ENSMMUG00000012599	449.874	1.25645	0.214391	5.8535	4.8133e-09	2.04379e-07	NRSN2	714586
ENSMMUG00000008222	1578.05	0.820524	0.140308	5.84806	4.97325e-09	2.1043e-07	NA	NA
ENSMMUG00000006429	1338.13	-0.879488	0.150404	-5.84385	5.1009e-09	2.15076e-07	ACTN4	693666
ENSMMUG00000039654	94.9687	-2.19424	0.339401	-5.84192	5.16031e-09	2.16823e-07	COL1A2	700359
ENSMMUG00000006227	614.686	-1.80669	0.321481	-5.84098	5.18947e-09	2.17291e-07	NA	NA
ENSMMUG00000021163	4361.16	0.655487	0.112603	5.82126	5.84054e-09	2.43706e-07	CNTN1	574365
ENSMMUG00000016430	500.504	1.18665	0.203727	5.82012	5.88053e-09	2.44529e-07	ZC3H6	698951
ENSMMUG00000000424	939.625	0.966454	0.166227	5.81332	6.12466e-09	2.53805e-07	ARID5B	698639
ENSMMUG00000017381	441.626	-1.27374	0.218487	-5.81185	6.17848e-09	2.55159e-07	RGMA	712949
ENSMMUG00000022296	136.568	-1.83028	0.311685	-5.78727	7.15405e-09	2.94439e-07	TFPT	720296
ENSMMUG00000021641	87.7191	-2.04418	0.335652	-5.78526	7.23993e-09	2.9696e-07	PRELP	702702
ENSMMUG00000028682	591.502	-1.26781	0.218901	-5.78237	7.36547e-09	3.01085e-07	COX3	2846633
ENSMMUG00000029692	154.544	-1.78179	0.304661	-5.78124	7.41532e-09	3.02099e-07	NA	NA
ENSMMUG00000017351	292.992	-1.5884	0.274019	-5.77962	7.48713e-09	3.03998e-07	STAB1	696802
ENSMMUG00000015348	1586.28	0.808015	0.140323	5.75827	8.49799e-09	3.43884e-07	FAM49B	695449
ENSMMUG00000011970	451.993	-1.2494	0.216591	-5.75172	8.8341e-09	3.56289e-07	NPTX2	718428
ENSMMUG00000012737	378.276	-1.36706	0.237201	-5.74322	9.28943e-09	3.73404e-07	PLXND1	704044
ENSMMUG00000009958	1185.74	0.916441	0.159702	5.73787	9.58754e-09	3.84107e-07	ANKRD46	705491
ENSMMUG00000046362	128.684	-1.83283	0.31551	-5.72445	1.03771e-08	4.14364e-07	SOX21	695074
ENSMMUG00000001861	305.588	-1.4268	0.248078	-5.72326	1.04497e-08	4.15883e-07	NFE2L2	707606
ENSMMUG00000017662	5740.71	0.628329	0.10995	5.71467	1.09914e-08	4.36006e-07	MAPRE2	707996
ENSMMUG00000020025	1542.53	0.839058	0.146885	5.71217	1.11546e-08	4.41027e-07	TOMM70	700347
ENSMMUG00000020651	777.04	1.04072	0.182181	5.71063	1.12556e-08	4.43568e-07	SLC24A2	711896
ENSMMUG00000005209	159.23	-1.73654	0.300882	-5.70909	1.13583e-08	4.46156e-07	CHORDC1	694312
ENSMMUG00000014408	1651.29	-0.801389	0.140403	-5.70528	1.16154e-08	4.54773e-07	GIT1	716944
ENSMMUG00000039980	132.377	-1.81256	0.313637	-5.70066	1.19345e-08	4.65756e-07	NA	NA
ENSMMUG00000040307	894.766	1.00101	0.176033	5.68506	1.30767e-08	5.07049e-07	LMO3	701893
ENSMMUG00000012283	726.579	1.02073	0.179488	5.68546	1.30458e-08	5.07049e-07	SCG5	694088
ENSMMUG00000013908	353.365	-1.36321	0.238922	-5.6838	1.31737e-08	5.09174e-07	ELOVL2	703030
ENSMMUG00000022100	125.103	-1.85994	0.325184	-5.68313	1.3225e-08	5.0952e-07	NA	NA
ENSMMUG00000022406	1963.93	0.757407	0.133379	5.67867	1.35747e-08	5.21329e-07	LOC694033	694033
ENSMMUG00000021477	1147.63	0.885647	0.155985	5.6775	1.3668e-08	5.23247e-07	ATP6V1E1	709739
ENSMMUG00000014682	455.436	-1.23332	0.216874	-5.67115	1.41838e-08	5.41274e-07	PLCH2	694686
ENSMMUG00000040361	1318.5	0.841718	0.148534	5.66677	1.45512e-08	5.53543e-07	NA	NA
ENSMMUG00000045981	107.349	-1.88058	0.326028	-5.66361	1.48221e-08	5.62076e-07	NA	NA
ENSMMUG00000004131	417.343	-1.26755	0.223257	-5.65993	1.51432e-08	5.72449e-07	KIAA0930	717328
ENSMMUG00000042529	653.781	1.14996	0.203337	5.65069	1.59803e-08	6.02208e-07	FAM217B	720556
ENSMMUG00000005744	96.2028	-1.91677	0.33204	-5.64496	1.65215e-08	6.20663e-07	GRIN2C	699216
ENSMMUG00000013668	372.768	-1.32056	0.23314	-5.64411	1.66035e-08	6.21806e-07	FLNA	699524
ENSMMUG00000007814	22575.1	0.564579	0.100073	5.64159	1.6849e-08	6.29045e-07	GPM6A	698488
ENSMMUG00000019462	256.195	-1.48583	0.262008	-5.63757	1.7247e-08	6.41918e-07	ITGAV	707756
ENSMMUG00000003161	1442.57	-0.846811	0.150241	-5.63342	1.76671e-08	6.55533e-07	MAST3	720145
ENSMMUG00000007688	219.564	-1.5625	0.275674	-5.62859	1.81691e-08	6.72088e-07	AMOT	707701
ENSMMUG00000013722	3408.18	0.654039	0.116379	5.61998	1.90983e-08	7.04303e-07	CHGB	719171
ENSMMUG00000016212	324.736	-1.36864	0.242693	-5.61531	1.96211e-08	7.21374e-07	STK40	713214
ENSMMUG00000006824	1135.85	0.925495	0.164821	5.61434	1.97313e-08	7.23222e-07	OMG	713044
ENSMMUG00000020913	1887.29	0.779017	0.13909	5.60075	2.13431e-08	7.79928e-07	SCARB2	699990
ENSMMUG00000001850	3688.14	0.650963	0.116762	5.57519	2.47264e-08	9.00801e-07	SPARC	712388
ENSMMUG00000007198	419.21	1.20885	0.216595	5.57467	2.48002e-08	9.00801e-07	N4BP2L1	721986
ENSMMUG00000009033	1253.18	0.85516	0.153761	5.56137	2.67667e-08	9.69306e-07	FSTL5	677713
ENSMMUG00000002661	719.377	-1.0228	0.183772	-5.55788	2.73076e-08	9.85933e-07	KIFC2	702650
ENSMMUG00000017374	778.598	1.00752	0.181414	5.55207	2.82308e-08	1.01622e-06	GNB5	695441
ENSMMUG00000004450	1191.73	-0.864323	0.15559	-5.55142	2.83358e-08	1.01697e-06	MAT2A	695362
ENSMMUG00000008014	197.044	-1.5848	0.283669	-5.54516	2.93689e-08	1.05092e-06	PON2	699107
ENSMMUG00000008491	109.607	-1.82629	0.325203	-5.54052	3.01567e-08	1.07592e-06	SLC12A4	701196
ENSMMUG00000021243	893.444	-0.945753	0.170567	-5.53919	3.03871e-08	1.08094e-06	ZBTB47	100428359
ENSMMUG00000020218	2158.7	0.713561	0.128838	5.53858	3.04939e-08	1.08155e-06	AK5	706248
ENSMMUG00000010075	3717.89	0.640208	0.115688	5.534	3.13012e-08	1.10692e-06	MLLT11	709190
ENSMMUG00000011903	196.221	-1.58058	0.28351	-5.53321	3.14429e-08	1.10868e-06	ETNPPL	696880
ENSMMUG00000016608	4063.36	0.618296	0.111892	5.52589	3.27828e-08	1.15256e-06	USP11	706555
ENSMMUG00000004751	105.121	-1.84098	0.329811	-5.52487	3.29735e-08	1.15589e-06	ALDH4A1	714870
ENSMMUG00000018547	228.969	-1.50658	0.271307	-5.51861	3.41691e-08	1.19433e-06	DOCK1	700788
ENSMMUG00000004998	1055.51	-0.908048	0.164565	-5.51358	3.51614e-08	1.22547e-06	DLGAP3	711238
ENSMMUG00000016924	112.225	-1.80963	0.325004	-5.50762	3.63718e-08	1.264e-06	SLC13A3	706364
ENSMMUG00000029123	452.074	-1.27621	0.231473	-5.50164	3.76271e-08	1.30343e-06	NA	NA
ENSMMUG00000023498	764.491	0.970053	0.176301	5.50119	3.77228e-08	1.30343e-06	LNPK	703373
ENSMMUG00000009341	86.7315	-1.88718	0.336568	-5.49179	3.97881e-08	1.37087e-06	ACTA2	100427024
ENSMMUG00000002564	453.535	-1.18844	0.215937	-5.48954	4.02987e-08	1.38451e-06	FRAS1	697358
ENSMMUG00000009443	2492.29	0.767739	0.139871	5.48864	4.05042e-08	1.38761e-06	ENO2	714208
ENSMMUG00000023770	806.446	0.959063	0.174739	5.48757	4.07505e-08	1.3921e-06	NRIP1	693866
ENSMMUG00000017108	3449.02	0.644181	0.117416	5.48639	4.10229e-08	1.39744e-06	MTPN	708941
ENSMMUG00000009951	1265.33	0.836092	0.152631	5.47767	4.30965e-08	1.46395e-06	MARCKSL1	100428619
ENSMMUG00000018375	199.562	-1.55361	0.281962	-5.47126	4.46855e-08	1.51366e-06	NOTCH2	713798
ENSMMUG00000005697	985.77	-0.912032	0.166676	-5.46723	4.57111e-08	1.54406e-06	MLLT1	702105
ENSMMUG00000038237	336.911	-1.31259	0.239358	-5.4632	4.67637e-08	1.57521e-06	NA	NA
ENSMMUG00000012811	1489.66	-0.801181	0.146616	-5.46191	4.71041e-08	1.58225e-06	FASN	715708
ENSMMUG00000004382	89.1124	-1.85473	0.33453	-5.4463	5.14293e-08	1.72274e-06	ABHD3	701145
ENSMMUG00000016480	2407.19	0.686381	0.126117	5.44251	5.25342e-08	1.75003e-06	CAMKV	704651
ENSMMUG00000011547	386.072	-1.25491	0.229861	-5.44267	5.24864e-08	1.75003e-06	RTN4R	694382
ENSMMUG00000014640	99.9275	-1.81547	0.329047	-5.44172	5.27674e-08	1.75295e-06	RP1	677695
ENSMMUG00000037547	292.732	1.34228	0.246933	5.4201	5.95666e-08	1.97339e-06	RASL11B	701397
ENSMMUG00000044223	59.2474	2.95455	0.342821	5.41682	6.06696e-08	2.00442e-06	NA	NA
ENSMMUG00000045396	75.9842	-2.00693	0.340902	-5.41444	6.14806e-08	2.02567e-06	SELENBP1	716741
ENSMMUG00000004381	274.724	-1.39416	0.256405	-5.41204	6.2311e-08	2.04744e-06	HADHB	698025
ENSMMUG00000017134	5366.44	-0.58853	0.108785	-5.40965	6.31493e-08	2.06934e-06	2018-09-05	712041
ENSMMUG00000010256	195.591	-1.52907	0.342383	-5.40833	6.36138e-08	2.07891e-06	EGR2	698132
ENSMMUG00000044581	1635.38	0.753881	0.139454	5.40603	6.44378e-08	2.10015e-06	MOAP1	707922
ENSMMUG00000015417	84.118	-1.855	0.336968	-5.40276	6.56222e-08	2.13299e-06	RGS20	693454
ENSMMUG00000018292	372.904	-1.36008	0.252291	-5.38029	7.43639e-08	2.41063e-06	SPRY2	702103
ENSMMUG00000013343	4709.07	-0.611133	0.113743	-5.37244	7.7677e-08	2.51128e-06	MPRIP	100427935
ENSMMUG00000008342	3799.72	0.608207	0.113261	5.37003	7.87257e-08	2.53838e-06	MAPK10	699736
ENSMMUG00000015051	2535.16	-0.678785	0.126422	-5.36804	7.95962e-08	2.55279e-06	PDE2A	718479
ENSMMUG00000002412	113.541	-1.74648	0.322054	-5.36822	7.95196e-08	2.55279e-06	SOX9	574208
ENSMMUG00000022922	572.659	-1.65174	0.338985	-5.36529	8.08176e-08	2.58509e-06	LOC696797	696797
ENSMMUG00000022686	10673.5	0.528004	0.0984288	5.3643	8.12623e-08	2.59244e-06	HSP90AB1	702293
ENSMMUG00000040654	775.94	-0.974104	0.181684	-5.35544	8.53486e-08	2.71562e-06	ANKRD34A	107000633
ENSMMUG00000008384	2260.91	0.681451	0.127312	5.35275	8.66286e-08	2.74909e-06	SLC4A10	705263
ENSMMUG00000004736	1292.21	-0.819322	0.153052	-5.35026	8.78294e-08	2.76641e-06	2018-09-02	717682
ENSMMUG00000023667	1217.54	0.811762	0.151725	5.35017	8.78735e-08	2.76641e-06	AMPH	704559
ENSMMUG00000020415	781.135	-0.95648	0.178558	-5.35062	8.76514e-08	2.76641e-06	IL34	709034
ENSMMUG00000009272	30.7463	1.96951	0.327587	5.34972	8.80921e-08	2.76641e-06	NA	NA
ENSMMUG00000007899	114.847	-1.73269	0.321092	-5.34337	9.12352e-08	2.85767e-06	GRAMD2B	702639
ENSMMUG00000018051	402.55	-1.20274	0.225072	-5.32892	9.87976e-08	3.08653e-06	FAT1	702800
ENSMMUG00000012702	1323.96	0.790544	0.148386	5.32762	9.95098e-08	3.09968e-06	NAP1L3	697636
ENSMMUG00000000477	83.6798	-1.82074	0.336188	-5.32721	9.97326e-08	3.09968e-06	RAPGEF3	703967
ENSMMUG00000013874	463.92	-1.14209	0.214102	-5.32203	1.02613e-07	3.18102e-06	BEGAIN	717758
ENSMMUG00000020226	400.209	-1.20655	0.226329	-5.31624	1.05935e-07	3.27555e-06	NA	NA
ENSMMUG00000003193	675.126	-1.03346	0.194219	-5.31406	1.0721e-07	3.30652e-06	VIM	705289
ENSMMUG00000021986	3095.95	0.631857	0.118926	5.31314	1.07749e-07	3.31467e-06	PPP2R1A	719929
ENSMMUG00000021577	804.727	-1.01656	0.191281	-5.30937	1.10005e-07	3.37545e-06	DHCR24	717022
ENSMMUG00000009937	81.7354	-1.81981	0.337497	-5.30878	1.10359e-07	3.37772e-06	PIPOX	711090
ENSMMUG00000006576	214.572	-1.46867	0.275677	-5.29705	1.17688e-07	3.5929e-06	PBXIP1	717036
ENSMMUG00000021286	108.774	-1.74319	0.327625	-5.29615	1.18268e-07	3.6015e-06	NA	NA
ENSMMUG00000002965	2574.31	-0.682109	0.128837	-5.29328	1.2014e-07	3.64928e-06	BRSK1	700287
ENSMMUG00000039925	2250.96	0.680821	0.128654	5.292	1.20986e-07	3.65657e-06	SCAMP1	100424165
ENSMMUG00000013577	562.633	-1.08376	0.204433	-5.29231	1.2078e-07	3.65657e-06	TMEM259	721161
ENSMMUG00000012174	885.012	-0.920791	0.174092	-5.28425	1.26222e-07	3.80529e-06	CIC	707463
ENSMMUG00000003671	380.856	-1.28097	0.242173	-5.27705	1.31283e-07	3.94799e-06	LHX2	694945
ENSMMUG00000002808	901.791	-0.895649	0.169916	-5.26638	1.39139e-07	4.17382e-06	TSC2	694965
ENSMMUG00000013047	3368.54	0.628199	0.119408	5.261	1.43272e-07	4.28715e-06	PPP2CA	710326
ENSMMUG00000001780	156.5	-1.59285	0.301238	-5.25199	1.50466e-07	4.48017e-06	CPT1A	709837
ENSMMUG00000012377	1034.69	0.84108	0.160135	5.25209	1.50386e-07	4.48017e-06	TMEM130	718559
ENSMMUG00000022862	1928.73	0.701434	0.133679	5.24724	1.54397e-07	4.58589e-06	DKK3	701549
ENSMMUG00000015198	2205.49	0.704027	0.134302	5.24212	1.58741e-07	4.70335e-06	GAD1	613030
ENSMMUG00000012609	1583.97	0.735727	0.1408	5.22542	1.73757e-07	5.13563e-06	ROBO2	719197
ENSMMUG00000008362	134.727	-1.63815	0.311461	-5.22268	1.76347e-07	5.19944e-06	PCDH18	698420
ENSMMUG00000010514	71.1944	-1.87382	0.342115	-5.19901	2.00348e-07	5.89267e-06	SLC6A20	714045
ENSMMUG00000008201	1977.57	0.682687	0.131832	5.17859	2.23564e-07	6.55949e-06	NDRG3	709601
ENSMMUG00000004439	107.374	1.67614	0.318064	5.17755	2.24821e-07	6.58037e-06	NA	NA
ENSMMUG00000022628	4446.19	0.622553	0.120276	5.17597	2.26728e-07	6.62013e-06	MMD	706723
ENSMMUG00000009082	745.402	-0.949486	0.183405	-5.17119	2.32607e-07	6.77538e-06	SBF1	715955
ENSMMUG00000010767	943.527	-0.864978	0.167215	-5.16865	2.35788e-07	6.85149e-06	ACTN1	711994
ENSMMUG00000003570	2520.62	0.648428	0.125509	5.16647	2.38551e-07	6.9151e-06	ATP5A1	701389
ENSMMUG00000013969	2860.89	0.643123	0.124498	5.1658	2.39412e-07	6.92343e-06	SERINC3	712545
ENSMMUG00000012524	1059.76	0.818347	0.158591	5.15995	2.47011e-07	7.1261e-06	MAPK1	698569
ENSMMUG00000002637	359.395	-1.23154	0.238045	-5.15924	2.47957e-07	7.1363e-06	MLLT6	694045
ENSMMUG00000004378	84.4611	-1.74488	0.335388	-5.15812	2.49436e-07	7.16178e-06	GAREM2	697774
ENSMMUG00000001297	6435.45	0.544997	0.105692	5.15648	2.51638e-07	7.20785e-06	CADM3	719985
ENSMMUG00000009176	1775.72	-0.720592	0.139782	-5.15343	2.55763e-07	7.30863e-06	CAMTA2	721593
ENSMMUG00000011687	75.749	1.77367	0.33508	5.14	2.74739e-07	7.83234e-06	DSC2	712942
ENSMMUG00000000963	349.082	-1.23008	0.23886	-5.1349	2.82294e-07	8.02872e-06	SDC2	703841
ENSMMUG00000017256	649.671	-1.00373	0.195436	-5.1292	2.90972e-07	8.25608e-06	CACNA1G	706230
ENSMMUG00000011962	1895.78	-0.703193	0.137073	-5.12853	2.92013e-07	8.26616e-06	PTPRS	574274
ENSMMUG00000022519	155.308	1.55844	0.300597	5.12753	2.93571e-07	8.2908e-06	HACL1	694261
ENSMMUG00000012559	2347.85	0.647155	0.126262	5.12562	2.96562e-07	8.35571e-06	EFR3A	696036
ENSMMUG00000019753	5230.01	0.547764	0.10695	5.12172	3.02761e-07	8.51047e-06	APLP1	711258
ENSMMUG00000008405	420.547	1.10823	0.216195	5.12112	3.03723e-07	8.51767e-06	ZNF23	710814
ENSMMUG00000002848	1297.67	0.769365	0.150269	5.1199	3.05693e-07	8.55302e-06	RPS14	710901
ENSMMUG00000011097	1177.5	-0.804868	0.157138	-5.11906	3.0707e-07	8.57167e-06	KCNH3	710838
ENSMMUG00000005630	2155.42	0.664031	0.129736	5.11845	3.08061e-07	8.57947e-06	EIF5	697538
ENSMMUG00000016997	253.996	-1.37597	0.267998	-5.11585	3.12325e-07	8.67818e-06	DCN	709933
ENSMMUG00000000615	166.452	-1.52974	0.297564	-5.11403	3.15363e-07	8.74243e-06	CAPN15	695881
ENSMMUG00000010982	259.037	-1.3603	0.265446	-5.10611	3.28857e-07	9.09562e-06	RTN4RL2	704489
ENSMMUG00000016457	602.135	-1.00371	0.196467	-5.10134	3.37262e-07	9.30673e-06	DMPK	715328
ENSMMUG00000012486	177.762	-1.48626	0.29002	-5.09567	3.47507e-07	9.56756e-06	RARA	700206
ENSMMUG00000013037	629.028	-0.980592	0.19231	-5.09197	3.54353e-07	9.73381e-06	PCDH8	694442
ENSMMUG00000031210	591.458	-1.00617	0.197468	-5.08778	3.62278e-07	9.92889e-06	CDK5R2	703479
ENSMMUG00000007526	214.463	-1.41563	0.277064	-5.08594	3.65806e-07	9.98022e-06	GPAM	696042
ENSMMUG00000017635	291.23	1.24554	0.244308	5.0861	3.65511e-07	9.98022e-06	RRAGB	704260
ENSMMUG00000023767	128.51	-1.60293	0.313228	-5.08534	3.66965e-07	9.98923e-06	NR2E1	701101
ENSMMUG00000020734	255.385	-1.3537	0.265457	-5.08064	3.76167e-07	1.01937e-05	GOLIM4	713937
ENSMMUG00000022908	344.815	-1.20731	0.236921	-5.08076	3.75927e-07	1.01937e-05	WLS	701411
ENSMMUG00000000252	266.348	1.27673	0.251003	5.07185	3.93976e-07	1.06524e-05	RAE1	696706
ENSMMUG00000002897	179.264	-1.47729	0.290038	-5.06643	4.05336e-07	1.0935e-05	RYR1	693612
ENSMMUG00000039289	1688.55	-0.706492	0.139432	-5.06517	4.08042e-07	1.09834e-05	SC5D	706827
ENSMMUG00000019005	1339.37	-0.756604	0.149387	-5.0623	4.14238e-07	1.1076e-05	TTYH3	714138
ENSMMUG00000019223	510.711	-1.04924	0.206879	-5.06262	4.13543e-07	1.1076e-05	TRAF7	695415
ENSMMUG00000000712	222.231	1.35944	0.267283	5.06295	4.12816e-07	1.1076e-05	CDH6	695557
ENSMMUG00000023809	160.923	-1.51251	0.297506	-5.05496	4.30489e-07	1.14851e-05	RFTN2	697562
ENSMMUG00000002394	659.024	-0.957935	0.189377	-5.0519	4.37434e-07	1.16446e-05	ARHGAP33	710938
ENSMMUG00000014384	14600	0.480801	0.0951892	5.05098	4.39556e-07	1.16753e-05	APP	100427716
ENSMMUG00000018784	612.395	0.960982	0.190313	5.04785	4.46811e-07	1.1842e-05	SLC39A6	709313
ENSMMUG00000013143	577.217	-1.03758	0.20588	-5.03267	4.83691e-07	1.27913e-05	RASL10B	716171
ENSMMUG00000010035	297.101	1.22374	0.242746	5.02993	4.90655e-07	1.29471e-05	ZNF92	708683
ENSMMUG00000009844	3200.24	-0.594252	0.118365	-5.0198	5.1725e-07	1.3619e-05	R3HDM1	707987
ENSMMUG00000009428	259.502	-1.31478	0.261155	-5.01559	5.28712e-07	1.38905e-05	MTMR10	713182
ENSMMUG00000008872	2767.79	0.642567	0.128156	5.01395	5.33226e-07	1.39786e-05	INA	714455
ENSMMUG00000045529	627.85	0.945658	0.188591	5.0129	5.36157e-07	1.4025e-05	SMIM19	705371
ENSMMUG00000004290	1459.76	0.73889	0.147579	5.0067	5.5372e-07	1.44218e-05	NCOA7	712861
ENSMMUG00000013862	419.619	-1.16514	0.232257	-5.00706	5.52674e-07	1.44218e-05	ACAP3	704910
ENSMMUG00000010740	871.518	0.84445	0.168899	4.99935	5.75227e-07	1.49497e-05	PSMA4	710417
ENSMMUG00000014411	329.514	-1.20478	0.240352	-4.99764	5.80359e-07	1.50506e-05	CORO6	711818
ENSMMUG00000008003	209.494	-1.40498	0.280038	-4.99652	5.83745e-07	1.5106e-05	LRRC8C	696086
ENSMMUG00000002368	350.208	-1.1805	0.236103	-4.98628	6.15515e-07	1.5894e-05	CCND1	574320
ENSMMUG00000019900	4771.34	0.544328	0.109343	4.97821	6.4176e-07	1.65363e-05	GNAO1	574394
ENSMMUG00000015982	66.4824	-1.73912	0.342765	-4.97441	6.54453e-07	1.68274e-05	NPAS4	714161
ENSMMUG00000040100	208.004	-1.24338	0.336631	-4.97167	6.63798e-07	1.70314e-05	FOS	702077
ENSMMUG00000009970	965.544	0.811317	0.163318	4.96749	6.78235e-07	1.73648e-05	GPRASP2	694500
ENSMMUG00000017402	2140.21	0.641129	0.129306	4.95836	7.10905e-07	1.81627e-05	PGM2L1	718887
ENSMMUG00000016539	491.192	-1.04002	0.209571	-4.95371	7.28107e-07	1.85629e-05	ABHD17A	709119
ENSMMUG00000005554	763.432	0.898695	0.181444	4.95192	7.34832e-07	1.86948e-05	MED29	698032
ENSMMUG00000009607	103.667	1.62939	0.323783	4.93374	8.06711e-07	2.04803e-05	HTR2C	708141
ENSMMUG00000046199	1289.36	0.747636	0.151624	4.93081	8.18903e-07	2.07461e-05	YPEL1	107000563
ENSMMUG00000021078	4193.61	0.547415	0.111142	4.92545	8.41685e-07	2.12786e-05	ATP1B1	700443
ENSMMUG00000044778	41.1109	2.36228	0.338311	4.91891	8.70292e-07	2.19558e-05	S100A8	714740
ENSMMUG00000005042	982.644	-0.811287	0.164898	-4.91649	8.81082e-07	2.21816e-05	RABL6	709111
ENSMMUG00000044661	450.773	1.06787	0.217024	4.9158	8.84218e-07	2.22141e-05	NA	NA
ENSMMUG00000001531	274.433	-1.27277	0.258158	-4.9145	8.90109e-07	2.23156e-05	LRIG1	700033
ENSMMUG00000014277	436.137	-1.09693	0.223245	-4.90418	9.38195e-07	2.34724e-05	SSFA2	705181
ENSMMUG00000009198	478.213	-1.04073	0.211948	-4.90147	9.51204e-07	2.37486e-05	BCL6	708736
ENSMMUG00000009949	1150.75	-0.779057	0.158965	-4.8981	9.6766e-07	2.41095e-05	NA	NA
ENSMMUG00000001817	103.128	-1.60179	0.326576	-4.89509	9.82613e-07	2.44316e-05	HES4	698434
ENSMMUG00000015168	1396.12	0.717335	0.146559	4.89459	9.85117e-07	2.44435e-05	TMED10	701522
ENSMMUG00000005219	370.428	-1.14078	0.232715	-4.89031	1.00677e-06	2.49295e-05	ZC3H7B	706706
ENSMMUG00000023616	562.259	-0.982662	0.200913	-4.88389	1.04016e-06	2.57034e-05	ZBTB4	721849
ENSMMUG00000019390	575.693	-0.970661	0.198603	-4.88056	1.05786e-06	2.60873e-05	TMEM184B	700445
ENSMMUG00000011297	12760.4	0.468793	0.0961335	4.87647	1.08004e-06	2.65799e-05	KIF5A	711936
ENSMMUG00000011563	11190.5	-0.476002	0.0976734	-4.87331	1.09745e-06	2.69535e-05	CAMK2A	710540
ENSMMUG00000019273	1103.36	0.767241	0.157538	4.87009	1.11545e-06	2.73399e-05	TMEM30A	717907
ENSMMUG00000001338	2275.54	0.61873	0.127127	4.86716	1.13211e-06	2.7692e-05	AZIN1	693581
ENSMMUG00000004124	73.9044	-1.64591	0.339141	-4.86011	1.17323e-06	2.86395e-05	HSPB1	715615
ENSMMUG00000005520	682.95	-0.903078	0.186744	-4.83056	1.36147e-06	3.31625e-05	CDH11	708826
ENSMMUG00000008634	219.304	-1.32539	0.273343	-4.83019	1.36401e-06	3.31625e-05	BDNF	701245
ENSMMUG00000022732	2214.78	0.617841	0.127965	4.82836	1.37661e-06	3.34014e-05	SRPK2	697351
ENSMMUG00000017030	229.994	-1.3049	0.269333	-4.82685	1.38708e-06	3.3588e-05	NA	NA
ENSMMUG00000014573	1121.28	-0.761577	0.15779	-4.82379	1.40852e-06	3.40388e-05	DDAH1	711395
ENSMMUG00000011359	777.422	0.864476	0.179223	4.82264	1.41669e-06	3.41678e-05	EIF3E	697622
ENSMMUG00000009818	330.334	1.13047	0.234499	4.81302	1.48669e-06	3.57845e-05	NPY	574114
ENSMMUG00000023304	534.982	0.962273	0.200225	4.80377	1.55703e-06	3.74029e-05	DNAJC25	708100
ENSMMUG00000017025	2559.37	0.592591	0.123602	4.79446	1.63117e-06	3.91059e-05	ZC3H13	703196
ENSMMUG00000018347	1059.11	0.786486	0.164252	4.78799	1.68464e-06	4.03077e-05	RPL22	703050
ENSMMUG00000007540	1356.88	-0.718926	0.150114	-4.78716	1.69159e-06	4.03937e-05	RHOBTB2	716607
ENSMMUG00000014807	207.063	-1.34432	0.279991	-4.78468	1.71261e-06	4.0815e-05	GNG12	100424606
ENSMMUG00000001120	3614.09	0.558732	0.117186	4.76796	1.86101e-06	4.42642e-05	NA	NA
ENSMMUG00000005645	3340.61	0.555077	0.116476	4.76569	1.88206e-06	4.46768e-05	NUCKS1	697298
ENSMMUG00000006806	771.112	-0.863422	0.181429	-4.75473	1.98707e-06	4.70768e-05	HDAC5	711456
ENSMMUG00000018840	1146.85	0.736634	0.155036	4.75136	2.0205e-06	4.7775e-05	SCN3A	703178
ENSMMUG00000009738	228.023	-1.33569	0.28066	-4.75002	2.03392e-06	4.79982e-05	SLC25A29	717444
ENSMMUG00000007500	1993.05	0.628952	0.132536	4.74565	2.07835e-06	4.89507e-05	CNKSR2	696046
ENSMMUG00000001856	1695.05	0.651084	0.137479	4.73603	2.17942e-06	5.12311e-05	XRCC6	707975
ENSMMUG00000004300	1429.46	0.684287	0.144626	4.73154	2.22825e-06	5.22328e-05	NCAM2	709322
ENSMMUG00000002327	740.545	0.862968	0.182358	4.73132	2.23069e-06	5.22328e-05	ROBO1	722879
ENSMMUG00000007273	1313	0.709337	0.149994	4.72913	2.25484e-06	5.26959e-05	DNM3	705300
ENSMMUG00000017355	1300.03	0.704768	0.149069	4.72787	2.2689e-06	5.2922e-05	RSF1	699078
ENSMMUG00000002431	333.097	1.12851	0.239017	4.71267	2.44487e-06	5.69165e-05	RNF152	699091
ENSMMUG00000021312	2199.22	0.634206	0.134664	4.70957	2.48238e-06	5.75674e-05	SYT11	719350
ENSMMUG00000020101	398.981	-1.06007	0.22461	-4.70991	2.47829e-06	5.75674e-05	ZDHHC8	712832
ENSMMUG00000014626	1468.11	0.708202	0.150495	4.70574	2.52948e-06	5.8547e-05	PCSK2	695730
ENSMMUG00000012778	4102.01	-0.528093	0.112377	-4.69888	2.61595e-06	6.03168e-05	RPH3A	712197
ENSMMUG00000018770	900.087	0.785958	0.167247	4.69915	2.61247e-06	6.03168e-05	TCEAL2	705419
ENSMMUG00000016385	1512.24	0.679023	0.144535	4.69806	2.62649e-06	6.04444e-05	PSD3	712115
ENSMMUG00000009548	4271.27	0.520927	0.110895	4.69756	2.63294e-06	6.04773e-05	CDK5R1	714274
ENSMMUG00000021434	1447.89	-0.722593	0.153841	-4.69531	2.66199e-06	6.10284e-05	ABCA2	721631
ENSMMUG00000023337	1881.53	0.653028	0.139426	4.68372	2.81713e-06	6.44626e-05	PFN2	713460
ENSMMUG00000014618	7474.38	0.479041	0.102315	4.68205	2.84018e-06	6.48669e-05	NDRG4	712742
ENSMMUG00000009289	79.9888	-1.56582	0.337164	-4.67951	2.87568e-06	6.55534e-05	CBS	100423684
ENSMMUG00000023128	255.107	-1.22131	0.260875	-4.6673	3.05176e-06	6.94362e-05	ITPR2	708714
ENSMMUG00000006345	62.6414	-1.58448	0.341839	-4.66357	3.10773e-06	7.05766e-05	CRB2	695065
ENSMMUG00000009493	888.013	-0.800747	0.171641	-4.66188	3.1333e-06	7.10235e-05	FAM120A	717459
ENSMMUG00000014771	138.038	-1.43629	0.307525	-4.65623	3.22057e-06	7.28647e-05	ZFHX2	100429448
ENSMMUG00000003823	1723.28	-0.653661	0.140412	-4.65395	3.25636e-06	7.35364e-05	MAP4	100423619
ENSMMUG00000021182	346.227	-1.09844	0.235558	-4.65233	3.28207e-06	7.39786e-05	NA	NA
ENSMMUG00000017860	713.202	-0.87243	0.187433	-4.65024	3.31546e-06	7.45918e-05	NA	NA
ENSMMUG00000028672	6737.93	0.506089	0.10884	4.64983	3.32214e-06	7.46027e-05	ND6	2846632
ENSMMUG00000041787	75.7218	-1.55812	0.337744	-4.6403	3.47905e-06	7.79811e-05	PRODH	695506
ENSMMUG00000003304	128.406	-1.46401	0.316583	-4.62683	3.71299e-06	8.30705e-05	EPHB3	701811
ENSMMUG00000015775	1928.08	0.62195	0.134444	4.62622	3.72397e-06	8.31618e-05	MGEA5	712370
ENSMMUG00000017529	673.84	-0.86803	0.187779	-4.61789	3.87667e-06	8.64117e-05	ARRB1	695250
ENSMMUG00000020743	179.274	1.30881	0.281797	4.61729	3.88792e-06	8.65025e-05	CETN2	693376
ENSMMUG00000011821	585.539	-0.911795	0.197279	-4.6162	3.90838e-06	8.67977e-05	PITPNM1	721716
ENSMMUG00000044273	5092.15	0.511107	0.110841	4.6112	4.00358e-06	8.87484e-05	HPCAL4	100425472
ENSMMUG00000012743	126.897	-1.44855	0.313898	-4.60717	4.08187e-06	9.03179e-05	BGN	697544
ENSMMUG00000001974	3589.71	0.527084	0.11455	4.60142	4.19625e-06	9.26787e-05	CSDE1	708897
ENSMMUG00000011607	377.099	1.10726	0.240461	4.59559	4.31521e-06	9.51318e-05	NR4A2	697077
ENSMMUG00000016421	10365.3	0.452695	0.0985386	4.59409	4.34644e-06	9.54712e-05	STXBP1	707185
ENSMMUG00000042076	1173.16	-0.716696	0.155923	-4.59424	4.34338e-06	9.54712e-05	ELFN2	697071
ENSMMUG00000009690	461.776	0.961102	0.209138	4.59282	4.37304e-06	9.58042e-05	ARNTL	700464
ENSMMUG00000005229	243.606	-1.22619	0.266248	-4.5926	4.37749e-06	9.58042e-05	HIP1	716133
ENSMMUG00000002699	139.41	-1.40777	0.306417	-4.5815	4.61652e-06	0.000100853	BAIAP2L2	700058
ENSMMUG00000012164	760.376	-0.826929	0.180354	-4.5811	4.62547e-06	0.000100865	TUBB4B	100425863
ENSMMUG00000017892	236.517	1.28329	0.278904	4.57499	4.76233e-06	0.000103662	POLR1E	716506
ENSMMUG00000020061	3352.42	-0.535526	0.117106	-4.57248	4.81996e-06	0.000104728	PPP1R9B	106994003
ENSMMUG00000020056	513.322	0.926966	0.202653	4.57208	4.82907e-06	0.000104737	LOC713693	713693
ENSMMUG00000022246	193.011	-1.29269	0.282234	-4.56514	4.99164e-06	0.000108069	PDLIM5	705358
ENSMMUG00000011976	110.359	-1.46499	0.321274	-4.55806	5.16288e-06	0.000111576	DHCR7	106993167
ENSMMUG00000005091	615.642	0.863999	0.189645	4.55481	5.24328e-06	0.000113111	NRBP1	700821
ENSMMUG00000008207	415.74	0.987411	0.216705	4.55291	5.291e-06	0.000113936	TSC22D3	702656
ENSMMUG00000010640	982.718	0.75077	0.164991	4.55019	5.3598e-06	0.000115212	ERLEC1	716460
ENSMMUG00000021393	1738.92	0.621835	0.136779	4.54642	5.45655e-06	0.000117083	CAMK2G	705980
ENSMMUG00000015447	793.606	0.801924	0.176497	4.54305	5.54456e-06	0.00011876	DPP8	709428
ENSMMUG00000001632	514.487	-0.934602	0.205538	-4.54077	5.60479e-06	0.000119837	ZFAND3	719346
ENSMMUG00000003053	1266.87	-0.69129	0.152225	-4.53931	5.64397e-06	0.000120461	APC2	707345
ENSMMUG00000008938	793.46	0.791041	0.174288	4.53835	5.6697e-06	0.000120797	CNDP2	695080
ENSMMUG00000007223	5371.41	0.48327	0.106496	4.53796	5.68003e-06	0.000120803	DIRAS2	703987
ENSMMUG00000003273	106.659	-1.47506	0.328282	-4.52516	6.035e-06	0.000128127	BCAM	714568
ENSMMUG00000037597	131.509	-1.40864	0.310853	-4.5236	6.07964e-06	0.000128848	MAFK	721769
ENSMMUG00000001909	755.166	-0.815463	0.180271	-4.51971	6.19239e-06	0.000131007	CUX2	107001015
ENSMMUG00000046561	230.203	1.19099	0.262682	4.51861	6.22479e-06	0.000131462	NA	NA
ENSMMUG00000021165	156.147	-1.3498	0.298194	-4.5135	6.37674e-06	0.000134234	RHOBTB3	702554
ENSMMUG00000000366	96.9474	-1.48581	0.333038	-4.51344	6.37833e-06	0.000134234	TIPARP	706180
ENSMMUG00000003702	4122.49	0.505757	0.112072	4.51287	6.39548e-06	0.000134361	EIF4A2	707775
ENSMMUG00000009963	110.989	-1.44677	0.320677	-4.51038	6.47131e-06	0.000135717	PLTP	708711
ENSMMUG00000017038	2413.84	0.575805	0.128015	4.49807	6.85739e-06	0.000143565	RAB2A	699383
ENSMMUG00000003201	177.009	-1.32872	0.295045	-4.49715	6.88689e-06	0.000143932	MID1IP1	698138
ENSMMUG00000017782	737.851	0.805038	0.179092	4.49459	6.97036e-06	0.000145425	PCNP	702162
ENSMMUG00000002364	2580.4	0.553329	0.123225	4.49052	7.10491e-06	0.000147976	AKAP9	702970
ENSMMUG00000003023	1169.15	0.690106	0.154284	4.47301	7.71269e-06	0.000160357	CCT8	706184
ENSMMUG00000020780	295.435	-1.11275	0.24836	-4.46971	7.83271e-06	0.000162573	CNTFR	700959
ENSMMUG00000039167	963.299	0.747253	0.167456	4.46214	8.11453e-06	0.000168132	ETV1	106997505
ENSMMUG00000014263	168.341	-1.31183	0.293317	-4.46066	8.17065e-06	0.000169005	GPR137B	717808
ENSMMUG00000012112	3273.05	0.53481	0.120049	4.455	8.38938e-06	0.000173232	RNF11	712122
ENSMMUG00000009113	85.2026	1.50709	0.330991	4.45392	8.43181e-06	0.000173514	CD74	710820
ENSMMUG00000015992	1317.27	0.681865	0.153091	4.45393	8.4311e-06	0.000173514	B4GAT1	714270
ENSMMUG00000014571	2323.84	0.570641	0.128263	4.44909	8.62339e-06	0.000177154	PCDHA5	692083
ENSMMUG00000011218	63.3043	1.56895	0.341275	4.44329	8.8594e-06	0.000181693	SERPINA3	574106
ENSMMUG00000018349	65.9295	1.56372	0.340649	4.44218	8.90538e-06	0.000182326	NA	NA
ENSMMUG00000016844	2371.58	0.567388	0.127798	4.43985	9.00209e-06	0.000183994	RPL4	710590
ENSMMUG00000020664	790.372	-0.786307	0.177017	-4.43857	9.05605e-06	0.000184783	FLRT2	709329
ENSMMUG00000012742	589.647	-0.87791	0.197878	-4.43176	9.34653e-06	0.000190067	SLC6A8	698307
ENSMMUG00000008303	385.171	1.0014	0.225708	4.43198	9.33713e-06	0.000190067	HPRT1	709186
ENSMMUG00000015482	1544.48	0.625842	0.141246	4.431	9.3799e-06	0.000190425	RTF1	706200
ENSMMUG00000001582	566.468	-0.916389	0.206625	-4.43037	9.40726e-06	0.000190659	LAPTM4A	701298
ENSMMUG00000022843	1672.84	0.612301	0.138237	4.42949	9.4458e-06	0.000191119	FBXO11	715651
ENSMMUG00000008151	8753.66	0.441262	0.0996928	4.42623	9.58934e-06	0.000193698	ATP1A1	710368
ENSMMUG00000041169	1168.77	0.699584	0.158142	4.42369	9.70276e-06	0.000195662	NA	NA
ENSMMUG00000017845	2543.62	0.570627	0.129075	4.42097	9.82575e-06	0.000197811	OXR1	696398
ENSMMUG00000020838	1759.62	0.603178	0.136609	4.4155	1.00777e-05	0.000202208	NCOA1	718524
ENSMMUG00000007161	196.555	-1.25202	0.282859	-4.41567	1.00698e-05	0.000202208	GPAA1	699887
ENSMMUG00000004154	705.236	0.815404	0.185016	4.40642	1.05094e-05	0.000210521	TCEAL5	695800
ENSMMUG00000018519	1097.79	-0.81704	0.312673	-4.39761	1.0945e-05	0.000218882	ARC	702690
ENSMMUG00000015583	951.052	0.732256	0.166529	4.39701	1.09751e-05	0.00021912	NAP1L1	719047
ENSMMUG00000022939	457.997	-0.967809	0.219892	-4.39538	1.10578e-05	0.000220406	PACS2	709722
ENSMMUG00000004928	962.435	-0.739137	0.168097	-4.39454	1.11007e-05	0.000220897	SNRNP70	719090
ENSMMUG00000022500	1415.92	-0.646258	0.147046	-4.39343	1.11578e-05	0.000221668	MAP7D1	712899
ENSMMUG00000001105	609.716	-0.850613	0.19357	-4.38973	1.13493e-05	0.000225101	P2RY12	710036
ENSMMUG00000023132	318.463	-1.06953	0.24321	-4.38844	1.14168e-05	0.000226067	DUSP8	720960
ENSMMUG00000020583	1396.83	0.638101	0.145675	4.38044	1.18438e-05	0.000234139	FTO	703724
ENSMMUG00000044358	899.793	0.73211	0.167215	4.37814	1.19696e-05	0.000236238	BEX2	696048
ENSMMUG00000030957	47.9448	-1.52724	0.342335	-4.37774	1.19917e-05	0.000236288	FAM181B	701184
ENSMMUG00000008130	4588.3	-0.48118	0.109927	-4.37695	1.2035e-05	0.000236755	ABR	721180
ENSMMUG00000008955	1085.08	0.693878	0.158636	4.37401	1.21983e-05	0.000239576	ATXN10	713805
ENSMMUG00000020368	278.081	1.08487	0.247571	4.37299	1.22556e-05	0.000240309	SLC17A6	100425977
ENSMMUG00000012762	1287.95	0.651896	0.149127	4.37153	1.23379e-05	0.000241531	ATP6AP2	705048
ENSMMUG00000003003	3101.06	0.533479	0.122105	4.36907	1.24774e-05	0.000243866	CCDC88A	717103
ENSMMUG00000008584	75.2757	-1.45813	0.337968	-4.36867	1.25003e-05	0.000243918	SLCO1A2	705434
ENSMMUG00000011341	372.961	-1.00546	0.229839	-4.36674	1.26115e-05	0.000245293	KIF1C	721601
ENSMMUG00000002043	987.888	-0.719942	0.164776	-4.36679	1.26085e-05	0.000245293	CD81	704961
ENSMMUG00000012716	235.725	-1.18941	0.271957	-4.36525	1.26976e-05	0.00024657	NID1	711154
ENSMMUG00000018587	56.9681	-1.46432	0.342589	-4.36277	1.28423e-05	0.00024898	ABCA8	693289
ENSMMUG00000022009	637.383	0.817668	0.187422	4.36192	1.28924e-05	0.000249549	CDC42	707637
ENSMMUG00000004660	743.252	0.779436	0.178841	4.35781	1.31371e-05	0.000253473	USP14	698087
ENSMMUG00000009014	599.871	-0.865908	0.198494	-4.35798	1.3127e-05	0.000253473	MBD3	708302
ENSMMUG00000020597	65.2102	-1.45186	0.341736	-4.35298	1.34297e-05	0.000258705	ACSS1	705060
ENSMMUG00000000329	2112.56	0.567031	0.130395	4.3487	1.36946e-05	0.000263386	SPRYD3	698899
ENSMMUG00000014386	1585.64	-0.627133	0.144275	-4.34553	1.38939e-05	0.000266794	TCTE1	702738
ENSMMUG00000004801	518.925	0.874105	0.201109	4.3448	1.394e-05	0.000267253	COPG2	707516
ENSMMUG00000005507	150.844	-1.31917	0.3039	-4.33789	1.43855e-05	0.000275356	PLXNA3	700399
ENSMMUG00000016668	1437.17	0.629323	0.145099	4.33731	1.44238e-05	0.000275652	EHBP1	693902
ENSMMUG00000008220	673.249	-0.829171	0.191037	-4.33658	1.44717e-05	0.00027613	TNRC18	717191
ENSMMUG00000003061	135.864	-1.33954	0.30912	-4.33077	1.48591e-05	0.000283074	CCDC80	708504
ENSMMUG00000008852	1151.84	0.667151	0.154286	4.3242	1.53089e-05	0.000291183	HP1BP3	706362
ENSMMUG00000021279	2706.48	0.528878	0.122415	4.32047	1.55699e-05	0.000295681	ZMYND11	708761
ENSMMUG00000023646	591.932	0.829567	0.192176	4.3157	1.59097e-05	0.000300713	BNIP3L	641440
ENSMMUG00000020200	366.163	0.977081	0.22616	4.31597	1.58902e-05	0.000300713	LOC706480	706480
ENSMMUG00000022975	267.811	-1.1053	0.255515	-4.31572	1.59084e-05	0.000300713	SPRED3	715133
ENSMMUG00000021079	1580.85	0.6092	0.141205	4.31443	1.60018e-05	0.00030198	NME7	704372
ENSMMUG00000010536	5193.76	-0.46543	0.108	-4.30929	1.63782e-05	0.000308602	DLG4	714273
ENSMMUG00000022208	233.764	1.13048	0.261761	4.30546	1.66642e-05	0.0003135	SCCPDH	702924
ENSMMUG00000008009	986.569	0.719538	0.167196	4.30334	1.68243e-05	0.000316019	FAM13B	713567
ENSMMUG00000005502	7936.67	0.434074	0.10089	4.30247	1.68904e-05	0.000316768	GDI1	700139
ENSMMUG00000008331	311.683	-1.05895	0.245867	-4.29866	1.7183e-05	0.000321755	PLXNB2	720646
ENSMMUG00000001394	156.589	-1.2887	0.299459	-4.2974	1.72816e-05	0.000323098	PEX6	697597
ENSMMUG00000007434	331.241	-1.03264	0.239899	-4.29637	1.73618e-05	0.000324096	RASA3	698964
ENSMMUG00000023375	122.794	-1.35323	0.315196	-4.29539	1.74387e-05	0.000324526	SREBF1	706972
ENSMMUG00000022290	54.4101	-1.42876	0.342846	-4.29566	1.74178e-05	0.000324526	NA	NA
ENSMMUG00000001427	122.51	-1.35243	0.315017	-4.29448	1.75104e-05	0.000325359	MYH14	719560
ENSMMUG00000023785	1557.93	-0.612906	0.142812	-4.29044	1.78319e-05	0.000330822	LOC708415	708415
ENSMMUG00000013307	453.921	0.905034	0.211027	4.28629	1.8168e-05	0.000336443	STRAP	701287
ENSMMUG00000023622	855.599	-0.746671	0.174099	-4.28602	1.81906e-05	0.000336443	BCR	709258
ENSMMUG00000010367	67.2189	-1.4313	0.340598	-4.28221	1.85046e-05	0.000341725	MYH11	713882
ENSMMUG00000009934	110.316	-1.37956	0.324018	-4.2781	1.88496e-05	0.000347564	NA	NA
ENSMMUG00000002404	1627.3	-0.601797	0.140819	-4.27239	1.93388e-05	0.00035604	MINK1	721582
ENSMMUG00000011711	108.904	1.37617	0.317651	4.27136	1.94286e-05	0.000356063	CD55	714370
ENSMMUG00000046409	293.591	1.0416	0.243399	4.27185	1.93854e-05	0.000356063	VPS33A	702257
ENSMMUG00000008169	432.15	-0.937413	0.219135	-4.27158	1.94095e-05	0.000356063	ITPKA	710541
ENSMMUG00000004717	1754.69	0.586901	0.137766	4.26026	2.04185e-05	0.000373072	ITFG1	716435
ENSMMUG00000017290	809.62	-0.752262	0.176443	-4.26056	2.03913e-05	0.000373072	MAPK4	700969
ENSMMUG00000016040	161.287	-1.26422	0.296368	-4.25858	2.05726e-05	0.000375317	RND3	694168
ENSMMUG00000019325	828.694	-0.741932	0.17415	-4.25744	2.06782e-05	0.000376675	MTOR	106992736
ENSMMUG00000020756	201.994	1.18974	0.278222	4.25524	2.08824e-05	0.00037982	C1QC	708589
ENSMMUG00000020183	65.9915	-1.42091	0.340562	-4.24682	2.1683e-05	0.000393788	TRIL	697462
ENSMMUG00000011211	793.819	-0.757644	0.178501	-4.24152	2.22007e-05	0.000402584	BRSK2	100429659
ENSMMUG00000021965	477.049	-0.905273	0.213221	-4.24038	2.2314e-05	0.000404031	PPP1R12C	698538
ENSMMUG00000042653	209.682	-1.18876	0.279927	-4.23982	2.23694e-05	0.000404085	ZFP36L2	716319
ENSMMUG00000001824	231.527	1.12807	0.265181	4.23959	2.2393e-05	0.000404085	FRG1	698743
ENSMMUG00000022129	95.7756	-1.38384	0.327895	-4.23934	2.24175e-05	0.000404085	LGI4	718426
ENSMMUG00000022715	1548.61	-0.605116	0.142781	-4.23684	2.2669e-05	0.000408008	AHCYL1	700681
ENSMMUG00000007240	1837.79	0.614919	0.145249	4.2335	2.30087e-05	0.00041294	TENM3	700867
ENSMMUG00000047247	44.9115	-1.44789	0.341695	-4.23347	2.30115e-05	0.00041294	MGP	574116
ENSMMUG00000000618	783.113	0.745251	0.176302	4.22679	2.37051e-05	0.000424755	GGNBP2	713750
ENSMMUG00000014210	912.71	0.706072	0.167442	4.21671	2.47897e-05	0.000442873	MTDH	702410
ENSMMUG00000010313	1538.97	0.601226	0.14258	4.21689	2.47695e-05	0.000442873	KIF3A	574270
ENSMMUG00000022169	54.3465	-1.38101	0.342744	-4.21282	2.52203e-05	0.000449899	SERPIND1	696950
ENSMMUG00000012511	615.149	0.815082	0.193542	4.2103	2.55037e-05	0.000454282	GNL3	695877
ENSMMUG00000020317	54.2293	-1.4036	0.342786	-4.20939	2.56061e-05	0.000455434	SLC7A11	696516
ENSMMUG00000010200	916.446	0.698603	0.165989	4.20867	2.5688e-05	0.000456217	NDRG1	697752
ENSMMUG00000021933	1842.77	0.572757	0.136144	4.20712	2.58644e-05	0.000458674	ELAVL4	711231
ENSMMUG00000020027	137.643	1.28742	0.303237	4.20596	2.59974e-05	0.000460355	LOC694418	694418
ENSMMUG00000014707	183.586	-1.21814	0.28929	-4.20512	2.60944e-05	0.000461397	CELSR3	709315
ENSMMUG00000014326	81.6961	-1.3931	0.334565	-4.20369	2.62595e-05	0.000463636	NA	NA
ENSMMUG00000017701	935.491	0.695335	0.165575	4.19945	2.67565e-05	0.000471721	MYRIP	717173
ENSMMUG00000011392	389.128	-0.960656	0.228476	-4.19829	2.68937e-05	0.000473447	PNPLA6	100426338
ENSMMUG00000014431	1150.75	0.647751	0.154312	4.19776	2.69569e-05	0.000473867	AP3M2	100430586
ENSMMUG00000022694	351.129	-1.02442	0.244329	-4.18754	2.81995e-05	0.00049427	RFTN1	695142
ENSMMUG00000043712	413.169	0.917089	0.21883	4.18779	2.81689e-05	0.00049427	LOC695959	695959
ENSMMUG00000001571	764.625	0.801139	0.191295	4.18672	2.83008e-05	0.000495326	CACYBP	709343
ENSMMUG00000021261	131.801	-1.29862	0.310246	-4.18593	2.83997e-05	0.000496336	ZNF423	693808
ENSMMUG00000042420	1353.45	0.686193	0.163949	4.18503	2.85127e-05	0.000497589	PNMA2	712224
ENSMMUG00000041652	74.8375	-1.38963	0.338799	-4.17895	2.92853e-05	0.000510334	MYL9	709784
ENSMMUG00000011878	792.149	0.759272	0.181732	4.17736	2.94913e-05	0.000513182	PAIP1	700869
ENSMMUG00000008810	1671.61	0.588124	0.140815	4.17669	2.95784e-05	0.000513956	ARL8B	703201
ENSMMUG00000008069	493.539	0.885635	0.212265	4.16975	3.04938e-05	0.0005291	UBE2E3	704530
ENSMMUG00000042439	1262.5	0.627109	0.150601	4.16415	3.12509e-05	0.000541458	NA	NA
ENSMMUG00000016519	2995.08	0.513609	0.123354	4.16377	3.13036e-05	0.000541592	TRAPPC13	696521
ENSMMUG00000046303	245.836	1.08718	0.261187	4.15033	3.31998e-05	0.000573577	GPR88	716520
ENSMMUG00000005548	4942.34	0.459202	0.110668	4.1494	3.33346e-05	0.000574922	NSF	715297
ENSMMUG00000015000	1243.65	0.625135	0.150671	4.14914	3.3373e-05	0.000574922	SUPT16H	708066
ENSMMUG00000000208	111.287	1.32615	0.315548	4.14879	3.34236e-05	0.000574972	NRG1	696275
ENSMMUG00000013225	48.9651	-1.36992	0.342598	-4.14522	3.39495e-05	0.000583186	METTL7B	709549
ENSMMUG00000019902	864.485	0.701158	0.169203	4.14379	3.41607e-05	0.00058598	AMFR	699972
ENSMMUG00000023412	787.052	-0.742511	0.179111	-4.14276	3.43148e-05	0.000587787	KIAA0100	709307
ENSMMUG00000022121	201.037	-1.16129	0.280017	-4.13965	3.47842e-05	0.000594329	CASKIN2	702477
ENSMMUG00000000025	307.947	-1.02239	0.246549	-4.13957	3.47953e-05	0.000594329	ZNRF3	714156
ENSMMUG00000011023	146.04	-1.25138	0.302096	-4.13777	3.50691e-05	0.000598159	PANX2	720613
ENSMMUG00000017022	132.113	-1.28167	0.309818	-4.13736	3.5133e-05	0.000598402	NOTCH1	709947
ENSMMUG00000015904	417.503	-0.921949	0.222675	-4.13467	3.55468e-05	0.000604596	PPARD	718861
ENSMMUG00000009279	140.429	-1.27347	0.308358	-4.13289	3.5823e-05	0.000608436	MAN2C1	705599
ENSMMUG00000005002	303.978	-1.0139	0.245415	-4.12377	3.72714e-05	0.000632145	DENND4B	718490
ENSMMUG00000045545	282.332	1.04934	0.253928	4.12259	3.74636e-05	0.000634513	GPRIN3	703567
ENSMMUG00000044603	307.532	-1.01943	0.246894	-4.12204	3.75526e-05	0.000635129	ZFP36L1	714309
ENSMMUG00000021027	337.968	0.997692	0.241737	4.12019	3.78559e-05	0.000639361	TRAPPC6B	699000
ENSMMUG00000045632	89.4674	-1.35255	0.330703	-4.1186	3.81183e-05	0.000642894	NA	NA
ENSMMUG00000000779	1680.88	0.56903	0.138269	4.11553	3.86298e-05	0.000650609	NUDCD3	699353
ENSMMUG00000009128	390.73	-0.939906	0.228546	-4.10679	4.01202e-05	0.000674769	DLG5	703123
ENSMMUG00000023318	657.841	-0.811259	0.19784	-4.09756	4.17529e-05	0.000700276	TRRAP	707047
ENSMMUG00000018299	568.881	-0.835485	0.203706	-4.09766	4.17351e-05	0.000700276	OSBP2	716252
ENSMMUG00000023677	59.2668	-1.32596	0.342782	-4.09641	4.19606e-05	0.000702781	TNFRSF25	703744
ENSMMUG00000020592	334.791	-1.00647	0.245437	-4.09533	4.21559e-05	0.000705074	GSE1	693298
ENSMMUG00000000453	141.085	-1.25955	0.308121	-4.09148	4.2862e-05	0.000715891	LOC710493	710493
ENSMMUG00000019398	1838.81	-0.583438	0.142619	-4.09004	4.31294e-05	0.00071936	BAALC	694238
ENSMMUG00000021886	644.176	0.795124	0.194523	4.08639	4.38135e-05	0.00072976	MRFAP1L1	710411
ENSMMUG00000000194	112.427	-1.30287	0.319723	-4.08554	4.39749e-05	0.000731439	SLC27A1	719140
ENSMMUG00000029366	514.045	0.828109	0.202689	4.08419	4.42305e-05	0.000734677	KLHDC2	704580
ENSMMUG00000008327	364.01	-0.955118	0.233789	-4.0794	4.51522e-05	0.000748955	DENND6B	715877
ENSMMUG00000041939	43.5897	-1.34304	0.341294	-4.07902	4.52254e-05	0.000749138	SELENOW	718370
ENSMMUG00000016521	1654.16	0.565125	0.138581	4.07808	4.54089e-05	0.000751147	SGTB	696763
ENSMMUG00000013739	163.629	-1.20152	0.294553	-4.07398	4.62173e-05	0.000763472	RAI14	698620
ENSMMUG00000013650	447.256	0.861152	0.211355	4.07238	4.65361e-05	0.000767687	SLC6A15	698900
ENSMMUG00000001689	834.935	0.697117	0.171254	4.07054	4.69036e-05	0.000772692	SH3BGRL	712392
ENSMMUG00000012633	1331.61	0.600936	0.147811	4.06572	4.78847e-05	0.000787778	FAM131B	706530
ENSMMUG00000020859	201.508	1.14983	0.281551	4.06321	4.84026e-05	0.000795213	NA	NA
ENSMMUG00000016207	346.348	-1.00587	0.247526	-4.05968	4.91405e-05	0.000806238	PASK	700457
ENSMMUG00000004756	1577.89	0.580889	0.143307	4.05358	5.04399e-05	0.000826433	GRB2	702041
ENSMMUG00000005621	2628.76	-0.523082	0.129071	-4.05217	5.07451e-05	0.000830305	SLC39A10	696669
ENSMMUG00000009194	325.013	-0.978049	0.240991	-4.05182	5.08201e-05	0.000830406	ANXA5	706941
ENSMMUG00000048425	32241.6	0.382546	0.0944214	4.05143	5.09045e-05	0.00083066	CALM1	698552
ENSMMUG00000017633	381.547	0.959185	0.236784	4.0451	5.23004e-05	0.000852285	HEBP1	697821
ENSMMUG00000013055	404.991	0.889985	0.219954	4.0433	5.27043e-05	0.000857707	ME3	704422
ENSMMUG00000011675	189.938	1.18965	0.292527	4.0384	5.38168e-05	0.000874632	ZSCAN12	100424938
ENSMMUG00000045671	478.363	0.852975	0.211288	4.03488	5.46302e-05	0.000886657	EAPP	714727
ENSMMUG00000022124	46.7906	-1.3254	0.342377	-4.03258	5.51688e-05	0.000893937	STON2	708331
ENSMMUG00000013241	145.481	-1.2224	0.303035	-4.03233	5.5227e-05	0.000893937	TMEM198	704089
ENSMMUG00000006702	44.5394	-1.32303	0.341847	-4.03182	5.53465e-05	0.000894669	BMPR1B	705474
ENSMMUG00000019266	52.0672	-1.32546	0.342809	-4.03074	5.56007e-05	0.000897576	CHDH	693805
ENSMMUG00000046251	1449.44	0.580157	0.143968	4.02991	5.57991e-05	0.000898372	GPRASP1	693850
ENSMMUG00000013766	481.999	0.845781	0.209768	4.03001	5.57739e-05	0.000898372	PTGES3	713353
ENSMMUG00000049206	3063.89	0.492458	0.122251	4.02832	5.6177e-05	0.000901604	RBFOX2	693642
ENSMMUG00000006812	178.291	1.1478	0.283452	4.02851	5.61315e-05	0.000901604	DCLK3	699654
ENSMMUG00000004103	121.977	-1.27642	0.318085	-4.02812	5.62241e-05	0.000901604	COL11A1	712753
ENSMMUG00000004688	5588.46	0.431066	0.107259	4.01897	5.84532e-05	0.000936105	NCAM1	693789
ENSMMUG00000018800	4275.57	0.451144	0.112367	4.01497	5.94544e-05	0.000950877	SCAMP5	710454
ENSMMUG00000042739	695.032	0.730716	0.182	4.01456	5.95559e-05	0.000951238	PSMD7	705581
ENSMMUG00000006823	1518.63	-0.575456	0.143317	-4.01416	5.96567e-05	0.000951588	GTF2I	574269
ENSMMUG00000022198	667.702	-0.75378	0.187714	-4.01243	6.00962e-05	0.000957332	STK11	705686
ENSMMUG00000014613	395.54	0.883842	0.220399	4.00735	6.14038e-05	0.000976871	TSG101	693787
ENSMMUG00000046615	701.851	0.728931	0.181957	4.0057	6.1834e-05	0.000981127	HMGB1	712849
ENSMMUG00000003483	356.955	0.92445	0.230536	4.0058	6.18072e-05	0.000981127	CINP	709044
ENSMMUG00000001782	3404.31	-0.483661	0.120794	-4.00366	6.23694e-05	0.000988321	LINGO1	714985
ENSMMUG00000006734	704.184	-0.744297	0.185853	-4.00188	6.28423e-05	0.000993204	TIMP3	574381
ENSMMUG00000008818	671.512	0.758104	0.189392	4.00209	6.27854e-05	0.000993204	SMARCA1	100430685
ENSMMUG00000015544	530.374	0.802947	0.200614	4.00124	6.30108e-05	0.000994564	PWP1	705262
ENSMMUG00000013226	79.7854	-1.32437	0.335268	-3.9989	6.36376e-05	0.00100314	ITGA7	707279
ENSMMUG00000008318	457.022	0.840853	0.210229	3.99784	6.39219e-05	0.00100631	CNOT8	714813
ENSMMUG00000010114	153.316	-1.19394	0.298436	-3.99703	6.41414e-05	0.00100845	RIN2	702775
ENSMMUG00000011995	510.506	0.814773	0.203882	3.99487	6.47285e-05	0.00101635	ARL15	707840
ENSMMUG00000003927	306.609	0.982638	0.245651	3.99313	6.52062e-05	0.00102252	PAQR9	714170
ENSMMUG00000030891	444.361	-0.861802	0.215655	-3.99129	6.57141e-05	0.00102782	HYOU1	707715
ENSMMUG00000029062	141.798	1.20215	0.298845	3.99157	6.56384e-05	0.00102782	SPIRE2	715036
ENSMMUG00000019016	5717.57	0.453955	0.113745	3.99098	6.5802e-05	0.00102783	CFL1	721882
ENSMMUG00000005688	250.021	-1.20764	0.342706	-3.99068	6.58852e-05	0.00102783	JUNB	717837
ENSMMUG00000003135	112.278	-1.27896	0.322397	-3.98856	6.64765e-05	0.00103571	TPD52L1	716568
ENSMMUG00000041138	991.219	0.646573	0.162222	3.98576	6.72651e-05	0.00104665	ZFP90	704279
ENSMMUG00000016371	373.984	-0.922441	0.23124	-3.98371	6.7847e-05	0.00105099	GNA13	718144
ENSMMUG00000020837	1141.4	-0.64166	0.160996	-3.98406	6.77464e-05	0.00105099	AMER2	708730
ENSMMUG00000028798	87.9331	-1.31067	0.33261	-3.98355	6.78928e-05	0.00105099	RHPN2	716602
ENSMMUG00000019017	338.941	-0.956172	0.239681	-3.98371	6.78489e-05	0.00105099	SNX32	721888
ENSMMUG00000019995	2219.62	0.517344	0.129933	3.98174	6.84139e-05	0.0010577	AKT3	714717
ENSMMUG00000022930	306.632	-0.975806	0.244804	-3.97954	6.90486e-05	0.00106614	NA	NA
ENSMMUG00000014858	807.616	0.706932	0.17769	3.9781	6.94673e-05	0.00107124	KCNMB4	717360
ENSMMUG00000014784	52.7965	-1.31403	0.34284	-3.97707	6.97702e-05	0.00107453	DSP	694860
ENSMMUG00000018341	532.08	0.795246	0.199964	3.97579	7.01467e-05	0.00107895	PLCH1	707243
ENSMMUG00000016838	2388.7	-0.522926	0.131567	-3.97404	7.06633e-05	0.00108414	CHD5	720712
ENSMMUG00000049227	70.2797	-1.31575	0.340935	-3.97404	7.06634e-05	0.00108414	NA	NA
ENSMMUG00000019632	1052.46	0.638278	0.160742	3.97085	7.16172e-05	0.00109737	RSL1D1	712064
ENSMMUG00000003541	1048.23	0.655609	0.165176	3.96903	7.21664e-05	0.00110438	B3GALNT1	703939
ENSMMUG00000015471	191.389	1.10563	0.277413	3.96837	7.2365e-05	0.00110602	LOC701227	701227
ENSMMUG00000004113	1178.7	0.607971	0.153309	3.96577	7.31594e-05	0.00111675	MFSD4A	697813
ENSMMUG00000012684	341.772	-0.936822	0.235895	-3.9653	7.33036e-05	0.00111753	ALDH6A1	698755
ENSMMUG00000015708	515.497	0.804368	0.202909	3.96286	7.40559e-05	0.00112729	ANXA7	707166
ENSMMUG00000021865	27.0078	1.35454	0.326348	3.96262	7.41306e-05	0.00112729	NHLH1	719704
ENSMMUG00000017971	214.17	-1.11086	0.280312	-3.96012	7.49125e-05	0.00113775	NA	NA
ENSMMUG00000006557	3072.32	0.469377	0.118589	3.95811	7.55464e-05	0.00114593	AP2M1	703554
ENSMMUG00000020693	331.447	0.93303	0.235658	3.95445	7.67122e-05	0.00116215	RSL24D1	697612
ENSMMUG00000009157	471.841	0.851622	0.215565	3.94817	7.87513e-05	0.00119155	RPLP0	574363
ENSMMUG00000021117	681.539	0.723115	0.183176	3.94727	7.90481e-05	0.00119454	SETD2	711825
ENSMMUG00000007533	928.026	-0.662392	0.167789	-3.94578	7.95399e-05	0.00120047	PPFIA3	719106
ENSMMUG00000011809	281.36	0.986848	0.24968	3.94479	7.98706e-05	0.00120395	PECAM1	718302
ENSMMUG00000005917	3421.79	-0.464063	0.117672	-3.94335	8.03506e-05	0.00120967	SLC6A1	696617
ENSMMUG00000013603	609.71	0.752988	0.190943	3.94284	8.05226e-05	0.00121075	ZNF711	694020
ENSMMUG00000000238	754.802	-0.708587	0.179616	-3.94243	8.06603e-05	0.00121131	HECTD2	697258
ENSMMUG00000002653	298.307	-0.974704	0.246856	-3.94205	8.07877e-05	0.00121172	HK3	698120
ENSMMUG00000004793	856.152	0.669408	0.169894	3.94009	8.14494e-05	0.00122012	NAP1L2	701017
ENSMMUG00000021376	203.98	-1.09391	0.277216	-3.93974	8.15716e-05	0.00122044	GAS2L1	714530
ENSMMUG00000022205	275.845	-1.00157	0.254108	-3.93519	8.31311e-05	0.00124223	PCBP4	699225
ENSMMUG00000013989	66.5815	-1.30875	0.340131	-3.92905	8.52831e-05	0.00127281	NDNF	706304
ENSMMUG00000030210	299.65	0.960187	0.24408	3.92765	8.57811e-05	0.00127866	NA	NA
ENSMMUG00000040993	253.169	-1.02447	0.260439	-3.92714	8.59622e-05	0.00127978	RPS2	693615
ENSMMUG00000001873	744.818	0.703853	0.17936	3.92395	8.71077e-05	0.00129364	CNOT7	702192
ENSMMUG00000011528	294.898	-0.973603	0.247709	-3.9241	8.70552e-05	0.00129364	FBXW5	721653
ENSMMUG00000005177	1797.02	0.537538	0.137052	3.92227	8.77178e-05	0.00130109	PLK2	708835
ENSMMUG00000011291	703.339	-0.722378	0.184149	-3.92002	8.85405e-05	0.00131007	USF2	718527
ENSMMUG00000023075	713.019	0.718397	0.183231	3.92029	8.8443e-05	0.00131007	SLU7	696023
ENSMMUG00000010781	626.403	-0.750333	0.191333	-3.91842	8.91296e-05	0.00131717	DMTF1	706292
ENSMMUG00000016446	738.721	0.792293	0.202139	3.91771	8.93935e-05	0.00131946	PSMA1	701029
ENSMMUG00000018053	358.161	-0.936518	0.238846	-3.9165	8.98434e-05	0.00132448	ZBTB21	714759
ENSMMUG00000017565	619.705	0.75778	0.193464	3.91603	9.002e-05	0.00132546	DIXDC1	710847
ENSMMUG00000002339	247.556	1.00754	0.256862	3.91339	9.10092e-05	0.00133839	USP1	695157
ENSMMUG00000018670	1726.76	0.547227	0.139917	3.9112	9.18396e-05	0.00134896	STMN4	712651
ENSMMUG00000015238	811.949	-0.684834	0.175055	-3.9098	9.23709e-05	0.00135511	OGT	698268
ENSMMUG00000006615	964.586	0.646242	0.165344	3.90845	9.28917e-05	0.0013611	YPEL5	704532
ENSMMUG00000000311	40.8208	-1.52763	0.339463	-3.90724	9.33578e-05	0.00136626	NA	NA
ENSMMUG00000014420	40.9443	-1.51488	0.339222	-3.90589	9.38779e-05	0.00137221	RLBP1	699510
ENSMMUG00000015453	581.041	-0.767707	0.196443	-3.90461	9.43788e-05	0.00137786	ZEB1	701157
ENSMMUG00000021059	968.981	-0.645507	0.165261	-3.90416	9.45551e-05	0.00137877	LRRC4B	719338
ENSMMUG00000019089	188.613	1.09307	0.278827	3.90318	9.49368e-05	0.00138144	CENPE	711186
ENSMMUG00000039728	106.436	1.25575	0.317633	3.9031	9.49676e-05	0.00138144	ZNF430	100428454
ENSMMUG00000002660	850.033	0.672896	0.172528	3.90006	9.61678e-05	0.00139721	NA	NA
ENSMMUG00000043293	445.833	0.827332	0.212102	3.89877	9.66832e-05	0.00140301	UBE2D4	707831
ENSMMUG00000007386	125.554	-1.21345	0.311762	-3.89658	9.75601e-05	0.00141404	LIFR	694139
ENSMMUG00000018837	852.873	0.685483	0.176104	3.8922	9.93373e-05	0.00143807	RPL17	698967
ENSMMUG00000000485	99.2042	-1.25997	0.325725	-3.89023	0.000100151	0.00144811	NA	NA
ENSMMUG00000021759	367.563	-0.842333	0.318873	-3.88979	0.00010033	0.00144895	TRIB1	693459
ENSMMUG00000003636	501.399	0.806375	0.207271	3.8888	0.000100742	0.00145316	BTF3L4	712955
ENSMMUG00000012477	1820.33	-0.529663	0.136308	-3.88501	0.000102327	0.00147427	PTPRF	701160
ENSMMUG00000022133	162.891	-1.17463	0.302967	-3.88454	0.000102525	0.00147466	CRYAB	710747
ENSMMUG00000005878	2716	0.474004	0.122039	3.88415	0.00010269	0.00147466	PTPRA	574364
ENSMMUG00000042762	645.893	-0.737375	0.189701	-3.88407	0.000102721	0.00147466	NA	NA
ENSMMUG00000011408	48.7888	-1.27285	0.342714	-3.87847	0.000105117	0.00150726	LAMA1	722472
ENSMMUG00000048768	228.399	-1.0665	0.274818	-3.87768	0.000105455	0.00151031	NA	NA
ENSMMUG00000004087	126.426	-1.24242	0.323881	-3.87571	0.000106313	0.00152079	BRAT1	699605
ENSMMUG00000003301	131.809	-1.19689	0.309235	-3.87417	0.00010699	0.00152866	ADAMTS15	715608
ENSMMUG00000016321	75.8746	-1.28447	0.33718	-3.87224	0.000107839	0.00153897	TPM2	696604
ENSMMUG00000015792	89.031	-1.2725	0.333741	-3.86815	0.000109663	0.00156314	MRVI1	702830
ENSMMUG00000010539	943.071	-0.646982	0.167236	-3.86684	0.000110256	0.00156975	ZC3H11A	701537
ENSMMUG00000007126	2039.77	-0.525657	0.135971	-3.86531	0.00011095	0.00157776	HECTD4	711721
ENSMMUG00000018247	806.649	-0.694419	0.179683	-3.86255	0.000112209	0.00159379	C11H12orf49	713916
ENSMMUG00000016927	82.6221	-1.27331	0.33379	-3.85888	0.000113909	0.00161604	SLC2A10	716558
ENSMMUG00000007960	873.844	-0.659918	0.170982	-3.85755	0.000114528	0.0016229	SYNGR3	694003
ENSMMUG00000008219	151.012	-1.15433	0.299142	-3.85712	0.000114731	0.00162388	SLC29A4	717249
ENSMMUG00000022971	94.5274	1.27136	0.324682	3.85472	0.000115863	0.00163797	CTSV	710850
ENSMMUG00000018610	747.452	-0.697262	0.180861	-3.8528	0.000116774	0.00164893	PAPOLA	641447
ENSMMUG00000019736	686.149	-0.779804	0.202344	-3.85189	0.000117209	0.00165313	SHANK2	708192
ENSMMUG00000021075	613.412	0.73294	0.190394	3.84903	0.000118587	0.00167061	NA	NA
ENSMMUG00000014942	158.079	1.12557	0.290864	3.84676	0.000119692	0.001683	PM20D2	700609
ENSMMUG00000020973	91.3263	-1.25766	0.329617	-3.84665	0.000119746	0.001683	PTCH2	100428949
ENSMMUG00000021166	762.952	0.69856	0.181627	3.84574	0.000120191	0.00168434	TIPRL	699058
ENSMMUG00000023702	917.28	-0.653886	0.169948	-3.8457	0.000120208	0.00168434	NA	NA
ENSMMUG00000016331	387.923	-0.881622	0.229001	-3.84531	0.0001204	0.00168434	GBA2	696062
ENSMMUG00000003283	125.902	-1.19628	0.311478	-3.84545	0.000120332	0.00168434	ELFN1	697716
ENSMMUG00000010997	3918.13	0.463853	0.120665	3.84416	0.000120966	0.0016903	CYFIP2	714984
ENSMMUG00000014187	126.236	1.19579	0.308138	3.84335	0.000121367	0.00169394	SLC35E3	718248
ENSMMUG00000019250	640.867	0.717956	0.187061	3.83764	0.000124223	0.0017318	SLC25A27	704343
ENSMMUG00000012754	595.52	0.755337	0.196958	3.83402	0.000126066	0.00175547	EIF3D	695051
ENSMMUG00000049018	788.759	-1.2211	0.3318	-3.83316	0.000126509	0.00175758	BHLHE40	707083
ENSMMUG00000015073	802.613	0.666131	0.173764	3.83344	0.000126365	0.00175758	SRP54	694360
ENSMMUG00000003176	875.067	0.652225	0.170224	3.8315	0.000127367	0.00176745	DNAJB6	693305
ENSMMUG00000003735	191.991	-1.08098	0.28184	-3.83065	0.000127807	0.00177152	NA	NA
ENSMMUG00000017486	166.654	1.1067	0.287391	3.83008	0.000128101	0.00177357	MCM6	707651
ENSMMUG00000041404	1114.9	-0.633875	0.165477	-3.82924	0.000128537	0.00177756	LYNX1	574359
ENSMMUG00000006620	255.738	-0.997888	0.260396	-3.82668	0.000129884	0.00179413	CSNK1G2	709484
ENSMMUG00000041108	328.527	-0.922784	0.240901	-3.82544	0.00013054	0.00179906	NA	NA
ENSMMUG00000011482	178.64	-1.09953	0.287109	-3.82554	0.000130486	0.00179906	FER1L5	709889
ENSMMUG00000001467	74.3192	-0.568273	0.278568	-3.82224	0.000132247	0.00182051	NA	NA
ENSMMUG00000008383	114.131	-1.21004	0.317574	-3.82085	0.000132994	0.0018287	MFSD10	720098
ENSMMUG00000004304	3348.58	-0.447022	0.117134	-3.81602	0.000135623	0.00186273	DDX17	574266
ENSMMUG00000007212	1218.7	-0.587499	0.153921	-3.81563	0.000135838	0.00186356	KMT2C	716753
ENSMMUG00000013669	626.895	0.73788	0.193419	3.81414	0.000136657	0.00187267	SH3GL3	718542
ENSMMUG00000000286	37.9367	-1.2092	0.337505	-3.81217	0.000137755	0.00188556	SALL3	717303
ENSMMUG00000022879	468.211	0.801789	0.210308	3.81079	0.000138522	0.00189177	EIPR1	707650
ENSMMUG00000023185	203.101	-1.06731	0.279783	-3.81104	0.000138381	0.00189177	RNF208	705563
ENSMMUG00000005016	2183.06	-0.500077	0.131281	-3.80863	0.000139739	0.00190623	CPLX1	703519
ENSMMUG00000005158	615.944	0.732231	0.192278	3.80748	0.00014039	0.00191295	RBSN	702356
ENSMMUG00000016837	1928.42	-0.5343	0.140348	-3.8063	0.000141062	0.00191777	KCNAB2	702448
ENSMMUG00000009116	1358.91	0.618969	0.162595	3.80657	0.00014091	0.00191777	TENM2	698750
ENSMMUG00000005098	3875.56	0.429366	0.112846	3.80495	0.000141834	0.0019261	PEBP1	694697
ENSMMUG00000009327	8008.9	0.39611	0.104127	3.80412	0.000142312	0.00193042	SPTAN1	722610
ENSMMUG00000002805	43.2053	-1.22879	0.341493	-3.80316	0.000142862	0.0019357	HEPH	709879
ENSMMUG00000012726	133.013	1.16452	0.303698	3.80249	0.000143248	0.00193875	NUBPL	717011
ENSMMUG00000004125	10063.4	0.376153	0.0989507	3.80143	0.000143866	0.0019424	YWHAG	715517
ENSMMUG00000005817	811.06	0.663872	0.174641	3.80119	0.000144001	0.0019424	AMIGO1	698932
ENSMMUG00000017041	364.112	0.864357	0.227192	3.80132	0.000143925	0.0019424	ANKMY2	709414
ENSMMUG00000012282	131.41	1.18527	0.308843	3.80045	0.000144432	0.00194604	XPA	715705
ENSMMUG00000000319	536.194	-0.774377	0.203634	-3.79942	0.000145038	0.00195202	HCFC1	106995371
ENSMMUG00000012353	2575.64	0.472631	0.124433	3.79839	0.000145641	0.00195795	PJA2	705109
ENSMMUG00000007945	1666.59	0.525191	0.138284	3.79807	0.000145829	0.0019583	LRRC4C	716620
ENSMMUG00000008501	914.329	0.630762	0.166127	3.79689	0.000146525	0.00196364	SEC31A	693687
ENSMMUG00000019211	580.63	-0.789888	0.207901	-3.79684	0.000146553	0.00196364	FDFT1	696396
ENSMMUG00000013487	702.139	-0.698596	0.183934	-3.79555	0.000147316	0.00197023	SH3GLB1	712393
ENSMMUG00000013056	549.764	0.750505	0.197693	3.79546	0.000147371	0.00197023	NT5C3B	718614
ENSMMUG00000016652	712.849	0.698885	0.184156	3.79465	0.000147851	0.00197446	CCAR1	693585
ENSMMUG00000007717	181.711	-1.08329	0.285274	-3.79301	0.00014883	0.00198331	SMPD1	711248
ENSMMUG00000003435	66.3531	-1.26159	0.340231	-3.79299	0.000148843	0.00198331	TRPS1	700383
ENSMMUG00000016840	1172.4	0.583969	0.153977	3.79269	0.000149024	0.00198353	MAP2K1	710415
ENSMMUG00000041104	159.7	-1.11868	0.294973	-3.79022	0.000150516	0.00200118	GLB1L2	695186
ENSMMUG00000012008	1705.75	-0.532336	0.140484	-3.78849	0.000151566	0.00201292	PTPRN	702826
ENSMMUG00000021914	147.876	-1.13963	0.300853	-3.78797	0.000151883	0.00201405	SPON1	699833
ENSMMUG00000044491	36.2004	-1.24922	0.336973	-3.7878	0.000151985	0.00201405	NA	NA
ENSMMUG00000019862	181.662	-1.08214	0.28553	-3.78581	0.000153206	0.00202801	KANK1	697569
ENSMMUG00000011532	3882.67	0.436995	0.115526	3.78271	0.000155129	0.00205121	PIK3R1	698996
ENSMMUG00000009562	3061.49	-0.45144	0.119404	-3.78041	0.000156573	0.00206803	MACF1	718651
ENSMMUG00000017745	85.8477	-1.24334	0.333639	-3.77621	0.000159232	0.00210085	ANGPT1	697017
ENSMMUG00000023479	116.203	-1.19015	0.316375	-3.77171	0.000162135	0.00213682	LTBP3	721938
ENSMMUG00000019041	232.321	0.986948	0.261212	3.7689	0.000163966	0.00215858	HSD17B11	701203
ENSMMUG00000002868	55.5609	-1.24763	0.34256	-3.76688	0.000165297	0.00217137	CDC42EP1	697553
ENSMMUG00000039958	29.6038	1.30588	0.330437	3.76706	0.000165182	0.00217137	NA	NA
ENSMMUG00000014932	1420.82	-0.560179	0.148715	-3.7658	0.000166015	0.00217843	MEGF8	709352
ENSMMUG00000012897	1940.45	0.500044	0.132814	3.76513	0.000166464	0.00218194	KIF3B	711883
ENSMMUG00000000043	654.256	0.699986	0.185923	3.76456	0.000166843	0.00218454	ORC4	721876
ENSMMUG00000008563	300.64	-0.955729	0.253721	-3.76332	0.00016767	0.00219299	STARD4	706654
ENSMMUG00000020956	300.008	-0.924901	0.245526	-3.76158	0.000168845	0.00220596	NA	NA
ENSMMUG00000006205	1872.85	0.510264	0.135685	3.76078	0.000169383	0.00221059	EIF4H	693429
ENSMMUG00000002217	164.691	-1.10055	0.292597	-3.7587	0.000170799	0.00222667	ALPL	717809
ENSMMUG00000040409	413.71	-0.866071	0.230321	-3.75705	0.000171928	0.00223896	NA	NA
ENSMMUG00000016741	1918.13	0.511373	0.136138	3.7564	0.000172375	0.00224236	MATR3	100568450
ENSMMUG00000021403	1049.64	0.603814	0.16082	3.75465	0.000173586	0.00225568	DPP10	714671
ENSMMUG00000013284	727.569	0.677504	0.18056	3.75198	0.000175444	0.00227737	NA	NA
ENSMMUG00000017696	564.225	0.748871	0.199823	3.74666	0.000179202	0.00232366	EIF2A	710497
ENSMMUG00000013775	684.577	0.686557	0.183341	3.74439	0.000180832	0.00234227	BAG4	703953
ENSMMUG00000040628	586.088	-0.735682	0.196341	-3.74399	0.000181124	0.00234354	KCNJ4	721015
ENSMMUG00000019831	2892.39	0.451844	0.120746	3.74221	0.000182407	0.00235761	NBEA	714386
ENSMMUG00000016074	71.2038	-1.24264	0.338539	-3.74083	0.000183413	0.00236807	LFNG	100428736
ENSMMUG00000014643	1567.76	0.534077	0.142859	3.73861	0.000185038	0.00238649	TSPYL4	716137
ENSMMUG00000012415	46.4556	-1.21887	0.342472	-3.73692	0.000186286	0.00240003	NA	NA
ENSMMUG00000003300	232.502	-1.01799	0.272316	-3.73545	0.000187379	0.00241153	ADAMTS8	718962
ENSMMUG00000006111	1890.75	0.501638	0.134593	3.72721	0.000193612	0.00248909	MORF4L2	697637
ENSMMUG00000004479	216.747	-1.02159	0.273828	-3.72673	0.00019398	0.00249116	CDH22	707639
ENSMMUG00000001951	48.5234	-1.22056	0.342733	-3.72633	0.000194288	0.00249246	SLC25A48	712219
ENSMMUG00000014632	54.3444	1.31515	0.342145	3.72356	0.000196436	0.00251735	BFSP1	695840
ENSMMUG00000000812	198.628	1.02471	0.274262	3.72283	0.000196999	0.00252189	LRIF1	702445
ENSMMUG00000010451	256.003	-0.962971	0.258337	-3.72223	0.000197472	0.00252525	INPPL1	718421
ENSMMUG00000030412	191.312	-1.04929	0.281652	-3.72147	0.000198066	0.00253017	HS6ST1	715479
ENSMMUG00000007481	237.879	-1.00232	0.269138	-3.72069	0.000198677	0.00253528	LOC705624	705624
ENSMMUG00000014028	580.104	0.735402	0.197666	3.71951	0.000199609	0.00254449	TSHZ3	714189
ENSMMUG00000021483	6025.21	-0.420589	0.113142	-3.71726	0.000201394	0.00256453	GABBR1	708987
ENSMMUG00000002691	1445.4	0.535278	0.144041	3.71632	0.000202149	0.00257143	DDB1	694253
ENSMMUG00000048424	66.5904	-1.23478	0.339884	-3.71234	0.00020535	0.0026094	SDC4	710914
ENSMMUG00000032384	845.746	0.632541	0.170465	3.71066	0.000206719	0.00262402	TCEAL7	695831
ENSMMUG00000047767	205.149	-1.04064	0.280414	-3.70882	0.000208229	0.00264041	NA	NA
ENSMMUG00000003353	76.8288	-1.22817	0.336938	-3.70848	0.000208507	0.00264117	MST1R	704437
ENSMMUG00000002993	1774.56	-0.517946	0.139742	-3.70573	0.000210786	0.00266723	PSD	714737
ENSMMUG00000031856	367.158	-0.864072	0.233038	-3.70372	0.000212457	0.00268555	TLN1	696298
ENSMMUG00000012410	64.8294	-1.23093	0.34067	-3.7034	0.000212729	0.00268617	IGSF9B	699412
ENSMMUG00000017669	798.741	0.644703	0.17422	3.70041	0.000215251	0.00271518	2018-09-06	694021
ENSMMUG00000040489	502.297	0.800003	0.216352	3.69541	0.000219531	0.00276486	SNRPB2	695387
ENSMMUG00000009120	28.9565	1.27759	0.329548	3.69528	0.000219648	0.00276486	MOV10L1	720612
ENSMMUG00000022027	2333.47	0.470663	0.127446	3.69314	0.000221501	0.00278462	BOD1L1	713697
ENSMMUG00000046030	193.224	1.11269	0.298981	3.69294	0.00022168	0.00278462	NA	NA
ENSMMUG00000045497	218.861	-1.06911	0.290369	-3.68882	0.000225298	0.002817	CFH	717346
ENSMMUG00000002445	844.336	0.635632	0.172331	3.68836	0.000225701	0.002817	LOC705400	705400
ENSMMUG00000013394	855.497	0.627792	0.170218	3.68815	0.000225893	0.002817	JAKMIP2	708756
ENSMMUG00000023556	426.196	0.804002	0.217848	3.68857	0.000225521	0.002817	SGPP1	709364
ENSMMUG00000017049	593.271	-0.743321	0.201393	-3.68838	0.000225683	0.002817	TSPAN13	714570
ENSMMUG00000001405	469.239	-0.799533	0.216551	-3.68891	0.00022522	0.002817	PPP1R1B	574203
ENSMMUG00000002649	324.52	-0.888892	0.240647	-3.68913	0.000225025	0.002817	UNC5A	705285
ENSMMUG00000018083	576.562	0.715161	0.193926	3.6872	0.000226739	0.00282464	KPNA4	702486
ENSMMUG00000022919	856.11	0.626205	0.169908	3.68554	0.000228217	0.00284011	STRBP	695402
ENSMMUG00000046464	303.912	0.887052	0.240436	3.68469	0.000228982	0.00284669	CHCHD7	699551
ENSMMUG00000018601	641.489	-0.699164	0.189669	-3.68364	0.000229923	0.00285545	DDR1	714233
ENSMMUG00000012300	731.774	-0.686673	0.186405	-3.68169	0.00023169	0.00287444	PDXK	713564
ENSMMUG00000044784	189.728	-1.03803	0.281696	-3.68102	0.000232298	0.00287902	SPRED2	697196
ENSMMUG00000002293	264.891	0.924672	0.251023	3.67711	0.000235887	0.0029205	KLHL13	710546
ENSMMUG00000008538	48.6697	-1.19364	0.342519	-3.67634	0.000236608	0.00292641	MFAP4	710893
ENSMMUG00000023798	199.038	1.02094	0.276854	3.67346	0.000239293	0.00295659	PHYH	695915
ENSMMUG00000015355	50.3471	1.30422	0.342811	3.67312	0.000239608	0.00295745	RSPO3	712288
ENSMMUG00000019996	9936.08	0.374328	0.101959	3.67136	0.000241263	0.00297483	ENC1	704577
ENSMMUG00000018148	277.99	-0.924381	0.251476	-3.67076	0.000241826	0.00297873	CDC42EP4	696227
ENSMMUG00000014293	125.117	-1.16904	0.321037	-3.67013	0.000242429	0.00298312	PLA2G4C	718510
ENSMMUG00000019174	643.711	0.727433	0.1983	3.66724	0.000245179	0.00301388	NNAT	700562
ENSMMUG00000006068	113.196	-1.17738	0.323748	-3.66645	0.000245945	0.00302022	TMEM100	707032
ENSMMUG00000006742	331.439	-0.908837	0.247774	-3.66518	0.000247164	0.0030321	SRSF6	696054
ENSMMUG00000016742	306.784	0.887635	0.242083	3.66174	0.000250504	0.00306994	CTDSPL2	711917
ENSMMUG00000048395	5213.21	-0.400594	0.109627	-3.65401	0.000258178	0.00316079	CBX6	702133
ENSMMUG00000017420	59.3408	1.28356	0.341279	3.6529	0.000259296	0.00317125	NA	NA
ENSMMUG00000046256	157.129	1.11548	0.303011	3.65115	0.000261071	0.00318972	NUDT10	695921
ENSMMUG00000039855	33.4863	-1.17197	0.334839	-3.6507	0.00026153	0.0031921	NA	NA
ENSMMUG00000019563	3328.02	0.426287	0.116854	3.6481	0.000264187	0.00322127	CRMP1	711349
ENSMMUG00000005925	1792.92	-0.497476	0.13645	-3.64515	0.000267235	0.00325513	PNISR	694075
ENSMMUG00000008005	359.472	0.832111	0.228203	3.64343	0.000269024	0.00327362	FOXP2	613237
ENSMMUG00000005681	53.5346	-1.2029	0.342738	-3.64258	0.000269917	0.00328117	DHRS3	715548
ENSMMUG00000023051	1106.88	0.569547	0.156401	3.6417	0.000270839	0.00328907	SSB	710344
ENSMMUG00000017204	461.425	0.762655	0.209517	3.63871	0.000274004	0.00332416	PDCD4	695345
ENSMMUG00000001454	2430.06	-0.457844	0.125855	-3.63742	0.00027538	0.00333749	ACO2	707441
ENSMMUG00000012718	6632.68	0.377627	0.103879	3.63529	0.000277673	0.00335663	DPYSL2	712368
ENSMMUG00000004330	59.4514	-1.1963	0.342584	-3.63517	0.000277794	0.00335663	PAMR1	717140
ENSMMUG00000015177	80.3978	1.22976	0.331914	3.63566	0.000277271	0.00335663	CARTPT	701350
ENSMMUG00000021291	370.879	0.82031	0.225581	3.63378	0.000279302	0.0033681	TDG	700061
ENSMMUG00000031391	71.0126	-1.20664	0.338399	-3.634	0.000279056	0.0033681	RBM38	696583
ENSMMUG00000010948	135.09	-1.1149	0.307273	-3.63332	0.0002798	0.00337074	PLEKHO2	712677
ENSMMUG00000010390	397.951	-0.813422	0.223658	-3.63294	0.000280211	0.00337231	GPR137	717722
ENSMMUG00000019056	468.306	0.759387	0.209079	3.63075	0.000282603	0.00339772	FAF1	714405
ENSMMUG00000008560	569.57	-0.719971	0.198191	-3.62992	0.000283514	0.00340528	HIVEP1	705153
ENSMMUG00000021030	4445.51	0.400048	0.110258	3.62835	0.000285233	0.00342251	PLPPR4	716103
ENSMMUG00000020875	179.068	-1.05714	0.291637	-3.62618	0.000287643	0.003448	MYBPC1	696955
ENSMMUG00000013637	93.3457	-1.1795	0.327951	-3.62459	0.000289422	0.00346437	NOTCH3	719119
ENSMMUG00000022118	100.019	-1.1695	0.324634	-3.62444	0.000289583	0.00346437	RFX4	702824
ENSMMUG00000004820	2271.52	0.467537	0.129117	3.62113	0.000293314	0.00350552	PRPF8	721238
ENSMMUG00000008274	201.251	-1.00788	0.278231	-3.61916	0.000295562	0.0035289	NA	NA
ENSMMUG00000014251	493.651	0.755998	0.208926	3.6171	0.000297924	0.00355007	ZNF131	699741
ENSMMUG00000028886	61.4601	-1.20055	0.341554	-3.61715	0.00029787	0.00355007	SCRT1	714311
ENSMMUG00000007151	62.6247	1.26116	0.339705	3.61646	0.000298655	0.00355527	LOC700256	700256
ENSMMUG00000010463	484.904	-0.769436	0.212667	-3.61498	0.000300372	0.00357217	NYAP1	719205
ENSMMUG00000016334	138.591	-1.09991	0.304711	-3.6128	0.000302911	0.00359882	NPR2	695750
ENSMMUG00000020798	223.782	-0.992743	0.274905	-3.60933	0.00030699	0.00364369	LTBP4	100430897
ENSMMUG00000018743	496.918	0.742382	0.206025	3.60222	0.000315515	0.00374119	USP25	716923
ENSMMUG00000003073	1179.59	0.5526	0.153487	3.60044	0.000317684	0.00376321	NACA	713416
ENSMMUG00000005252	3577.53	0.425267	0.118228	3.59706	0.00032183	0.00380859	SULT4A1	100428737
ENSMMUG00000006578	506.4	0.729226	0.202715	3.59639	0.000322669	0.00381477	KDSR	700476
ENSMMUG00000017569	2198.67	0.462434	0.128616	3.5956	0.000323647	0.00381935	DDX3X	706891
ENSMMUG00000020949	293.561	-0.889631	0.24711	-3.59556	0.00032369	0.00381935	GRAMD4	721423
ENSMMUG00000004628	1012.1	0.650279	0.180911	3.59391	0.000325758	0.00384	IARS	677705
ENSMMUG00000015761	311.062	-0.881161	0.24493	-3.59354	0.000326221	0.0038417	MTCL1	706392
ENSMMUG00000016553	1244.07	-0.578934	0.161331	-3.58752	0.000333834	0.00392751	SLC12A5	707974
ENSMMUG00000009107	1864.94	0.515657	0.143771	3.58669	0.000334906	0.00393629	ALCAM	703777
ENSMMUG00000016227	36.404	-1.33785	0.337365	-3.58633	0.00033536	0.00393779	SLC22A6	718377
ENSMMUG00000004466	803.035	0.656584	0.183132	3.58484	0.000337284	0.00395653	NIPAL3	711963
ENSMMUG00000023012	744.492	0.641766	0.179044	3.58426	0.000338039	0.00395768	VTA1	701578
ENSMMUG00000005073	607.774	0.689398	0.1923	3.5845	0.000337722	0.00395768	FAM69A	706803
ENSMMUG00000000918	3824.21	0.40616	0.113346	3.58344	0.0003391	0.00396625	ATP9A	710250
ENSMMUG00000015563	517.201	0.721651	0.201557	3.57951	0.000344234	0.00402068	RPS27A	718909
ENSMMUG00000018752	628.619	0.676703	0.189036	3.57937	0.00034442	0.00402068	SPOP	699711
ENSMMUG00000013649	29.229	-1.0769	0.32501	-3.57871	0.000345297	0.00402701	MYOC	704406
ENSMMUG00000016914	70.0056	-1.18765	0.338752	-3.57652	0.000348201	0.00405696	DOK3	700625
ENSMMUG00000014409	166.622	-1.05625	0.295636	-3.57509	0.000350105	0.00407521	ANKRD13B	711735
ENSMMUG00000044197	140.189	-1.09784	0.307899	-3.57408	0.000351458	0.00408702	INHBA	702734
ENSMMUG00000002750	85.4347	1.19415	0.328836	3.57163	0.000354772	0.00412157	VSIG4	709685
ENSMMUG00000004742	88.9649	-1.16799	0.330155	-3.57122	0.000355317	0.00412394	ZIC1	715102
ENSMMUG00000014239	2450.25	0.448557	0.125635	3.57044	0.000356377	0.00413226	SNN	711909
ENSMMUG00000047154	333.191	-0.849668	0.237743	-3.56976	0.000357302	0.004139	COMT	712548
ENSMMUG00000039698	703.398	0.646988	0.18139	3.56665	0.000361577	0.0041845	GLO1	719518
ENSMMUG00000012156	647.781	0.669437	0.187975	3.56092	0.000369557	0.00427276	ZCCHC17	705172
ENSMMUG00000009990	2679.3	0.434794	0.122153	3.55952	0.000371528	0.00428733	RB1CC1	710330
ENSMMUG00000015514	366.662	-0.818671	0.229727	-3.55972	0.000371244	0.00428733	AATK	718525
ENSMMUG00000002761	1271.15	0.53252	0.149671	3.5581	0.000373551	0.00430655	ADNP	701422
ENSMMUG00000016246	231.647	0.937435	0.262852	3.55765	0.000374189	0.00430679	CHMP2B	719340
ENSMMUG00000012948	48.2087	-1.16192	0.342703	-3.55758	0.000374286	0.00430679	PLCB3	717764
ENSMMUG00000003842	145.312	-1.08221	0.304988	-3.5547	0.000378405	0.00435003	PLA2G4B	100533113
ENSMMUG00000001884	1183.22	0.543882	0.153074	3.5532	0.00038058	0.00437087	DAZAP2	695282
ENSMMUG00000004208	63.8516	-1.18045	0.34067	-3.55181	0.000382591	0.00438562	SDS	713285
ENSMMUG00000014107	106.39	-1.13503	0.321068	-3.55203	0.000382274	0.00438562	MAPK11	715794
ENSMMUG00000018069	246.995	0.912537	0.256466	3.55103	0.000383729	0.00439448	DCAF16	722865
ENSMMUG00000019672	1026.97	0.568745	0.160264	3.54889	0.000386859	0.00442613	ATG13	714322
ENSMMUG00000038374	414.721	0.785136	0.221141	3.54821	0.000387857	0.00443333	KCTD13	709618
ENSMMUG00000031106	199.264	0.972648	0.273353	3.54651	0.000390374	0.00445788	UFD1	711716
ENSMMUG00000038908	389.747	0.791497	0.22305	3.54622	0.000390802	0.00445854	NA	NA
ENSMMUG00000047800	246.35	-0.930163	0.262089	-3.54508	0.000392496	0.00447179	PFKFB3	713062
ENSMMUG00000012596	92.3077	-1.16526	0.338234	-3.54494	0.000392704	0.00447179	FOLH1B	707714
ENSMMUG00000015685	198.214	-1.01486	0.286426	-3.54467	0.00039311	0.00447219	ZNF804B	704561
ENSMMUG00000017114	991.178	-0.59622	0.168222	-3.54293	0.000395706	0.00449748	PLEKHA6	702210
ENSMMUG00000006450	807.941	0.617167	0.174232	3.54216	0.000396862	0.00450017	HTATSF1	693589
ENSMMUG00000001344	712.26	0.67224	0.189746	3.54223	0.000396757	0.00450017	SPOCK1	715989
ENSMMUG00000010846	155.161	1.04439	0.293154	3.54203	0.000397062	0.00450017	ARL4A	693302
ENSMMUG00000013552	132.205	-1.08743	0.307703	-3.53925	0.000401273	0.00454361	NA	NA
ENSMMUG00000005032	384.335	-0.804249	0.227174	-3.53662	0.000405277	0.00458465	MYO6	716634
ENSMMUG00000016118	474.279	0.733429	0.207343	3.53618	0.000405953	0.00458799	DNAJC7	708729
ENSMMUG00000000398	73.0478	-1.17156	0.337752	-3.5333	0.000410405	0.00463397	DBNDD1	701328
ENSMMUG00000013881	887.434	-0.616882	0.174556	-3.53252	0.000411612	0.00464324	WNK2	717275
ENSMMUG00000007371	2744.5	0.429619	0.121633	3.53219	0.000412135	0.00464391	TOP2B	677709
ENSMMUG00000007192	1319.2	0.544272	0.154099	3.53199	0.000412441	0.00464391	FRY	713688
ENSMMUG00000010405	4138.21	0.395203	0.111913	3.5314	0.000413366	0.00464998	FAM171B	712442
ENSMMUG00000018538	45.4778	-1.14672	0.342364	-3.52959	0.000416206	0.00467756	NA	NA
ENSMMUG00000019416	47.8895	-1.15045	0.342644	-3.52899	0.000417144	0.00468374	RETSAT	695058
ENSMMUG00000003621	124.433	-1.09697	0.311735	-3.52692	0.000420428	0.00471623	AKT2	700591
ENSMMUG00000007578	1159.76	0.550189	0.156034	3.52617	0.000421616	0.00472515	SHTN1	700636
ENSMMUG00000022101	1178.48	0.576024	0.163421	3.52467	0.000424006	0.00474753	CIRBP	706175
ENSMMUG00000021436	75.9541	-1.16633	0.336062	-3.52392	0.000425211	0.00475661	LTBP1	709607
ENSMMUG00000022354	1571.17	0.532375	0.151183	3.52138	0.000429309	0.004798	SLC35F1	714965
ENSMMUG00000047322	299.815	0.850419	0.241474	3.51753	0.000435577	0.00486354	NA	NA
ENSMMUG00000004788	197.884	-0.982385	0.279304	-3.51471	0.000440227	0.00491091	MAN1C1	719686
ENSMMUG00000018910	32.4714	-1.07715	0.333906	-3.51328	0.000442607	0.0049329	HRG	699100
ENSMMUG00000032300	32.0287	-1.08569	0.334398	-3.5119	0.000444909	0.00495398	FGFRL1	702927
ENSMMUG00000010107	183.276	-0.998521	0.284184	-3.51141	0.000445731	0.00495855	DOT1L	710033
ENSMMUG00000004215	1130.09	0.544646	0.155217	3.50907	0.000449685	0.00499332	FAM84A	698070
ENSMMUG00000019261	146.913	-1.07194	0.306236	-3.50914	0.000449554	0.00499332	COL12A1	717820
ENSMMUG00000022010	220.778	-0.963629	0.274533	-3.50825	0.000451069	0.00500408	RHOT2	722352
ENSMMUG00000016469	778.689	-0.66904	0.190664	-3.50757	0.000452217	0.00501221	PCSK1N	714789
ENSMMUG00000001544	172.736	1.00398	0.284958	3.50728	0.000452714	0.00501311	LRRC57	711785
ENSMMUG00000023081	1024.82	0.56616	0.161485	3.50602	0.000454855	0.00502361	SCHIP1	703321
ENSMMUG00000005448	155.531	-1.04996	0.299811	-3.50599	0.000454912	0.00502361	CD276	699877
ENSMMUG00000011152	96.2565	-1.13732	0.326953	-3.50609	0.000454747	0.00502361	IGSF1	704264
ENSMMUG00000011264	120.293	-1.10079	0.315439	-3.50252	0.000460881	0.0050805	NA	NA
ENSMMUG00000014823	203.749	0.961703	0.273674	3.5025	0.000460906	0.0050805	TAC1	697350
ENSMMUG00000018849	157.134	1.03173	0.292938	3.50199	0.000461795	0.00508564	PARN	712984
ENSMMUG00000009026	429.571	0.752436	0.214944	3.49909	0.000466856	0.0051367	EIF3M	695698
ENSMMUG00000003457	6067.45	0.417695	0.119383	3.49875	0.00046744	0.00513843	PRKACB	709728
ENSMMUG00000022641	574.35	0.68704	0.196434	3.49694	0.000470625	0.00516874	UCHL5	712473
ENSMMUG00000000316	40.8272	-1.11537	0.340766	-3.49663	0.000471183	0.00517015	LOC699465	699465
ENSMMUG00000048882	1714.93	0.506837	0.144972	3.49615	0.000472023	0.00517466	KIAA0408	100429459
ENSMMUG00000016448	1910.55	-0.469033	0.134221	-3.49391	0.000475999	0.00521351	DLGAP4	702928
ENSMMUG00000018871	1847.92	0.469034	0.134265	3.49348	0.000476777	0.00521729	HNRNPK	709112
ENSMMUG00000023097	25.6666	-1.04769	0.32369	-3.49243	0.000478647	0.00522972	HMGCS2	713541
ENSMMUG00000006618	1308.67	-0.522964	0.149716	-3.49211	0.000479214	0.00522972	BTBD2	721419
ENSMMUG00000005886	155.869	-1.03422	0.2962	-3.49223	0.000479	0.00522972	C1H1orf198	714084
ENSMMUG00000021766	926.871	0.583678	0.167254	3.48978	0.000483419	0.00526608	NA	NA
ENSMMUG00000014718	1527.83	-0.499902	0.143213	-3.48987	0.000483256	0.00526608	SLC8A2	718243
ENSMMUG00000004225	345.617	0.805622	0.230713	3.48904	0.000484761	0.00527118	THUMPD1	696746
ENSMMUG00000009201	493.051	0.722961	0.207136	3.48917	0.000484518	0.00527118	ABHD12	705915
ENSMMUG00000023036	960.232	0.572503	0.164215	3.48637	0.000489619	0.00531442	SLC25A3	693780
ENSMMUG00000018355	323.938	-0.834488	0.239085	-3.4864	0.000489574	0.00531442	FLII	700471
ENSMMUG00000039849	492.412	0.725353	0.208025	3.48569	0.000490864	0.00531963	MRPS17	703678
ENSMMUG00000002975	388.363	-0.785365	0.225102	-3.48539	0.000491423	0.00531963	DUSP14	714383
ENSMMUG00000013178	175.613	1.00703	0.287513	3.48546	0.000491287	0.00531963	DDX55	709884
ENSMMUG00000004351	283.36	-0.891137	0.255667	-3.48281	0.000496188	0.0053664	HMGN3	718261
ENSMMUG00000038371	293.641	-0.913499	0.262445	-3.48036	0.000500732	0.00541068	NA	NA
ENSMMUG00000001610	1161.34	-0.5501	0.158122	-3.4779	0.000505355	0.00545575	ATP13A2	699678
ENSMMUG00000040113	284.003	-0.886998	0.254965	-3.47606	0.000508842	0.00548849	MFAP3L	694985
ENSMMUG00000046621	132.058	-1.07405	0.310088	-3.47288	0.000514905	0.00554892	KLHL25	697129
ENSMMUG00000022067	319.334	-0.84498	0.243178	-3.47128	0.000517978	0.00557706	IQSEC3	721576
ENSMMUG00000013945	74.1191	-1.15	0.337739	-3.47088	0.000518754	0.00558043	CYP1B1	710385
ENSMMUG00000038151	34.2808	-1.19492	0.332971	-3.47051	0.000519478	0.00558323	NA	NA
ENSMMUG00000043400	295.089	-0.890004	0.256374	-3.46958	0.00052127	0.00559412	ATP13A1	100427506
ENSMMUG00000015404	374.955	0.780909	0.22493	3.4695	0.000521419	0.00559412	PRKAR2B	700770
ENSMMUG00000021611	447.255	-0.74926	0.215918	-3.4671	0.000526115	0.00563948	TECR	718928
ENSMMUG00000004313	5273.52	0.384299	0.110888	3.46568	0.000528892	0.00566422	PLCB1	718387
ENSMMUG00000006969	332.681	0.809418	0.233445	3.4642	0.00053182	0.00569052	XK	696407
ENSMMUG00000020091	568.925	0.679843	0.19628	3.46304	0.000534101	0.00570987	HSPA13	694660
ENSMMUG00000009265	2123.05	0.451449	0.13038	3.46269	0.000534797	0.0057109	WDR47	696942
ENSMMUG00000015949	168.133	0.997471	0.286729	3.46252	0.000535145	0.0057109	CYB5RL	715211
ENSMMUG00000021324	147.072	-1.06963	0.310369	-3.46141	0.000537356	0.00572942	ARL4D	709167
ENSMMUG00000012938	768.223	-0.616554	0.17809	-3.46029	0.000539603	0.0057483	SCAF1	100428822
ENSMMUG00000004263	143.58	-1.05908	0.306924	-3.45944	0.000541308	0.00576137	RPS6KL1	701119
ENSMMUG00000038258	18291.3	-0.668958	0.19352	-3.45894	0.000542309	0.00576694	NA	NA
ENSMMUG00000009036	87.0929	-1.13608	0.333628	-3.4559	0.000548449	0.00582709	ARHGEF26	708205
ENSMMUG00000010236	3057.58	0.421129	0.121975	3.45265	0.000555118	0.00589062	WSB2	695359
ENSMMUG00000014658	887.696	-0.589912	0.170793	-3.45251	0.000555406	0.00589062	NIN	709532
ENSMMUG00000018827	46.5015	-1.12363	0.342537	-3.4516	0.000557268	0.00590518	MEGF10	703899
ENSMMUG00000049147	533.007	-0.697232	0.201977	-3.44944	0.000561758	0.00594753	GPR162	100428266
ENSMMUG00000016475	804.514	0.597142	0.173287	3.44597	0.000569012	0.00601377	MPHOSPH8	721276
ENSMMUG00000002481	157.511	-1.01792	0.295451	-3.44606	0.00056882	0.00601377	HIPK2	716152
ENSMMUG00000002153	1618.71	0.48626	0.14119	3.44414	0.000572881	0.00604936	NA	NA
ENSMMUG00000023690	4435.52	-0.417479	0.121243	-3.44318	0.000574907	0.00606015	AGAP2	715504
ENSMMUG00000018391	72.951	1.21119	0.341573	3.44339	0.000574461	0.00606015	RPL39	100423472
ENSMMUG00000014800	8403.07	0.347066	0.100848	3.44151	0.000578487	0.00608905	SLC17A7	574349
ENSMMUG00000022727	1677.94	0.476094	0.138348	3.44142	0.00057866	0.00608905	KMT2E	697233
ENSMMUG00000014650	524.078	0.698155	0.202866	3.44058	0.000580458	0.00610266	IMPAD1	696893
ENSMMUG00000014589	927.219	0.58842	0.171048	3.43999	0.00058174	0.00611081	IP6K1	705576
ENSMMUG00000019924	1249.32	0.528747	0.153811	3.43773	0.000586609	0.00615124	UBTF	711597
ENSMMUG00000003482	242.623	0.907034	0.263198	3.43793	0.000586173	0.00615124	GLRA2	711926
ENSMMUG00000015375	2739.3	-0.431738	0.125714	-3.43395	0.000594856	0.00623229	CELSR2	700893
ENSMMUG00000021620	1660.33	0.484659	0.141194	3.4327	0.000597609	0.0062557	ERC2	705338
ENSMMUG00000022303	46.3657	-1.11465	0.342455	-3.43116	0.000601016	0.00628591	SLC7A2	710629
ENSMMUG00000049105	537.863	0.686101	0.200026	3.42937	0.000604986	0.00632195	NRAS	709089
ENSMMUG00000020524	5170.8	0.380463	0.111003	3.42753	0.000609096	0.00635388	PAFAH1B1	574255
ENSMMUG00000039801	696.829	0.626452	0.182759	3.42757	0.000609011	0.00635388	VMA21	704037
ENSMMUG00000003106	333.685	-0.820419	0.239288	-3.42527	0.000614191	0.0064015	SEC16A	721736
ENSMMUG00000014716	155.286	-1.0285	0.300754	-3.42493	0.000614954	0.00640391	MROH1	713971
ENSMMUG00000015536	764.847	0.639174	0.186647	3.42406	0.000616939	0.00641903	LRRN3	701932
ENSMMUG00000018094	2740.14	0.417538	0.1221	3.41973	0.000626826	0.00651629	NCL	720965
ENSMMUG00000002050	1218.62	0.518157	0.151713	3.41552	0.00063661	0.0066123	PAFAH1B2	703013
ENSMMUG00000023025	11560.1	0.336518	0.0986433	3.41147	0.000646145	0.00670556	SYP	715739
ENSMMUG00000039725	457.381	0.751577	0.220236	3.41048	0.000648495	0.00672416	B3GAT2	717157
ENSMMUG00000005991	100.045	-1.09756	0.324088	-3.40809	0.000654199	0.00677748	TRIOBP	701241
ENSMMUG00000021659	218.666	-0.930758	0.273012	-3.40717	0.000656406	0.0067945	HRAS	698830
ENSMMUG00000002963	5205.33	0.378159	0.111112	3.40343	0.000665454	0.00688226	ARHGAP32	718464
ENSMMUG00000014244	72.3582	-1.12708	0.339484	-3.40298	0.000666542	0.00688761	ANTXR1	100425392
ENSMMUG00000017809	323.173	-0.815258	0.239399	-3.40186	0.000669281	0.00690407	TNKS1BP1	704825
ENSMMUG00000022472	67.1186	-1.12965	0.339829	-3.40208	0.000668754	0.00690407	MRO	701314
ENSMMUG00000014897	147.4	-1.02556	0.301938	-3.40106	0.000671257	0.00691854	RAVER1	715250
ENSMMUG00000043328	140.984	-1.03195	0.304074	-3.39862	0.000677264	0.00697449	CD151	574139
ENSMMUG00000005756	637.869	0.636941	0.187432	3.39799	0.000678836	0.00698471	TERF2IP	712149
ENSMMUG00000015473	323.856	0.806474	0.237137	3.39748	0.000680088	0.00699163	CFAP97	695219
ENSMMUG00000014442	196.077	0.934161	0.27432	3.39453	0.000687464	0.00706144	PPP3CC	708233
ENSMMUG00000012009	109.509	-1.08649	0.32226	-3.39422	0.000688233	0.00706332	ARHGAP31	712145
ENSMMUG00000018087	726.463	-0.639763	0.188487	-3.3926	0.000692314	0.00709917	NA	NA
ENSMMUG00000000165	570.231	0.680392	0.200604	3.39093	0.000696558	0.00713661	LOC703685	703685
ENSMMUG00000003919	262.4	-0.868262	0.255823	-3.39043	0.000697843	0.00714371	SIMC1	701880
ENSMMUG00000023326	1297.2	-0.539042	0.158979	-3.38986	0.000699288	0.00714637	EPAS1	714641
ENSMMUG00000047378	37.2245	1.2022	0.339601	3.3899	0.000699186	0.00714637	NA	NA
ENSMMUG00000046969	30.8859	-1.01353	0.331389	-3.38934	0.000700608	0.0071538	FCRL3	718801
ENSMMUG00000031865	252.216	-0.886261	0.261279	-3.38908	0.000701264	0.00715444	TMEM8B	695699
ENSMMUG00000022875	23.0019	-0.947225	0.317696	-3.38846	0.000702859	0.00716465	NA	NA
ENSMMUG00000000825	98.2714	-1.09406	0.325393	-3.38643	0.000708074	0.00720562	DGAT1	701489
ENSMMUG00000009597	31.0869	-1.17345	0.332564	-3.38647	0.000707991	0.00720562	SLC13A5	713292
ENSMMUG00000019292	3123.45	-0.415928	0.122901	-3.384	0.000714384	0.0072637	NFIX	717108
ENSMMUG00000023488	761.083	0.597184	0.176523	3.38299	0.000717017	0.00728434	KAT6B	704808
ENSMMUG00000001054	506.133	0.700284	0.20701	3.38181	0.000720093	0.00730943	EEF1B2	707019
ENSMMUG00000007659	627.793	0.638607	0.188917	3.38007	0.000724665	0.00734965	XPOT	717375
ENSMMUG00000005041	726.745	-0.63981	0.18942	-3.37619	0.000734974	0.00744794	SRCIN1	693662
ENSMMUG00000007785	1615.75	0.470585	0.139417	3.37551	0.000736777	0.00745994	BACE1	697694
ENSMMUG00000008587	903.081	0.565785	0.167869	3.37045	0.000750461	0.00759213	CAMK2D	702504
ENSMMUG00000004903	236.262	0.932694	0.275954	3.36762	0.000758187	0.00766385	ENPP2	705287
ENSMMUG00000004968	50.3056	-1.09658	0.342737	-3.36605	0.000762521	0.0077012	SNED1	717458
ENSMMUG00000009971	2443.87	0.424633	0.126272	3.36294	0.000771182	0.00778216	CHGA	574388
ENSMMUG00000010689	226.154	-0.901181	0.267778	-3.36246	0.000772508	0.00778903	NA	NA
ENSMMUG00000003104	1085.71	-0.53361	0.158748	-3.3603	0.000778569	0.00784358	TOLLIP	702587
ENSMMUG00000003045	171.745	-0.997752	0.297489	-3.36002	0.000779359	0.00784498	NDUFS7	721259
ENSMMUG00000015513	508.91	-0.694009	0.206678	-3.35549	0.000792234	0.00796793	NA	NA
ENSMMUG00000002847	414.144	-0.75085	0.22364	-3.35473	0.000794435	0.00797676	REXO1	708931
ENSMMUG00000009916	49.175	1.18942	0.34284	3.35473	0.000794433	0.00797676	AK8	714698
ENSMMUG00000004271	625.121	0.636934	0.189873	3.35419	0.000795966	0.00798549	NOVA1	716705
ENSMMUG00000023274	226.683	0.937444	0.27865	3.35118	0.000804673	0.00806612	SULF1	705606
ENSMMUG00000020687	108.041	-1.06606	0.319806	-3.34945	0.000809722	0.00810326	CCDC88C	701155
ENSMMUG00000031000	86.7844	-1.09826	0.331765	-3.34957	0.00080937	0.00810326	PRR5	107000686
ENSMMUG00000009287	2172.88	0.441503	0.131876	3.34795	0.000814126	0.00814058	GRIA1	714117
ENSMMUG00000004350	2334.25	0.422969	0.126444	3.34521	0.000822197	0.00817819	OSBPL1A	677867
ENSMMUG00000004719	1373.5	0.489688	0.14638	3.34548	0.000821417	0.00817819	GARS	697526
ENSMMUG00000040221	1652.3	0.466577	0.139459	3.34575	0.000820591	0.00817819	NA	NA
ENSMMUG00000023640	433.281	-0.728417	0.217578	-3.34506	0.000822634	0.00817819	SIRT2	100425019
ENSMMUG00000016251	72.6323	1.14652	0.33572	3.34641	0.000818648	0.00817819	CCNB1IP1	703502
ENSMMUG00000042500	78.044	-1.10366	0.340173	-3.34527	0.000822021	0.00817819	IER2	717232
ENSMMUG00000016232	71.4544	-1.10938	0.338303	-3.34509	0.000822549	0.00817819	NA	NA
ENSMMUG00000021329	1178.3	0.527206	0.1577	3.34315	0.000828318	0.00822791	NAV3	694815
ENSMMUG00000015814	826.562	0.578258	0.173004	3.34243	0.000830488	0.00824268	FMR1	700138
ENSMMUG00000019785	729.092	0.61101	0.182837	3.3416	0.000832978	0.00826059	EIF3L	699189
ENSMMUG00000015215	282.603	-0.83606	0.25003	-3.34048	0.000836327	0.00828699	LHPP	694105
ENSMMUG00000006851	981.281	0.542137	0.162397	3.33845	0.000842465	0.00834096	SPOCK3	705964
ENSMMUG00000006541	148.473	-1.0248	0.308118	-3.33817	0.000843325	0.00834262	CTXN1	706069
ENSMMUG00000004934	3126.35	0.393973	0.11804	3.3377	0.000844761	0.00834998	MND1	698916
ENSMMUG00000004897	747.971	0.593575	0.177855	3.33735	0.000845806	0.00835346	GPD2	697192
ENSMMUG00000022329	71.7489	-1.10637	0.33862	-3.33699	0.000846898	0.0083574	LSS	709227
ENSMMUG00000013086	658.756	0.619891	0.185764	3.33676	0.000847602	0.0083575	ATMIN	717395
ENSMMUG00000046991	1462.64	0.480763	0.144186	3.33447	0.000854633	0.00840695	UBE2QL1	100426423
ENSMMUG00000000639	1578.2	0.470016	0.140961	3.33452	0.000854481	0.00840695	NEFM	711196
ENSMMUG00000009983	122.263	-1.04369	0.314148	-3.33444	0.000854707	0.00840695	UBQLN4	719393
ENSMMUG00000013009	400.55	-0.744591	0.223428	-3.32968	0.000869474	0.00854522	MEIS3	718145
ENSMMUG00000022698	106.035	-1.06223	0.320817	-3.3282	0.000874091	0.00857975	ACACB	706909
ENSMMUG00000001608	155.784	-0.985329	0.296235	-3.32793	0.000874941	0.00857975	PLCE1	701758
ENSMMUG00000001276	142.826	-1.00396	0.302013	-3.32787	0.000875121	0.00857975	NA	NA
ENSMMUG00000009223	218.129	0.901609	0.270194	3.32754	0.000876163	0.00858299	PPP1R15A	718350
ENSMMUG00000043599	46.7141	-1.08377	0.342588	-3.32673	0.0008787	0.00859387	NA	NA
ENSMMUG00000000098	29.364	-0.99963	0.331223	-3.32681	0.000878466	0.00859387	HHIPL1	717012
ENSMMUG00000009577	986.476	0.545225	0.163925	3.32612	0.000880626	0.00860573	ATL1	706313
ENSMMUG00000001728	1616.79	0.494136	0.148662	3.3239	0.000887674	0.00866758	MAPK9	715782
ENSMMUG00000007754	379.639	-0.753581	0.226581	-3.32282	0.000891131	0.00868741	DCHS1	711938
ENSMMUG00000005739	128.389	-1.02573	0.309415	-3.3226	0.000891831	0.00868741	TMEM104	698592
ENSMMUG00000019383	297.777	0.825814	0.248184	3.32259	0.000891866	0.00868741	KLHL4	695270
ENSMMUG00000001375	576.414	0.646796	0.194662	3.32224	0.000892975	0.00869119	RETREG1	717983
ENSMMUG00000023303	357.63	-0.780035	0.234628	-3.32176	0.000894516	0.00869917	EVI5L	706628
ENSMMUG00000009693	116.861	-1.04478	0.315854	-3.32061	0.000898215	0.00871437	SUCLG2	697454
ENSMMUG00000011743	903.249	0.562641	0.16944	3.3206	0.000898248	0.00871437	LOC714747	714747
ENSMMUG00000006422	137.246	-1.01219	0.305297	-3.32095	0.000897125	0.00871437	ELOVL5	712243
ENSMMUG00000022595	3033.34	-0.409522	0.123376	-3.31905	0.000903258	0.00875594	NRXN2	574175
ENSMMUG00000008026	922.072	-0.562332	0.169404	-3.31825	0.000905837	0.00875981	SPEN	696205
ENSMMUG00000005442	203.333	-0.929773	0.280173	-3.31833	0.000905578	0.00875981	NT5E	696509
ENSMMUG00000018711	492.073	-0.693121	0.208702	-3.31869	0.000904415	0.00875981	NAA60	703207
ENSMMUG00000015902	1580.96	0.483039	0.145631	3.31696	0.000910029	0.0087933	CDK17	717183
ENSMMUG00000019414	134.247	-1.02269	0.309274	-3.31618	0.000912576	0.00880745	ZFHX4	701524
ENSMMUG00000032303	192.535	0.919954	0.276509	3.31606	0.000912954	0.00880745	SLBP	722546
ENSMMUG00000017567	21.2207	-0.880782	0.313002	-3.31243	0.000924881	0.00891538	AHSG	699348
ENSMMUG00000022513	1742.02	-0.456252	0.137726	-3.3122	0.000925661	0.00891577	GRM3	706645
ENSMMUG00000000312	4363.89	0.368435	0.111289	3.31066	0.000930763	0.00895776	ABI2	704956
ENSMMUG00000017959	377.919	0.741171	0.223949	3.30766	0.000940776	0.0090469	GTF2H1	694564
ENSMMUG00000013396	217.438	-0.914511	0.276528	-3.30684	0.000943533	0.00906619	LRRC69	696444
ENSMMUG00000047550	767.416	0.58227	0.176107	3.30633	0.000945282	0.00907576	KAT7	703015
ENSMMUG00000003555	1838.67	-0.448098	0.135538	-3.30556	0.000947871	0.00909338	CACNA1A	718291
ENSMMUG00000007922	1834.57	0.444686	0.134589	3.30417	0.000952572	0.00912708	FHL1	710692
ENSMMUG00000007092	785.564	0.60831	0.184091	3.30408	0.000952898	0.00912708	OLA1	697309
ENSMMUG00000011047	510.99	0.667669	0.202259	3.3004	0.000965481	0.00924027	SCAPER	708022
ENSMMUG00000021917	826.292	0.566892	0.171812	3.29953	0.000968474	0.00926156	LOC702347	702347
ENSMMUG00000009017	133.454	-1.00935	0.306595	-3.29803	0.000973642	0.0093036	TCF3	721325
ENSMMUG00000011892	6892.81	0.345922	0.104907	3.29744	0.000975696	0.00930988	BASP1	700114
ENSMMUG00000019861	1212.85	-0.505541	0.153274	-3.2974	0.000975843	0.00930988	CIT	695846
ENSMMUG00000045011	301.437	0.814281	0.246652	3.29683	0.000977816	0.00932133	ZNF239	717737
ENSMMUG00000005766	566.339	0.663338	0.201207	3.29605	0.000980543	0.0093369	PCDH20	696607
ENSMMUG00000004083	382.615	0.740813	0.224631	3.29592	0.000980997	0.0093369	GNB4	709489
ENSMMUG00000008797	204.523	-0.944104	0.28684	-3.2948	0.000984901	0.00936666	ABCG2	574307
ENSMMUG00000008245	920.353	-0.578495	0.175702	-3.29138	0.000996959	0.00947386	PIN1	711095
ENSMMUG00000031416	86.7455	-1.08108	0.333253	-3.29049	0.00100013	0.00949649	LAMA5	100430603
ENSMMUG00000042910	115.78	-1.03501	0.31576	-3.29007	0.00100164	0.00950336	HEXIM1	716006
ENSMMUG00000016942	525.177	-0.674518	0.204951	-3.28892	0.00100574	0.00953474	NAV2	702146
ENSMMUG00000021441	479.795	0.738283	0.224427	3.28724	0.00101176	0.00958429	AGL	710910
ENSMMUG00000009293	239.885	-0.868016	0.26391	-3.28646	0.00101455	0.00960314	SMC1A	677711
ENSMMUG00000009927	276.412	-0.826636	0.2514	-3.28495	0.00102001	0.00964734	IRF2BPL	704474
ENSMMUG00000022458	900.798	0.550188	0.167503	3.28472	0.00102085	0.00964767	ZNF292	700157
ENSMMUG00000000033	291.391	-0.839062	0.255383	-3.28389	0.00102386	0.00966856	SRF	698861
ENSMMUG00000020719	632.119	0.617235	0.187997	3.283	0.00102709	0.00968942	2018-03-07	703010
ENSMMUG00000038924	387.4	-0.751871	0.228854	-3.28284	0.00102768	0.00968942	PCYT1A	722105
ENSMMUG00000023251	171.739	-0.951598	0.289987	-3.28224	0.00102985	0.00969479	KANK2	716191
ENSMMUG00000000512	479.004	-0.690975	0.210365	-3.28224	0.00102986	0.00969479	CORO1C	707498
ENSMMUG00000001700	387.136	0.728458	0.221841	3.28201	0.00103072	0.00969533	STAM	706026
ENSMMUG00000008916	342.947	-0.818794	0.249444	-3.28157	0.00103231	0.00970278	LOC106992286	106992286
ENSMMUG00000011347	754.123	0.581372	0.177265	3.27965	0.00103937	0.00976152	DHX36	708112
ENSMMUG00000016052	1834.73	-0.445229	0.135787	-3.27837	0.00104407	0.00979801	SEZ6L	714925
ENSMMUG00000014451	175.068	0.942079	0.286152	3.27784	0.00104605	0.00980899	ASXL3	707661
ENSMMUG00000001694	31.0879	-0.986473	0.33297	-3.27729	0.0010481	0.00982052	FZD8	708368
ENSMMUG00000004869	11644.6	0.317637	0.0969819	3.27522	0.00105579	0.00987944	NA	NA
ENSMMUG00000021763	106.383	-1.04446	0.320562	-3.27516	0.00105602	0.00987944	ITGB4	703770
ENSMMUG00000003902	73.4649	-1.08484	0.337326	-3.27453	0.00105837	0.00988794	THBS3	717572
ENSMMUG00000021788	59.1358	-1.0867	0.341733	-3.27448	0.00105857	0.00988794	IGDCC4	713405
ENSMMUG00000008784	159.978	-0.962925	0.294467	-3.27172	0.00106897	0.0099773	LITAF	711743
ENSMMUG00000004893	313.381	-0.793659	0.2425	-3.26984	0.00107608	0.010036	SASH1	574384
ENSMMUG00000013786	1396.8	0.503898	0.154222	3.26738	0.00108547	0.0101156	DSTN	695969
ENSMMUG00000006207	404.414	-0.730512	0.223448	-3.26662	0.00108839	0.0101351	NEURL4	714906
ENSMMUG00000019806	392.956	0.726321	0.222262	3.26613	0.00109026	0.0101413	KIAA0319L	712871
ENSMMUG00000015484	459.229	0.691793	0.211742	3.26601	0.00109074	0.0101413	STYK1	717844
ENSMMUG00000016093	1309.83	0.484699	0.148435	3.26555	0.00109253	0.0101501	ADAR	718759
ENSMMUG00000023257	120.723	1.05855	0.320346	3.26511	0.00109421	0.0101578	NFIL3	704757
ENSMMUG00000020190	1225.72	0.494142	0.151357	3.26488	0.0010951	0.0101583	VCP	698707
ENSMMUG00000018325	87.891	-1.07448	0.339397	-3.26377	0.00109942	0.0101905	GPR3	716033
ENSMMUG00000010272	696.723	-0.633347	0.19399	-3.26348	0.00110054	0.0101931	SLC30A3	699572
ENSMMUG00000010509	6977.8	0.334335	0.102618	3.25806	0.00112176	0.0103816	CLTC	711563
ENSMMUG00000014750	35.2835	-1.00956	0.337404	-3.25728	0.00112486	0.0104023	EFS	713838
ENSMMUG00000021539	550.982	0.642699	0.197301	3.25698	0.00112605	0.0104054	LOC719082	719082
ENSMMUG00000017841	1626.24	0.453206	0.139165	3.25675	0.00112697	0.010406	DCAF8	719645
ENSMMUG00000004638	30.6082	-0.979259	0.332796	-3.25329	0.00114079	0.0105254	ASPN	718125
ENSMMUG00000041491	736.797	0.609741	0.187487	3.25182	0.0011467	0.0105719	NA	NA
ENSMMUG00000022526	4995.43	-0.355655	0.109433	-3.24985	0.00115466	0.0106371	NA	NA
ENSMMUG00000047035	127.667	1.0157	0.309975	3.24893	0.00115841	0.0106636	NA	NA
ENSMMUG00000018511	774.353	0.572403	0.176243	3.24778	0.00116308	0.0106984	CDH8	708408
ENSMMUG00000004683	612.429	-0.637877	0.19644	-3.24543	0.00117275	0.0107709	DAG1	706179
ENSMMUG00000020203	860.506	0.559115	0.172275	3.24548	0.00117253	0.0107709	NSG1	712289
ENSMMUG00000002777	853.247	0.55109	0.17	3.24176	0.00118794	0.0109021	LOC694104	694104
ENSMMUG00000021425	1552.2	0.463468	0.143049	3.24005	0.00119509	0.0109593	USP12	721611
ENSMMUG00000004571	1885.58	0.438209	0.135324	3.23833	0.00120233	0.0110174	KIAA1109	707785
ENSMMUG00000031207	541.491	0.660591	0.204104	3.23573	0.00121334	0.0111099	BBS1	720059
ENSMMUG00000017685	342.331	-0.764338	0.236072	-3.23496	0.00121661	0.0111314	HSD17B4	698369
ENSMMUG00000002167	94.9189	-1.04821	0.326701	-3.23427	0.00121953	0.0111496	MRC2	717576
ENSMMUG00000011620	121.145	1.01522	0.311186	3.23392	0.00122106	0.0111551	MRC1	701010
ENSMMUG00000016585	1617.46	0.458311	0.141785	3.23256	0.00122684	0.0111995	DLG1	709572
ENSMMUG00000009868	471.952	-0.681186	0.210588	-3.23231	0.00122792	0.0112008	AHDC1	716158
ENSMMUG00000013655	1490.82	0.461317	0.142739	3.23204	0.00122912	0.0112033	DNM1L	695388
ENSMMUG00000021828	638.369	0.614424	0.190211	3.22992	0.00123825	0.011263	LOC698197	698197
ENSMMUG00000023674	191.898	-0.916107	0.283663	-3.23	0.00123788	0.011263	SZT2	702661
ENSMMUG00000021130	106.707	1.03393	0.316853	3.22987	0.00123847	0.011263	RNF180	698166
ENSMMUG00000004878	267.327	-0.84736	0.262298	-3.22945	0.0012403	0.0112712	CACNA1I	708146
ENSMMUG00000042087	675.43	0.595359	0.184475	3.22717	0.00125021	0.0113526	UBQLN2	707967
ENSMMUG00000009506	1078.65	0.508268	0.157534	3.22654	0.00125299	0.0113693	SAE1	717918
ENSMMUG00000019378	6324.85	0.343922	0.106618	3.22577	0.00125635	0.0113912	YWHAE	720156
ENSMMUG00000017026	108.896	-1.02699	0.320258	-3.22444	0.00126219	0.0114356	NA	NA
ENSMMUG00000014622	1275.78	0.482435	0.149653	3.22383	0.00126487	0.0114512	THRAP3	713033
ENSMMUG00000004144	397.242	-0.719627	0.223098	-3.22292	0.00126893	0.0114794	AP1G2	714237
ENSMMUG00000016610	1483.05	0.462213	0.14346	3.22202	0.00127289	0.0115054	CD99L2	708996
ENSMMUG00000007482	395.057	0.723895	0.224551	3.22184	0.00127372	0.0115054	RPAP3	703749
ENSMMUG00000014046	549.273	-0.644172	0.199908	-3.2203	0.00128058	0.0115588	SCAP	711528
ENSMMUG00000008213	736.762	0.59289	0.184145	3.21946	0.00128433	0.0115839	RCN2	708127
ENSMMUG00000000694	85.8047	-1.05606	0.332151	-3.21867	0.00128786	0.0116071	PHLDB2	709353
ENSMMUG00000019919	431.277	0.689138	0.214053	3.21834	0.00128936	0.0116106	PSMB1	696133
ENSMMUG00000004079	396.96	-0.718465	0.223081	-3.21796	0.00129104	0.0116106	MFN1	709570
ENSMMUG00000003180	414.746	0.709412	0.220344	3.21794	0.00129114	0.0116106	TBC1D30	717527
ENSMMUG00000003508	551.109	0.648636	0.201577	3.21714	0.00129476	0.0116345	ACTR10	700125
ENSMMUG00000003708	252.919	-0.865365	0.269026	-3.21669	0.00129677	0.0116439	PDE7B	711783
ENSMMUG00000020463	191.273	0.894935	0.277393	3.21573	0.00130114	0.0116744	SMC2	713359
ENSMMUG00000011196	411.649	0.711022	0.221066	3.21471	0.00130579	0.0116987	NSA2	704670
ENSMMUG00000017180	123.455	1.00649	0.310406	3.21489	0.00130494	0.0116987	FRMD3	713394
ENSMMUG00000010939	55.15	-1.03211	0.342418	-3.21303	0.00131342	0.0117584	RHPN1	696895
ENSMMUG00000005023	395.477	0.740289	0.230305	3.21185	0.00131883	0.011798	CCDC112	695331
ENSMMUG00000006457	94.2559	-1.0393	0.326922	-3.20501	0.00135058	0.0120731	ARHGEF40	707301
ENSMMUG00000006440	63.3228	1.11481	0.339692	3.20415	0.00135462	0.0121003	ZNF599	706512
ENSMMUG00000005521	219.79	0.855457	0.266429	3.2033	0.00135861	0.012118	GYG1	712495
ENSMMUG00000017259	1724.13	0.478511	0.14938	3.2033	0.00135861	0.012118	DNAJC6	698682
ENSMMUG00000004709	708.406	0.584826	0.182605	3.20256	0.00136213	0.0121404	PSMF1	715314
ENSMMUG00000018553	540.915	-0.664441	0.207414	-3.20168	0.00136627	0.0121683	VASH1	703906
ENSMMUG00000003760	599.587	0.625683	0.195431	3.2011	0.00136902	0.0121838	NA	NA
ENSMMUG00000004465	978.612	0.520854	0.162754	3.20036	0.00137256	0.0121881	RUFY3	706417
ENSMMUG00000013265	370.118	-0.735019	0.229484	-3.20029	0.0013729	0.0121881	PPFIA1	708387
ENSMMUG00000015154	510.266	-0.657516	0.20531	-3.20042	0.00137227	0.0121881	ATP6V0B	702243
ENSMMUG00000014213	149.207	-0.968857	0.303434	-3.20015	0.00137355	0.0121881	CACNA1H	722407
ENSMMUG00000040876	112.272	-1.01784	0.32003	-3.19943	0.00137698	0.0122096	LINGO3	721484
ENSMMUG00000013707	1857.21	-0.506029	0.158185	-3.1987	0.00138048	0.0122137	HSPH1	721956
ENSMMUG00000023470	492.724	0.654323	0.204515	3.19871	0.00138046	0.0122137	GNAI1	708940
ENSMMUG00000019773	104.368	1.02904	0.318306	3.1987	0.00138047	0.0122137	CKAP2L	704381
ENSMMUG00000011648	797.685	0.559221	0.174867	3.19799	0.00138391	0.012235	KCTD2	700474
ENSMMUG00000001547	1592.28	-0.453076	0.141745	-3.19585	0.0013942	0.012317	ZNF106	708021
ENSMMUG00000019438	587.325	-0.625405	0.195594	-3.1956	0.00139541	0.0123187	UTRN	699498
ENSMMUG00000012055	2192.1	0.424248	0.132932	3.19155	0.00141512	0.0124835	EPS15	714767
ENSMMUG00000046047	616.843	0.604742	0.189526	3.19059	0.00141983	0.0125131	SGCB	702684
ENSMMUG00000014023	527.192	-0.646775	0.202591	-3.19044	0.00142055	0.0125131	TLE3	698046
ENSMMUG00000019907	714.069	0.581031	0.18219	3.18903	0.00142749	0.0125651	PAPSS1	695099
ENSMMUG00000001878	649.115	0.61157	0.191766	3.18876	0.00142883	0.0125676	MTMR7	710278
ENSMMUG00000019703	386.393	0.733015	0.229719	3.1885	0.00143015	0.0125701	RUFY2	694919
ENSMMUG00000019299	1058.63	0.506076	0.158752	3.18795	0.00143283	0.0125753	WBP11	699451
ENSMMUG00000029771	76.9348	-1.05408	0.339289	-3.18801	0.00143255	0.0125753	NA	NA
ENSMMUG00000016670	635.314	0.599543	0.188192	3.1856	0.00144455	0.0126622	RNF20	713614
ENSMMUG00000018503	28.8491	-0.904966	0.325813	-3.18554	0.00144482	0.0126622	NA	NA
ENSMMUG00000003795	504.212	0.650991	0.204372	3.18463	0.00144937	0.0126743	C15H9orf78	716542
ENSMMUG00000014464	181.875	-0.926805	0.291335	-3.18475	0.00144879	0.0126743	FOSL2	703068
ENSMMUG00000010154	222.52	0.852133	0.266931	3.18465	0.00144928	0.0126743	NA	NA
ENSMMUG00000006645	764.351	0.561661	0.176379	3.18439	0.00145062	0.0126761	SRRM1	712258
ENSMMUG00000046860	152.038	-0.948059	0.298095	-3.18354	0.00145484	0.0127038	NA	NA
ENSMMUG00000005440	1469.04	0.456852	0.143597	3.18164	0.00146446	0.0127785	ELMOD1	707026
ENSMMUG00000006135	267.25	0.801432	0.251576	3.18099	0.00146774	0.0127887	GNE	693525
ENSMMUG00000005619	1450.89	-0.466433	0.146602	-3.18099	0.00146773	0.0127887	NISCH	696916
ENSMMUG00000001163	496.814	0.654111	0.205835	3.17707	0.00148771	0.0129533	PDE1A	705555
ENSMMUG00000016508	330.046	0.758939	0.238705	3.17629	0.00149173	0.0129789	C15H9orf72	706828
ENSMMUG00000021442	1418.09	0.459921	0.144827	3.1758	0.00149422	0.0129912	CHRM3	708901
ENSMMUG00000011325	1683.66	0.463546	0.145989	3.17527	0.00149696	0.0129963	UBE2K	699734
ENSMMUG00000038587	47.7395	-0.975108	0.338771	-3.17535	0.00149656	0.0129963	PATE2	717085
ENSMMUG00000044537	218.881	0.858804	0.270039	3.17195	0.0015142	0.0131365	POLE3	705074
ENSMMUG00000043063	304.553	0.794842	0.250341	3.17026	0.00152303	0.0132036	BCAS2	695503
ENSMMUG00000012484	422.005	0.699918	0.220716	3.16954	0.00152678	0.0132266	FGF13	695460
ENSMMUG00000008605	1451.42	-0.46532	0.146821	-3.16867	0.00153136	0.0132568	NF1	712911
ENSMMUG00000009310	2572.2	0.398318	0.125747	3.16769	0.00153656	0.0132844	MYT1L	706914
ENSMMUG00000011511	616.451	0.605391	0.1911	3.16765	0.00153676	0.0132844	PSMD13	696966
ENSMMUG00000012874	792.863	0.551509	0.174146	3.16696	0.00154039	0.0133063	PGK1	706325
ENSMMUG00000014466	365.378	0.727342	0.229564	3.16614	0.00154479	0.0133347	PGRMC1	711792
ENSMMUG00000012635	275.958	-0.797419	0.251835	-3.16379	0.00155728	0.0134329	ZYX	706407
ENSMMUG00000013966	513.598	0.64706	0.2048	3.15875	0.00158446	0.0136576	LGMN	703734
ENSMMUG00000014757	947.437	0.519651	0.164527	3.15854	0.00158559	0.0136576	SYT17	694130
ENSMMUG00000006342	64.2256	-1.0483	0.340298	-3.1549	0.00160552	0.0138194	GRIP2	702096
ENSMMUG00000023126	197.242	0.884893	0.27957	3.15406	0.00161013	0.0138492	LSM3	701060
ENSMMUG00000042046	2548.17	0.438659	0.139116	3.15317	0.00161506	0.0138812	C14H11orf87	708608
ENSMMUG00000005772	284.522	0.77906	0.246783	3.15298	0.00161615	0.0138812	MPP1	702092
ENSMMUG00000000596	321.51	-0.765531	0.24268	-3.15219	0.00162053	0.0139089	LUC7L	694332
ENSMMUG00000003981	282.405	-0.802452	0.254562	-3.15047	0.0016301	0.013981	TTYH2	701738
ENSMMUG00000023199	493.126	0.670086	0.212671	3.14963	0.00163477	0.0140111	SF3A3	715267
ENSMMUG00000016255	93.7223	-1.02798	0.330406	-3.14871	0.00163995	0.0140455	TEP1	703733
ENSMMUG00000013732	565.312	0.616632	0.195838	3.14831	0.00164219	0.0140548	DUSP26	697134
ENSMMUG00000014445	194.941	-0.921208	0.293392	-3.1466	0.00165182	0.0141271	SORBS3	716198
ENSMMUG00000013639	3919.76	0.355764	0.113083	3.1461	0.00165464	0.0141413	PRRC2C	704297
ENSMMUG00000023601	810.494	0.548234	0.174285	3.14561	0.00165739	0.0141548	UHRF1BP1L	694816
ENSMMUG00000019564	555.956	-0.626967	0.199323	-3.14361	0.00166875	0.0142417	MAP2K2	721821
ENSMMUG00000000480	521.256	0.631224	0.200805	3.14296	0.00167251	0.0142637	KIAA1324L	707191
ENSMMUG00000010066	144.65	-0.949247	0.302719	-3.1414	0.00168145	0.0143297	MERTK	698330
ENSMMUG00000002261	44.1605	-1.01542	0.342065	-3.14057	0.00168619	0.01436	FBXO2	722738
ENSMMUG00000011826	180.313	0.884338	0.280777	3.13868	0.00169711	0.0144428	SNRPA1	694876
ENSMMUG00000022627	422.071	0.676361	0.215531	3.13699	0.00170693	0.0145161	HLF	706623
ENSMMUG00000000040	118.13	-0.981832	0.314604	-3.13262	0.00173253	0.0147235	EGLN3	717342
ENSMMUG00000000914	717.63	0.586053	0.187147	3.13123	0.00174077	0.014783	CCNG2	699793
ENSMMUG00000041198	1824	0.42348	0.135311	3.12981	0.00174921	0.0148443	NA	NA
ENSMMUG00000017738	156.648	0.920191	0.292649	3.12887	0.00175482	0.0148814	PRR13	702930
ENSMMUG00000013485	78.357	1.0681	0.335101	3.12792	0.0017605	0.0149191	KIF20B	696152
ENSMMUG00000008553	586.57	0.605901	0.193766	3.12667	0.00176799	0.014972	RPL9	699362
ENSMMUG00000015142	543.428	-0.632872	0.202342	-3.12589	0.00177265	0.015001	IPO13	702007
ENSMMUG00000005786	106.128	-1.00268	0.323119	-3.12567	0.00177402	0.0150021	MAP3K9	693835
ENSMMUG00000005072	284.861	0.771093	0.246431	3.12529	0.00177629	0.0150107	RPL5	706896
ENSMMUG00000010117	2471.84	-0.392267	0.125565	-3.12371	0.00178586	0.015081	LUC7L3	703662
ENSMMUG00000015371	461.288	-0.662106	0.211892	-3.12254	0.00179298	0.01512	MAST2	706998
ENSMMUG00000038349	399.156	0.706177	0.226005	3.1227	0.00179198	0.01512	ARL6	696616
ENSMMUG00000015916	128.267	-0.96531	0.310064	-3.12231	0.0017944	0.0151214	NA	NA
ENSMMUG00000001359	363.194	-0.717486	0.229736	-3.12055	0.00180512	0.0152011	CAPRIN2	693594
ENSMMUG00000006421	3138.77	0.375177	0.12033	3.11798	0.00182098	0.0153239	ADCY1	697230
ENSMMUG00000003020	480.098	0.644325	0.20663	3.11754	0.00182365	0.0153357	USP16	706403
ENSMMUG00000021587	63.7459	-1.03456	0.340606	-3.11444	0.00184296	0.0154872	CRH	702877
ENSMMUG00000021723	272.365	-0.803055	0.25778	-3.11377	0.00184716	0.0155118	B4GALNT4	720768
ENSMMUG00000046235	107.422	0.994725	0.316453	3.1129	0.00185256	0.0155463	YEATS4	718376
ENSMMUG00000006492	396.447	0.695757	0.223421	3.11248	0.00185525	0.015558	ARPC3	709199
ENSMMUG00000000974	290.392	0.776141	0.249289	3.10909	0.00187662	0.0157154	MSH2	718017
ENSMMUG00000023543	196.239	-0.88347	0.284291	-3.10924	0.0018757	0.0157154	NECAB3	100427126
ENSMMUG00000011449	2288.11	0.396181	0.127498	3.10745	0.00188711	0.0157923	SYT13	714564
ENSMMUG00000002659	219.997	-0.837058	0.269244	-3.10714	0.00188907	0.0157977	CYHR1	702522
ENSMMUG00000011345	354.399	0.710139	0.228471	3.10632	0.00189433	0.0158198	PRPS2	720853
ENSMMUG00000015303	77.389	-1.02669	0.336062	-3.1064	0.00189378	0.0158198	ABCA7	704976
ENSMMUG00000012293	740.907	0.554126	0.178434	3.10547	0.00189974	0.015854	CDH10	695487
ENSMMUG00000004789	473.793	0.681837	0.2197	3.10181	0.00192345	0.0160407	NOS1AP	720378
ENSMMUG00000010874	478.691	0.643677	0.207511	3.10117	0.00192758	0.0160641	EXOC6	700046
ENSMMUG00000045648	648.764	0.602642	0.1944	3.09952	0.00193836	0.0161428	MXRA7	106994140
ENSMMUG00000015718	983.042	-0.524144	0.169083	-3.09901	0.00194168	0.0161592	KMT2D	710795
ENSMMUG00000020185	510.081	0.647028	0.208779	3.09819	0.00194705	0.0161717	VDAC3	705116
ENSMMUG00000003277	662.959	0.575861	0.185856	3.09829	0.00194639	0.0161717	CPNE4	719231
ENSMMUG00000021241	509.38	0.641628	0.207046	3.09817	0.0019472	0.0161717	CNTN3	705574
ENSMMUG00000038373	559.202	0.623566	0.201258	3.09775	0.00194997	0.0161835	SET	693242
ENSMMUG00000002185	342.582	0.716902	0.231554	3.09392	0.00197528	0.0163695	PRKRA	703063
ENSMMUG00000014415	301.354	0.7623	0.246073	3.09404	0.00197453	0.0163695	DDX10	708293
ENSMMUG00000021012	339.008	0.724732	0.234076	3.09375	0.00197645	0.0163695	GPR155	698323
ENSMMUG00000020385	787.653	0.539866	0.174552	3.09289	0.0019822	0.0164058	FAM49A	698947
ENSMMUG00000010827	487.331	0.637546	0.206258	3.09034	0.0019993	0.0165261	BLOC1S2	709877
ENSMMUG00000004633	97.1766	1.00732	0.32221	3.09031	0.00199946	0.0165261	HMGB3	703598
ENSMMUG00000005987	185.486	-0.873084	0.282545	-3.08978	0.00200308	0.0165446	ODF2	717505
ENSMMUG00000015360	358.002	0.704984	0.22806	3.08936	0.00200587	0.0165563	MCM4	714686
ENSMMUG00000014327	906.483	0.519126	0.168061	3.08896	0.00200858	0.0165674	ZFYVE9	713155
ENSMMUG00000015908	927.064	0.510858	0.165411	3.08851	0.00201166	0.0165814	RBBP6	701569
ENSMMUG00000029263	471.475	-0.669006	0.216903	-3.08265	0.00205169	0.0168883	PKD1	694905
ENSMMUG00000015016	185.616	0.861119	0.278448	3.08277	0.00205087	0.0168883	RIC3	706162
ENSMMUG00000003966	84.9864	1.03677	0.331081	3.08239	0.00205347	0.0168914	FBXO4	697007
ENSMMUG00000013589	61.4083	-1.02348	0.341201	-3.08151	0.00205957	0.01693	ACBD4	715963
ENSMMUG00000016673	25.8484	-0.833202	0.317696	-3.08017	0.00206881	0.016983	TTR	705943
ENSMMUG00000014335	90.7526	-1.00451	0.32948	-3.08017	0.00206883	0.016983	SH3BP2	700932
ENSMMUG00000008286	62.7116	-1.01908	0.341745	-3.07764	0.00208645	0.017113	RPL36AL	706548
ENSMMUG00000007004	45.9196	-0.993536	0.342093	-3.07749	0.0020875	0.017113	RNF43	710124
ENSMMUG00000023085	397.307	-0.698057	0.226715	-3.077	0.00209092	0.0171294	GUK1	695272
ENSMMUG00000020683	406.227	0.671664	0.218288	3.07576	0.00209966	0.0171893	RBM22	712713
ENSMMUG00000020048	235.829	0.808966	0.262606	3.07439	0.0021093	0.0172565	EFCAB7	696830
ENSMMUG00000005046	374.157	-0.712073	0.231685	-3.07143	0.00213034	0.0174168	AJM1	708922
ENSMMUG00000030597	136.93	-0.937159	0.305882	-3.07074	0.00213529	0.0174455	MAP4K2	699331
ENSMMUG00000022259	1170.95	0.479506	0.156248	3.06899	0.00214785	0.0175361	CUL3	707550
ENSMMUG00000000850	718.487	-0.564783	0.183995	-3.06822	0.00215335	0.0175691	SST	708626
ENSMMUG00000029421	632.763	0.578676	0.188686	3.0667	0.00216436	0.0176471	NA	NA
ENSMMUG00000020160	105.2	-0.980417	0.321712	-3.06628	0.00216738	0.0176598	SEMA5A	696019
ENSMMUG00000007064	566.685	-0.639967	0.208733	-3.06469	0.00217898	0.0177423	NEURL1	714923
ENSMMUG00000002543	608.822	0.58622	0.191337	3.06356	0.00218723	0.0177902	ARCN1	700328
ENSMMUG00000010155	410.691	-0.676881	0.220793	-3.06348	0.00218781	0.0177902	PRPF38B	695835
ENSMMUG00000001321	422.147	-0.685596	0.223679	-3.06324	0.00218952	0.0177921	2018-09-09	720807
ENSMMUG00000023208	453.78	0.649796	0.212125	3.06232	0.00219625	0.0178347	TERF1	695119
ENSMMUG00000013101	361.798	0.694999	0.226956	3.06055	0.00220931	0.0179283	TAF3	722623
ENSMMUG00000020551	202.417	-0.848098	0.277075	-3.06036	0.00221074	0.0179283	TET3	707759
ENSMMUG00000000056	461.857	0.646062	0.211277	3.05702	0.00223553	0.0181171	AZI2	705275
ENSMMUG00000044043	26.0486	-0.873538	0.32497	-3.05514	0.00224959	0.0182188	HES5	694929
ENSMMUG00000021293	6619.39	0.31577	0.103443	3.05264	0.00226842	0.0183577	NRCAM	574228
ENSMMUG00000047116	84.8931	-1.00025	0.331319	-3.05245	0.00226978	0.0183577	CCDC184	705665
ENSMMUG00000015434	1641.71	-0.427806	0.140144	-3.05213	0.00227225	0.0183654	EVL	706316
ENSMMUG00000016295	670.572	0.564975	0.185195	3.05058	0.00228399	0.0184478	SPIN1	695862
ENSMMUG00000008431	689.803	0.55699	0.182638	3.04963	0.00229121	0.0184938	NA	NA
ENSMMUG00000022528	887.086	-0.518305	0.169914	-3.04935	0.00229338	0.0184989	SPAG9	707613
ENSMMUG00000032005	242.413	-0.804228	0.263785	-3.0473	0.00230905	0.0186128	HEG1	100424707
ENSMMUG00000044129	32.2872	-0.930891	0.335224	-3.04494	0.00232724	0.018747	ABCA9	693411
ENSMMUG00000014171	32.5694	-0.925838	0.334815	-3.04365	0.00233724	0.018815	C7	696926
ENSMMUG00000002173	1731.72	0.416879	0.136984	3.04339	0.00233932	0.0188192	BEX1	694924
ENSMMUG00000023524	294.671	-0.748566	0.246018	-3.04037	0.0023629	0.0189962	SH2B1	708160
ENSMMUG00000011561	186.078	0.861959	0.282501	3.04012	0.00236483	0.018999	TMEM5	717102
ENSMMUG00000010279	764.423	-0.543276	0.178688	-3.03914	0.00237257	0.0190485	SLC1A4	699288
ENSMMUG00000007661	1226.65	0.459618	0.151352	3.03688	0.00239042	0.0191791	EDIL3	693315
ENSMMUG00000015178	993.736	0.492554	0.162208	3.03667	0.00239207	0.0191795	CDH2	711526
ENSMMUG00000000134	1621.46	0.448441	0.147722	3.03577	0.00239921	0.019224	SRP9	700304
ENSMMUG00000030440	98.1836	0.986641	0.321569	3.03425	0.00241138	0.0193087	LOC698665	698665
ENSMMUG00000009255	644.525	0.566526	0.186779	3.03301	0.00242125	0.0193748	VPS29	709646
ENSMMUG00000045643	370.566	0.688219	0.226862	3.03195	0.00242979	0.0194303	TMEM35A	702205
ENSMMUG00000018025	2052.17	-0.945016	0.342709	-3.02971	0.00244786	0.0195618	EGR1	716786
ENSMMUG00000000935	55.1255	-0.982547	0.342689	-3.02947	0.0024498	0.0195643	REXO4	713816
ENSMMUG00000012221	158.719	0.884885	0.290839	3.02891	0.00245437	0.0195879	PRKAB2	699806
ENSMMUG00000017652	113.886	-0.959416	0.318554	-3.02833	0.00245913	0.0196128	OLIG2	700098
ENSMMUG00000002641	239.582	-0.803413	0.265322	-3.02688	0.00247091	0.0196938	PDZRN4	698816
ENSMMUG00000018176	289.195	0.750023	0.247556	3.02597	0.00247837	0.0197402	CLVS2	713626
ENSMMUG00000004604	556.803	-0.621139	0.20533	-3.02364	0.00249755	0.0198799	ZSWIM8	706210
ENSMMUG00000001399	132.233	0.923288	0.303501	3.02259	0.00250619	0.0199345	HMGCLL1	714982
ENSMMUG00000019374	19.4943	0.948079	0.30101	3.02241	0.00250772	0.0199345	SEC14L3	715876
ENSMMUG00000018254	587.521	0.582043	0.192678	3.02058	0.00252291	0.020042	ZDHHC17	693595
ENSMMUG00000001917	264.515	-0.771736	0.255389	-3.01979	0.00252949	0.0200811	MATK	100430078
ENSMMUG00000007141	1116.68	0.470792	0.155959	3.01883	0.00253757	0.0201055	ARID4B	718320
ENSMMUG00000005633	301.19	0.731872	0.242186	3.01897	0.00253633	0.0201055	MMADHC	693783
ENSMMUG00000016674	1170.38	0.472762	0.156589	3.01922	0.00253428	0.0201055	B4GALT6	706068
ENSMMUG00000005989	250.626	0.792467	0.262079	3.0177	0.002547	0.0201635	GLE1	717474
ENSMMUG00000020021	591.277	0.581809	0.192793	3.01755	0.00254823	0.0201635	STX6	716157
ENSMMUG00000031189	18.2244	0.964787	0.305594	3.01721	0.00255116	0.0201734	LOC717779	717779
ENSMMUG00000006923	337.276	-0.712775	0.236218	-3.01522	0.00256796	0.0202929	NTNG2	715127
ENSMMUG00000019544	214.229	-0.817021	0.271096	-3.01245	0.00259151	0.0204656	RPL37A	106992289
ENSMMUG00000008205	1088.91	0.472923	0.157078	3.01088	0.00260495	0.0205583	PPP2R5E	708583
ENSMMUG00000013717	5162.71	0.323034	0.107352	3.00913	0.00261995	0.0206631	DNM1	717697
ENSMMUG00000017586	54.7764	-0.996264	0.342445	-3.0074	0.00263495	0.0207679	RAB13	716156
ENSMMUG00000005024	2318.5	0.38132	0.126909	3.00478	0.00265772	0.0209337	GKAP1	708816
ENSMMUG00000012200	406.789	0.662523	0.220464	3.00385	0.00266583	0.0209838	C6H5orf22	695901
ENSMMUG00000048869	99.5681	0.977971	0.322079	3.00249	0.00267785	0.0210647	NA	NA
ENSMMUG00000016204	159.518	0.874922	0.290254	3.00129	0.00268843	0.0211341	NA	NA
ENSMMUG00000005270	194.759	-0.837328	0.279064	-3.00014	0.00269857	0.0212001	RYR3	694996
ENSMMUG00000045364	207.937	-0.835774	0.278855	-2.99798	0.00271777	0.021337	SZRD1	698187
ENSMMUG00000007183	526.818	0.60533	0.201902	2.99764	0.00272083	0.0213471	TMEM59	714942
ENSMMUG00000015777	1782.51	-0.409342	0.13658	-2.99666	0.00272951	0.0213993	HNRNPDL	694603
ENSMMUG00000023554	2479.75	0.414275	0.138253	2.99649	0.00273103	0.0213993	GABRA5	711838
ENSMMUG00000012051	159.937	0.885724	0.294196	2.99582	0.00273708	0.0214328	ACBD6	716418
ENSMMUG00000013331	505.771	0.607429	0.202925	2.99288	0.00276363	0.0216266	GDE1	694849
ENSMMUG00000017467	366.534	-0.696567	0.232691	-2.99169	0.00277437	0.0216966	C10H20orf194	718453
ENSMMUG00000002241	528.154	0.597735	0.199875	2.99015	0.0027884	0.021784	RDX	709018
ENSMMUG00000004389	629.673	0.562708	0.188184	2.99007	0.00278916	0.021784	CDH18	701472
ENSMMUG00000009691	46.5766	-0.967616	0.342248	-2.98863	0.00280233	0.0218727	C5H4orf19	697118
ENSMMUG00000019096	3110.37	-0.36429	0.121981	-2.98625	0.00282424	0.0220124	TBC1D24	697106
ENSMMUG00000016556	78.4697	1.02252	0.335951	2.98609	0.0028257	0.0220124	ADSSL1	706585
ENSMMUG00000010879	339.157	-0.702219	0.234986	-2.98613	0.00282528	0.0220124	NADK	708852
ENSMMUG00000001900	975.625	0.500078	0.167501	2.98555	0.00283072	0.0220373	GOLM1	715029
ENSMMUG00000003230	341.953	-0.701812	0.234919	-2.9853	0.00283303	0.022041	FBXL19	712283
ENSMMUG00000007416	59.7258	-0.990497	0.341564	-2.98238	0.00286018	0.0222378	SIPA1	715958
ENSMMUG00000019532	734.397	-0.538648	0.180604	-2.98124	0.0028708	0.0222917	NUDT3	718568
ENSMMUG00000022084	369.365	-0.681956	0.228585	-2.98124	0.0028708	0.0222917	NA	NA
ENSMMUG00000020482	139.442	-0.902188	0.303183	-2.98102	0.00287288	0.0222935	LZTR1	696330
ENSMMUG00000002970	228.36	-0.839705	0.282319	-2.97813	0.00290016	0.0224907	RSRP1	712757
ENSMMUG00000000985	52.8567	-0.982732	0.342748	-2.9768	0.00291276	0.0225739	PLCD1	696860
ENSMMUG00000011834	251.288	0.760114	0.255083	2.97547	0.00292545	0.0226576	THAP5	100427923
ENSMMUG00000011420	1733.52	0.443679	0.149145	2.97481	0.00293171	0.0226916	SYN1	100423092
ENSMMUG00000015479	377.052	-0.692284	0.232629	-2.97427	0.00293689	0.0227171	TECPR1	706290
ENSMMUG00000046263	465.199	0.62292	0.209539	2.97208	0.00295786	0.0228646	SETBP1	699652
ENSMMUG00000013210	170.219	-0.858666	0.289072	-2.97176	0.00296102	0.0228744	SLC39A3	711564
ENSMMUG00000000358	370.033	-0.678779	0.2284	-2.96977	0.00298018	0.0230077	JADE2	713338
ENSMMUG00000022750	423.008	-0.649337	0.218635	-2.96801	0.00299731	0.0231252	DPP7	721595
ENSMMUG00000004886	361.381	-0.683232	0.230079	-2.96741	0.00300316	0.0231554	GRIK1	705699
ENSMMUG00000012182	241.923	-0.776135	0.261444	-2.96689	0.00300832	0.0231804	TRIM46	717498
ENSMMUG00000023140	463.787	0.619697	0.208964	2.9649	0.00302783	0.0233034	NA	NA
ENSMMUG00000006116	305.883	-0.723603	0.243892	-2.96487	0.00302815	0.0233034	BRPF1	699850
ENSMMUG00000002297	66.7617	1.02176	0.337796	2.96444	0.00303232	0.0233206	SCN7A	704414
ENSMMUG00000014425	1910.65	0.394476	0.13309	2.96409	0.00303584	0.0233328	PRKCE	714533
ENSMMUG00000006494	142	0.892604	0.29963	2.9623	0.00305351	0.0234537	GPN3	709300
ENSMMUG00000013022	163.567	-0.885541	0.299712	-2.96166	0.00305986	0.0234875	HR	574164
ENSMMUG00000012620	384.334	0.659025	0.222543	2.96003	0.00307609	0.0235862	YPEL4	705186
ENSMMUG00000009347	22.8088	-0.849941	0.315404	-2.95998	0.00307663	0.0235862	NA	NA
ENSMMUG00000046692	147.825	-0.89506	0.303141	-2.95958	0.00308059	0.0236016	NA	NA
ENSMMUG00000018381	452.722	0.623132	0.210552	2.95879	0.00308851	0.0236472	RBM23	712650
ENSMMUG00000019764	953.593	0.497456	0.168174	2.95802	0.0030962	0.023691	DCTN4	712783
ENSMMUG00000001587	1334.29	0.437565	0.147944	2.95778	0.00309863	0.0236946	TPM1	705236
ENSMMUG00000028738	976.454	-0.485816	0.1643	-2.95602	0.00311641	0.0238154	NA	NA
ENSMMUG00000048558	77.4084	-0.976483	0.33558	-2.95555	0.00312116	0.0238367	NA	NA
ENSMMUG00000015702	22.5311	-0.820755	0.318149	-2.9552	0.00312471	0.0238487	FAM69C	699537
ENSMMUG00000007027	19.2447	0.920034	0.299351	2.95318	0.0031452	0.0239899	ACTC1	697367
ENSMMUG00000019356	107.165	-0.941624	0.320792	-2.95286	0.0031485	0.0239998	BICRA	718324
ENSMMUG00000005781	165.426	0.850979	0.287212	2.95137	0.00316365	0.0241001	MED6	693320
ENSMMUG00000006582	37.4095	-0.932078	0.339416	-2.95069	0.0031707	0.0241385	PLK3	704071
ENSMMUG00000045903	164.65	-0.861391	0.292192	-2.95029	0.00317479	0.0241454	CAVIN1	106994048
ENSMMUG00000003279	716.828	0.552124	0.187134	2.95021	0.00317561	0.0241454	PFDN1	697795
ENSMMUG00000004472	50.6654	-0.970961	0.342844	-2.94998	0.00317793	0.0241479	NA	NA
ENSMMUG00000048888	195.557	-0.834112	0.282949	-2.94929	0.003185	0.0241864	GALT	106993709
ENSMMUG00000022782	781.088	0.522093	0.177061	2.94866	0.0031915	0.0242205	SLC30A9	702177
ENSMMUG00000002250	538.531	-0.592575	0.20092	-2.94769	0.00320155	0.0242814	B3GAT1	695293
ENSMMUG00000017583	388.389	0.685066	0.232284	2.94706	0.00320808	0.0243156	SSBP2	711752
ENSMMUG00000005190	75.3115	-0.975599	0.33792	-2.94587	0.00322043	0.0243939	GNB3	713913
ENSMMUG00000005291	173.665	0.839672	0.284234	2.9436	0.00324415	0.0245578	ARMCX5	100427780
ENSMMUG00000041273	55.7014	-0.975382	0.342374	-2.94341	0.00324613	0.0245578	NA	NA
ENSMMUG00000016982	724.768	-0.533653	0.181335	-2.94172	0.00326396	0.0246656	BAP1	697221
ENSMMUG00000041076	124.748	-0.911068	0.310663	-2.94167	0.00326448	0.0246656	NA	NA
ENSMMUG00000015274	287.713	-0.736946	0.251096	-2.93336	0.0033531	0.0253194	RALGDS	714436
ENSMMUG00000019554	553.969	0.585129	0.199478	2.9329	0.0033581	0.0253412	PITHD1	710737
ENSMMUG00000012894	153.945	-0.872281	0.297865	-2.93263	0.00336104	0.0253476	NHS	714180
ENSMMUG00000004074	102.57	-0.946659	0.325922	-2.93102	0.0033785	0.0254633	BMP7	696948
ENSMMUG00000002921	607.301	0.560605	0.19137	2.92924	0.00339795	0.0255939	CPSF6	718331
ENSMMUG00000007551	1711.14	0.412212	0.140945	2.92472	0.00344765	0.0259406	RPL13A	574314
ENSMMUG00000015773	154.083	-0.864662	0.295943	-2.92466	0.00344828	0.0259406	ULK1	709746
ENSMMUG00000013069	324.178	0.694232	0.237225	2.92416	0.0034539	0.0259667	UBE2E2	699101
ENSMMUG00000007959	494.579	0.597243	0.204327	2.92249	0.00347249	0.0260902	PCYOX1	710068
ENSMMUG00000014728	83.8535	-0.958219	0.331704	-2.92168	0.00348153	0.0261418	HSF1	714078
ENSMMUG00000042895	585.029	0.567257	0.194162	2.92131	0.00348562	0.0261562	SYT16	705114
ENSMMUG00000043274	37.4713	-0.916486	0.338787	-2.92106	0.00348837	0.0261606	NA	NA
ENSMMUG00000012989	48.3278	-0.95702	0.342792	-2.91784	0.00352466	0.0264163	HNRNPA1	702977
ENSMMUG00000011695	246.296	0.777961	0.26611	2.91712	0.00353284	0.0264612	NT5C3A	708743
ENSMMUG00000020072	93.5019	0.958761	0.324787	2.91681	0.00353633	0.0264709	MATN2	705161
ENSMMUG00000007405	449.169	-0.664367	0.227926	-2.91399	0.00356845	0.0266948	FKBP4	708481
ENSMMUG00000009413	213.55	-0.79047	0.271201	-2.91372	0.00357155	0.0267013	FAXDC2	714763
ENSMMUG00000013747	159.842	-0.86448	0.297272	-2.91272	0.003583	0.0267704	SCAMP4	709219
ENSMMUG00000012571	292.905	0.709368	0.243342	2.91231	0.00358767	0.0267887	RORB	703310
ENSMMUG00000019974	1703.65	0.400323	0.137479	2.91201	0.00359106	0.0267974	NARS	695872
ENSMMUG00000021643	1168.57	0.45746	0.157203	2.9101	0.00361314	0.0269455	CAPRIN1	717473
ENSMMUG00000017473	178.751	-0.829173	0.285057	-2.90949	0.00362021	0.0269815	KCTD21	699948
ENSMMUG00000017588	288.422	-0.726598	0.24967	-2.90855	0.00363104	0.0270288	NRP1	697755
ENSMMUG00000008776	316.356	-0.699115	0.240189	-2.90866	0.00362982	0.0270288	PRDX6	706486
ENSMMUG00000016665	180.042	-0.83396	0.286971	-2.90779	0.00363993	0.0270783	NDUFA11	697843
ENSMMUG00000002320	5380.35	0.312059	0.107334	2.90739	0.0036446	0.0270796	UBC	712934
ENSMMUG00000006414	589.864	0.568244	0.195419	2.90752	0.00364304	0.0270796	ATAD1	704809
ENSMMUG00000000187	213.774	0.782796	0.268689	2.90692	0.00365006	0.0271035	UVRAG	696601
ENSMMUG00000013519	2911.99	-0.359011	0.123514	-2.90645	0.00365555	0.0271109	SDC3	704374
ENSMMUG00000004671	547.508	0.593319	0.204089	2.90654	0.00365456	0.0271109	NLGN1	693541
ENSMMUG00000015038	1140.58	-0.455321	0.156643	-2.90606	0.00366016	0.0271151	UNC13C	697368
ENSMMUG00000018021	427.023	-0.633255	0.217775	-2.90602	0.00366062	0.0271151	GGA3	705751
ENSMMUG00000015891	319.53	0.691872	0.237948	2.90535	0.00366848	0.0271566	CFAP20	706737
ENSMMUG00000000634	56.7128	-0.963743	0.342155	-2.90459	0.00367739	0.0272059	ZNF692	710010
ENSMMUG00000020000	3168.01	0.342882	0.118131	2.90262	0.00370052	0.0273535	ATP6V1B2	705605
ENSMMUG00000021944	534.669	0.581773	0.200411	2.90251	0.00370187	0.0273535	NA	NA
ENSMMUG00000004800	865.029	0.492116	0.169689	2.90019	0.00372939	0.02754	SLMAP	703086
ENSMMUG00000009837	1640.51	0.412607	0.142321	2.89923	0.00374085	0.0276076	SECISBP2L	714764
ENSMMUG00000040816	220.994	-0.780178	0.269066	-2.8986	0.00374838	0.0276463	MRPL38	704973
ENSMMUG00000017186	578.944	0.569309	0.196423	2.89805	0.00375486	0.0276772	PHIP	716810
ENSMMUG00000000599	156.81	0.847689	0.291368	2.89683	0.00376954	0.0277684	FAM234A	694729
ENSMMUG00000007324	296.172	0.701228	0.242133	2.89342	0.00381073	0.0280547	GMPS	706932
ENSMMUG00000028931	136.908	-0.884012	0.306395	-2.89292	0.00381672	0.0280646	CACTIN	721737
ENSMMUG00000039177	27.4104	0.996313	0.327782	2.89306	0.00381503	0.0280646	NA	NA
ENSMMUG00000019590	157.979	0.852717	0.293607	2.89087	0.00384171	0.0282311	GCA	702138
ENSMMUG00000003439	196.469	-0.823447	0.285167	-2.89009	0.00385128	0.0282841	NFIC	721702
ENSMMUG00000016450	249.327	-0.749238	0.259152	-2.88954	0.00385811	0.0283171	PTBP1	703430
ENSMMUG00000016552	131.805	-0.89215	0.309837	-2.88928	0.00386131	0.0283233	INF2	706242
ENSMMUG00000001480	109.448	0.919026	0.315342	2.88908	0.00386375	0.028324	FAM124A	708395
ENSMMUG00000015901	165.039	-0.839674	0.291062	-2.88676	0.00389232	0.0285161	RPL28	700345
ENSMMUG00000048418	124.911	-0.894163	0.31077	-2.8864	0.00389676	0.0285313	NA	NA
ENSMMUG00000021830	198.624	-0.805666	0.279187	-2.88615	0.00389987	0.0285367	ST5	705444
ENSMMUG00000000697	996.858	0.517285	0.179375	2.88358	0.00393186	0.0287534	NA	NA
ENSMMUG00000012707	274.968	0.715739	0.247961	2.88329	0.0039354	0.0287618	SEC22B	713856
ENSMMUG00000011585	339.721	0.669039	0.231992	2.88211	0.00395028	0.028837	CNBP	705622
ENSMMUG00000047267	72.5868	-0.955084	0.337132	-2.88209	0.00395048	0.028837	WWTR1	711567
ENSMMUG00000009792	276.078	-0.728733	0.252809	-2.88099	0.00396434	0.0289207	HNRNPH3	694760
ENSMMUG00000022817	174.035	-0.826421	0.287253	-2.87818	0.00399978	0.0291616	TMBIM1	698325
ENSMMUG00000004712	223.718	-0.794081	0.276136	-2.87698	0.00401502	0.029255	LPL	712887
ENSMMUG00000018222	631.953	0.542923	0.188834	2.87502	0.00404007	0.0294198	RHOT1	717901
ENSMMUG00000001799	394.552	-0.643005	0.223526	-2.87481	0.0040427	0.0294212	CCM2	705037
ENSMMUG00000007052	40.4517	-0.919594	0.340855	-2.87345	0.00406013	0.0295302	MMP15	706523
ENSMMUG00000032393	563.11	0.561767	0.195555	2.87245	0.00407304	0.0296063	TCEAL6	705649
ENSMMUG00000047848	935.725	0.473933	0.165037	2.87178	0.00408166	0.0296332	MYL12B	694957
ENSMMUG00000002964	578.689	-0.56993	0.198355	-2.87196	0.00407937	0.0296332	NA	NA
ENSMMUG00000007999	618.321	0.545347	0.190013	2.86992	0.00410581	0.0297906	CCDC82	700198
ENSMMUG00000018084	49.4998	-0.94309	0.342835	-2.86958	0.00411016	0.0298042	RSPH1	714394
ENSMMUG00000019988	715.572	0.517768	0.180507	2.86841	0.00412546	0.0298972	HIPK3	693786
ENSMMUG00000003379	2453.31	-0.362108	0.126406	-2.86439	0.00417819	0.0302479	L1CAM	697504
ENSMMUG00000006965	613.37	0.546561	0.190806	2.86433	0.00417887	0.0302479	YWHAQ	694702
ENSMMUG00000001278	138.781	-0.915948	0.323414	-2.86345	0.00419058	0.0303144	VIT	708384
ENSMMUG00000016594	183.54	-0.827938	0.289563	-2.86267	0.00420085	0.0303541	FHL2	713222
ENSMMUG00000019967	219.507	0.761951	0.265647	2.86265	0.0042011	0.0303541	KLHL1	708779
ENSMMUG00000023406	491.642	-0.615317	0.214881	-2.86227	0.00420621	0.0303729	HID1	699954
ENSMMUG00000011802	403.975	0.639279	0.223373	2.86062	0.00422816	0.0304949	CCDC91	710380
ENSMMUG00000022076	23.5179	-0.796442	0.320466	-2.86076	0.00422629	0.0304949	ADAM33	717447
ENSMMUG00000004392	1361.27	-0.440732	0.154084	-2.85986	0.00423835	0.03055	CALR	716910
ENSMMUG00000021245	64.0784	-0.949573	0.340168	-2.8557	0.00429418	0.030934	HHATL	717333
ENSMMUG00000020595	653.793	0.531051	0.185972	2.85548	0.00429713	0.0309367	NETO1	694322
ENSMMUG00000040501	368.253	-0.675162	0.2364	-2.85481	0.00430626	0.030971	NA	NA
ENSMMUG00000010162	745.906	-0.514031	0.180003	-2.85461	0.00430891	0.030971	AP1S1	719569
ENSMMUG00000011997	539.013	0.569882	0.199623	2.85445	0.00431109	0.030971	LRFN5	700512
ENSMMUG00000016666	59.0919	-0.948846	0.341531	-2.85437	0.00431216	0.030971	CHRDL1	706100
ENSMMUG00000015491	261.688	0.719369	0.251748	2.85394	0.00431802	0.0309762	TATDN1	706095
ENSMMUG00000013614	23.2357	-0.798812	0.320864	-2.85404	0.00431664	0.0309762	GLI3	702494
ENSMMUG00000003721	78.1174	-0.941396	0.334571	-2.85321	0.00432804	0.0310296	KLF15	716386
ENSMMUG00000011580	378.236	0.638658	0.22384	2.85195	0.00434515	0.0311153	ISY1	705746
ENSMMUG00000004592	213.693	0.769129	0.269095	2.85197	0.00434489	0.0311153	GTF2H3	106992484
ENSMMUG00000015713	488.797	0.5857	0.20542	2.85075	0.00436166	0.031215	PRKAG1	709298
ENSMMUG00000015416	889.865	0.485575	0.170408	2.84954	0.00437821	0.0312499	BRPF3	718997
ENSMMUG00000022404	480.893	-0.600308	0.210548	-2.84963	0.00437697	0.0312499	APAF1	694164
ENSMMUG00000017200	148.065	-0.850026	0.298682	-2.84981	0.0043746	0.0312499	SALL1	699909
ENSMMUG00000002634	258.932	-0.729719	0.255901	-2.84995	0.00437254	0.0312499	PTCH1	718751
ENSMMUG00000000149	306.665	-0.691608	0.242558	-2.84945	0.0043795	0.0312499	KCTD17	696210
ENSMMUG00000023176	640.137	0.533194	0.187167	2.84868	0.00439014	0.0313039	EPC2	721916
ENSMMUG00000011567	475.266	0.592308	0.207893	2.84852	0.00439226	0.0313039	ZNF318	100428675
ENSMMUG00000043509	1425.12	0.412113	0.144754	2.84712	0.00441172	0.031424	NA	NA
ENSMMUG00000020197	1583.09	-0.407397	0.143091	-2.84669	0.00441759	0.0314473	NTM	693345
ENSMMUG00000013282	775.362	-0.509169	0.178847	-2.84596	0.00442774	0.0315009	RNF44	702911
ENSMMUG00000048864	370.554	0.640796	0.2251	2.84544	0.00443507	0.0315345	RND1	710161
ENSMMUG00000004495	875.941	-0.484825	0.170348	-2.84519	0.00443849	0.0315402	MGAT3	703643
ENSMMUG00000003727	406.649	0.635709	0.223398	2.84428	0.00445123	0.0316121	EXTL2	712189
ENSMMUG00000010528	183.619	0.800872	0.280728	2.84397	0.0044555	0.0316238	LOC699759	699759
ENSMMUG00000000628	1433.74	0.411265	0.144626	2.84377	0.00445835	0.0316254	UBE3A	711270
ENSMMUG00000022436	48.2223	1.0044	0.342842	2.84192	0.00448431	0.0317909	ZNF485	717760
ENSMMUG00000013334	509.736	0.578553	0.203607	2.84106	0.00449634	0.0318574	CCP110	694966
ENSMMUG00000009985	934.832	0.534053	0.187977	2.84062	0.00450255	0.0318827	HINT1	706083
ENSMMUG00000008040	71.0402	0.9719	0.336091	2.84026	0.00450769	0.0319004	TNFSF13B	693917
ENSMMUG00000003369	216.446	-0.798584	0.281483	-2.83978	0.00451443	0.0319293	CAMK1G	717624
ENSMMUG00000021120	1500.01	0.406111	0.143111	2.83785	0.00454188	0.0321046	MAGED1	696658
ENSMMUG00000010474	80.0371	-0.9359	0.33469	-2.83754	0.00454627	0.0321169	HMCN1	714026
ENSMMUG00000038246	172.166	0.809048	0.284198	2.83715	0.00455189	0.0321377	LOC720418	720418
ENSMMUG00000042455	58.8097	-0.942306	0.341614	-2.83493	0.00458356	0.0323424	LRRC53	100423399
ENSMMUG00000017199	192.226	0.788824	0.277611	2.83343	0.00460517	0.0324759	LINGO2	706386
ENSMMUG00000010480	292.704	-0.698074	0.246398	-2.83137	0.00463494	0.0326667	TMCC2	698565
ENSMMUG00000017270	134.37	0.859753	0.302028	2.83041	0.0046489	0.0327268	LOC698860	698860
ENSMMUG00000016939	207.799	-0.783562	0.276889	-2.83042	0.00464868	0.0327268	OSBPL3	703212
ENSMMUG00000003843	100.451	0.919893	0.32172	2.82928	0.00466522	0.0328226	RFC2	693548
ENSMMUG00000010812	867.852	0.478501	0.16915	2.82895	0.00467006	0.0328375	PRPF40A	696668
ENSMMUG00000011770	976.44	0.514912	0.182082	2.8276	0.00468985	0.0329574	AVL9	693868
ENSMMUG00000016720	1015.06	-0.459313	0.16247	-2.82633	0.00470853	0.0330501	PLXNA1	716805
ENSMMUG00000007820	97.0293	0.938361	0.327687	2.82645	0.00470669	0.0330501	NA	NA
ENSMMUG00000042036	1813.82	0.386835	0.136891	2.82596	0.00471392	0.0330688	GNG3	100169972
ENSMMUG00000042066	671.223	0.545086	0.192884	2.82563	0.00471872	0.0330832	AKAP5	707162
ENSMMUG00000006833	139.747	0.855235	0.301074	2.82483	0.00473057	0.033147	TTF1	715002
ENSMMUG00000013987	106.626	0.920299	0.322324	2.82401	0.00474267	0.0332124	SLC7A14	696121
ENSMMUG00000000258	509.583	-0.585381	0.207236	-2.82332	0.00475294	0.033265	MCRIP1	719201
ENSMMUG00000007175	1156.98	-0.438853	0.155436	-2.82274	0.00476158	0.0333062	ZNF638	704418
ENSMMUG00000022777	264.358	-0.719176	0.25466	-2.82255	0.00476436	0.0333064	FRMD5	711670
ENSMMUG00000021549	84.9187	-0.924288	0.331133	-2.82183	0.004775	0.0333614	ADAM19	715164
ENSMMUG00000010543	206.349	-0.776821	0.275337	-2.82132	0.00478261	0.0333759	PHF23	714538
ENSMMUG00000048749	118.202	0.901878	0.316721	2.82147	0.00478041	0.0333759	KIAA1586	712568
ENSMMUG00000030532	41.9402	0.998904	0.341983	2.8186	0.00482329	0.0336403	DNA2	694401
ENSMMUG00000016810	421.13	-0.623325	0.221072	-2.81803	0.00483195	0.0336812	PAX6	695746
ENSMMUG00000018121	86.237	-0.920975	0.330388	-2.81648	0.00485534	0.0338247	ZFYVE21	700298
ENSMMUG00000015272	558.342	0.55307	0.196385	2.81601	0.00486245	0.0338546	CCT6A	703326
ENSMMUG00000019748	499.033	0.573468	0.20365	2.81555	0.00486938	0.0338834	SLC4A1AP	701783
ENSMMUG00000019159	676.346	0.517195	0.183706	2.81532	0.00487292	0.0338885	PTK2B	712787
ENSMMUG00000021183	204.65	-0.77566	0.275579	-2.8146	0.00488381	0.033925	ISYNA1	719487
ENSMMUG00000043960	64.2988	-0.934954	0.340893	-2.81464	0.00488319	0.033925	NA	NA
ENSMMUG00000020138	806.674	0.496577	0.176489	2.81363	0.00489855	0.0340079	WDR48	695026
ENSMMUG00000016461	211.54	-0.764725	0.271875	-2.81217	0.00492089	0.0341433	EFR3B	693990
ENSMMUG00000015010	431.661	0.60148	0.21391	2.8111	0.00493719	0.0342367	EIF3F	706269
ENSMMUG00000020440	620.735	-0.545903	0.194131	-2.81087	0.00494076	0.0342417	HPCAL1	695395
ENSMMUG00000017707	1783.69	0.380847	0.135634	2.80802	0.00498468	0.0345263	LRRC8B	100430724
ENSMMUG00000008536	53.3805	-0.929923	0.342601	-2.80717	0.00499795	0.0345983	MAPK7	702837
ENSMMUG00000047169	287.969	0.686765	0.24445	2.80678	0.00500394	0.0346199	PDE6D	712629
ENSMMUG00000008008	1028.01	0.448767	0.160023	2.80452	0.00503915	0.0348435	PPP1R9A	699491
ENSMMUG00000018617	423.907	0.612473	0.218436	2.80293	0.00506409	0.0349759	ARF4	703432
ENSMMUG00000012115	382.792	0.641433	0.228714	2.80293	0.00506404	0.0349759	ANAPC1	698073
ENSMMUG00000005363	48.9213	-0.917483	0.34274	-2.80186	0.00508084	0.0350715	ZHX2	708694
ENSMMUG00000013358	35.3585	-0.879279	0.33827	-2.8014	0.00508817	0.0350819	FIBIN	699699
ENSMMUG00000039667	20.8117	-0.74667	0.312405	-2.80158	0.00508527	0.0350819	NA	NA
ENSMMUG00000008094	20.6283	-0.751965	0.313048	-2.80081	0.00509739	0.0351254	NA	NA
ENSMMUG00000038565	24.9843	-0.7983	0.324231	-2.8002	0.00510704	0.0351718	PRDM16	100430112
ENSMMUG00000006359	109.8	-0.890615	0.319985	-2.79991	0.00511175	0.0351841	PACSIN3	713919
ENSMMUG00000022194	207.094	0.767996	0.273632	2.79962	0.00511631	0.0351954	SERPINF1	721262
ENSMMUG00000011906	455.239	0.588228	0.210104	2.79912	0.00512427	0.0352301	PSMD14	701063
ENSMMUG00000000010	390.085	0.634073	0.226453	2.7986	0.00513251	0.0352666	EMC7	695440
ENSMMUG00000003502	1657.87	0.387291	0.138424	2.79798	0.00514231	0.0353138	NA	NA
ENSMMUG00000009974	1538.07	-0.400495	0.143199	-2.79635	0.00516834	0.0354328	ITPK1	698756
ENSMMUG00000028695	185.466	-0.27007	0.218613	-2.79652	0.00516554	0.0354328	ND2	2846626
ENSMMUG00000002742	81.0115	-0.922021	0.334597	-2.79634	0.00516845	0.0354328	ST8SIA5	696611
ENSMMUG00000016761	617.028	0.532746	0.190536	2.79589	0.00517569	0.0354623	CCDC47	717944
ENSMMUG00000013868	159.014	0.821747	0.292787	2.79449	0.00519811	0.035593	ZNF26	694698
ENSMMUG00000008191	74.6591	-0.925383	0.336956	-2.79433	0.00520068	0.035593	FAM89A	713911
ENSMMUG00000038813	258.979	-0.730264	0.261359	-2.79364	0.00521193	0.0356296	NA	NA
ENSMMUG00000000167	107.151	-0.893202	0.321888	-2.79372	0.00521061	0.0356296	RTEL1	719519
ENSMMUG00000005314	647.245	0.521523	0.186783	2.79207	0.00523717	0.0357819	ELL2	699506
ENSMMUG00000010896	242.229	-0.742264	0.265852	-2.79169	0.00524331	0.0357833	NA	NA
ENSMMUG00000020241	501.763	0.573253	0.205299	2.79179	0.00524171	0.0357833	NPY1R	574206
ENSMMUG00000000451	2348.98	0.354438	0.12704	2.79007	0.00526973	0.0359432	GRINA	708234
ENSMMUG00000011990	579.257	-0.545806	0.195719	-2.78743	0.00531286	0.0362169	FAR1	699947
ENSMMUG00000022411	147.701	-0.83143	0.298744	-2.78706	0.00531885	0.0362373	JMJD6	720764
ENSMMUG00000009454	19.5057	-0.767409	0.30924	-2.78583	0.00533904	0.0363543	LOC699486	699486
ENSMMUG00000009145	81.1641	-0.915836	0.332826	-2.78519	0.00534964	0.0364059	AXL	706123
ENSMMUG00000017767	351.216	-0.647592	0.232462	-2.7841	0.00536768	0.0365081	ITGB1	574312
ENSMMUG00000008934	2173.59	0.358039	0.12869	2.78227	0.00539802	0.0366937	MARCKS	694077
ENSMMUG00000045195	372.294	0.625716	0.224896	2.78105	0.00541838	0.0368044	IFNGR1	100423877
ENSMMUG00000007760	353.625	0.636135	0.228634	2.78093	0.00542041	0.0368044	CEP70	716263
ENSMMUG00000020363	224.43	-0.749942	0.269716	-2.78021	0.0054324	0.0368651	LOC713490	713490
ENSMMUG00000015841	52.9736	0.98132	0.34281	2.77952	0.00544387	0.0369222	NA	NA
ENSMMUG00000020808	894.995	0.467043	0.168052	2.77925	0.00544852	0.0369329	CMAS	706604
ENSMMUG00000003399	1156.88	0.442374	0.159262	2.77773	0.00547407	0.0370707	ISCA1	693526
ENSMMUG00000004476	248.317	0.715626	0.257258	2.77767	0.005475	0.0370707	RBM27	707688
ENSMMUG00000011759	915.916	-0.465985	0.16774	-2.77722	0.0054826	0.0371014	SH3GLB2	716994
ENSMMUG00000015216	164.385	-0.806944	0.290991	-2.77515	0.00551759	0.0373172	FAM53B	694493
ENSMMUG00000012453	206.084	0.754455	0.271345	2.77418	0.00553406	0.0374076	LETMD1	694422
ENSMMUG00000014846	176.751	0.7861	0.282508	2.77381	0.00554033	0.037429	LRRC20	710594
ENSMMUG00000013901	545.012	0.550991	0.198697	2.77272	0.00555893	0.0375276	MAP4K3	713952
ENSMMUG00000023291	361.286	-0.642743	0.231691	-2.77259	0.00556115	0.0375276	COPE	719631
ENSMMUG00000017803	46.007	-0.907667	0.342638	-2.77213	0.0055691	0.0375603	ESRRA	722085
ENSMMUG00000042757	177.509	0.803633	0.288795	2.77168	0.0055767	0.0375905	GDPD1	711332
ENSMMUG00000007490	656.362	0.522938	0.188775	2.77002	0.00560527	0.0377409	PDE4B	699309
ENSMMUG00000021496	166.086	-0.819596	0.296416	-2.77008	0.00560433	0.0377409	KCNT1	721830
ENSMMUG00000017878	912.663	-0.466533	0.168446	-2.76885	0.00562544	0.0378528	TJP1	720550
ENSMMUG00000021716	113.587	-0.871057	0.315987	-2.7686	0.00562982	0.0378528	DPP9	695587
ENSMMUG00000013183	308.434	0.663548	0.23949	2.76851	0.00563131	0.0378528	NA	NA
ENSMMUG00000020077	1342.6	0.419436	0.151542	2.76788	0.00564226	0.0379053	GNL1	713303
ENSMMUG00000022312	588.372	0.543987	0.19662	2.76641	0.00566771	0.0380189	COPS4	693435
ENSMMUG00000016554	242.732	0.715603	0.258277	2.76655	0.00566529	0.0380189	SELENOF	712469
ENSMMUG00000007379	68.6443	0.957793	0.339085	2.76636	0.00566863	0.0380189	NA	NA
ENSMMUG00000003572	564.387	0.546197	0.197547	2.76462	0.00569885	0.0382004	NAMPT	698609
ENSMMUG00000014647	1039.79	0.440351	0.159468	2.7615	0.00575358	0.0385458	GPBP1	708322
ENSMMUG00000011027	1326.33	0.410808	0.148886	2.75933	0.00579194	0.0387812	OXCT1	696642
ENSMMUG00000018371	70.1055	-0.914825	0.337803	-2.75641	0.00584391	0.0391075	RALGAPA2	700311
ENSMMUG00000009734	1122.64	0.429188	0.155784	2.75515	0.00586658	0.0392374	BPTF	718812
ENSMMUG00000042657	55.1304	0.968652	0.342368	2.75461	0.00587619	0.0392799	CYB5D2	708196
ENSMMUG00000018630	59.1457	-0.915923	0.341522	-2.75422	0.00588323	0.0392969	SSPN	708482
ENSMMUG00000002191	29.0523	0.950923	0.328698	2.75411	0.00588524	0.0392969	OLR1	717596
ENSMMUG00000008273	1579.75	-0.392325	0.142454	-2.75364	0.00589358	0.039309	SMARCC2	709158
ENSMMUG00000006957	45.7372	-0.901378	0.342609	-2.75377	0.00589132	0.039309	UNG	706816
ENSMMUG00000004994	275.278	0.683884	0.248152	2.75301	0.00590496	0.0393631	STX7	709667
ENSMMUG00000017688	53.5763	-0.907365	0.342815	-2.75194	0.0059244	0.0394709	RCBTB2	705199
ENSMMUG00000004331	47.387	-0.903936	0.342786	-2.75065	0.00594768	0.0396041	FJX1	717833
ENSMMUG00000014796	303.467	0.662538	0.240759	2.74965	0.00596594	0.0397038	CEP57	699835
ENSMMUG00000021091	466.056	0.575126	0.209234	2.74817	0.00599298	0.0398618	COPS3	698461
ENSMMUG00000006871	324.243	-0.654675	0.238172	-2.7471	0.00601246	0.0399693	ARAP2	702115
ENSMMUG00000016999	1590.48	0.397106	0.144592	2.74647	0.00602401	0.040024	KIAA0232	710141
ENSMMUG00000047977	233.823	-0.734614	0.267527	-2.74574	0.00603746	0.0400692	INSIG1	718513
ENSMMUG00000017145	410.483	0.629668	0.229174	2.74589	0.00603467	0.0400692	CDC123	694239
ENSMMUG00000008376	573.778	0.556085	0.20259	2.74436	0.00606289	0.0402159	KIAA1217	705851
ENSMMUG00000016676	32.677	-0.84718	0.33593	-2.74364	0.00607629	0.0402825	OTX1	694175
ENSMMUG00000018306	882.375	0.461245	0.168188	2.74254	0.00609659	0.0403949	KIAA2026	717388
ENSMMUG00000001927	1121.41	0.426863	0.15568	2.74205	0.00610574	0.0404156	XRCC5	574279
ENSMMUG00000020939	359.174	-0.633901	0.231049	-2.74201	0.00610641	0.0404156	LPCAT4	696388
ENSMMUG00000021334	155.819	-0.815306	0.29786	-2.74183	0.0061098	0.0404158	EPHB1	717211
ENSMMUG00000006639	93.9886	0.897711	0.323901	2.74161	0.00611388	0.0404206	NIF3L1	700572
ENSMMUG00000008300	1176.91	0.423124	0.154382	2.74088	0.00612744	0.0404881	CAND1	716184
ENSMMUG00000012915	383.201	0.62268	0.227094	2.74054	0.00613376	0.0405077	TXNL1	695194
ENSMMUG00000016274	50.6867	-0.905265	0.342818	-2.74008	0.00614243	0.0405427	ARSA	716500
ENSMMUG00000018524	758.031	-0.489327	0.178565	-2.73938	0.00615546	0.0406065	GSTP1	721704
ENSMMUG00000018029	5552.46	0.291941	0.106647	2.73748	0.00619117	0.040639	APLP2	718819
ENSMMUG00000000426	3493.57	0.315976	0.115435	2.73733	0.00619408	0.040639	CX3CL1	574225
ENSMMUG00000009793	1238.02	0.427865	0.15623	2.73875	0.00616724	0.040639	CAB39	711166
ENSMMUG00000006661	882.449	0.460989	0.168402	2.73752	0.00619035	0.040639	SH3BP5	717439
ENSMMUG00000005103	489.655	-0.582352	0.212586	-2.73816	0.00617834	0.040639	MAN2A2	715720
ENSMMUG00000022140	581.733	-0.546728	0.199617	-2.73779	0.0061854	0.040639	NA	NA
ENSMMUG00000010988	370.634	-0.630012	0.229967	-2.73811	0.00617927	0.040639	MSANTD4	706055
ENSMMUG00000010633	296.907	0.66312	0.241969	2.73824	0.00617689	0.040639	PHF20	711122
ENSMMUG00000011987	268.48	0.69395	0.253169	2.73753	0.00619019	0.040639	MIGA1	710882
ENSMMUG00000022616	58.2265	0.954905	0.340945	2.73758	0.0061893	0.040639	TCEANC	711362
ENSMMUG00000005669	80.1941	-0.900089	0.333244	-2.73467	0.00624424	0.0409458	OPN3	707436
ENSMMUG00000022326	490.227	0.564025	0.206507	2.73078	0.00631841	0.0414096	GDAP1	697136
ENSMMUG00000021248	89.4053	-0.890936	0.329638	-2.73026	0.00632847	0.041453	SLC12A9	713119
ENSMMUG00000021278	74.2085	-0.902813	0.33614	-2.72753	0.00638098	0.0417743	FAM78A	715560
ENSMMUG00000041316	155.112	0.818023	0.298455	2.72698	0.00639164	0.0418213	NA	NA
ENSMMUG00000011271	446.617	0.586946	0.215248	2.72602	0.0064103	0.0419207	SLC9A6	710429
ENSMMUG00000005909	236.811	0.744196	0.272448	2.72481	0.00643381	0.0419906	CREBRF	703459
ENSMMUG00000017924	229.023	-0.725878	0.266334	-2.72476	0.00643491	0.0419906	DACT3	717588
ENSMMUG00000046614	43.0336	0.964552	0.342395	2.72481	0.00643393	0.0419906	NA	NA
ENSMMUG00000020993	24.4799	-0.762181	0.321545	-2.72524	0.00642538	0.0419906	CELSR1	718440
ENSMMUG00000015054	113.91	-0.856255	0.31575	-2.72348	0.00645974	0.0421298	ARAP1	718488
ENSMMUG00000010380	42.24	-0.878095	0.341458	-2.72301	0.00646902	0.0421675	ADCY10	698566
ENSMMUG00000001205	715.095	-0.496548	0.182352	-2.72203	0.00648822	0.0422698	TTC37	698247
ENSMMUG00000044304	57.0285	-0.90434	0.342016	-2.72132	0.00650224	0.0423154	AASS	694594
ENSMMUG00000023203	157.317	0.795333	0.291106	2.72132	0.00650216	0.0423154	VAMP4	704733
ENSMMUG00000016555	1284.77	-0.40905	0.150301	-2.72104	0.00650769	0.0423281	NCOA5	717054
ENSMMUG00000000544	30.5475	-0.822928	0.333082	-2.72016	0.00652495	0.0423715	NA	NA
ENSMMUG00000003429	383.453	0.614243	0.225703	2.72023	0.00652362	0.0423715	PMPCB	695711
ENSMMUG00000007310	774.689	0.477597	0.175561	2.72046	0.0065192	0.0423715	SLC25A12	695173
ENSMMUG00000000123	75.5392	-0.899258	0.33551	-2.71981	0.00653194	0.0423715	NHSL1	703448
ENSMMUG00000000966	88.6606	0.898986	0.326626	2.71992	0.00652973	0.0423715	TPX2	712961
ENSMMUG00000014397	3520.88	0.316597	0.116422	2.71945	0.00653913	0.0423954	NCKAP1	711124
ENSMMUG00000046253	242.195	0.718347	0.264088	2.71507	0.0066261	0.0429362	FAM200B	714235
ENSMMUG00000032251	522.441	-0.555076	0.20445	-2.71372	0.00665318	0.0430885	FBXO44	714585
ENSMMUG00000004901	255.424	-0.698245	0.257253	-2.71307	0.00666639	0.0431508	SEMA4A	718191
ENSMMUG00000018977	428.83	-0.591974	0.218109	-2.71269	0.00667388	0.043153	CKB	711167
ENSMMUG00000020055	196.901	0.751681	0.276363	2.71285	0.00667081	0.043153	NA	NA
ENSMMUG00000011273	84.2354	-0.889055	0.331379	-2.71247	0.00667833	0.0431586	ALG12	715172
ENSMMUG00000021372	38.8539	-0.857013	0.339308	-2.71226	0.00668263	0.0431633	NA	NA
ENSMMUG00000048696	131.915	0.835613	0.306253	2.71135	0.00670097	0.0432586	NA	NA
ENSMMUG00000013943	50.3181	-0.893633	0.342839	-2.7074	0.00678116	0.0437528	GDPD2	695687
ENSMMUG00000017371	129.645	-0.829548	0.307539	-2.70453	0.00684003	0.0441091	MCHR1	574232
ENSMMUG00000005356	128.302	-0.831229	0.308217	-2.70435	0.00684372	0.0441093	INTS8	700255
ENSMMUG00000004064	871.644	0.472061	0.174792	2.70069	0.00691964	0.0445748	ATP6V1H	693323
ENSMMUG00000011665	146.785	0.810253	0.298626	2.69987	0.00693664	0.0446604	MMAB	708973
ENSMMUG00000002676	393.706	0.9565	0.342722	2.69957	0.00694289	0.0446768	NA	NA
ENSMMUG00000012270	200.566	0.743168	0.274669	2.69907	0.00695341	0.0447207	RBM7	695401
ENSMMUG00000022742	345.664	-0.637643	0.236214	-2.69811	0.00697338	0.0448251	MAP1S	719196
ENSMMUG00000017033	85.9781	0.897201	0.328433	2.69759	0.00698444	0.0448723	LCP1	703429
ENSMMUG00000023604	532.781	0.538658	0.199725	2.69674	0.00700221	0.0449625	ARMCX1	704620
ENSMMUG00000002370	418.187	-0.591558	0.219278	-2.69631	0.00701122	0.0449964	ITGA6	697643
ENSMMUG00000002295	21.5162	-0.733972	0.316257	-2.69552	0.00702796	0.0450799	CRABP2	718579
ENSMMUG00000011292	753.624	0.479115	0.177898	2.69323	0.00707629	0.0453416	DCTN2	714948
ENSMMUG00000029350	223.691	0.713704	0.264531	2.6933	0.00707481	0.0453416	ERO1A	708329
ENSMMUG00000013565	243.151	-0.718274	0.266851	-2.69179	0.00710698	0.0455141	DNMT3A	694822
ENSMMUG00000002088	222.126	0.719011	0.266739	2.69041	0.00713642	0.0456784	SMU1	703656
ENSMMUG00000010420	456.04	0.565489	0.21021	2.6896	0.00715382	0.0457655	MKRN1	716752
ENSMMUG00000009106	369.398	0.607202	0.225707	2.68909	0.00716472	0.0458044	MIF	574298
ENSMMUG00000016453	100.046	0.880139	0.323828	2.68879	0.00717123	0.0458044	PSMD9	701174
ENSMMUG00000043580	322.619	0.635915	0.236352	2.68878	0.00717129	0.0458044	NA	NA
ENSMMUG00000001028	808.728	0.467605	0.173938	2.6884	0.00717959	0.045833	SNRK	715803
ENSMMUG00000000777	3573.58	-0.314025	0.116885	-2.68648	0.00722092	0.0460481	DST	100430705
ENSMMUG00000001472	526.961	0.537477	0.200043	2.68654	0.00721959	0.0460481	TIAL1	703249
ENSMMUG00000005660	624.88	0.507352	0.18895	2.68503	0.00725228	0.0462237	QRICH1	708204
ENSMMUG00000038415	376.642	-0.632223	0.235513	-2.68362	0.00728294	0.0463946	LOC709056	709056
ENSMMUG00000014461	228.011	0.706635	0.26304	2.68198	0.00731873	0.046598	BABAM2	702365
ENSMMUG00000004091	319.751	-0.644313	0.240197	-2.68103	0.00733965	0.0467065	TCF12	699626
ENSMMUG00000018384	187.309	0.759653	0.282988	2.676	0.00745062	0.0473599	SMAD1	574340
ENSMMUG00000012720	50.9532	0.941304	0.342558	2.67585	0.0074541	0.0473599	ZCWPW1	711911
ENSMMUG00000032674	23.6458	-0.749917	0.321165	-2.676	0.00745072	0.0473599	MIR770	100315353
ENSMMUG00000018232	344.787	0.617078	0.230544	2.67525	0.00746739	0.0474027	SESN1	700232
ENSMMUG00000029296	100.497	-0.858318	0.32295	-2.67519	0.00746871	0.0474027	PIGQ	696123
ENSMMUG00000001062	252.706	0.684181	0.255562	2.67367	0.0075027	0.0475934	EIF4B	700688
ENSMMUG00000023353	192.978	0.742266	0.277036	2.6724	0.007531	0.0477478	EFL1	713570
ENSMMUG00000044294	21.197	-0.726326	0.315771	-2.67183	0.00754397	0.0478049	NA	NA
ENSMMUG00000004362	53.5616	0.937346	0.342185	2.67106	0.00756122	0.047889	FCGR1A	714664
ENSMMUG00000023678	240.767	-0.765722	0.287382	-2.67062	0.00757119	0.0479271	PLEKHG5	703518
ENSMMUG00000013983	1650.47	-0.372337	0.13945	-2.66969	0.00759209	0.0479839	RUNDC3A	711855
ENSMMUG00000003962	252.543	0.680796	0.254683	2.66978	0.00759009	0.0479839	RRM1	717990
ENSMMUG00000013162	68.7994	0.915091	0.336805	2.66969	0.00759212	0.0479839	ENOX2	703816
ENSMMUG00000022891	1124.51	-0.424344	0.158927	-2.6695	0.00759631	0.0479853	DBN1	700375
ENSMMUG00000012658	728.404	0.489747	0.183554	2.66806	0.00762917	0.0481676	GPATCH8	715068
ENSMMUG00000005134	1070.53	-0.455895	0.170862	-2.66774	0.00763642	0.0481881	PCSK1	699742
ENSMMUG00000000289	841.499	-0.465538	0.174522	-2.66674	0.0076591	0.0482719	CACNB1	695864
ENSMMUG00000008817	224.673	0.704757	0.263834	2.66673	0.00765927	0.0482719	ZNF441	716945
ENSMMUG00000010462	130.568	-0.825656	0.310816	-2.66663	0.0076617	0.0482719	FAM98A	707327
ENSMMUG00000002381	249.824	-0.689442	0.25849	-2.66612	0.00767313	0.0482935	KMT2B	718835
ENSMMUG00000004645	169.44	0.792797	0.295962	2.66618	0.00767187	0.0482935	C5H4orf46	701469
ENSMMUG00000017626	614.239	0.509031	0.190978	2.66528	0.00769243	0.0483897	C14H11orf58	697690
ENSMMUG00000039412	115.295	-0.835955	0.314989	-2.66494	0.00770025	0.0484136	CHRM4	574195
ENSMMUG00000001197	209.728	-0.734307	0.275664	-2.66442	0.00771219	0.0484634	EGLN2	703083
ENSMMUG00000004400	90.4582	-0.866494	0.328255	-2.66348	0.00773375	0.0485736	NA	NA
ENSMMUG00000004811	1250.67	-0.413814	0.155371	-2.66292	0.00774669	0.0486295	EPN1	702956
ENSMMUG00000019926	1564.88	0.375192	0.140949	2.66203	0.00776719	0.0487328	CPEB4	704141
ENSMMUG00000018308	362.242	-0.615815	0.231566	-2.65803	0.00785993	0.0492891	DYNC2H1	704215
ENSMMUG00000004956	176.894	0.751835	0.282138	2.65696	0.00788485	0.0494196	RSRC1	704232
ENSMMUG00000021854	878.215	-0.459874	0.173057	-2.65664	0.0078923	0.0494407	COPA	719683
ENSMMUG00000020285	1856.81	0.358172	0.134865	2.65588	0.00791029	0.0495276	RAD21	700633
ENSMMUG00000005402	337.336	0.624375	0.235103	2.65407	0.00795262	0.049741	SNW1	641448
ENSMMUG00000016290	69.8402	-0.881226	0.337886	-2.65417	0.00795029	0.049741	WWC3	720812
ENSMMUG00000017496	1614.58	-0.382747	0.144222	-2.65353	0.00796554	0.0497702	MAPK8IP3	702388
ENSMMUG00000019859	168.965	-0.774062	0.292051	-2.6537	0.00796148	0.0497702	PRKG2	696308
ENSMMUG00000043141	57.4016	-0.882377	0.341838	-2.65257	0.00798824	0.0498862	NA	NA
ENSMMUG00000020572	1102.44	0.416119	0.15692	2.65192	0.0080036	0.0499562	KPNA3	706925
ENSMMUG00000014592	41.8467	-0.848625	0.340706	-2.65172	0.00800833	0.0499599	ZSWIM9	718557

## Sheet: p76liver
	baseMean	log2FoldChange	lfcSE	stat	pvalue	padj	symbol	entrez
ENSMMUG00000011177	11389.6	7.95829	0.391736	19.9325	2.1279e-88	2.32686e-84	SAA1	694944
ENSMMUG00000047391	3582.18	4.99289	0.348135	14.252	4.35619e-46	2.38175e-42	SRXN1	714997
ENSMMUG00000021862	4390.41	5.59685	0.391334	14.1493	1.8874e-45	6.87958e-42	PLA2G2A	704520
ENSMMUG00000015966	2816.02	-5.10814	0.369558	-13.6549	1.88784e-42	5.16089e-39	ADH6	707585
ENSMMUG00000008922	9468.51	4.54868	0.338708	13.3701	9.04568e-41	1.97829e-37	CRP	719454
ENSMMUG00000013098	753.645	5.35804	0.399829	13.1155	2.68457e-39	4.89262e-36	LOC706187	706187
ENSMMUG00000011218	101934	4.06866	0.334348	12.1251	7.7798e-34	1.21532e-30	SERPINA3	574106
ENSMMUG00000004226	956.476	-4.29843	0.383555	-10.9682	5.43535e-28	7.42944e-25	ACSM1	696498
ENSMMUG00000017960	11973.1	3.78292	0.345594	10.9025	1.12076e-27	1.26011e-24	SAA2	694827
ENSMMUG00000022941	1988.63	-3.89828	0.356703	-10.9	1.15236e-27	1.26011e-24	SLC22A7	699496
ENSMMUG00000044725	2481.28	-4.20241	0.400412	-10.528	6.41794e-26	5.84835e-23	SLCO1B3	574354
ENSMMUG00000044778	343.219	4.47265	0.41589	10.5345	5.9907e-26	5.84835e-23	S100A8	714740
ENSMMUG00000000665	936.532	-4.02424	0.392447	-10.1168	4.65213e-24	3.91315e-21	GBP7	694801
ENSMMUG00000008011	3336.22	-3.45257	0.347401	-9.95588	2.37699e-23	1.8566e-20	PON1	699355
ENSMMUG00000011059	6274.17	-3.73081	0.377676	-9.94234	2.72354e-23	1.98546e-20	ADH4	707367
ENSMMUG00000000404	1007.36	-3.68863	0.379385	-9.65449	4.70514e-22	3.21567e-19	LOC714004	714004
ENSMMUG00000006868	308.148	3.96597	0.415931	9.39147	5.91678e-21	3.80588e-18	S100A9	714690
ENSMMUG00000002768	584.567	-4.15082	0.429748	-9.35323	8.50075e-21	5.16421e-18	NREP	712463
ENSMMUG00000021764	441.934	7.10073	0.477872	9.29219	1.51152e-20	8.69918e-18	MMP10	701793
ENSMMUG00000046742	6738.34	-3.42169	0.370991	-9.27546	1.76851e-20	9.66933e-18	LOC100426406	100426406
ENSMMUG00000028683	2396.64	9.33087	0.449126	9.24637	2.3225e-20	1.20936e-17	ATP6	2846629
ENSMMUG00000012091	1238.25	3.26414	0.354923	9.15715	5.32836e-20	2.64844e-17	TXNRD1	701062
ENSMMUG00000002235	968.919	-4.17368	0.457355	-9.1055	8.58711e-20	4.08261e-17	IGF1	698444
ENSMMUG00000019684	1611.08	3.4241	0.383898	8.86513	7.64169e-19	3.48174e-16	NQO1	705635
ENSMMUG00000008080	401.659	-3.90095	0.424141	-8.82745	1.07088e-18	4.68403e-16	ABCG5	713610
ENSMMUG00000031267	359.193	-4.77116	0.458676	-8.73089	2.52669e-18	1.06267e-15	NA	NA
ENSMMUG00000019630	1208.33	-3.21837	0.376642	-8.54043	1.3372e-17	5.41564e-15	GSTM4	699923
ENSMMUG00000008081	522.496	-3.56236	0.41622	-8.4298	3.46242e-17	1.3522e-14	ABCG8	713676
ENSMMUG00000018598	435.452	-4.77841	0.484661	-8.36403	6.06126e-17	2.28551e-14	IGFALS	722493
ENSMMUG00000046054	342.766	-3.72907	0.432192	-8.29364	1.09831e-16	4.00334e-14	SEC14L4	715914
ENSMMUG00000045340	891.716	-5.91178	0.478794	-8.2096	2.21935e-16	7.82858e-14	CYP2C93	100534648
ENSMMUG00000000262	564.831	-3.26911	0.394987	-8.20063	2.39122e-16	8.17126e-14	UPB1	707752
ENSMMUG00000008015	65487.2	3.43067	0.417725	8.14469	3.80263e-16	1.26005e-13	LOC703984	703984
ENSMMUG00000012355	1582.39	-2.88662	0.356551	-8.10253	5.38287e-16	1.73123e-13	NA	NA
ENSMMUG00000007162	1681.48	-2.83913	0.352411	-8.06349	7.41479e-16	2.31659e-13	NA	NA
ENSMMUG00000006421	267.254	-4.0978	0.460575	-8.05586	7.89249e-16	2.39734e-13	ADCY1	697230
ENSMMUG00000022730	8936.42	-2.93272	0.366037	-8.05189	8.15247e-16	2.40939e-13	CYP3A7	100144394
ENSMMUG00000002654	1691.6	-2.8454	0.360041	-7.9141	2.49051e-15	7.16677e-13	CYP2D6	678691
ENSMMUG00000015542	2588.66	-2.85723	0.364893	-7.85412	4.02592e-15	1.12881e-12	CYP2C75	678686
ENSMMUG00000010322	827.169	2.8619	0.363622	7.83773	4.58762e-15	1.25414e-12	TXN	712587
ENSMMUG00000010137	311.421	3.23826	0.409671	7.83183	4.80834e-15	1.28242e-12	MCPH1	106999655
ENSMMUG00000003827	931299	-2.57113	0.333206	-7.73972	9.96344e-15	2.59405e-12	ALB	704892
ENSMMUG00000018738	4491.91	-2.61189	0.340142	-7.69725	1.39031e-14	3.53558e-12	ADH1A	707682
ENSMMUG00000004773	242.274	-3.8474	0.466872	-7.62078	2.52149e-14	6.26647e-12	TRPM5	705070
ENSMMUG00000011593	336.166	3.07398	0.400799	7.61101	2.71959e-14	6.60859e-12	RGCC	698962
ENSMMUG00000018010	102.329	4.78755	0.526983	7.60222	2.91084e-14	6.91957e-12	LOC706606	706606
ENSMMUG00000011633	2196.73	-2.66904	0.353603	-7.56319	3.93297e-14	9.15044e-12	KLKB1	696639
ENSMMUG00000017873	727.429	-2.88233	0.381379	-7.54043	4.68429e-14	1.06714e-11	SLC27A5	713713
ENSMMUG00000009558	282.638	3.20891	0.422354	7.51934	5.50539e-14	1.2286e-11	INPP5F	703808
ENSMMUG00000001879	283.766	-3.34315	0.433931	-7.48622	7.08843e-14	1.55024e-11	ANXA10	693439
ENSMMUG00000002916	398.937	3.49223	0.461955	7.44478	9.71057e-14	2.04202e-11	FLRT3	694694
ENSMMUG00000017238	274.916	-3.34657	0.436101	-7.44573	9.64097e-14	2.04202e-11	CHAD	702601
ENSMMUG00000008898	215.258	-3.809	0.469157	-7.43385	1.05482e-13	2.1763e-11	NA	NA
ENSMMUG00000010485	1623.05	-2.6054	0.353202	-7.38576	1.51582e-13	3.06953e-11	OAT	693970
ENSMMUG00000004148	231.299	-3.81102	0.477622	-7.36882	1.72144e-13	3.42254e-11	MAFB	712578
ENSMMUG00000007308	2709.72	-2.52346	0.344625	-7.33676	2.18832e-13	4.27308e-11	SERPINA6	701121
ENSMMUG00000017964	800.388	-2.88361	0.393909	-7.31912	2.49595e-13	4.78828e-11	PECR	695174
ENSMMUG00000017563	1334.31	-2.83973	0.390238	-7.29874	2.90482e-13	5.29404e-11	CETP	710267
ENSMMUG00000004744	438.916	2.83548	0.386208	7.3007	2.86281e-13	5.29404e-11	SH3KBP1	694764
ENSMMUG00000018862	843.215	-2.70461	0.370077	-7.30168	2.84198e-13	5.29404e-11	LOC721404	721404
ENSMMUG00000017567	44778.6	-2.49848	0.344358	-7.27995	3.33932e-13	5.98615e-11	AHSG	699348
ENSMMUG00000009076	2624.88	2.68306	0.368968	7.24307	4.38633e-13	7.73621e-11	PRG4	716849
ENSMMUG00000032143	361.524	-2.97057	0.41462	-7.08854	1.35532e-12	2.35244e-10	LOC709461	709461
ENSMMUG00000002692	1330.18	-2.62214	0.372529	-7.05172	1.76718e-12	3.0194e-10	TKFC	694117
ENSMMUG00000006394	2181.81	-2.60892	0.374719	-6.98643	2.81973e-12	4.72905e-10	CYP2A24	678689
ENSMMUG00000017210	763.561	-2.59791	0.371606	-6.98472	2.85429e-12	4.72905e-10	SARDH	713289
ENSMMUG00000032465	738.634	-2.8233	0.4079	-6.92927	4.23006e-12	6.90384e-10	CFP	707386
ENSMMUG00000021515	1285.7	-2.47265	0.358119	-6.9117	4.78891e-12	7.62035e-10	EPHX2	712926
ENSMMUG00000046274	1075.75	-2.5784	0.373508	-6.91112	4.80845e-12	7.62035e-10	CYP2A26	702954
ENSMMUG00000002945	889.021	2.78668	0.401623	6.89616	5.34256e-12	8.34584e-10	FILIP1L	699594
ENSMMUG00000002268	1063.9	-2.45503	0.361456	-6.79617	1.07434e-11	1.65464e-09	AFMID	715153
ENSMMUG00000018360	1404.34	2.40504	0.353111	6.79093	1.11414e-11	1.6921e-09	RCN1	696800
ENSMMUG00000004719	684.415	2.47665	0.368603	6.69388	2.17334e-11	3.25555e-09	GARS	697526
ENSMMUG00000003717	474.726	2.5758	0.383275	6.68871	2.2514e-11	3.28518e-09	PRSS23	704537
ENSMMUG00000004975	405.287	-2.71298	0.403524	-6.68666	2.28325e-11	3.28518e-09	AGMO	709963
ENSMMUG00000018349	202.681	2.95734	0.437366	6.68722	2.27446e-11	3.28518e-09	NA	NA
ENSMMUG00000022906	478.483	-2.76738	0.415453	-6.64586	3.01444e-11	4.28089e-09	VCAM1	712036
ENSMMUG00000014940	1619.46	2.32028	0.348947	6.63148	3.32328e-11	4.65898e-09	PNRC1	700362
ENSMMUG00000019457	1032.8	2.36948	0.3568	6.62066	3.57608e-11	4.94993e-09	EZR	704716
ENSMMUG00000010896	1180.57	-2.37096	0.358587	-6.61837	3.6319e-11	4.96435e-09	NA	NA
ENSMMUG00000013219	301.746	2.70715	0.407174	6.6035	4.01571e-11	5.39314e-09	SLC50A1	717424
ENSMMUG00000020184	400.728	-2.69215	0.405671	-6.60245	4.04424e-11	5.39314e-09	CPVL	697111
ENSMMUG00000041962	913.306	-2.404	0.365082	-6.58707	4.48597e-11	5.91014e-09	ABCC6	717875
ENSMMUG00000030046	556.078	-2.52452	0.383095	-6.57694	4.80223e-11	6.25147e-09	FNIP2	100430357
ENSMMUG00000009238	91.3699	3.44127	0.506379	6.56549	5.18615e-11	6.67183e-09	IL1RL1	711893
ENSMMUG00000004197	712.715	-2.43401	0.37286	-6.52475	6.81161e-11	8.66104e-09	UROC1	716511
ENSMMUG00000041525	317.527	2.70718	0.413072	6.50695	7.66936e-11	9.6396e-09	NA	NA
ENSMMUG00000042698	7677.84	2.21594	0.341873	6.46655	1.00263e-10	1.23188e-08	FGL1	710903
ENSMMUG00000021017	390.057	2.53739	0.390313	6.46789	9.93815e-11	1.23188e-08	AGK	694070
ENSMMUG00000009690	209.733	2.83729	0.434556	6.46402	1.01958e-10	1.23879e-08	ARNTL	700464
ENSMMUG00000021303	207050	2.18848	0.342172	6.38093	1.76013e-10	2.11506e-08	NA	NA
ENSMMUG00000021304	195200	2.18041	0.341971	6.36123	2.00141e-10	2.37885e-08	FGG	698363
ENSMMUG00000018930	169.313	-3.04509	0.469584	-6.26087	3.82833e-10	4.50138e-08	PER2	696476
ENSMMUG00000008584	265.081	-2.73868	0.433307	-6.25499	3.97535e-10	4.62451e-08	SLCO1A2	705434
ENSMMUG00000018909	3316.61	-2.28798	0.36931	-6.21707	5.06514e-10	5.83024e-08	FETUB	699226
ENSMMUG00000000256	445.486	-2.4347	0.393109	-6.17826	6.48106e-10	7.38233e-08	GCGR	714542
ENSMMUG00000001248	67.3651	3.39136	0.53314	6.06412	1.32681e-09	1.49574e-07	F13A1	711264
ENSMMUG00000013513	1330.08	-2.14847	0.355385	-6.05376	1.41504e-09	1.57858e-07	SHBG	716004
ENSMMUG00000039030	506.568	2.30915	0.380027	6.05216	1.42917e-09	1.57858e-07	GSR	100425521
ENSMMUG00000007153	424.964	2.33579	0.385567	6.03195	1.61998e-09	1.75391e-07	SYNJ2	705639
ENSMMUG00000022881	221.713	2.59636	0.426948	6.03213	1.61808e-09	1.75391e-07	RPL22L1	695815
ENSMMUG00000003702	899.82	-2.18802	0.363712	-6.02005	1.74363e-09	1.86927e-07	EIF4A2	707775
ENSMMUG00000000458	369.391	2.41145	0.398609	6.01808	1.76503e-09	1.87385e-07	RBPMS	694363
ENSMMUG00000047154	1809.63	-2.12395	0.354837	-5.99705	2.00934e-09	2.1127e-07	COMT	712548
ENSMMUG00000014385	9898.21	-2.10714	0.353407	-5.98027	2.22765e-09	2.31994e-07	SLC2A2	695538
ENSMMUG00000010813	433.354	2.36095	0.393908	5.96492	2.44751e-09	2.52486e-07	GTPBP4	709873
ENSMMUG00000001641	152.278	-2.99037	0.484159	-5.96249	2.4843e-09	2.53886e-07	NAPRT	708992
ENSMMUG00000040764	184.405	-3.14193	0.516625	-5.95911	2.53619e-09	2.5549e-07	LOC100424103	100424103
ENSMMUG00000044500	135.153	-3.12993	0.496874	-5.95843	2.54672e-09	2.5549e-07	HYAL3	106996913
ENSMMUG00000023029	716.389	2.25968	0.377954	5.95628	2.58039e-09	2.56514e-07	PGD	107000661
ENSMMUG00000019835	1218.46	-2.12962	0.358717	-5.94482	2.76768e-09	2.72654e-07	CD5L	718856
ENSMMUG00000021389	1655.66	-2.51704	0.427842	-5.93463	2.94514e-09	2.87545e-07	PDK4	698726
ENSMMUG00000022463	233.503	-2.63066	0.439573	-5.92435	3.13533e-09	3.03405e-07	CD209	574211
ENSMMUG00000009454	1671.71	-2.10019	0.35713	-5.89182	3.81976e-09	3.66396e-07	LOC699486	699486
ENSMMUG00000039279	6829.72	-1.98254	0.337429	-5.88779	3.91405e-09	3.72175e-07	GSTA1	709232
ENSMMUG00000013014	602.378	2.67994	0.45159	5.87427	4.24702e-09	4.00355e-07	IL1RN	701658
ENSMMUG00000006971	460.404	2.24759	0.383163	5.84247	5.14321e-09	4.80692e-07	FKBP11	708598
ENSMMUG00000010761	2018.06	-2.02463	0.347283	-5.83983	5.22547e-09	4.84241e-07	DPYS	695342
ENSMMUG00000021082	192.663	2.59945	0.441107	5.83734	5.30422e-09	4.87409e-07	KCNT2	711399
ENSMMUG00000019604	304.111	-2.42484	0.413945	-5.82967	5.55355e-09	5.06067e-07	ENTPD8	704424
ENSMMUG00000023282	10059.1	2.00759	0.344555	5.81368	6.11129e-09	5.43308e-07	AKR1C1	711198
ENSMMUG00000001375	1733.49	2.07769	0.35639	5.81439	6.08551e-09	5.43308e-07	RETREG1	717983
ENSMMUG00000001947	1370.91	-2.07421	0.357175	-5.81629	6.01665e-09	5.43308e-07	LECT2	712424
ENSMMUG00000002218	77.9088	3.14029	0.523635	5.80108	6.58877e-09	5.74463e-07	RAP1GAP	717830
ENSMMUG00000002947	379.982	-2.40625	0.414211	-5.79898	6.67186e-09	5.74463e-07	PCOLCE	712496
ENSMMUG00000004439	306.416	2.53157	0.43302	5.79915	6.66503e-09	5.74463e-07	NA	NA
ENSMMUG00000020903	186.467	-2.67084	0.453311	-5.80043	6.6147e-09	5.74463e-07	CXCL10	574243
ENSMMUG00000012005	139.428	-3.53872	0.530777	-5.74874	8.99119e-09	7.68115e-07	GRM2	700214
ENSMMUG00000020435	6971.32	-2.27134	0.398887	-5.73011	1.00367e-08	8.44244e-07	AOC1	714112
ENSMMUG00000011556	524.165	-2.32619	0.406232	-5.73077	9.99752e-09	8.44244e-07	CSF1R	711512
ENSMMUG00000006907	494.119	-5.81981	0.488464	-5.70768	1.14524e-08	9.55973e-07	UGT3A1	700115
ENSMMUG00000011634	1157.75	-2.03364	0.356884	-5.70534	1.1611e-08	9.6036e-07	F11	702117
ENSMMUG00000015685	110.269	-3.17087	0.510151	-5.70432	1.16806e-08	9.6036e-07	ZNF804B	704561
ENSMMUG00000038082	280.538	2.32875	0.407096	5.6886	1.28088e-08	1.04525e-06	NA	NA
ENSMMUG00000007659	703.794	2.12934	0.373578	5.68081	1.34059e-08	1.08588e-06	XPOT	717375
ENSMMUG00000021302	214966	1.92129	0.337917	5.67456	1.39043e-08	1.11797e-06	FGB	698487
ENSMMUG00000001664	3375.75	-2.13012	0.378097	-5.65573	1.55186e-08	1.23866e-06	LOC709031	709031
ENSMMUG00000016745	582.122	-2.14543	0.379495	-5.65319	1.57499e-08	1.24801e-06	ACSM3	696622
ENSMMUG00000006616	676.125	2.08445	0.367685	5.65194	1.58648e-08	1.24807e-06	NEDD4L	700282
ENSMMUG00000043026	287.464	-2.41374	0.425417	-5.65034	1.60132e-08	1.25074e-06	LOC719317	719317
ENSMMUG00000011636	752.229	-2.53934	0.455272	-5.637	1.73035e-08	1.34194e-06	UPP2	698067
ENSMMUG00000018391	269.953	2.31863	0.409686	5.62728	1.83072e-08	1.40978e-06	RPL39	100423472
ENSMMUG00000020747	2567.09	-1.9377	0.346274	-5.60631	2.0669e-08	1.58053e-06	NDRG2	706990
ENSMMUG00000019425	425.11	2.16569	0.385222	5.59991	2.14465e-08	1.62859e-06	DNAJC12	695795
ENSMMUG00000000151	959.864	-2.02275	0.361823	-5.59628	2.19004e-08	1.6516e-06	TMPRSS6	696094
ENSMMUG00000008684	1933.63	2.19473	0.390722	5.5932	2.22921e-08	1.66962e-06	GCLC	710508
ENSMMUG00000014828	313.305	-2.38461	0.425586	-5.58892	2.28484e-08	1.69964e-06	HSPG2	707213
ENSMMUG00000001951	100.157	2.94078	0.515545	5.56365	2.64183e-08	1.95192e-06	SLC25A48	712219
ENSMMUG00000009145	192.352	-2.5857	0.461016	-5.55081	2.84355e-08	2.08686e-06	AXL	706123
ENSMMUG00000000240	279.511	-2.34268	0.421334	-5.53702	3.07667e-08	2.24289e-06	NA	NA
ENSMMUG00000012321	38406	-1.92629	0.349763	-5.52257	3.3407e-08	2.41924e-06	FN1	613269
ENSMMUG00000000476	5431.47	-2.04285	0.372332	-5.50684	3.6533e-08	2.62822e-06	FMO5	709691
ENSMMUG00000046449	5451.63	-1.95185	0.357321	-5.47763	4.31063e-08	3.08083e-06	ANGPTL3	695499
ENSMMUG00000011711	837.43	1.99239	0.362899	5.47525	4.36898e-08	3.10226e-06	CD55	714370
ENSMMUG00000002200	487.594	-2.211	0.404566	-5.4686	4.53603e-08	3.2001e-06	PLPP3	715993
ENSMMUG00000009097	103.359	-2.97913	0.511062	-5.463	4.68165e-08	3.28166e-06	MMP11	699067
ENSMMUG00000006431	107.042	-3.19649	0.53069	-5.43483	5.48479e-08	3.82014e-06	CAPN12	693804
ENSMMUG00000006952	337.255	-2.20409	0.404967	-5.43036	5.62391e-08	3.88906e-06	PTPRD	714954
ENSMMUG00000031944	1384.76	2.13135	0.390932	5.42938	5.65487e-08	3.88906e-06	NA	NA
ENSMMUG00000012181	343.46	-2.29221	0.421877	-5.42785	5.70377e-08	3.89817e-06	NA	NA
ENSMMUG00000000047	4880.75	1.85646	0.341441	5.42639	5.75045e-08	3.90566e-06	SULT2A1	717600
ENSMMUG00000016971	692.981	-2.01764	0.372204	-5.42414	5.82356e-08	3.9309e-06	GLYCTK	697521
ENSMMUG00000039855	123.79	-2.73563	0.490605	-5.41191	6.23565e-08	4.18324e-06	NA	NA
ENSMMUG00000006393	152.225	-2.57044	0.468154	-5.40043	6.64813e-08	4.43276e-06	NA	NA
ENSMMUG00000041727	306.704	-2.43239	0.450861	-5.39871	6.71219e-08	4.44835e-06	LOC106997853	106997853
ENSMMUG00000004586	867.609	-2.00969	0.372978	-5.39562	6.82868e-08	4.49829e-06	ORMDL3	699154
ENSMMUG00000012324	60.7571	3.02269	0.539341	5.39237	6.95332e-08	4.55297e-06	LOC713150	713150
ENSMMUG00000020678	787.473	-2.0252	0.376733	-5.38261	7.34152e-08	4.77854e-06	SYNPO	711221
ENSMMUG00000009120	36.1982	3.64975	0.577821	5.38135	7.3931e-08	4.78364e-06	MOV10L1	720612
ENSMMUG00000002676	1034.4	1.91695	0.356285	5.3674	7.9878e-08	5.13803e-06	NA	NA
ENSMMUG00000000222	1573.97	1.75312	0.526568	5.35908	8.36451e-08	5.34888e-06	CGA	697859
ENSMMUG00000029123	1393.07	2.06614	0.385568	5.33848	9.37285e-08	5.95885e-06	NA	NA
ENSMMUG00000000327	1740.96	-1.91887	0.361183	-5.32388	1.01576e-07	6.42045e-06	FADS2	719037
ENSMMUG00000016770	928.993	-1.9509	0.367726	-5.31235	1.08221e-07	6.80116e-06	SLC13A1	695320
ENSMMUG00000016164	400.728	2.47417	0.462249	5.29539	1.18763e-07	7.421e-06	TMED3	711993
ENSMMUG00000018587	496.359	-2.21022	0.419107	-5.28557	1.25312e-07	7.78572e-06	ABCA8	693289
ENSMMUG00000030144	18085.8	-1.87764	0.356348	-5.28434	1.26157e-07	7.79395e-06	SELENOP	698917
ENSMMUG00000014295	115.159	-2.89485	0.528702	-5.28029	1.28978e-07	7.92348e-06	ASPG	701755
ENSMMUG00000005668	754.863	-2.00649	0.38075	-5.2773	1.31105e-07	8.0091e-06	KMO	707314
ENSMMUG00000019359	101.312	2.71087	0.504232	5.26972	1.36632e-07	8.25451e-06	STRIP2	701573
ENSMMUG00000008177	316.527	2.20153	0.415338	5.27056	1.36011e-07	8.25451e-06	PLA2G12A	697726
ENSMMUG00000014983	7308.26	-1.97456	0.376561	-5.26416	1.4083e-07	8.46143e-06	ANPEP	701117
ENSMMUG00000004504	394.243	2.09208	0.397111	5.24543	1.55921e-07	9.31692e-06	KITLG	574254
ENSMMUG00000005856	6830.93	-1.77374	0.339322	-5.23752	1.62752e-07	9.67223e-06	GATM	713306
ENSMMUG00000010997	219.179	2.25248	0.42753	5.23318	1.66615e-07	9.84827e-06	CYFIP2	714984
ENSMMUG00000003031	1530.13	-1.82756	0.350815	-5.21723	1.8162e-07	1.06775e-05	PGLYRP2	718287
ENSMMUG00000005569	747.779	-1.92529	0.369993	-5.20828	1.90595e-07	1.11452e-05	LOC715716	715716
ENSMMUG00000040879	518.967	-2.22475	0.43037	-5.18966	2.10681e-07	1.22542e-05	HSD11B1	574322
ENSMMUG00000000141	944.656	1.87505	0.361267	5.17718	2.25259e-07	1.30328e-05	CDC37L1	694831
ENSMMUG00000043801	273.406	-2.21042	0.42616	-5.17437	2.28684e-07	1.31614e-05	CXCL9	574336
ENSMMUG00000005895	967.398	1.86711	0.360897	5.16066	2.46074e-07	1.40881e-05	NUCB2	697084
ENSMMUG00000001940	1550.36	1.79621	0.348678	5.14085	2.73496e-07	1.55252e-05	NME1	100533956
ENSMMUG00000006891	1675.46	-1.9463	0.379773	-5.1405	2.74015e-07	1.55252e-05	LOC715583	715583
ENSMMUG00000021887	30.6822	3.37233	0.579721	5.13096	2.8827e-07	1.62486e-05	S100P	710510
ENSMMUG00000028947	484.907	-2.2066	0.43191	-5.12799	2.92854e-07	1.64224e-05	CFD	721138
ENSMMUG00000044103	50.893	3.04609	0.565012	5.10873	3.24326e-07	1.80944e-05	NA	NA
ENSMMUG00000000337	4411.16	-1.73464	0.340467	-5.10416	3.32271e-07	1.83504e-05	UGT2B33	574147
ENSMMUG00000022160	117.39	-2.64743	0.507525	-5.10481	3.31118e-07	1.83504e-05	DBP	106994813
ENSMMUG00000003273	323.86	-2.33372	0.45932	-5.1016	3.36787e-07	1.85063e-05	BCAM	714568
ENSMMUG00000038920	398.623	-2.0134	0.394876	-5.09588	3.47122e-07	1.89789e-05	CEACAM1	708200
ENSMMUG00000031024	3462.34	1.86799	0.365745	5.09354	3.51439e-07	1.91193e-05	LDHA	694309
ENSMMUG00000046929	1466.23	-1.80036	0.354503	-5.08655	3.64635e-07	1.9739e-05	MBL2	702652
ENSMMUG00000020027	81.7951	2.6352	0.507967	5.08134	3.74788e-07	2.01887e-05	LOC694418	694418
ENSMMUG00000005221	91.0437	-2.82601	0.528083	-5.06158	4.15804e-07	2.22883e-05	TEF	707009
ENSMMUG00000012138	280.954	-2.24007	0.442718	-5.0595	4.20349e-07	2.2422e-05	RORC	717052
ENSMMUG00000041662	93.5802	-2.72658	0.516756	-5.05209	4.37011e-07	2.31977e-05	NA	NA
ENSMMUG00000013272	217.221	-2.22722	0.440048	-5.04075	4.63714e-07	2.44962e-05	GFRA3	714050
ENSMMUG00000020156	91.5991	-2.70011	0.517591	-5.00006	5.7314e-07	3.01312e-05	CD1D	613268
ENSMMUG00000004408	695.578	1.87111	0.373271	4.99825	5.78529e-07	3.0269e-05	SEC11C	696739
ENSMMUG00000002701	97.2031	-2.61959	0.509632	-4.97582	6.49706e-07	3.38311e-05	PLA2G6	700184
ENSMMUG00000000244	3349.01	-1.76009	0.354706	-4.97315	6.58735e-07	3.41387e-05	F13B	711237
ENSMMUG00000019932	101.137	2.46236	0.48846	4.96567	6.84627e-07	3.53132e-05	IRAK2	698091
ENSMMUG00000006816	364.307	-1.97689	0.399284	-4.94783	7.50463e-07	3.85273e-05	TRANK1	699295
ENSMMUG00000045550	77.9169	-3.02702	0.538754	-4.92404	8.47765e-07	4.33192e-05	PLA2G2D	704735
ENSMMUG00000001892	2251.39	1.75593	0.356389	4.9159	8.83759e-07	4.49484e-05	UGDH	699500
ENSMMUG00000013256	1468.5	1.7665	0.360256	4.8919	9.98666e-07	5.05574e-05	LOC697564	697564
ENSMMUG00000010257	497.706	1.85674	0.378941	4.8849	1.0348e-06	5.20673e-05	SLC5A6	699074
ENSMMUG00000012467	41.9575	2.95941	0.570429	4.88429	1.03801e-06	5.20673e-05	FAM227A	701058
ENSMMUG00000009009	399.083	-1.92707	0.394563	-4.883	1.04482e-06	5.21696e-05	BMPR2	704088
ENSMMUG00000004122	74.9361	2.56188	0.513952	4.87942	1.06398e-06	5.28846e-05	MAPT	574327
ENSMMUG00000039301	1143.64	-1.78401	0.36849	-4.85025	1.23305e-06	6.10109e-05	STARD10	718503
ENSMMUG00000023097	11087.1	-1.6228	0.335905	-4.83974	1.30012e-06	6.40399e-05	HMGCS2	713541
ENSMMUG00000018910	64651.6	-1.60951	0.333551	-4.83409	1.33758e-06	6.55892e-05	HRG	699100
ENSMMUG00000037734	391.665	1.88092	0.390255	4.80274	1.5651e-06	7.64035e-05	TOR1AIP2	716691
ENSMMUG00000020798	145.169	-2.27019	0.469122	-4.7985	1.59856e-06	7.76901e-05	LTBP4	100430897
ENSMMUG00000013535	1856.67	-1.66465	0.34866	-4.78184	1.73695e-06	8.40424e-05	SHMT1	701186
ENSMMUG00000007086	6168.16	2.02708	0.421739	4.77893	1.76233e-06	8.48945e-05	NNMT	695185
ENSMMUG00000017445	130.908	-3.7351	0.539269	-4.77196	1.82438e-06	8.74984e-05	NA	NA
ENSMMUG00000000958	1433	-1.67471	0.351671	-4.76892	1.8522e-06	8.84447e-05	AKR1C2	711360
ENSMMUG00000004188	590.385	1.87299	0.391414	4.76788	1.86178e-06	8.85156e-05	ACSL4	704908
ENSMMUG00000044627	240.446	2.01749	0.422019	4.75414	1.99291e-06	9.43397e-05	RASSF9	700404
ENSMMUG00000044812	261.74	1.9604	0.412094	4.73454	2.19557e-06	0.000103485	VPS37A	710187
ENSMMUG00000048420	683.892	-1.79549	0.38062	-4.72373	2.31559e-06	0.000108674	RELN	696372
ENSMMUG00000012249	935.909	-1.89682	0.403265	-4.72065	2.35097e-06	0.000109863	OAF	705932
ENSMMUG00000021514	115.091	-2.32864	0.489267	-4.69784	2.62929e-06	0.000122346	CHRNA2	712868
ENSMMUG00000007842	188.74	-2.37518	0.512238	-4.69413	2.67748e-06	0.00012406	RAB30	701550
ENSMMUG00000023256	122.745	2.2164	0.467522	4.69166	2.70992e-06	0.000124508	LEF1	695776
ENSMMUG00000044491	112.011	-2.34323	0.492614	-4.6919	2.70679e-06	0.000124508	NA	NA
ENSMMUG00000009318	223.676	-2.13401	0.455418	-4.68586	2.78781e-06	0.000127551	BCL9L	100428938
ENSMMUG00000002827	540.327	-1.83653	0.392574	-4.68417	2.811e-06	0.000128076	LOC693357	693357
ENSMMUG00000021286	980.335	-1.68223	0.362311	-4.6492	3.33222e-06	0.000151194	NA	NA
ENSMMUG00000001630	456.11	-1.861	0.400895	-4.64731	3.3629e-06	0.000151956	DKK2	694869
ENSMMUG00000002453	581.978	-1.77169	0.382266	-4.63942	3.49387e-06	0.000157224	CRY2	715000
ENSMMUG00000045034	5189.57	-1.65259	0.357503	-4.63353	3.59479e-06	0.000161102	LOC100430319	100430319
ENSMMUG00000001097	1351.7	-1.6437	0.355772	-4.62702	3.70961e-06	0.00016557	GSTZ1	705723
ENSMMUG00000005422	1830.96	-1.86272	0.405502	-4.61571	3.91752e-06	0.000174138	AKR1D1	709863
ENSMMUG00000007680	419.306	1.80671	0.390688	4.60874	4.05116e-06	0.00017935	NMT2	703394
ENSMMUG00000047850	28326.7	-1.54269	0.335516	-4.60602	4.10441e-06	0.000180975	ADH1B	707908
ENSMMUG00000040666	2508.41	-1.4047	0.569124	-4.60322	4.15999e-06	0.000181958	GSTA2	709037
ENSMMUG00000008793	183.069	2.04653	0.441397	4.60404	4.14377e-06	0.000181958	SPP1	704930
ENSMMUG00000017962	365.096	-2.0668	0.45141	-4.60154	4.19378e-06	0.000182705	LOC100424965	100424965
ENSMMUG00000008899	195.262	-2.11684	0.460602	-4.59154	4.3998e-06	0.00019092	CLSTN3	715119
ENSMMUG00000031542	126.914	-2.21604	0.478804	-4.58819	4.47096e-06	0.000193241	IGSF8	720186
ENSMMUG00000009394	123.358	-2.2254	0.480744	-4.58588	4.52084e-06	0.000194627	SESN3	699329
ENSMMUG00000011265	504.855	-1.95921	0.43163	-4.55877	5.14529e-06	0.000220642	MKNK2	721436
ENSMMUG00000003071	707.605	-1.79361	0.394475	-4.5572	5.18401e-06	0.000221434	MBNL3	706102
ENSMMUG00000022086	29.2535	2.90075	0.578555	4.53835	5.66965e-06	0.000241034	ACTA1	100426612
ENSMMUG00000022469	1167.07	1.6276	0.357934	4.53771	5.68695e-06	0.000241034	YBX3	722347
ENSMMUG00000041441	453.777	-1.77856	0.392527	-4.53432	5.77898e-06	0.000243989	LRRC3	712418
ENSMMUG00000001976	336.395	-1.85076	0.408493	-4.53124	5.8638e-06	0.000246618	NR1I2	574226
ENSMMUG00000002579	681.131	-1.8886	0.418708	-4.52906	5.92459e-06	0.00024822	SLC17A4	694213
ENSMMUG00000037639	3124.43	-1.71505	0.380155	-4.52621	6.00504e-06	0.00025063	LOC714514	714514
ENSMMUG00000003405	35.7221	2.7186	0.570777	4.51586	6.30612e-06	0.000262196	MMP7	703072
ENSMMUG00000044223	20.6847	2.71709	0.575898	4.51258	6.40443e-06	0.000265274	NA	NA
ENSMMUG00000040181	729.769	1.65555	0.366122	4.51139	6.44041e-06	0.000265758	DNAJB11	699482
ENSMMUG00000018148	750.275	1.64202	0.363832	4.50306	6.69818e-06	0.000274974	CDC42EP4	696227
ENSMMUG00000038157	165.741	-2.05881	0.455488	-4.50256	6.71405e-06	0.000274974	CCL21	574183
ENSMMUG00000019746	595.231	1.68131	0.372966	4.49646	6.90941e-06	0.000281919	YARS	709003
ENSMMUG00000015125	737.786	-1.65018	0.367568	-4.49412	6.98567e-06	0.000283971	PBLD	694885
ENSMMUG00000007386	446.45	-1.77736	0.397285	-4.4781	7.53114e-06	0.000305011	LIFR	694139
ENSMMUG00000003634	193.113	-1.97121	0.439912	-4.46904	7.85721e-06	0.000317043	DDX60L	693749
ENSMMUG00000005916	170.449	-2.06972	0.462572	-4.46426	8.03474e-06	0.000323014	SLC6A11	696741
ENSMMUG00000006795	1723.91	-1.56353	0.351096	-4.46008	8.19306e-06	0.000328172	DMGDH	709237
ENSMMUG00000002435	818.732	-1.63564	0.368333	-4.44633	8.73502e-06	0.000348604	CPED1	693940
ENSMMUG00000043691	484.934	-2.01577	0.457068	-4.44527	8.77797e-06	0.000349044	PPP1R3B	699128
ENSMMUG00000011317	109.747	2.14173	0.47894	4.42146	9.80348e-06	0.00038841	RAB3D	714222
ENSMMUG00000015360	187.461	1.95557	0.440685	4.40841	1.04132e-05	0.000411078	MCM4	714686
ENSMMUG00000011027	69.0337	2.32858	0.518585	4.40233	1.07093e-05	0.000421245	OXCT1	696642
ENSMMUG00000013024	694.622	1.61778	0.366891	4.3994	1.08553e-05	0.000425457	NA	NA
ENSMMUG00000009589	668.496	-1.63579	0.372437	-4.39673	1.09895e-05	0.000429181	GAA	712054
ENSMMUG00000021765	576.231	-1.71925	0.39194	-4.39354	1.11521e-05	0.000433979	GALK1	703873
ENSMMUG00000032421	149.383	2.01129	0.454248	4.39267	1.11967e-05	0.000434171	NA	NA
ENSMMUG00000021138	32.0433	3.3068	0.578566	4.38587	1.15522e-05	0.000446373	NA	NA
ENSMMUG00000014773	548.14	-1.87955	0.431451	-4.37677	1.2045e-05	0.000463774	LOC709132	709132
ENSMMUG00000003386	915.316	1.56993	0.358687	4.36808	1.25345e-05	0.000479246	LRRFIP1	704379
ENSMMUG00000021327	126.331	2.06049	0.46721	4.36863	1.25027e-05	0.000479246	PIGH	710780
ENSMMUG00000030412	191.028	-2.05353	0.471349	-4.36386	1.27787e-05	0.000486881	HS6ST1	715479
ENSMMUG00000029771	62.4017	-2.79255	0.555901	-4.36163	1.29097e-05	0.000490167	NA	NA
ENSMMUG00000013202	125.158	-2.14734	0.490944	-4.35663	1.32081e-05	0.000499762	CD4	713807
ENSMMUG00000030145	190.743	-2.07964	0.4794	-4.35228	1.34732e-05	0.000508032	CCDC152	698116
ENSMMUG00000011384	156.733	2.20614	0.499665	4.35138	1.35281e-05	0.000508351	RBM24	703328
ENSMMUG00000017529	188.126	-1.9304	0.442792	-4.3501	1.36076e-05	0.000509585	ARRB1	695250
ENSMMUG00000012609	189.001	-1.96534	0.451496	-4.34752	1.37685e-05	0.000511817	ROBO2	719197
ENSMMUG00000009513	398.565	-1.74802	0.40249	-4.34691	1.38067e-05	0.000511817	NYNRIN	714837
ENSMMUG00000023669	92.1285	2.1838	0.49543	4.3469	1.38076e-05	0.000511817	MAD2L2	714527
ENSMMUG00000017492	1146.6	1.54026	0.353751	4.34595	1.38675e-05	0.0005123	ZNF22	706208
ENSMMUG00000017242	84.3602	-2.27382	0.514939	-4.34484	1.39375e-05	0.000513152	MYCBPAP	705880
ENSMMUG00000002350	534.701	-1.77395	0.409468	-4.34328	1.40369e-05	0.000515079	IFI44	106999327
ENSMMUG00000003611	1177.91	1.90673	0.437717	4.32786	1.50568e-05	0.000550658	LDLR	574283
ENSMMUG00000001005	558.067	1.69284	0.390124	4.32538	1.52267e-05	0.000555012	DDX21	712432
ENSMMUG00000017137	226.496	-1.85497	0.42857	-4.32345	1.53606e-05	0.000558034	LOC709417	709417
ENSMMUG00000010734	26.8542	2.83598	0.579952	4.32068	1.55549e-05	0.000563222	NA	NA
ENSMMUG00000002083	53.0455	2.40975	0.542884	4.31728	1.57966e-05	0.000570084	NA	NA
ENSMMUG00000009441	569.936	1.61287	0.373025	4.31324	1.60878e-05	0.000578683	ABHD4	711758
ENSMMUG00000021517	294.866	-1.86211	0.432719	-4.30971	1.63466e-05	0.000586066	SCARA3	718263
ENSMMUG00000021068	5245.78	-1.48781	0.34599	-4.30782	1.64874e-05	0.000589182	CYP2A23	678690
ENSMMUG00000007234	604.924	-1.69596	0.394543	-4.30676	1.6566e-05	0.000590062	ATP11C	695802
ENSMMUG00000001394	154.378	-1.98946	0.460614	-4.30524	1.66802e-05	0.000592201	PEX6	697597
ENSMMUG00000019345	361.006	-1.71078	0.397842	-4.30117	1.69898e-05	0.00060124	LOC707966	707966
ENSMMUG00000004411	212.618	-2.04531	0.47812	-4.29887	1.71674e-05	0.000605565	LOC710188	710188
ENSMMUG00000003430	306.689	1.72322	0.400155	4.29107	1.77817e-05	0.000625218	DNAJC2	695890
ENSMMUG00000013188	432.533	-1.66844	0.389147	-4.28991	1.78748e-05	0.000626478	SERINC2	705303
ENSMMUG00000045241	3875.48	1.46465	0.341281	4.28492	1.82801e-05	0.000636831	PPIB	706757
ENSMMUG00000002952	379.709	-1.74111	0.40675	-4.28484	1.82867e-05	0.000636831	LAMB2	707892
ENSMMUG00000020241	732.245	-1.58466	0.371229	-4.27386	1.92118e-05	0.000666922	NPY1R	574206
ENSMMUG00000018843	195.48	1.87489	0.436295	4.2717	1.93986e-05	0.000671277	NDUFAF4	705102
ENSMMUG00000046717	534.26	1.6037	0.374866	4.26752	1.97654e-05	0.000681814	NA	NA
ENSMMUG00000022698	722.678	-1.64803	0.387466	-4.26162	2.02947e-05	0.000696634	ACACB	706909
ENSMMUG00000038480	344.522	1.69512	0.396456	4.26132	2.03225e-05	0.000696634	EIF4EBP1	703628
ENSMMUG00000007725	21509.8	1.47369	0.345484	4.25835	2.05939e-05	0.000703734	HPX	711007
ENSMMUG00000000316	660.785	-1.59659	0.375471	-4.25726	2.06945e-05	0.000704967	LOC699465	699465
ENSMMUG00000004818	630.266	1.5802	0.370645	4.2535	2.1045e-05	0.00071027	SORBS1	100424331
ENSMMUG00000002217	1491.44	1.5208	0.35683	4.25369	2.10273e-05	0.00071027	ALPL	717809
ENSMMUG00000005452	244.143	-1.79392	0.421299	-4.25483	2.0921e-05	0.00071027	AMT	706515
ENSMMUG00000009317	126.285	1.98906	0.463743	4.25193	2.11937e-05	0.000713087	NA	NA
ENSMMUG00000021516	9660.75	-1.42649	0.336144	-4.25028	2.13503e-05	0.000716151	CLU	677866
ENSMMUG00000038560	2096.71	1.46611	0.344646	4.24711	2.16542e-05	0.000724126	TXNDC5	695213
ENSMMUG00000004446	807.172	-1.55262	0.367158	-4.23396	2.29614e-05	0.000761949	GGCX	695628
ENSMMUG00000044432	218.997	1.80133	0.423271	4.23492	2.28637e-05	0.000761949	RASSF3	715339
ENSMMUG00000015570	171.593	-2.02169	0.478427	-4.23364	2.29943e-05	0.000761949	KIAA0556	706125
ENSMMUG00000019559	316.639	1.72436	0.406359	4.22707	2.36755e-05	0.00078215	ST3GAL5	696842
ENSMMUG00000022268	407.133	1.69215	0.399274	4.22316	2.40901e-05	0.000793448	WDR43	704047
ENSMMUG00000013232	1575.18	1.48366	0.350952	4.22009	2.442e-05	0.000801898	CD63	709828
ENSMMUG00000007307	608.78	-1.60412	0.380664	-4.21923	2.45139e-05	0.000802573	SERPINA10	700874
ENSMMUG00000001036	468.929	-1.61739	0.384128	-4.21344	2.51505e-05	0.000820958	F7	721933
ENSMMUG00000046264	1083.88	1.49842	0.35536	4.20883	2.56698e-05	0.000835414	PPP3R1	100428682
ENSMMUG00000021157	172.742	1.88379	0.444958	4.20569	2.60288e-05	0.000844584	TBC1D31	703909
ENSMMUG00000013863	842.199	-1.53269	0.365101	-4.2031	2.63279e-05	0.000851285	SLC25A47	100428969
ENSMMUG00000010881	55.5343	-2.67707	0.558533	-4.20256	2.6391e-05	0.000851285	CYP26A1	699519
ENSMMUG00000022070	274.143	-1.79452	0.427583	-4.1999	2.67037e-05	0.000858839	SIGLEC1	717470
ENSMMUG00000002429	17108.1	-1.40172	0.334604	-4.19563	2.72117e-05	0.000870073	CAT	717406
ENSMMUG00000004124	106.866	-2.07314	0.490736	-4.19562	2.72122e-05	0.000870073	HSPB1	715615
ENSMMUG00000045744	17089	1.51781	0.362226	4.18119	2.89988e-05	0.000924496	NA	NA
ENSMMUG00000007221	657.082	-1.77503	0.426734	-4.17918	2.92568e-05	0.000930009	HMOX1	719266
ENSMMUG00000043146	97.1126	-2.19271	0.525443	-4.175	2.97985e-05	0.000944482	INHBB	574343
ENSMMUG00000019157	38.7809	2.50899	0.5753	4.16523	3.11037e-05	0.000983001	ASNS	697232
ENSMMUG00000005881	20706.1	1.4932	0.358719	4.15411	3.26559e-05	0.00102764	AGT	714203
ENSMMUG00000039277	9879.05	-1.39623	0.336704	-4.15311	3.27981e-05	0.00102764	LOC709234	709234
ENSMMUG00000017249	221.247	-1.87311	0.451613	-4.15338	3.276e-05	0.00102764	EPN3	703075
ENSMMUG00000001393	1289.76	-1.46479	0.353241	-4.15214	3.29385e-05	0.00102909	GNMT	697722
ENSMMUG00000028791	646.955	-1.63566	0.395336	-4.14629	3.37903e-05	0.00104971	PRODH2	718914
ENSMMUG00000017203	94.6978	-2.10607	0.503981	-4.14652	3.37565e-05	0.00104971	ADAMTSL2	713492
ENSMMUG00000008195	807.481	1.51353	0.365691	4.13009	3.62626e-05	0.00112332	C10H20orf24	709696
ENSMMUG00000011733	47.2543	2.38704	0.559223	4.12748	3.66762e-05	0.00113292	VASH2	709924
ENSMMUG00000018703	242.084	1.74756	0.422226	4.1195	3.79695e-05	0.00116957	IRAK1	699919
ENSMMUG00000040894	96.015	-2.07371	0.50138	-4.10668	4.01388e-05	0.00123291	LOC106998605	106998605
ENSMMUG00000005875	4230.07	1.39356	0.339152	4.103	4.07825e-05	0.00124569	HSPA9	714506
ENSMMUG00000005520	160.897	1.88646	0.456277	4.10333	4.07248e-05	0.00124569	CDH11	708826
ENSMMUG00000004628	596.482	1.52527	0.371431	4.09726	4.18066e-05	0.00127341	IARS	677705
ENSMMUG00000003996	884.217	1.52088	0.370691	4.09348	4.24945e-05	0.00129077	HNRNPAB	702509
ENSMMUG00000009330	136.61	-2.03363	0.498694	-4.09055	4.30358e-05	0.00129999	DDR2	720124
ENSMMUG00000043515	661.384	1.59842	0.389548	4.0909	4.29706e-05	0.00129999	NA	NA
ENSMMUG00000041192	134.173	-2.00701	0.491078	-4.08968	4.31962e-05	0.00130124	FABP4	701365
ENSMMUG00000009515	83.5768	-2.20672	0.542641	-4.08758	4.35902e-05	0.0013095	CBLN3	716357
ENSMMUG00000006662	342.98	-1.64365	0.402499	-4.08565	4.39545e-05	0.00131683	MME	707667
ENSMMUG00000001612	338.824	-1.68241	0.41244	-4.08338	4.43858e-05	0.00132612	PQLC1	698716
ENSMMUG00000007804	187.745	-1.83436	0.44921	-4.08172	4.47041e-05	0.00133199	RANBP10	700911
ENSMMUG00000015391	1389.61	-1.43208	0.351876	-4.07521	4.59731e-05	0.00136608	CTSZ	694157
ENSMMUG00000013307	355.679	1.63064	0.398925	4.07399	4.62147e-05	0.00136953	STRAP	701287
ENSMMUG00000004351	279.934	-1.73098	0.42551	-4.07175	4.6661e-05	0.00137892	HMGN3	718261
ENSMMUG00000031189	37.3983	2.42251	0.570837	4.07114	4.67837e-05	0.00137892	LOC717779	717779
ENSMMUG00000031106	273.309	1.6601	0.406476	4.06918	4.71799e-05	0.00138686	UFD1	711716
ENSMMUG00000031237	1583.58	-1.46549	0.360828	-4.06844	4.73296e-05	0.00138753	LRP5	721605
ENSMMUG00000023715	10804.7	-1.4269	0.351656	-4.06568	4.78931e-05	0.00139172	LOC710412	710412
ENSMMUG00000007952	4108.09	-1.55932	0.384719	-4.06656	4.77115e-05	0.00139172	FMO3	574244
ENSMMUG00000013079	125.675	-1.94587	0.477082	-4.06525	4.79815e-05	0.00139172	NEIL1	705484
ENSMMUG00000044709	73.8437	-2.16128	0.524754	-4.06623	4.77802e-05	0.00139172	LOC723473	723473
ENSMMUG00000002583	92.9934	2.01714	0.490424	4.06398	4.82427e-05	0.00139559	SLC17A3	695146
ENSMMUG00000009157	2310.05	1.40582	0.34554	4.06207	4.86393e-05	0.00140335	RPLP0	574363
ENSMMUG00000006392	239.49	1.76774	0.433363	4.05694	4.97204e-05	0.00143077	AIFM2	711037
ENSMMUG00000007506	88.3537	-2.07472	0.508094	-4.05142	5.09071e-05	0.00146107	CCR1	574188
ENSMMUG00000000130	146.799	1.83397	0.450826	4.04029	5.33848e-05	0.00152817	CSGALNACT1	704901
ENSMMUG00000015001	114.313	1.92222	0.471872	4.03637	5.42852e-05	0.00154989	LIMK2	716614
ENSMMUG00000000318	367.649	-1.64008	0.406879	-4.0353	5.45323e-05	0.00155289	TNS2	700813
ENSMMUG00000019370	1138.03	1.47533	0.365179	4.03162	5.53938e-05	0.00157333	RPS16	697219
ENSMMUG00000013057	2078.15	-1.6528	0.412216	-4.02928	5.59484e-05	0.00158496	ALDH1B1	716092
ENSMMUG00000014520	13307.7	-1.363	0.339129	-4.02548	5.68592e-05	0.0016066	ITIH1	696070
ENSMMUG00000007309	157.079	1.84024	0.454018	4.02436	5.71298e-05	0.00161009	WIPI1	718945
ENSMMUG00000005638	1018.66	1.75159	0.432847	4.02374	5.72819e-05	0.00161022	RGS16	715599
ENSMMUG00000010236	524.054	1.51267	0.375285	4.02137	5.78606e-05	0.00162232	WSB2	695359
ENSMMUG00000021779	281.508	-1.70804	0.425361	-4.01962	5.8291e-05	0.00163021	CORIN	704666
ENSMMUG00000008837	216.127	1.7213	0.426404	4.01731	5.88657e-05	0.00164208	KIF17	717482
ENSMMUG00000004634	128.058	-1.90457	0.472702	-4.01649	5.90711e-05	0.00164362	OGN	706168
ENSMMUG00000009002	1117.36	-1.59062	0.397463	-4.01466	5.95317e-05	0.00165223	ACSM5	696124
ENSMMUG00000042320	155.878	-1.82809	0.455127	-4.00906	6.09609e-05	0.00168761	CMKLR1	706223
ENSMMUG00000022317	487.797	-1.5454	0.386962	-3.99781	6.39302e-05	0.0017609	COL6A2	709493
ENSMMUG00000002458	1611.73	-1.45128	0.363625	-3.99838	6.37783e-05	0.0017609	MUT	706189
ENSMMUG00000000857	681.673	1.47898	0.369229	3.99704	6.41389e-05	0.00176221	ANXA4	701433
ENSMMUG00000000899	327.22	-1.6125	0.403814	-3.99499	6.46971e-05	0.00177309	C20H16orf58	714281
ENSMMUG00000018976	159.014	-1.88835	0.473211	-3.99417	6.49204e-05	0.00177476	ADGRV1	697794
ENSMMUG00000002640	325.274	1.58835	0.396782	3.9906	6.59057e-05	0.0017972	EBNA1BP2	699672
ENSMMUG00000001348	1090.53	-1.43102	0.359165	-3.98956	6.61963e-05	0.00179947	ERBB2	697573
ENSMMUG00000020503	138.059	-1.86758	0.467098	-3.98912	6.6318e-05	0.00179947	ZSCAN18	100427122
ENSMMUG00000021606	166.749	1.79732	0.448299	3.98309	6.80243e-05	0.0018412	EEF1E1	695426
ENSMMUG00000013519	318.568	-1.62851	0.409349	-3.9809	6.86537e-05	0.00184454	SDC3	704374
ENSMMUG00000008397	454.832	1.53013	0.383361	3.98104	6.86158e-05	0.00184454	MPHOSPH10	704207
ENSMMUG00000009622	744.25	1.46918	0.368278	3.98093	6.86463e-05	0.00184454	GPC3	706773
ENSMMUG00000015270	1333.47	1.42061	0.356403	3.97879	6.92661e-05	0.00185643	RPS8	703957
ENSMMUG00000020739	1176.28	1.55141	0.388819	3.97817	6.94488e-05	0.00185678	IL1R2	711638
ENSMMUG00000014886	53.3244	-2.26032	0.552344	-3.9712	7.15102e-05	0.00190723	PAQR5	695109
ENSMMUG00000001880	305.485	-1.84307	0.468023	-3.96579	7.31546e-05	0.00194634	DDX60	693567
ENSMMUG00000018095	764.798	1.4438	0.363837	3.96053	7.47842e-05	0.00198487	EIF2S2	708593
ENSMMUG00000011769	749.793	1.44764	0.365711	3.95051	7.79859e-05	0.00205985	PSMD1	711724
ENSMMUG00000012997	130.854	-1.9017	0.48093	-3.95066	7.79367e-05	0.00205985	VMO1	709950
ENSMMUG00000012672	158.322	-1.82684	0.462412	-3.94862	7.86019e-05	0.00207111	MYO10	718002
ENSMMUG00000008498	357.702	1.55194	0.392088	3.94673	7.92268e-05	0.00208256	PSMG1	715758
ENSMMUG00000020928	256.323	1.62548	0.411231	3.93778	8.22404e-05	0.00215659	NIFK	697198
ENSMMUG00000013226	97.417	2.01539	0.50485	3.93584	8.29077e-05	0.00216889	ITGA7	707279
ENSMMUG00000037722	781.473	1.67212	0.423236	3.93178	8.43207e-05	0.00220059	ZNF331	720460
ENSMMUG00000008220	264.24	-1.63816	0.41744	-3.92517	8.66674e-05	0.00225645	TNRC18	717191
ENSMMUG00000018672	475.429	1.75193	0.443586	3.92457	8.68858e-05	0.00225676	MARK4	715346
ENSMMUG00000031973	287.027	-1.64319	0.419315	-3.92199	8.78221e-05	0.00227568	NA	NA
ENSMMUG00000008561	85.0453	-2.01609	0.51167	-3.9171	8.96216e-05	0.00231681	KIF12	704313
ENSMMUG00000042910	119.533	-1.88017	0.479018	-3.91408	9.07501e-05	0.00234045	HEXIM1	716006
ENSMMUG00000022884	568.742	-1.49135	0.381858	-3.91024	9.22043e-05	0.00237236	NA	NA
ENSMMUG00000004907	166.806	1.8868	0.477945	3.90932	9.2555e-05	0.0023758	FAM46C	714457
ENSMMUG00000016652	538.728	1.49083	0.380585	3.90757	9.32306e-05	0.00238753	CCAR1	693585
ENSMMUG00000019261	141.959	-1.8126	0.463394	-3.90461	9.43767e-05	0.00241077	COL12A1	717820
ENSMMUG00000000167	66.9303	-2.10106	0.532345	-3.90409	9.45791e-05	0.00241077	RTEL1	719519
ENSMMUG00000022872	186.417	-1.72435	0.441623	-3.90216	9.5339e-05	0.00242449	LRP3	703776
ENSMMUG00000020571	552.728	1.52299	0.389388	3.90015	9.61314e-05	0.00243897	EBPL	706833
ENSMMUG00000031795	159.571	1.75555	0.447897	3.89487	9.82497e-05	0.00248694	EEF1AKMT3	712519
ENSMMUG00000022547	621.898	1.44559	0.370614	3.89233	9.92844e-05	0.00250733	RPS13	697513
ENSMMUG00000022583	126.001	-1.86486	0.478809	-3.8887	0.000100782	0.0025393	GPR34	700887
ENSMMUG00000016876	378.142	-1.52977	0.394328	-3.88199	0.000103603	0.00259245	ITGAL	711945
ENSMMUG00000044002	186.81	-1.7367	0.447327	-3.88241	0.000103424	0.00259245	MAMU-A	711832
ENSMMUG00000017977	76.6785	-2.06843	0.531564	-3.88298	0.000103185	0.00259245	ADAMTS3	705473
ENSMMUG00000005222	304.529	-1.77309	0.459769	-3.87807	0.000105286	0.00262257	NA	NA
ENSMMUG00000000129	119.25	-1.92859	0.497966	-3.87827	0.000105203	0.00262257	SH2D4A	704682
ENSMMUG00000021366	399.464	1.51788	0.39109	3.87025	0.000108723	0.00269268	PRDX4	697635
ENSMMUG00000016993	129.279	-1.85642	0.479238	-3.87031	0.000108696	0.00269268	PKHD1	710087
ENSMMUG00000010716	48.0612	-2.24105	0.558687	-3.86999	0.00010884	0.00269268	NA	NA
ENSMMUG00000018679	4655.91	1.46694	0.378235	3.8685	0.000109505	0.00270302	GAPDH	574353
ENSMMUG00000012511	923.501	1.45936	0.376933	3.86246	0.000112252	0.00276459	GNL3	695877
ENSMMUG00000002296	107.355	-1.91327	0.494788	-3.85981	0.000113477	0.00278847	MSR1	709365
ENSMMUG00000014466	1458.9	-1.35117	0.350717	-3.8575	0.000114553	0.0028086	PGRMC1	711792
ENSMMUG00000019151	1170.01	-1.47269	0.382812	-3.85598	0.000115268	0.00281981	SLC46A1	708727
ENSMMUG00000001040	47.7625	-2.22937	0.559174	-3.85212	0.000117102	0.00285827	NUGGC	100428818
ENSMMUG00000003288	1032.24	-1.38238	0.359516	-3.84998	0.000118128	0.00287691	GPT2	716305
ENSMMUG00000001782	49.1442	-2.48311	0.576459	-3.84096	0.000122554	0.00296945	LINGO1	714985
ENSMMUG00000013808	612.214	1.59693	0.414062	3.841	0.000122533	0.00296945	SH3BP4	693393
ENSMMUG00000020656	287.163	-1.65969	0.433018	-3.84058	0.000122743	0.00296945	ACOT12	711665
ENSMMUG00000018965	54.8146	-2.73576	0.56492	-3.83854	0.000123769	0.00298766	GUCA2B	699525
ENSMMUG00000006070	315.373	-1.59158	0.415256	-3.83709	0.0001245	0.0029987	HELZ2	719565
ENSMMUG00000004383	96.9552	-2.03357	0.538037	-3.83432	0.000125914	0.00302609	ADGRF3	696215
ENSMMUG00000018354	708.282	1.40978	0.367039	3.83338	0.000126393	0.00303093	PSMA7	720175
ENSMMUG00000009594	433.034	-1.56236	0.409521	-3.82266	0.000132021	0.00315897	FGFR2	715949
ENSMMUG00000019040	3469.56	-1.35729	0.355941	-3.82015	0.000133372	0.00318432	HSD17B13	701104
ENSMMUG00000014288	436.578	1.49524	0.391024	3.81327	0.000137137	0.0032671	EIF3J	712295
ENSMMUG00000011333	103.345	-1.88105	0.492142	-3.81119	0.0001383	0.00328763	MBP	710350
ENSMMUG00000023364	123.493	-1.90569	0.502572	-3.80716	0.000140571	0.00333436	ATP8B2	716652
ENSMMUG00000045506	69.6061	2.03047	0.524411	3.80303	0.000142935	0.00338311	MAFF	700312
ENSMMUG00000022021	218.118	-1.70013	0.448114	-3.80042	0.000144449	0.00341156	ESPL1	702136
ENSMMUG00000013404	1424.15	-1.36202	0.358978	-3.79985	0.000144782	0.00341205	SEC14L2	718031
ENSMMUG00000046470	95.1266	-1.92674	0.506624	-3.79732	0.00014627	0.0034397	KCNJ10	720180
ENSMMUG00000011677	1028.5	1.40619	0.369645	3.7962	0.000146932	0.00344785	COX5A	692061
ENSMMUG00000037727	415.917	-1.47409	0.38883	-3.794	0.000148241	0.00347112	HSD3B7	714136
ENSMMUG00000000582	598.954	1.43339	0.377069	3.79277	0.000148975	0.00347468	NOP58	703859
ENSMMUG00000029417	111.178	1.84912	0.482703	3.79268	0.000149029	0.00347468	LOC716075	716075
ENSMMUG00000005947	57.0758	-2.10145	0.549795	-3.78955	0.000150918	0.00351125	SAMD11	100430343
ENSMMUG00000040529	100.043	-1.8801	0.495152	-3.78629	0.000152913	0.00355011	VSNL1	699459
ENSMMUG00000022978	167.738	-1.70994	0.451728	-3.78398	0.000154337	0.00357559	NA	NA
ENSMMUG00000004481	341.941	1.49462	0.393961	3.78313	0.000154869	0.00358033	HARS	698551
ENSMMUG00000014368	177.738	1.65149	0.435172	3.77587	0.000159447	0.00367838	POLR2G	718548
ENSMMUG00000039700	277.496	-1.74744	0.465802	-3.77404	0.000160628	0.00369782	HIST1H2AC	696629
ENSMMUG00000022193	91.6937	-1.90411	0.502923	-3.77338	0.000161054	0.00369984	FGD2	719329
ENSMMUG00000021657	319.607	1.50747	0.398516	3.77135	0.000162365	0.00370659	ABLIM3	709180
ENSMMUG00000006752	259.498	1.54937	0.409375	3.77149	0.000162278	0.00370659	NAE1	696429
ENSMMUG00000020038	212.967	-1.62793	0.431684	-3.77137	0.000162351	0.00370659	DLK1	707595
ENSMMUG00000022182	456.128	1.44165	0.381435	3.77062	0.00016284	0.00370971	GNG5	710548
ENSMMUG00000047424	119.17	-1.80166	0.477943	-3.76258	0.000168171	0.00382317	ATOH8	696169
ENSMMUG00000000446	292.272	1.51841	0.402484	3.76067	0.000169458	0.00384446	DNAJC21	699118
ENSMMUG00000000314	366.677	-1.4918	0.397297	-3.75781	0.000171405	0.00388056	RAPH1	705065
ENSMMUG00000010370	61.7112	-2.07591	0.563877	-3.75509	0.000173282	0.00391495	NA	NA
ENSMMUG00000040488	685.699	1.37625	0.366525	3.74772	0.000178452	0.00402346	NA	NA
ENSMMUG00000011095	938.88	1.3791	0.367458	3.74565	0.000179927	0.00404836	BACH1	705817
ENSMMUG00000000123	115.904	-1.89329	0.508354	-3.74268	0.000182071	0.00408818	NHSL1	703448
ENSMMUG00000004751	1705.23	-1.30213	0.348897	-3.73694	0.000186271	0.00417391	ALDH4A1	714870
ENSMMUG00000038418	63.8183	-2.0379	0.545588	-3.73466	0.000187969	0.00420335	NA	NA
ENSMMUG00000015740	147.633	1.68579	0.44938	3.72858	0.000192561	0.00429726	PIR	720959
ENSMMUG00000021933	29.8256	2.24426	0.576539	3.72562	0.000194834	0.00433911	ELAVL4	711231
ENSMMUG00000023155	43.1576	2.18734	0.567403	3.72503	0.000195289	0.00434042	NTS	700189
ENSMMUG00000007264	101.065	-1.8438	0.495192	-3.71654	0.000201973	0.0044708	TMEM30B	719590
ENSMMUG00000018907	27.7831	2.24467	0.577187	3.71665	0.000201879	0.0044708	ERFE	706226
ENSMMUG00000020711	362.597	-1.4682	0.395567	-3.7142	0.000203848	0.00450319	SLC2A4RG	695278
ENSMMUG00000014433	1182.68	1.35724	0.365465	3.70658	0.000210073	0.00463134	TKT	694327
ENSMMUG00000011823	415.008	1.50343	0.404356	3.70575	0.000210762	0.0046372	SELENOS	694752
ENSMMUG00000003375	976.851	1.3351	0.360029	3.70188	0.000214005	0.00469909	NA	NA
ENSMMUG00000005219	267.589	-1.52895	0.413429	-3.69961	0.00021593	0.00473185	ZC3H7B	706706
ENSMMUG00000008926	572.243	1.43661	0.387726	3.69554	0.000219423	0.00478921	LOC702648	702648
ENSMMUG00000011777	345.493	-1.6828	0.458103	-3.69561	0.000219362	0.00478921	B3GNT7	716017
ENSMMUG00000019774	81.0948	1.91626	0.511205	3.69485	0.000220019	0.00479264	MTHFD1L	705222
ENSMMUG00000012742	193.691	1.61565	0.435513	3.69129	0.000223116	0.00485044	SLC6A8	698307
ENSMMUG00000043168	140.615	-1.87548	0.514616	-3.6874	0.000226561	0.00491557	NA	NA
ENSMMUG00000047053	1780.86	-1.29216	0.351157	-3.68474	0.000228941	0.00495736	UGT2A3	709420
ENSMMUG00000002471	16951.7	-1.22971	0.334629	-3.67979	0.000233429	0.00502548	NA	NA
ENSMMUG00000009332	196.941	1.60644	0.434324	3.68063	0.000232657	0.00502548	HSD17B7	720399
ENSMMUG00000021523	229.014	-1.57184	0.427339	-3.67975	0.000233465	0.00502548	LOC722289	722289
ENSMMUG00000040238	994.929	1.33964	0.363479	3.67887	0.000234274	0.00503297	CHP1	705482
ENSMMUG00000005314	3011.79	1.42755	0.387207	3.67661	0.000236357	0.00505786	ELL2	699506
ENSMMUG00000009615	160.482	1.6839	0.454947	3.67704	0.000235954	0.00505786	IMP4	702144
ENSMMUG00000020426	219695	1.22493	0.333182	3.67201	0.000240655	0.00513977	SERPINA1	701361
ENSMMUG00000018592	2755.63	-1.2684	0.345996	-3.67101	0.000241595	0.00513978	ABCA6	693529
ENSMMUG00000003875	515.231	-1.4065	0.383549	-3.67119	0.000241427	0.00513978	TAPBP	718235
ENSMMUG00000015667	689.804	-1.35699	0.370119	-3.67049	0.000242091	0.00514031	NA	NA
ENSMMUG00000041198	117.896	1.73746	0.470056	3.6668	0.000245602	0.00520477	NA	NA
ENSMMUG00000001054	1806.83	1.32441	0.360729	3.66486	0.000247471	0.00523423	EEF1B2	707019
ENSMMUG00000020806	700.219	-1.34668	0.367984	-3.66353	0.000248761	0.00525136	ABCC9	654489
ENSMMUG00000040082	1421.6	1.30083	0.354929	3.65912	0.000253087	0.00533237	NA	NA
ENSMMUG00000004785	182.047	1.59119	0.43315	3.65618	0.000255998	0.00537301	CCDC149	715968
ENSMMUG00000002387	245.01	-1.59401	0.436681	-3.65623	0.00025595	0.00537301	FGGY	693720
ENSMMUG00000012156	264.281	1.52124	0.415051	3.65166	0.000260547	0.00545802	ZCCHC17	705172
ENSMMUG00000019211	1017.16	1.30926	0.358131	3.64972	0.000262529	0.00548901	FDFT1	696396
ENSMMUG00000013149	155.901	-1.6599	0.455253	-3.64502	0.000267366	0.00557948	SPIDR	714523
ENSMMUG00000003730	124.6	1.70067	0.463615	3.64177	0.000270771	0.00563977	DPH5	712253
ENSMMUG00000008870	461.943	1.38663	0.380054	3.6404	0.000272212	0.00565901	SLC35B1	699953
ENSMMUG00000007235	90.0935	-1.83307	0.502626	-3.63852	0.000274213	0.00567901	COL4A5	703814
ENSMMUG00000012977	42.5476	-2.12102	0.56947	-3.63898	0.000273717	0.00567901	TMEM132E	715004
ENSMMUG00000000838	187.505	-1.60184	0.440377	-3.63772	0.000275065	0.00568589	AGRN	700400
ENSMMUG00000016804	1277.56	1.28206	0.352405	3.63248	0.000280713	0.00579169	NUDT4	715385
ENSMMUG00000003742	946.676	-1.3044	0.359866	-3.62891	0.000284625	0.00586135	BCHE	700484
ENSMMUG00000000737	820.578	-1.34264	0.370589	-3.62794	0.000285687	0.00587167	HAGH	703206
ENSMMUG00000022208	442.313	1.39822	0.384536	3.62748	0.0002862	0.00587167	SCCPDH	702924
ENSMMUG00000013020	91.8161	1.79252	0.490504	3.6163	0.00029885	0.0061197	GSN	699705
ENSMMUG00000020572	800.049	1.30788	0.361877	3.60795	0.00030862	0.00629989	KPNA3	706925
ENSMMUG00000019714	181.931	-1.62578	0.451035	-3.6078	0.000308801	0.00629989	VAV3	694685
ENSMMUG00000047665	412.394	-1.62557	0.453497	-3.60635	0.000310532	0.00632341	NA	NA
ENSMMUG00000020222	166.14	1.61369	0.445191	3.60459	0.000312643	0.00635456	UPF3B	694247
ENSMMUG00000013865	559.555	1.46455	0.405063	3.60357	0.000313873	0.00636772	WARS	706855
ENSMMUG00000044129	160.336	-1.62703	0.451603	-3.60197	0.00031582	0.00639535	ABCA9	693411
ENSMMUG00000000332	5269	-1.21764	0.338621	-3.60058	0.000317504	0.00641087	TGFBI	712503
ENSMMUG00000007330	648.607	-1.33227	0.370424	-3.60038	0.000317759	0.00641087	NUMA1	718231
ENSMMUG00000010400	551.964	1.35949	0.3769	3.59936	0.000319006	0.00642418	NMRK1	703868
ENSMMUG00000016538	89.7795	1.79095	0.492495	3.59768	0.000321071	0.00645388	NA	NA
ENSMMUG00000021782	4724.76	-1.25222	0.348723	-3.59646	0.000322578	0.00647228	LRP1	710965
ENSMMUG00000006206	1543.05	1.3235	0.367562	3.5937	0.000326011	0.00651724	EIF5A	721812
ENSMMUG00000013501	366.202	-1.44986	0.403903	-3.59395	0.000325701	0.00651724	CD68	715923
ENSMMUG00000003173	1180.78	1.27041	0.35324	3.59096	0.00032946	0.00657418	ELOA	710467
ENSMMUG00000003934	112.361	-1.79892	0.503216	-3.58785	0.000333411	0.00664089	ARSD	704070
ENSMMUG00000048882	45.1458	-2.03412	0.560343	-3.58476	0.000337386	0.00669567	KIAA0408	100429459
ENSMMUG00000021121	1752.28	-1.26975	0.354668	-3.58521	0.000336807	0.00669567	CTAGE5	699511
ENSMMUG00000021798	422.323	-1.5126	0.423536	-3.58191	0.000341093	0.00675697	PER1	721948
ENSMMUG00000013765	56802.2	1.30854	0.364701	3.58097	0.000342318	0.00676574	IGFBP1	696994
ENSMMUG00000023428	94.2424	-1.91936	0.554085	-3.58063	0.000342773	0.00676574	NPNT	694470
ENSMMUG00000022539	654.568	1.31824	0.367541	3.58008	0.000343489	0.00676766	LRRFIP2	698661
ENSMMUG00000023620	638.335	-1.35288	0.37859	-3.57819	0.000345981	0.0068045	POLR2A	721865
ENSMMUG00000013495	1054.75	1.30077	0.36298	3.57724	0.000347239	0.00681698	SSR2	719383
ENSMMUG00000007565	311.055	1.50027	0.417971	3.57562	0.000349397	0.00684706	CBLB	703879
ENSMMUG00000002456	163.261	-1.60618	0.449265	-3.57445	0.000350969	0.00686555	MAPK8IP1	714950
ENSMMUG00000010042	195.202	-1.5851	0.443971	-3.57336	0.000352423	0.00688169	VPS41	712457
ENSMMUG00000018946	1140.1	1.27313	0.356243	3.5681	0.000359584	0.007009	EIF5B	714129
ENSMMUG00000018025	305.592	1.6995	0.472913	3.56296	0.000366697	0.00713493	EGR1	716786
ENSMMUG00000011278	175.339	1.58249	0.44192	3.56221	0.000367751	0.00714272	CRELD2	720586
ENSMMUG00000001587	989.197	1.28199	0.359631	3.55883	0.000372506	0.00722225	TPM1	705236
ENSMMUG00000013348	588.26	-1.34548	0.378566	-3.55836	0.000373177	0.00722246	NOP53	717454
ENSMMUG00000001753	505.144	-1.3939	0.392577	-3.55593	0.000376641	0.00726378	ITGA1	703456
ENSMMUG00000016548	104.255	-1.75393	0.493097	-3.55616	0.000376318	0.00726378	CASP12	724039
ENSMMUG00000000937	144.432	-1.63411	0.459497	-3.55502	0.000377946	0.00727613	ADAMTS13	722202
ENSMMUG00000046891	40.9054	-2.05927	0.571169	-3.55212	0.000382141	0.00734396	NA	NA
ENSMMUG00000019278	66.9519	-1.8819	0.528985	-3.54793	0.000388265	0.00744857	MYO9A	701520
ENSMMUG00000018363	1949.06	-1.22899	0.347104	-3.54514	0.000392402	0.00744952	CYP2B6	678687
ENSMMUG00000020433	632.358	1.31669	0.370641	3.54569	0.00039159	0.00744952	MRPS15	713412
ENSMMUG00000013061	428.684	1.36732	0.384795	3.54515	0.00039239	0.00744952	SMDT1	709741
ENSMMUG00000004009	585.426	-1.33902	0.378017	-3.54632	0.000390645	0.00744952	OPLAH	100429474
ENSMMUG00000001909	75.6076	-1.84776	0.520487	-3.54574	0.000391508	0.00744952	CUX2	107001015
ENSMMUG00000003972	231.622	-1.52896	0.431521	-3.54675	0.000390008	0.00744952	EHD1	722036
ENSMMUG00000021634	206.921	-1.53131	0.432677	-3.54057	0.000399263	0.00756662	TNFAIP2	696314
ENSMMUG00000006221	546.579	1.32937	0.374836	3.5394	0.000401036	0.00758708	PRDX1	706142
ENSMMUG00000009192	659.018	-1.31642	0.373018	-3.53321	0.000410541	0.00775349	HAO1	718360
ENSMMUG00000014414	205.875	-1.59474	0.45301	-3.5284	0.000418078	0.00788221	ABHD2	699258
ENSMMUG00000029367	542.778	1.32178	0.373995	3.52724	0.000419919	0.00790329	RPS29	704016
ENSMMUG00000000577	241.455	1.47303	0.41645	3.52441	0.00042443	0.00797448	AKAP7	710509
ENSMMUG00000008419	376.844	1.3854	0.392321	3.52224	0.000427923	0.00802631	GNL2	713862
ENSMMUG00000031911	182.623	1.53091	0.432824	3.5211	0.000429766	0.00804707	LOC700569	700569
ENSMMUG00000021598	1116.62	1.45416	0.411923	3.51701	0.00043643	0.00814512	CCDC68	694841
ENSMMUG00000022179	99.1935	1.71461	0.483077	3.51698	0.000436492	0.00814512	NA	NA
ENSMMUG00000012370	4476.24	1.25144	0.355848	3.51102	0.000446397	0.00831576	CANX	704794
ENSMMUG00000020603	44.101	-1.9875	0.562452	-3.50876	0.000450206	0.00837245	NA	NA
ENSMMUG00000048644	662.78	1.29319	0.368194	3.50587	0.000455118	0.00844942	ARPP19	696272
ENSMMUG00000012575	575.531	1.30838	0.373034	3.50062	0.00046418	0.00860306	SYNCRIP	696756
ENSMMUG00000013007	109.783	-1.74474	0.500162	-3.49843	0.000467999	0.00865917	RTP4	708404
ENSMMUG00000045059	54.8813	1.90776	0.53524	3.49617	0.000471991	0.00871828	NA	NA
ENSMMUG00000018200	778.78	1.28033	0.365649	3.49535	0.000473437	0.00873023	RTRAF	710094
ENSMMUG00000039764	1497.92	-1.27776	0.36631	-3.49407	0.000475722	0.0087576	NA	NA
ENSMMUG00000048418	490.263	-1.32936	0.381391	-3.48894	0.000484939	0.00891229	NA	NA
ENSMMUG00000011347	304.1	1.39829	0.400103	3.48505	0.000492046	0.00902772	DHX36	708112
ENSMMUG00000016399	368.326	-1.44824	0.416564	-3.48366	0.000494605	0.00905947	RGL1	717554
ENSMMUG00000002052	450.788	1.58768	0.453084	3.48158	0.000498464	0.00911489	SPSB1	722211
ENSMMUG00000001183	496.131	1.34842	0.386768	3.47807	0.000505037	0.00921967	NOLC1	712789
ENSMMUG00000012173	2563.55	-1.19427	0.343929	-3.47675	0.000507529	0.00923432	SPP2	718239
ENSMMUG00000019115	126.874	1.62173	0.463237	3.47696	0.000507137	0.00923432	EIF1AD	715063
ENSMMUG00000042739	767.764	1.31187	0.37726	3.46999	0.000520475	0.00945414	PSMD7	705581
ENSMMUG00000012307	89.0472	-1.85839	0.549793	-3.46856	0.000523258	0.00948893	POSTN	695528
ENSMMUG00000012000	653.024	1.56905	0.450059	3.46454	0.000531132	0.00961577	ANXA2	706240
ENSMMUG00000039958	35.8938	2.02052	0.565479	3.46203	0.000536117	0.00968998	NA	NA
ENSMMUG00000005341	133.621	1.59254	0.457352	3.46034	0.000539484	0.00972445	ADSL	709259
ENSMMUG00000023192	67.1114	1.84313	0.524113	3.46019	0.000539803	0.00972445	CHKA	710564
ENSMMUG00000001336	696.596	-1.34718	0.390227	-3.45896	0.000542258	0.00973216	GHR	697986
ENSMMUG00000020756	1318.13	-1.23789	0.358393	-3.45864	0.0005429	0.00973216	C1QC	708589
ENSMMUG00000043970	124.955	1.64309	0.471352	3.45923	0.000541724	0.00973216	NA	NA
ENSMMUG00000016046	166.411	-1.57043	0.454777	-3.45625	0.000547756	0.00978711	EMILIN1	698204
ENSMMUG00000021730	45.8334	-1.93888	0.559011	-3.45651	0.000547213	0.00978711	SEMA3D	707146
ENSMMUG00000005260	1505.56	1.2091	0.349637	3.45331	0.000553761	0.0098348	RPL35	693604
ENSMMUG00000014888	1412.57	1.21615	0.351652	3.4534	0.000553558	0.0098348	RPLP1	695442
ENSMMUG00000004847	1313.69	-1.25869	0.3651	-3.45288	0.000554637	0.0098348	XYLB	695879
ENSMMUG00000017470	369.366	-1.14892	0.558304	-3.45274	0.000554922	0.0098348	THRSP	699701
ENSMMUG00000012850	284.565	1.45083	0.418453	3.45427	0.000551787	0.0098348	HOOK1	693504
ENSMMUG00000006324	705.113	-1.2801	0.371831	-3.44684	0.000567179	0.0100358	FUOM	719873
ENSMMUG00000012737	285.458	-1.47117	0.427754	-3.44576	0.000569456	0.0100598	PLXND1	704044
ENSMMUG00000000387	239.044	-1.45851	0.424113	-3.44168	0.000578116	0.0101963	FRMD4B	698033
ENSMMUG00000000541	260.302	-1.43009	0.416075	-3.43951	0.000582775	0.0102619	ARNT	715971
ENSMMUG00000009327	1413.99	-1.20659	0.351401	-3.4377	0.000586672	0.0102871	SPTAN1	722610
ENSMMUG00000010312	232.552	-1.50472	0.438488	-3.43759	0.000586926	0.0102871	SHROOM1	711299
ENSMMUG00000012886	41.581	-1.95314	0.569855	-3.43754	0.000587025	0.0102871	PTGS1	698213
ENSMMUG00000022993	5693.47	-1.16096	0.338254	-3.43652	0.000589238	0.0103093	C8B	716155
ENSMMUG00000022445	1244.87	1.21119	0.352003	3.43593	0.000590531	0.0103154	BNIP3	100426120
ENSMMUG00000008681	258.847	1.41026	0.409252	3.43516	0.000592214	0.0103283	NOL7	701335
ENSMMUG00000037608	34.5493	-2.07089	0.573875	-3.43265	0.000597711	0.0104076	SLC25A34	695610
ENSMMUG00000011620	830.162	-1.27269	0.371382	-3.43163	0.000599968	0.0104303	MRC1	701010
ENSMMUG00000038425	439.349	-1.44186	0.42146	-3.43098	0.000601396	0.0104385	GADD45A	701054
ENSMMUG00000039972	163.932	-1.53967	0.449409	-3.42694	0.000610417	0.0105783	STEAP3	100427279
ENSMMUG00000004664	121.553	1.63387	0.473144	3.42642	0.000611591	0.0105819	IMPACT	707508
ENSMMUG00000041141	38.4131	-2.28802	0.574651	-3.424	0.000617073	0.0106599	LOC106999889	106999889
ENSMMUG00000014880	1248.98	-1.2081	0.353556	-3.42097	0.000623986	0.0107527	SORL1	713011
ENSMMUG00000045853	104.217	1.66288	0.481867	3.42078	0.000624414	0.0107527	NA	NA
ENSMMUG00000003476	146.284	-1.67049	0.491258	-3.41919	0.000628078	0.0107988	EHD3	705316
ENSMMUG00000004919	623.363	-1.26624	0.371578	-3.41125	0.000646668	0.011101	FGFR4	698494
ENSMMUG00000014049	214.09	-1.46019	0.428996	-3.40568	0.000660004	0.0113121	COL6A3	694701
ENSMMUG00000000311	26.6576	-2.04387	0.579908	-3.39831	0.000678032	0.0116029	NA	NA
ENSMMUG00000007490	133.535	-1.57784	0.465285	-3.39122	0.000695826	0.0118888	PDE4B	699309
ENSMMUG00000016047	1405.14	-1.2368	0.36533	-3.39078	0.00069694	0.0118893	KHK	698328
ENSMMUG00000007161	335.612	-1.35217	0.399243	-3.38957	0.00070003	0.0119234	GPAA1	699887
ENSMMUG00000018815	135.549	-1.74967	0.525038	-3.38823	0.000703465	0.0119511	KLF10	693458
ENSMMUG00000010279	91.0565	1.72421	0.503003	3.38765	0.000704934	0.0119511	SLC1A4	699288
ENSMMUG00000003725	36.6004	-1.96027	0.572744	-3.38787	0.000704367	0.0119511	MDGA1	719423
ENSMMUG00000044344	130.072	-1.60816	0.475398	-3.38649	0.000707919	0.0119831	VASN	100426861
ENSMMUG00000039130	39.245	-1.93155	0.569208	-3.385	0.000711771	0.0120297	WNT5A	705692
ENSMMUG00000021643	1101.31	1.22577	0.361829	3.38212	0.000719282	0.0120634	CAPRIN1	717473
ENSMMUG00000014394	989.68	1.20806	0.356623	3.38243	0.000718488	0.0120634	DNAJC10	705787
ENSMMUG00000045883	1217.04	-1.28111	0.37943	-3.38316	0.000716565	0.0120634	CCL16	719008
ENSMMUG00000005492	169.472	-1.52997	0.452787	-3.38239	0.000718584	0.0120634	TMEM25	700466
ENSMMUG00000001242	133.282	-1.59092	0.470666	-3.38263	0.000717945	0.0120634	WDR72	697128
ENSMMUG00000003248	483.585	1.37046	0.404048	3.38151	0.000720881	0.0120717	CCNH	694224
ENSMMUG00000029273	658.984	-1.25239	0.370985	-3.37954	0.000726085	0.0121403	ENTPD5	698503
ENSMMUG00000002651	619.832	-1.25671	0.372497	-3.37732	0.000731969	0.01222	OGDH	698854
ENSMMUG00000016725	63.377	-1.79908	0.533709	-3.37275	0.000744213	0.0124054	FAAH2	705856
ENSMMUG00000010078	52.7947	-1.84723	0.548855	-3.36968	0.000752544	0.012517	NA	NA
ENSMMUG00000018128	234.216	-1.41939	0.42151	-3.36945	0.000753195	0.012517	NR1I3	574249
ENSMMUG00000013136	1723.69	1.1906	0.353061	3.3673	0.000759069	0.0125915	YBX1	700140
ENSMMUG00000041181	25.657	-2.0062	0.579962	-3.36697	0.000759981	0.0125915	NA	NA
ENSMMUG00000032026	213.067	-1.43872	0.427822	-3.36465	0.000766412	0.0126789	PHYHD1	717104
ENSMMUG00000010908	101.161	1.63118	0.480813	3.36404	0.000768115	0.0126878	HSPA12A	707202
ENSMMUG00000006648	150.473	1.51195	0.448082	3.35642	0.000789578	0.0130227	RNF7	714961
ENSMMUG00000023416	58.9169	1.80779	0.529651	3.35564	0.000791808	0.0130398	IGF2BP2	700598
ENSMMUG00000004516	24767.9	-1.13865	0.339963	-3.35389	0.000796849	0.0130638	APOA2	719946
ENSMMUG00000001414	333.006	1.32981	0.395472	3.35413	0.000796138	0.0130638	KCMF1	694645
ENSMMUG00000000485	89.8788	-1.75515	0.528527	-3.35394	0.000796699	0.0130638	NA	NA
ENSMMUG00000008666	149.082	1.51572	0.449786	3.35159	0.0008035	0.0131531	PIK3CB	716098
ENSMMUG00000007465	631.662	-1.46809	0.440897	-3.34778	0.000814628	0.0133153	DHRS4	714613
ENSMMUG00000003412	2291.78	1.15509	0.344697	3.34676	0.000817615	0.0133442	LOC712274	712274
ENSMMUG00000041706	89.4615	-1.67964	0.502068	-3.34603	0.000819779	0.0133596	NA	NA
ENSMMUG00000004350	664.122	1.23074	0.367321	3.34489	0.000823167	0.0133948	OSBPL1A	677867
ENSMMUG00000010601	103.843	1.61415	0.478785	3.34398	0.000825864	0.0134188	SLC43A3	706267
ENSMMUG00000020721	656.891	-1.23399	0.369662	-3.34165	0.000832827	0.0135118	LY75	699939
ENSMMUG00000004625	355.617	-1.32122	0.396021	-3.33908	0.000840557	0.013617	PGGHG	697199
ENSMMUG00000023143	1750.05	-1.37421	0.413331	-3.33827	0.000843025	0.0136368	PKLR	719152
ENSMMUG00000018486	34.5554	-2.2331	0.575099	-3.33519	0.00085242	0.0137684	ESPNL	695742
ENSMMUG00000012842	124.915	-1.57001	0.470996	-3.33396	0.00085618	0.0138087	SETD1B	703717
ENSMMUG00000009566	833.162	-1.20802	0.362817	-3.3332	0.000858526	0.0138262	LIPC	701116
ENSMMUG00000003247	1953.22	-1.15227	0.346212	-3.33211	0.000861897	0.0138601	NA	NA
ENSMMUG00000023036	1246.25	1.18591	0.35563	3.32977	0.000869182	0.0139567	SLC25A3	693780
ENSMMUG00000017256	24.6846	-1.94326	0.579916	-3.3269	0.000878166	0.0140803	CACNA1G	706230
ENSMMUG00000015971	2801.69	-1.30347	0.393601	-3.3217	0.000894707	0.0143242	SORD	712784
ENSMMUG00000008993	53.009	-1.82277	0.551929	-3.3213	0.000896002	0.0143242	KCNK5	719563
ENSMMUG00000038085	57.1033	-1.79508	0.542487	-3.31598	0.000913226	0.0145783	EMCN	709580
ENSMMUG00000014375	96.5495	-1.66713	0.504305	-3.31437	0.000918512	0.0146413	FAM102A	698590
ENSMMUG00000005829	431.116	-1.34163	0.406026	-3.31036	0.000931752	0.0148307	BST2	719092
ENSMMUG00000000918	117.665	1.56132	0.468824	3.30704	0.000942864	0.0149858	ATP9A	710250
ENSMMUG00000023304	1110.72	1.1768	0.355758	3.30306	0.000956356	0.0151562	DNAJC25	708100
ENSMMUG00000011916	300.172	1.33444	0.402851	3.30335	0.00095538	0.0151562	LOC694593	694593
ENSMMUG00000005650	150.691	-1.50849	0.457541	-3.29919	0.00096964	0.0153444	USP40	718032
ENSMMUG00000015334	1948.52	1.28452	0.38857	3.29744	0.000975712	0.0153972	GSTO1	716078
ENSMMUG00000006257	196.68	-1.49448	0.454334	-3.29742	0.000975792	0.0153972	ECM1	707209
ENSMMUG00000000565	61.2665	1.76181	0.526068	3.29645	0.000979146	0.0154279	UCK2	695725
ENSMMUG00000042686	174.759	-1.48548	0.451648	-3.29336	0.000989985	0.0155762	RTL5	106995241
ENSMMUG00000043094	23.6519	-1.88792	0.57972	-3.28688	0.00101302	0.0159158	NA	NA
ENSMMUG00000006058	146.779	-1.50054	0.457089	-3.28424	0.00102256	0.0160426	TSPO	711717
ENSMMUG00000010062	174.13	-1.50565	0.459684	-3.28259	0.00102857	0.0161137	SHISA5	709615
ENSMMUG00000028921	36.5661	-1.87347	0.569967	-3.28076	0.00103527	0.0161955	NETO2	716468
ENSMMUG00000006758	2938.67	-1.11949	0.341852	-3.27861	0.00104319	0.0162961	CYP27A1	700192
ENSMMUG00000008183	474.579	-1.30286	0.398407	-3.27558	0.00105445	0.0164486	RXRA	722068
ENSMMUG00000014126	103.378	-1.59872	0.488556	-3.27404	0.00106022	0.016515	LCP2	700374
ENSMMUG00000006592	772.511	1.20099	0.366643	3.27016	0.00107488	0.0167196	C1QBP	711817
ENSMMUG00000042368	177.711	1.44138	0.438825	3.26971	0.00107658	0.0167221	SERPINB1	707471
ENSMMUG00000007745	504.15	-1.23866	0.379347	-3.26844	0.00108142	0.0167735	NA	NA
ENSMMUG00000004472	7728.06	-1.10509	0.338627	-3.26746	0.00108516	0.0167906	NA	NA
ENSMMUG00000000628	789.047	1.18483	0.362105	3.267	0.00108694	0.0167906	UBE3A	711270
ENSMMUG00000012685	489.271	1.25849	0.384396	3.26695	0.00108713	0.0167906	PSME3	711900
ENSMMUG00000039070	2339.6	-1.13182	0.347064	-3.26514	0.00109412	0.0168632	PTMS	705999
ENSMMUG00000022627	227.832	-1.41933	0.435398	-3.26493	0.00109492	0.0168632	HLF	706623
ENSMMUG00000009038	238.655	-1.485	0.456904	-3.26293	0.00110266	0.016911	NA	NA
ENSMMUG00000047847	772.985	1.18809	0.363506	3.26325	0.00110143	0.016911	POMP	711980
ENSMMUG00000008218	118.427	-1.60262	0.492867	-3.26304	0.00110226	0.016911	ADAMTSL4	715768
ENSMMUG00000019689	179.441	-1.48752	0.457007	-3.26189	0.00110671	0.0169493	CCDC141	709063
ENSMMUG00000018198	366.583	1.27457	0.390214	3.25896	0.00111822	0.0171018	CCDC6	699889
ENSMMUG00000005321	343.1	-1.29526	0.398236	-3.25539	0.00113235	0.0172937	CTDSP2	715956
ENSMMUG00000013237	878.313	1.17029	0.359688	3.24877	0.00115905	0.0176768	RPS12	708419
ENSMMUG00000005673	371.328	-1.28315	0.395451	-3.24795	0.00116239	0.017703	RNASET2	706533
ENSMMUG00000002679	113.71	1.573	0.481135	3.24254	0.0011847	0.0180177	LOC693802	693802
ENSMMUG00000005247	1028.33	1.15297	0.355717	3.23666	0.00120936	0.0183671	EGLN1	713410
ENSMMUG00000016875	677.702	1.20668	0.372209	3.23612	0.00121167	0.0183767	ZNF207	100689489
ENSMMUG00000019878	29706.7	1.08748	0.335997	3.23295	0.00122519	0.018556	C9	694223
ENSMMUG00000032524	274.325	-1.38718	0.430039	-3.23217	0.00122855	0.0185806	PEG10	700853
ENSMMUG00000004903	514.131	-1.31178	0.406908	-3.231	0.00123356	0.0185806	ENPP2	705287
ENSMMUG00000020803	257.884	-1.33825	0.414507	-3.23099	0.00123361	0.0185806	SAMD9L	701572
ENSMMUG00000031822	201.831	-1.3928	0.431261	-3.23167	0.00123071	0.0185806	INHBC	714640
ENSMMUG00000003738	32.9411	-1.86347	0.574267	-3.22894	0.00124249	0.0186886	NA	NA
ENSMMUG00000019674	8849.76	-1.08329	0.335991	-3.22795	0.00124683	0.0187281	F2	712729
ENSMMUG00000006494	165.208	1.42539	0.439814	3.22632	0.00125392	0.0188088	GPN3	709300
ENSMMUG00000016453	133.772	1.57121	0.482996	3.22533	0.00125828	0.0188483	PSMD9	701174
ENSMMUG00000048864	125.679	-1.57933	0.491849	-3.22455	0.0012617	0.0188737	RND1	710161
ENSMMUG00000002359	5228.62	1.09056	0.337949	3.22334	0.00126705	0.0189278	MGST1	701652
ENSMMUG00000020339	173.926	-1.43126	0.444487	-3.22243	0.00127108	0.0189621	SOAT2	701171
ENSMMUG00000013088	191.864	1.38682	0.428912	3.22091	0.00127782	0.0190368	NA	NA
ENSMMUG00000002269	154.916	-1.49861	0.466507	-3.21943	0.00128444	0.0191094	NA	NA
ENSMMUG00000013379	3119.19	1.10358	0.34244	3.21882	0.00128719	0.0191242	RPL8	708535
ENSMMUG00000045606	147.932	-1.49305	0.464717	-3.21779	0.00129183	0.0191474	MYADM	720510
ENSMMUG00000009816	122.709	1.50392	0.464423	3.2177	0.00129225	0.0191474	EXOSC9	707368
ENSMMUG00000009003	1704.27	-1.23599	0.385129	-3.21682	0.00129618	0.0191797	LOC696244	696244
ENSMMUG00000037965	106.927	-1.58414	0.493908	-3.2151	0.00130399	0.0192691	USP51	705861
ENSMMUG00000047118	53.8393	1.77712	0.542085	3.21425	0.00130786	0.0193002	NA	NA
ENSMMUG00000009736	149.521	1.57895	0.486866	3.2135	0.00131126	0.0193244	BACH2	702740
ENSMMUG00000009140	229.263	1.34676	0.417831	3.21262	0.0013153	0.0193577	TAF9	700239
ENSMMUG00000020780	46.4948	-1.77507	0.555434	-3.20858	0.00133392	0.0196053	CNTFR	700959
ENSMMUG00000001618	38.5169	-1.80931	0.567987	-3.20593	0.00134625	0.0197601	ATP6V0D2	693838
ENSMMUG00000014210	1716.07	1.11523	0.34759	3.20442	0.00135334	0.0197952	MTDH	702410
ENSMMUG00000022490	1694.04	-1.12213	0.350593	-3.20445	0.00135319	0.0197952	CYP3A43	709770
ENSMMUG00000007700	66.9736	-1.68669	0.527521	-3.20427	0.00135407	0.0197952	CD180	698490
ENSMMUG00000012349	766.031	-1.20688	0.377496	-3.20173	0.00136606	0.0199438	TST	698021
ENSMMUG00000002624	167.289	1.42344	0.442595	3.20113	0.00136891	0.0199587	GPATCH4	718516
ENSMMUG00000018625	61.7206	-1.70318	0.533565	-3.1992	0.00137809	0.0200658	NIPAL1	704998
ENSMMUG00000009154	22.938	-1.66424	0.576938	-3.19151	0.00141533	0.0205806	LGI2	693308
ENSMMUG00000002427	21.348	-1.75467	0.578576	-3.18869	0.00142921	0.0207549	GCK	699728
ENSMMUG00000042961	89.6238	1.63229	0.506287	3.18675	0.00143884	0.0208669	HBA1	701930
ENSMMUG00000028800	73.6	-1.65006	0.518888	-3.1856	0.00144455	0.020922	SLC7A9	703081
ENSMMUG00000020025	1825.85	1.10639	0.347132	3.18325	0.00145631	0.0210645	TOMM70	700347
ENSMMUG00000014442	99.0764	1.55322	0.484068	3.18209	0.00146217	0.0210934	PPP3CC	708233
ENSMMUG00000020716	61.9102	1.69666	0.525186	3.18229	0.00146117	0.0210934	NA	NA
ENSMMUG00000023798	1595.5	-1.11169	0.350046	-3.17947	0.00147547	0.0212572	PHYH	695915
ENSMMUG00000019736	174.085	-1.41188	0.444565	-3.17852	0.00148029	0.0212986	SHANK2	708192
ENSMMUG00000019154	1310.85	1.11873	0.351689	3.17683	0.00148893	0.0213668	SFPQ	712439
ENSMMUG00000019492	2129.89	-1.09538	0.345156	-3.17715	0.00148732	0.0213668	MAOB	708468
ENSMMUG00000019292	722.846	-1.16361	0.366894	-3.17486	0.00149908	0.0214561	NFIX	717108
ENSMMUG00000021866	21.7592	-1.69184	0.577555	-3.175	0.00149834	0.0214561	DNASE1	704119
ENSMMUG00000019602	34.9441	-1.80433	0.571985	-3.17281	0.00150973	0.0215803	NOXA1	721516
ENSMMUG00000006524	351.497	-1.26298	0.398746	-3.17057	0.00152139	0.0217186	PPP1R10	711949
ENSMMUG00000012273	503.781	-1.21847	0.384983	-3.16873	0.00153107	0.0218283	FCGRT	718859
ENSMMUG00000019041	2392.24	-1.11689	0.353077	-3.16759	0.00153708	0.0218854	HSD17B11	701203
ENSMMUG00000000825	102.399	-1.54731	0.489337	-3.16544	0.00154847	0.0220189	DGAT1	701489
ENSMMUG00000045930	614.612	-1.32852	0.421318	-3.16405	0.00155589	0.0220956	GRHPR	694185
ENSMMUG00000017633	547.434	1.18429	0.373737	3.16324	0.00156023	0.0221286	HEBP1	697821
ENSMMUG00000045754	34.0019	-1.78677	0.577097	-3.16229	0.00156531	0.0221719	CD2	677855
ENSMMUG00000017831	210.202	-1.35213	0.42876	-3.15605	0.0015992	0.0226226	TET2	694137
ENSMMUG00000017575	159.479	1.40936	0.445048	3.15177	0.00162286	0.0229276	PUS7	697463
ENSMMUG00000039082	1347.59	-1.16533	0.370865	-3.14734	0.00164762	0.0232175	MAMU-DRA	100187587
ENSMMUG00000007976	158.257	-1.4468	0.460469	-3.14755	0.00164642	0.0232175	PLSCR4	713430
ENSMMUG00000015073	826.906	1.13754	0.361191	3.14478	0.00166213	0.0233918	SRP54	694360
ENSMMUG00000019669	132.007	-1.47082	0.468268	-3.14439	0.00166431	0.0233923	SLC25A42	720321
ENSMMUG00000000424	800.38	1.40253	0.443775	3.14383	0.00166753	0.0234075	ARID5B	698639
ENSMMUG00000030833	536.445	1.18436	0.376505	3.13997	0.00168966	0.0236432	MTIF2	717042
ENSMMUG00000011914	970.44	-1.26309	0.403333	-3.14044	0.00168692	0.0236432	PROX1	709465
ENSMMUG00000047234	29.3934	1.86592	0.573984	3.13977	0.00169081	0.0236432	LOC695327	695327
ENSMMUG00000003973	688.572	-1.16835	0.373098	-3.13519	0.00171745	0.0239851	ATG2A	717290
ENSMMUG00000039871	135.654	-1.45759	0.46563	-3.13368	0.00172628	0.0240776	NA	NA
ENSMMUG00000012224	158.618	-1.43203	0.458237	-3.12998	0.00174818	0.0243521	FAM126B	700818
ENSMMUG00000021434	211.571	-1.34322	0.429809	-3.12803	0.00175985	0.0244834	ABCA2	721631
ENSMMUG00000023780	916.858	1.25164	0.399221	3.12665	0.0017681	0.0245669	IFI27	700513
ENSMMUG00000005455	1288.66	-1.27142	0.408051	-3.12612	0.00177128	0.0245695	RNF213	718073
ENSMMUG00000032435	89.2314	1.57345	0.498313	3.12587	0.00177278	0.0245695	NA	NA
ENSMMUG00000005348	327.882	1.26874	0.404841	3.12542	0.00177552	0.0245763	LTV1	700231
ENSMMUG00000010202	981.207	1.11719	0.35707	3.12444	0.00178144	0.0246271	C11H12orf57	714482
ENSMMUG00000011486	346.818	1.23505	0.394484	3.12358	0.00178663	0.0246677	SEC11A	695951
ENSMMUG00000017822	58.3581	-1.67829	0.540255	-3.12212	0.00179554	0.0247552	PPL	710266
ENSMMUG00000015225	270.092	-1.34021	0.430164	-3.1218	0.0017975	0.0247552	SKP2	700617
ENSMMUG00000041001	63.2194	1.65585	0.523286	3.11919	0.00181351	0.0248991	SLC16A5	700708
ENSMMUG00000021364	209.199	-1.38389	0.444592	-3.11898	0.00181477	0.0248991	GLCE	694999
ENSMMUG00000040279	20.097	-1.64914	0.576858	-3.119	0.00181465	0.0248991	TMEM169	695810
ENSMMUG00000011952	342.4	-1.45208	0.469224	-3.11686	0.00182789	0.0250475	PPM1H	716958
ENSMMUG00000000758	149.421	-1.42437	0.457735	-3.1151	0.00183882	0.0251658	TNXB	716998
ENSMMUG00000013670	55.8139	-1.68458	0.544034	-3.11468	0.00184142	0.0251699	ADAMTSL3	714346
ENSMMUG00000020989	245.625	-1.34836	0.433888	-3.11351	0.00184879	0.025239	GSTT1	700314
ENSMMUG00000045482	202.422	-1.51286	0.490591	-3.11024	0.00186936	0.0254881	G0S2	717581
ENSMMUG00000007675	191.991	-1.35232	0.435414	-3.10838	0.00188119	0.0256174	SERPINH1	696171
ENSMMUG00000008760	111.458	-1.49572	0.482021	-3.10689	0.00189065	0.0257143	FAM120C	700888
ENSMMUG00000017540	11451.9	1.0562	0.339642	3.10621	0.001895	0.0257414	ARG1	710410
ENSMMUG00000017025	1059.53	1.10447	0.355348	3.10395	0.00190954	0.0259067	ZC3H13	703196
ENSMMUG00000019554	242.663	1.28552	0.413023	3.10329	0.00191381	0.0259324	PITHD1	710737
ENSMMUG00000019632	1037.51	1.12256	0.361754	3.09845	0.00194538	0.0263276	RSL1D1	712064
ENSMMUG00000020559	301.402	-1.25279	0.404762	-3.09788	0.00194912	0.0263456	ZCCHC24	702083
ENSMMUG00000002496	1214.95	-1.13898	0.368319	-3.09695	0.00195524	0.0263958	CTSF	713743
ENSMMUG00000009868	82.0989	-1.60285	0.520779	-3.09582	0.00196266	0.0264633	AHDC1	716158
ENSMMUG00000011906	301.064	1.249	0.40284	3.09254	0.0019845	0.0267234	PSMD14	701063
ENSMMUG00000002737	161.954	-1.46376	0.475274	-3.09219	0.00198684	0.0267234	FGL2	694856
ENSMMUG00000015577	145.88	1.40347	0.451631	3.09174	0.00198989	0.0267315	RIOK1	694461
ENSMMUG00000045190	670.766	1.18828	0.383699	3.09051	0.00199812	0.0267606	S100A10	574374
ENSMMUG00000012439	118.671	-1.46568	0.474721	-3.09043	0.00199866	0.0267606	GNPTG	722441
ENSMMUG00000011858	44.8084	-1.71153	0.558732	-3.09032	0.0019994	0.0267606	BMP5	711989
ENSMMUG00000013031	292.543	-1.26754	0.411017	-3.08734	0.00201956	0.0269975	BMP1	707596
ENSMMUG00000005200	85.1785	-1.56044	0.506869	-3.08544	0.0020325	0.0271373	PCED1A	716956
ENSMMUG00000018776	1481.49	1.08752	0.352081	3.08482	0.00203672	0.0271605	FAU	716761
ENSMMUG00000013225	2165.27	1.0641	0.344674	3.08364	0.00204481	0.0272351	METTL7B	709549
ENSMMUG00000015487	826.532	1.11987	0.363096	3.07963	0.00207255	0.0275375	PCM1	703580
ENSMMUG00000008331	925.579	-1.13068	0.367611	-3.07967	0.00207229	0.0275375	PLXNB2	720646
ENSMMUG00000047356	2261.06	-1.08651	0.35338	-3.07864	0.00207949	0.0275961	LIPA	695240
ENSMMUG00000004392	7398.8	1.04251	0.338531	3.07611	0.00209718	0.0277972	CALR	716910
ENSMMUG00000017946	271.938	-1.26594	0.41205	-3.07517	0.00210385	0.0278518	ROGDI	706735
ENSMMUG00000017319	364.284	1.20467	0.391126	3.07339	0.00211644	0.0279171	ZCRB1	699318
ENSMMUG00000001608	64.5795	-1.64397	0.539658	-3.0735	0.00211565	0.0279171	PLCE1	701758
ENSMMUG00000000108	180.172	-1.39655	0.455411	-3.07346	0.00211594	0.0279171	NCKAP1L	705782
ENSMMUG00000020927	642.143	1.13913	0.370127	3.07268	0.00212147	0.0279498	RAN	709200
ENSMMUG00000013124	3022.06	1.23462	0.40073	3.07214	0.00212532	0.0279667	KDM3A	697775
ENSMMUG00000011152	24.003	1.85709	0.579437	3.067	0.0021622	0.0284179	IGSF1	704264
ENSMMUG00000021079	233.242	1.28103	0.416748	3.06444	0.00218079	0.0285592	NME7	704372
ENSMMUG00000002759	274.685	1.30554	0.424488	3.06459	0.00217969	0.0285592	DPM1	701283
ENSMMUG00000013589	129.484	-1.45547	0.475954	-3.06456	0.00217987	0.0285592	ACBD4	715963
ENSMMUG00000045531	383.888	1.19279	0.388504	3.06388	0.00218486	0.0285782	SLC35G1	700750
ENSMMUG00000022831	236.249	-1.2965	0.423676	-3.06341	0.00218833	0.0285894	COPS7B	712697
ENSMMUG00000017522	38.5245	1.75946	0.560126	3.06211	0.00219785	0.0286796	SOCS3	715680
ENSMMUG00000013785	312.841	-1.2632	0.413305	-3.06075	0.00220785	0.0287757	LOC696960	696960
ENSMMUG00000005619	229.745	-1.28868	0.421608	-3.05915	0.00221969	0.0288918	NISCH	696916
ENSMMUG00000008385	465.608	1.17955	0.384851	3.05883	0.00222204	0.0288918	NOP14	720068
ENSMMUG00000004048	226.891	-1.3055	0.427686	-3.05602	0.00224296	0.0291291	FZD4	704754
ENSMMUG00000011962	108.933	-1.50137	0.493673	-3.05115	0.00227965	0.0294751	PTPRS	574274
ENSMMUG00000006618	390.836	-1.19299	0.391389	-3.05106	0.00228038	0.0294751	BTBD2	721419
ENSMMUG00000015395	369.301	1.20165	0.392894	3.05171	0.00227544	0.0294751	PDCD5	702277
ENSMMUG00000000449	124.067	-1.43907	0.472198	-3.05133	0.00227831	0.0294751	PARP10	708132
ENSMMUG00000016454	4642.59	-1.04619	0.343419	-3.05005	0.00228805	0.0295393	HPD	700940
ENSMMUG00000012177	6842.09	-1.03639	0.34037	-3.04848	0.00230002	0.0296239	ACSL1	694871
ENSMMUG00000009579	125.957	1.42152	0.463504	3.04872	0.00229822	0.0296239	SPRYD7	711525
ENSMMUG00000008291	154.279	1.36588	0.446403	3.04555	0.00232258	0.0298441	SFXN4	702765
ENSMMUG00000022224	67.4348	-1.60995	0.531788	-3.04576	0.00232096	0.0298441	IL13RA2	708339
ENSMMUG00000042008	1427.51	1.07952	0.354221	3.04356	0.00233799	0.0299815	LOC700534	700534
ENSMMUG00000015908	821.451	1.10166	0.361459	3.04346	0.00233875	0.0299815	RBBP6	701569
ENSMMUG00000022868	546.465	-1.3861	0.458599	-3.04292	0.00234297	0.0299991	CCDC69	713304
ENSMMUG00000012147	60.7379	-1.61808	0.533879	-3.04258	0.00234561	0.0299991	LOC722014	722014
ENSMMUG00000007284	540.744	-1.14551	0.376978	-3.04174	0.00235215	0.0300476	SUN2	704914
ENSMMUG00000007092	250.057	1.25501	0.411751	3.03937	0.00237074	0.0302497	OLA1	697309
ENSMMUG00000001524	65.3574	-1.59771	0.528003	-3.03644	0.00239389	0.0305095	INVS	714490
ENSMMUG00000007825	304.923	1.21966	0.400891	3.03497	0.00240558	0.0306026	NCBP2	708260
ENSMMUG00000004179	170.445	-1.34504	0.443634	-3.03447	0.00240959	0.0306026	LIMS2	699463
ENSMMUG00000043149	100.991	1.47601	0.482601	3.0348	0.00240693	0.0306026	MFSD9	717028
ENSMMUG00000021074	224.381	1.28303	0.421556	3.03359	0.00241659	0.0306487	RASGEF1B	100429172
ENSMMUG00000020861	89.5372	-1.51318	0.499698	-3.03332	0.00241882	0.0306487	EVC	711266
ENSMMUG00000038719	1141.63	1.08595	0.357632	3.03232	0.0024268	0.0307142	SOD2	574097
ENSMMUG00000020987	66.2467	1.58963	0.518455	3.02664	0.00247292	0.0312302	FABP3	717237
ENSMMUG00000008476	60.7781	-1.61188	0.535091	-3.02659	0.00247328	0.0312302	SIAE	711816
ENSMMUG00000006443	380.139	1.23	0.405672	3.02379	0.00249629	0.0314844	LOC701866	701866
ENSMMUG00000009897	11193	-1.01214	0.335613	-3.01911	0.00253518	0.031938	BHMT	714363
ENSMMUG00000008213	178.959	1.32437	0.437111	3.01759	0.00254791	0.0320615	RCN2	708127
ENSMMUG00000017915	37.414	-1.64901	0.578377	-3.01476	0.00257184	0.0323253	PAEP	574318
ENSMMUG00000012406	495.956	-1.15752	0.384466	-3.01414	0.00257712	0.0323546	PCOLCE2	714225
ENSMMUG00000019653	278.771	-1.33441	0.444449	-3.01231	0.00259266	0.0324751	SLC7A8	713511
ENSMMUG00000012141	53.9055	-1.65088	0.561891	-3.01232	0.00259261	0.0324751	LOC704750	704750
ENSMMUG00000009985	2219.58	1.04094	0.345641	3.00811	0.00262881	0.0328773	HINT1	706083
ENSMMUG00000002232	155.512	-1.35458	0.450749	-3.00788	0.00263079	0.0328773	HACD2	715374
ENSMMUG00000011590	193.57	1.42188	0.470351	3.00235	0.00267901	0.0334418	NAA16	698843
ENSMMUG00000028701	1896.53	-1.096	0.365712	-3.00156	0.00268601	0.0334909	NA	NA
ENSMMUG00000002554	235.235	-1.28306	0.428506	-2.99849	0.00271321	0.0337531	TOB2	707216
ENSMMUG00000011976	229.415	1.2754	0.423886	2.99868	0.00271151	0.0337531	DHCR7	106993167
ENSMMUG00000039621	75.4677	1.58725	0.522393	2.99676	0.00272866	0.0339066	ATP1B3	716682
ENSMMUG00000008601	436.029	-1.26908	0.424838	-2.99602	0.00273528	0.0339504	ZKSCAN1	710407
ENSMMUG00000004238	312	1.19577	0.398508	2.99368	0.00275631	0.0341562	MFSD14A	711233
ENSMMUG00000044326	37.4681	-1.66465	0.574438	-2.99348	0.00275811	0.0341562	MAMU-AG	100187576
ENSMMUG00000015390	551.517	1.11831	0.373089	2.99254	0.00276665	0.0342232	NELFCD	696053
ENSMMUG00000048261	163.54	-1.34087	0.448674	-2.99176	0.00277378	0.0342726	CRIM1	711451
ENSMMUG00000028767	742.303	1.0921	0.364574	2.99117	0.00277906	0.0342992	EIF3K	693536
ENSMMUG00000002865	178.06	-1.31453	0.439932	-2.99069	0.00278349	0.0343151	ABI3BP	701192
ENSMMUG00000005072	748.086	1.09381	0.365262	2.99014	0.00278846	0.0343376	RPL5	706896
ENSMMUG00000008576	211.098	-1.35758	0.45607	-2.98643	0.00282252	0.0347179	TM6SF2	719756
ENSMMUG00000023469	11679.2	1.00882	0.337882	2.98255	0.00285857	0.0351218	HSP90B1	699568
ENSMMUG00000021331	26.0098	-1.8585	0.579673	-2.9815	0.00286844	0.0352035	EBF4	100426136
ENSMMUG00000022194	6826.42	-1.00936	0.33904	-2.98044	0.00287831	0.0352851	SERPINF1	721262
ENSMMUG00000005217	6317.63	1.22051	0.408535	2.97816	0.00289985	0.0354943	HSPA5	703193
ENSMMUG00000040018	672.785	-1.10316	0.370841	-2.97795	0.00290187	0.0354943	NA	NA
ENSMMUG00000017022	114.966	-1.43531	0.483133	-2.97743	0.00290675	0.0355144	NOTCH1	709947
ENSMMUG00000022614	123	-1.4015	0.471447	-2.97646	0.00291593	0.0355867	SRGAP2	695724
ENSMMUG00000003136	589.499	1.11191	0.373073	2.97553	0.00292484	0.0356557	NA	NA
ENSMMUG00000000058	883.494	1.0752	0.360961	2.97457	0.00293396	0.035727	CDV3	719067
ENSMMUG00000028682	437.425	-1.26338	0.426613	-2.97051	0.00297302	0.0361624	COX3	2846633
ENSMMUG00000002535	328.479	1.17711	0.395771	2.96768	0.00300058	0.0364571	DEPDC7	694433
ENSMMUG00000016897	55.1702	-1.60095	0.543933	-2.96521	0.00302473	0.0367096	SECTM1	716007
ENSMMUG00000011810	141.041	-1.37935	0.466125	-2.96463	0.00303049	0.0367388	FAT4	711867
ENSMMUG00000002230	100.893	-1.45192	0.491042	-2.96287	0.00304789	0.0369088	ADCY5	715897
ENSMMUG00000000380	546.537	1.11268	0.375337	2.95952	0.00308118	0.0372675	GRSF1	706301
ENSMMUG00000010390	78.9871	-1.50721	0.510632	-2.95921	0.00308433	0.0372675	GPR137	717722
ENSMMUG00000020627	801.761	1.06998	0.361686	2.95422	0.00313459	0.0376901	RPLP2	700698
ENSMMUG00000003780	681.945	-1.12662	0.381976	-2.95369	0.00313998	0.0376901	TJP2	699586
ENSMMUG00000014076	147.464	-1.35623	0.459766	-2.95423	0.00313453	0.0376901	AFF1	700733
ENSMMUG00000006918	186.201	-1.34457	0.456341	-2.95422	0.00313456	0.0376901	HNMT	706713
ENSMMUG00000015249	209.19	-1.26571	0.428897	-2.95396	0.00313729	0.0376901	BCO2	712095
ENSMMUG00000020535	49.7927	-1.61235	0.550341	-2.95439	0.00313289	0.0376901	PLCB2	701951
ENSMMUG00000009703	37.677	-1.63245	0.5758	-2.95248	0.00315229	0.0377964	OXTR	702048
ENSMMUG00000006457	161.104	-1.40554	0.478457	-2.95113	0.00316617	0.0378384	ARHGEF40	707301
ENSMMUG00000020289	34.6512	-1.65674	0.572583	-2.95179	0.00315937	0.0378384	CD83	701825
ENSMMUG00000010626	26.7175	-1.68086	0.579677	-2.95132	0.00316415	0.0378384	CD1C	717148
ENSMMUG00000023056	87.7387	-1.51391	0.516277	-2.95075	0.00317001	0.0378429	CLCN5	694497
ENSMMUG00000009113	1991.61	-1.03093	0.350007	-2.94882	0.00318995	0.0379979	CD74	710820
ENSMMUG00000040546	160.619	1.32091	0.445941	2.94881	0.00318995	0.0379979	SMIM3	711300
ENSMMUG00000046551	5110.47	-1.00483	0.341294	-2.94749	0.0032036	0.038119	NA	NA
ENSMMUG00000023089	640.343	1.163	0.393799	2.94649	0.00321406	0.0382019	PHGDH	713480
ENSMMUG00000008729	2183.18	1.01495	0.344567	2.9423	0.00325786	0.0386805	RPS5	711259
ENSMMUG00000000535	549.35	1.10994	0.376728	2.94125	0.0032689	0.0387694	AMD1	698042
ENSMMUG00000011474	29.7181	1.76641	0.578575	2.93882	0.0032946	0.039032	XPNPEP2	701972
ENSMMUG00000012961	88.9175	-1.46474	0.49952	-2.93821	0.0033011	0.0390666	MIB2	708438
ENSMMUG00000002050	430.614	1.13316	0.385337	2.93512	0.00333417	0.0393296	PAFAH1B2	703013
ENSMMUG00000031282	145.061	-1.37972	0.471386	-2.93507	0.00333477	0.0393296	TSPAN4	707716
ENSMMUG00000006437	39.2184	-1.63622	0.565057	-2.93479	0.00333771	0.0393296	CA8	699005
ENSMMUG00000021753	28.5079	-1.67184	0.579348	-2.93565	0.00332854	0.0393296	TTC25	708614
ENSMMUG00000040703	1436.84	-1.16058	0.396538	-2.93432	0.00334284	0.0393477	RDH16	713672
ENSMMUG00000008781	57.9549	-1.59248	0.551438	-2.93343	0.00335239	0.0394177	BCORL1	702657
ENSMMUG00000006124	86.4935	-1.48516	0.50847	-2.93182	0.00336983	0.0395802	NA	NA
ENSMMUG00000018711	332.128	-1.18296	0.40409	-2.93088	0.00338005	0.0396575	NAA60	703207
ENSMMUG00000000860	1711.38	-1.02052	0.348757	-2.92926	0.00339768	0.0398217	GLS2	712962
ENSMMUG00000047475	183.187	1.28996	0.438773	2.92805	0.00341093	0.0399342	SNRNP25	693295
ENSMMUG00000013485	169.848	1.31016	0.445554	2.92745	0.00341757	0.0399691	KIF20B	696152
ENSMMUG00000007758	464.03	-1.11715	0.382381	-2.92439	0.00345132	0.040305	EPB41L2	714889
ENSMMUG00000013644	28.5379	-1.60465	0.579931	-2.92418	0.00345366	0.040305	KCNK17	719574
ENSMMUG00000011277	445.579	1.12614	0.384719	2.92168	0.00348154	0.0405871	MARS	714744
ENSMMUG00000029592	142.461	1.33016	0.453294	2.92011	0.00349911	0.0407484	SMAP1	717061
ENSMMUG00000018524	1103.83	1.04768	0.358595	2.9177	0.0035262	0.0410202	GSTP1	721704
ENSMMUG00000023533	489.053	1.12763	0.385994	2.91568	0.00354912	0.041243	SERINC5	710413
ENSMMUG00000039505	106.513	-1.48107	0.51218	-2.91496	0.00355736	0.0412948	NA	NA
ENSMMUG00000010711	67.4265	-1.52381	0.526179	-2.90942	0.00362095	0.0419884	LIMD1	714169
ENSMMUG00000004125	996.505	1.04247	0.358085	2.90743	0.00364415	0.0422126	YWHAG	715517
ENSMMUG00000018630	94.2407	-1.4332	0.494301	-2.90511	0.00367124	0.0424815	SSPN	708482
ENSMMUG00000002413	167.592	-1.30853	0.451203	-2.90467	0.00367644	0.0424967	PLVAP	719830
ENSMMUG00000006071	459.921	-1.12954	0.389525	-2.90326	0.00369298	0.0426428	PLD3	701083
ENSMMUG00000006957	57.7965	-1.54938	0.537346	-2.8998	0.00373397	0.0430706	UNG	706816
ENSMMUG00000010245	499.43	-1.12156	0.387355	-2.89902	0.00374328	0.0431325	F8	100424151
ENSMMUG00000016544	242.507	1.26521	0.434929	2.89764	0.00375984	0.0432777	PSMA6	695113
ENSMMUG00000004938	653.984	1.07834	0.371653	2.8969	0.00376868	0.0433339	PITRM1	710684
ENSMMUG00000003744	341.142	-1.17343	0.405957	-2.89434	0.00379954	0.043597	SLC44A2	715866
ENSMMUG00000001943	674.534	1.06779	0.368345	2.89456	0.00379687	0.043597	GRAMD1C	711458
ENSMMUG00000011999	23.2557	1.74434	0.579557	2.89236	0.00382359	0.043827	SLC38A1	702135
ENSMMUG00000014652	30.3283	-1.62906	0.575795	-2.88841	0.00387193	0.0443346	THEMIS	711575
ENSMMUG00000007000	219.942	1.2178	0.42066	2.88619	0.00389936	0.044463	CFAP36	677698
ENSMMUG00000022825	975.559	-1.04218	0.361448	-2.88649	0.00389568	0.044463	LOC697524	697524
ENSMMUG00000022296	56.5195	-1.55537	0.543799	-2.88619	0.00389941	0.044463	TFPT	720296
ENSMMUG00000019607	106.202	-1.39644	0.484706	-2.88633	0.00389761	0.044463	PNPLA7	721508
ENSMMUG00000013718	203.1	-1.25909	0.437007	-2.88533	0.00391002	0.0445376	TRAM2	708636
ENSMMUG00000040036	261.301	1.1846	0.409587	2.88468	0.00391814	0.0445836	EIF1B	717109
ENSMMUG00000014723	33.6667	-1.61606	0.573665	-2.88415	0.00392475	0.0446124	KPTN	717322
ENSMMUG00000018057	43.519	-1.59267	0.558885	-2.88377	0.00392943	0.0446193	UMODL1	714707
ENSMMUG00000002376	117.43	-1.36474	0.474188	-2.88207	0.00395069	0.0448141	SCARF1	721235
ENSMMUG00000018962	321.387	1.15421	0.399663	2.8814	0.00395917	0.0448638	PSMD11	717953
ENSMMUG00000015651	64.0961	-1.51521	0.528713	-2.87916	0.00398732	0.045136	CHST5	100430511
ENSMMUG00000009772	72.7094	-1.48441	0.517682	-2.87745	0.00400902	0.0453346	INPP5D	717832
ENSMMUG00000008994	1693.32	1.00019	0.347275	2.87688	0.00401631	0.0453703	EIF3A	713211
ENSMMUG00000037607	30.9217	-1.61198	0.57675	-2.87559	0.00403272	0.0455086	NA	NA
ENSMMUG00000017307	310.462	1.152	0.399963	2.87375	0.00405627	0.0457107	THUMPD3	701564
ENSMMUG00000011497	150.241	1.3101	0.453746	2.87322	0.00406317	0.0457107	WDR44	710598
ENSMMUG00000022481	391.042	-1.24343	0.434162	-2.87351	0.00405933	0.0457107	CYP1A1	678694
ENSMMUG00000012536	183.525	1.2468	0.432523	2.87235	0.00407432	0.045789	MANBAL	701167
ENSMMUG00000023126	532.441	1.13489	0.394673	2.8691	0.00411637	0.0462141	LSM3	701060
ENSMMUG00000012749	325.491	1.32704	0.459997	2.86804	0.00413025	0.0463223	PTGR1	708725
ENSMMUG00000001682	6597.15	0.978927	0.341294	2.8652	0.00416745	0.0466439	PDIA3	711029
ENSMMUG00000015375	78.6661	-1.45793	0.510298	-2.86536	0.00416538	0.0466439	CELSR2	700893
ENSMMUG00000014942	133.756	1.34707	0.46759	2.86373	0.00418679	0.0468124	PM20D2	700609
ENSMMUG00000020687	237.582	-1.36518	0.480572	-2.86115	0.00422113	0.0471482	CCDC88C	701155
ENSMMUG00000003017	288.218	1.15925	0.404269	2.86066	0.00422762	0.0471724	TMEM70	696532
ENSMMUG00000047962	4300.83	0.969427	0.338747	2.85889	0.0042512	0.047381	TMED2	106992483
ENSMMUG00000010029	2190.37	1.01058	0.353098	2.85844	0.00425727	0.047381	LOC693573	693573
ENSMMUG00000015563	1132.25	1.01359	0.354183	2.85829	0.0042593	0.047381	RPS27A	718909
ENSMMUG00000015272	654.143	1.05766	0.369634	2.85708	0.00427555	0.0475133	CCT6A	703326
ENSMMUG00000007763	557.645	1.0655	0.372707	2.85441	0.00431173	0.0478667	DDX24	700253
ENSMMUG00000002932	59.0976	-1.51875	0.535328	-2.85332	0.00432652	0.0479823	DPT	700181
ENSMMUG00000018652	512.82	1.28171	0.447518	2.84979	0.00437486	0.0484692	HGF	708316
ENSMMUG00000003046	683.706	-1.07297	0.377175	-2.84832	0.00439506	0.0486437	GAMT	721263
ENSMMUG00000003830	2977.51	1.00486	0.352481	2.84724	0.00440997	0.0487594	AFP	704786
ENSMMUG00000017435	1299.62	-1.08515	0.38218	-2.84467	0.00444573	0.0491051	SCG3	694089
ENSMMUG00000016009	240.067	1.17904	0.413518	2.84357	0.00446118	0.049226	NA	NA
ENSMMUG00000013499	936.882	1.07337	0.37693	2.84268	0.00447366	0.049314	LOC695050	695050
ENSMMUG00000008722	1640.41	0.991255	0.348525	2.84091	0.00449847	0.0495376	EPRS	706899
ENSMMUG00000010453	82.0749	-1.46746	0.520222	-2.84025	0.00450788	0.0495912	FOLR2	718405
ENSMMUG00000011870	3622.66	0.987176	0.347238	2.83966	0.00451623	0.0496332	RPS7	721900
ENSMMUG00000020942	43.1721	-1.56896	0.560634	-2.83929	0.00452134	0.0496394	LGR5	718661
ENSMMUG00000004491	388.548	1.12088	0.394108	2.83813	0.00453782	0.0497205	SENP6	716554
ENSMMUG00000017221	77.74	-1.46218	0.517798	-2.83815	0.00453755	0.0497205	TMEM175	696545
ENSMMUG00000041735	208.718	1.20412	0.423101	2.8372	0.00455106	0.0498156	NA	NA

## Sheet: p76Muscle
	baseMean	log2FoldChange	lfcSE	stat	pvalue	padj	symbol	entrez
ENSMMUG00000010137	7549.47	7.60995	0.417916	18.0257	1.22526e-72	1.60876e-68	MCPH1	106999655
ENSMMUG00000028682	17180.6	-6.91627	0.410118	-16.8437	1.16744e-63	7.66426e-60	COX3	2846633
ENSMMUG00000028677	3017.58	-6.25321	0.437266	-14.0061	1.43094e-44	6.26276e-41	ND4	2846630
ENSMMUG00000021286	13785.8	-5.66949	0.413602	-13.7446	5.4885e-43	1.8016e-39	NA	NA
ENSMMUG00000008778	1614.28	-6.05411	0.461969	-12.6067	1.94063e-36	5.09611e-33	PVALB	697272
ENSMMUG00000014934	1288.44	-6.2591	0.478508	-12.2251	2.28417e-34	4.99853e-31	AQP4	703773
ENSMMUG00000032418	6984.74	-5.01541	0.420049	-11.9641	5.48148e-33	1.02817e-29	NA	NA
ENSMMUG00000002494	9535.42	-5.58667	0.473068	-11.8954	1.25042e-32	1.82423e-29	ACTN3	713811
ENSMMUG00000021877	1410.6	-6.66249	0.50547	-11.9042	1.12483e-32	1.82423e-29	PRKAG3	702782
ENSMMUG00000038708	3916.18	-4.84105	0.428954	-11.2901	1.46865e-29	1.92834e-26	SYPL2	698562
ENSMMUG00000039654	9991.61	-5.15011	0.465117	-11.1506	7.11312e-29	8.49048e-26	COL1A2	700359
ENSMMUG00000005480	966.253	-5.52099	0.488451	-10.8603	1.78073e-27	1.94842e-24	CARNS1	712485
ENSMMUG00000028701	36566.2	-4.47623	0.426695	-10.5429	5.47782e-26	5.5326e-23	NA	NA
ENSMMUG00000002768	1283.83	-5.08031	0.476256	-10.5228	6.78447e-26	6.36286e-23	NREP	712463
ENSMMUG00000018391	351.117	5.55083	0.52541	10.2063	1.85897e-24	1.62722e-21	RPL39	100423472
ENSMMUG00000004188	3875.28	4.31438	0.421544	10.1966	2.05414e-24	1.68568e-21	ACSL4	704908
ENSMMUG00000011582	2602.92	-4.42424	0.440302	-10.0527	8.9415e-24	6.90599e-21	COL15A1	715003
ENSMMUG00000044778	273.598	5.32519	0.522488	9.83537	7.92783e-23	5.78291e-20	S100A8	714740
ENSMMUG00000001467	17745	-4.45155	0.464459	-9.65673	4.60313e-22	3.181e-19	NA	NA
ENSMMUG00000009771	33094.3	-3.98935	0.418381	-9.57321	1.03638e-21	6.80383e-19	MYH4	717888
ENSMMUG00000048030	1902.02	-7.96336	0.544373	-9.49868	2.12558e-21	1.32899e-18	NA	NA
ENSMMUG00000006532	1666.49	-4.58489	0.482794	-9.48849	2.34394e-21	1.3989e-18	NA	NA
ENSMMUG00000006868	236.515	5.53791	0.56381	9.27952	1.7024e-20	9.71847e-18	S100A9	714690
ENSMMUG00000021977	439.9	-5.21974	0.521389	-9.23436	2.59825e-20	1.42146e-17	PI16	719301
ENSMMUG00000003563	9671.16	-4.71374	0.521969	-9.17159	4.66097e-20	2.44794e-17	NA	NA
ENSMMUG00000028695	832.776	-5.81086	0.583788	-9.14624	5.89479e-20	2.97687e-17	ND2	2846626
ENSMMUG00000019653	1167.88	4.12275	0.449704	9.11974	7.53038e-20	3.662e-17	SLC7A8	713511
ENSMMUG00000016122	640.374	-4.31738	0.47118	-9.03033	1.71156e-19	7.74925e-17	PDE4A	712850
ENSMMUG00000006854	398.042	-5.19584	0.525878	-9.03145	1.69407e-19	7.74925e-17	NA	NA
ENSMMUG00000044685	535.537	-4.80287	0.517244	-8.96936	2.98246e-19	1.30532e-16	ASB11	712435
ENSMMUG00000005567	493.42	-4.55916	0.493981	-8.96494	3.10437e-19	1.31485e-16	SLC36A2	713509
ENSMMUG00000016995	407.992	-5.18428	0.533243	-8.91801	4.74736e-19	1.9479e-16	LUM	709830
ENSMMUG00000039855	415.754	-4.75159	0.508296	-8.91434	4.90716e-19	1.95245e-16	NA	NA
ENSMMUG00000018010	244.743	6.66064	0.595267	8.76	1.95245e-18	7.53988e-16	LOC706606	706606
ENSMMUG00000007991	659.277	-4.06909	0.464556	-8.6744	4.15738e-18	1.55961e-15	NA	NA
ENSMMUG00000021936	1318.3	3.6802	0.431011	8.50654	1.79204e-17	6.35932e-15	FBXO30	699241
ENSMMUG00000003146	1050.11	-3.76413	0.441419	-8.508	1.76965e-17	6.35932e-15	PDLIM7	706581
ENSMMUG00000022445	6549.71	3.60622	0.423674	8.48601	2.13861e-17	7.38947e-15	BNIP3	100426120
ENSMMUG00000018611	3414.89	-3.65171	0.432192	-8.47074	2.43841e-17	8.2093e-15	PKIA	698509
ENSMMUG00000010519	85960.2	-3.4162	0.406489	-8.42964	3.46743e-17	1.13818e-14	MYL1	711561
ENSMMUG00000002678	329.031	-4.59611	0.518209	-8.40872	4.14512e-17	1.32745e-14	ITGB6	700454
ENSMMUG00000047733	394.16	-4.7219	0.536833	-8.38163	5.21993e-17	1.63185e-14	HMCN2	720622
ENSMMUG00000038027	5137.4	-3.71013	0.446428	-8.34424	7.16743e-17	2.18857e-14	PGAM2	720615
ENSMMUG00000006443	5932.5	-3.64372	0.438702	-8.33675	7.6358e-17	2.27859e-14	LOC701866	701866
ENSMMUG00000021081	589.161	-3.83335	0.45877	-8.2854	1.17712e-16	3.43459e-14	LOC710110	710110
ENSMMUG00000021460	1490.8	-3.79154	0.460949	-8.23455	1.80236e-16	5.14457e-14	NA	NA
ENSMMUG00000042176	1396.01	4.06334	0.491472	8.21146	2.18518e-16	6.10455e-14	ERRFI1	722072
ENSMMUG00000021429	883.538	-3.77488	0.459505	-8.19224	2.56408e-16	7.01382e-14	PTGDS	707990
ENSMMUG00000002167	362.982	-4.20583	0.502868	-8.13616	4.08028e-16	1.09335e-13	MRC2	717576
ENSMMUG00000005247	4878.87	3.35814	0.412165	8.12678	4.40829e-16	1.15762e-13	EGLN1	713410
ENSMMUG00000008711	154.155	5.8625	0.610865	8.11977	4.67082e-16	1.20251e-13	CHI3L1	703401
ENSMMUG00000039762	589.093	-3.92947	0.482683	-8.07384	6.81191e-16	1.72001e-13	MYORG	701663
ENSMMUG00000015308	1344.07	-4.08639	0.513483	-7.99127	1.33552e-15	3.30857e-13	CAPN6	706434
ENSMMUG00000004917	570.148	-3.76654	0.468285	-7.98346	1.42293e-15	3.45983e-13	PLXDC1	695635
ENSMMUG00000045453	615.074	-3.85166	0.482405	-7.93302	2.13881e-15	5.10592e-13	LRRC3B	701323
ENSMMUG00000003061	1264.29	-3.46718	0.437519	-7.92477	2.28577e-15	5.35931e-13	CCDC80	708504
ENSMMUG00000002436	475.579	-3.72356	0.467775	-7.88214	3.21814e-15	7.41302e-13	PHOSPHO1	698959
ENSMMUG00000028689	18993	-3.69356	0.472156	-7.87698	3.35395e-15	7.59265e-13	COX1	2846624
ENSMMUG00000003210	772.528	3.46663	0.444504	7.76614	8.09115e-15	1.80062e-12	CDKN1A	719199
ENSMMUG00000013435	254.93	-4.90862	0.562334	-7.75974	8.51008e-15	1.86229e-12	NA	NA
ENSMMUG00000041539	510.394	-3.61144	0.462604	-7.74903	9.25991e-15	1.99316e-12	NA	NA
ENSMMUG00000012321	3119.53	-3.31282	0.429546	-7.73084	1.06842e-14	2.26263e-12	FN1	613269
ENSMMUG00000012632	650.375	-3.62333	0.468404	-7.70385	1.32024e-14	2.75154e-12	NA	NA
ENSMMUG00000010033	263.528	-4.90219	0.568828	-7.69605	1.40338e-14	2.87913e-12	GADL1	706457
ENSMMUG00000021257	420.736	-4.19399	0.537801	-7.659	1.8738e-14	3.78508e-12	ACHE	713370
ENSMMUG00000018047	358.985	-4.10799	0.52573	-7.64039	2.16571e-14	4.30845e-12	SEC14L5	710352
ENSMMUG00000044713	295.29	-3.9377	0.506739	-7.57521	3.58548e-14	7.02647e-12	NA	NA
ENSMMUG00000047346	3815.61	-3.09551	0.409863	-7.56694	3.82133e-14	7.37854e-12	AK1	706338
ENSMMUG00000009690	200.138	3.95608	0.517817	7.53313	4.95372e-14	9.42643e-12	ARNTL	700464
ENSMMUG00000014726	1440.68	-3.25708	0.433336	-7.52283	5.36026e-14	1.00543e-11	ANK1	710904
ENSMMUG00000038108	982.081	-3.36412	0.447322	-7.51767	5.57627e-14	1.03122e-11	CLEC3B	106996937
ENSMMUG00000006400	386.186	-3.87052	0.508198	-7.50713	6.04358e-14	1.10211e-11	MYOD1	696222
ENSMMUG00000009238	157.703	4.1688	0.545112	7.48419	7.19876e-14	1.29479e-11	IL1RL1	711893
ENSMMUG00000012393	1335.78	-3.15234	0.423014	-7.45519	8.97369e-14	1.59222e-11	TMEM52	709340
ENSMMUG00000029338	623.465	-3.30624	0.448571	-7.34809	2.01054e-13	3.51979e-11	LOC702514	702514
ENSMMUG00000002947	661.063	-3.52061	0.480114	-7.31652	2.54488e-13	4.33951e-11	PCOLCE	712496
ENSMMUG00000007144	258.141	-5.38817	0.582451	-7.31677	2.54013e-13	4.33951e-11	NA	NA
ENSMMUG00000009626	671.835	-3.64608	0.498589	-7.30121	2.85199e-13	4.80085e-11	PLCD4	699569
ENSMMUG00000038355	867.682	-3.19321	0.438433	-7.27753	3.39975e-13	5.65048e-11	LOC697866	697866
ENSMMUG00000001107	337.011	-3.84377	0.519931	-7.27099	3.56868e-13	5.8571e-11	IGSF10	709661
ENSMMUG00000046563	249.876	-3.9071	0.529861	-7.15828	8.16954e-13	1.32427e-10	LOC703853	703853
ENSMMUG00000015781	363.28	3.58775	0.498577	7.14066	9.28825e-13	1.48725e-10	NPM1	706883
ENSMMUG00000005014	264.445	-3.99228	0.543728	-7.12839	1.01548e-12	1.60641e-10	NA	NA
ENSMMUG00000012147	1113.2	-3.31971	0.466661	-7.12436	1.04568e-12	1.6345e-10	LOC722014	722014
ENSMMUG00000041787	136.346	4.22087	0.577147	7.11406	1.12681e-12	1.74059e-10	PRODH	695506
ENSMMUG00000028693	3032	-8.9691	0.551645	-7.09773	1.26823e-12	1.93626e-10	NA	NA
ENSMMUG00000038719	2506.69	2.95941	0.41678	7.08354	1.40519e-12	2.12071e-10	SOD2	574097
ENSMMUG00000003608	9099.75	-3.16	0.449544	-7.0591	1.67588e-12	2.50049e-10	LDB3	697140
ENSMMUG00000001978	5765.68	-3.11256	0.443053	-7.05053	1.78238e-12	2.6295e-10	AMPD1	708801
ENSMMUG00000040631	458.954	-3.28248	0.463635	-7.04436	1.8631e-12	2.71806e-10	COL6A6	719319
ENSMMUG00000023778	3528	3.15496	0.447536	7.02561	2.13126e-12	3.07511e-10	FBXO32	704804
ENSMMUG00000038270	295.338	-5.74701	0.588264	-6.9947	2.65823e-12	3.79376e-10	NA	NA
ENSMMUG00000010157	181.331	-4.46217	0.57578	-6.98853	2.77781e-12	3.92178e-10	NA	NA
ENSMMUG00000015400	202.283	-4.65017	0.590665	-6.983	2.88945e-12	4.03601e-10	RET	703466
ENSMMUG00000031336	2041.75	-2.91352	0.418423	-6.97331	3.09578e-12	4.25398e-10	NA	NA
ENSMMUG00000015522	105.547	4.34275	0.597579	6.97265	3.1103e-12	4.25398e-10	GRAMD1B	708497
ENSMMUG00000001375	2472.18	3.22869	0.461515	6.96786	3.21809e-12	4.35604e-10	RETREG1	717983
ENSMMUG00000048882	1523.01	-2.96181	0.427118	-6.94275	3.84538e-12	5.10496e-10	KIAA0408	100429459
ENSMMUG00000038480	1156.45	2.99606	0.430277	6.94261	3.84913e-12	5.10496e-10	EIF4EBP1	703628
ENSMMUG00000022194	1762.96	-2.90762	0.42244	-6.89233	5.48865e-12	7.20659e-10	SERPINF1	721262
ENSMMUG00000022868	1232.39	-3.1736	0.468129	-6.79503	1.08293e-11	1.40781e-09	CCDC69	713304
ENSMMUG00000004634	1387.51	-3.00854	0.445349	-6.76683	1.31636e-11	1.69449e-09	OGN	706168
ENSMMUG00000003336	233.678	-3.91723	0.562639	-6.75404	1.43781e-11	1.83286e-09	LOC106993160	106993160
ENSMMUG00000014828	3182.92	-2.76211	0.410062	-6.74745	1.50463e-11	1.88151e-09	HSPG2	707213
ENSMMUG00000003598	757.215	-3.14034	0.465409	-6.74788	1.50018e-11	1.88151e-09	TRIM7	708324
ENSMMUG00000007675	837.267	-3.01624	0.447357	-6.74272	1.55449e-11	1.92551e-09	SERPINH1	696171
ENSMMUG00000021441	5922.44	-2.75802	0.411316	-6.7197	1.82103e-11	2.2346e-09	AGL	710910
ENSMMUG00000007903	1436.79	-2.85274	0.425912	-6.70564	2.0053e-11	2.3936e-09	TMOD4	709732
ENSMMUG00000015093	340.432	-3.49207	0.516209	-6.70699	1.9868e-11	2.3936e-09	VLDLR	574284
ENSMMUG00000028691	228.193	-3.57221	0.521586	-6.70612	1.9987e-11	2.3936e-09	NA	NA
ENSMMUG00000009841	165.887	-4.09608	0.571762	-6.68567	2.29875e-11	2.71915e-09	C1QTNF3	702339
ENSMMUG00000028671	877.969	3.30761	0.492501	6.67793	2.42339e-11	2.841e-09	NA	NA
ENSMMUG00000002162	164.738	-4.61679	0.594393	-6.66787	2.59544e-11	3.01576e-09	LOC695096	695096
ENSMMUG00000002062	2499.76	2.79974	0.420112	6.6485	2.96098e-11	3.40118e-09	CAST	703623
ENSMMUG00000017850	780.091	-2.99564	0.450617	-6.64761	2.97895e-11	3.40118e-09	ABRA	696780
ENSMMUG00000048817	199.099	-3.67618	0.538218	-6.63344	3.27955e-11	3.71212e-09	LOC716487	716487
ENSMMUG00000002892	200.789	-4.17259	0.594305	-6.62984	3.36055e-11	3.77128e-09	RXRG	694807
ENSMMUG00000001405	278.004	-3.77183	0.563024	-6.59385	4.28556e-11	4.76859e-09	PPP1R1B	574203
ENSMMUG00000019629	212.57	-4.10858	0.595413	-6.5893	4.41892e-11	4.87567e-09	NA	NA
ENSMMUG00000046792	20639.4	-2.77758	0.424265	-6.56573	5.17785e-11	5.66543e-09	NA	NA
ENSMMUG00000013881	892.78	-3.37513	0.5177	-6.54878	5.80092e-11	6.29472e-09	WNK2	717275
ENSMMUG00000021278	309.657	-3.21194	0.487222	-6.53938	6.17737e-11	6.64826e-09	FAM78A	715560
ENSMMUG00000013237	1049.3	2.79535	0.426872	6.53123	6.52304e-11	6.96322e-09	RPS12	708419
ENSMMUG00000009120	77.9906	4.56122	0.642569	6.52954	6.59742e-11	6.98582e-09	MOV10L1	720612
ENSMMUG00000021290	1280.01	-2.96053	0.455431	-6.51358	7.33825e-11	7.7081e-09	COL5A2	712935
ENSMMUG00000000436	299.868	-3.32475	0.50626	-6.50823	7.60395e-11	7.9238e-09	NA	NA
ENSMMUG00000030385	88.0591	4.15583	0.613887	6.48545	8.84682e-11	9.14636e-09	MYL10	106997584
ENSMMUG00000000019	403.891	3.03024	0.466173	6.46984	9.81091e-11	1.00638e-08	CCDC86	695978
ENSMMUG00000002779	136.694	3.66542	0.557224	6.46686	1.00058e-10	1.01842e-08	CHST2	713994
ENSMMUG00000041404	210.696	-3.46322	0.525132	-6.46483	1.01411e-10	1.02425e-08	LYNX1	574359
ENSMMUG00000000527	364.228	3.24562	0.500392	6.44172	1.18124e-10	1.18395e-08	ARHGAP20	710260
ENSMMUG00000022604	35050	-2.77581	0.433545	-6.42361	1.33079e-10	1.32374e-08	PYGM	717451
ENSMMUG00000013235	168.922	-3.86302	0.574838	-6.41255	1.43103e-10	1.41274e-08	COL4A3	712444
ENSMMUG00000020679	213.161	-5.21723	0.611739	-6.39875	1.56653e-10	1.53496e-08	MYOZ3	712647
ENSMMUG00000040417	230.726	-3.37661	0.520172	-6.39432	1.61261e-10	1.56842e-08	NA	NA
ENSMMUG00000006715	8879.18	-2.839	0.447598	-6.36636	1.93569e-10	1.86879e-08	MYBPC2	100429731
ENSMMUG00000011520	1616.87	2.71675	0.426346	6.35635	2.06599e-10	1.98004e-08	FKBP5	718957
ENSMMUG00000029458	153.235	-4.68627	0.606904	-6.35447	2.09142e-10	1.98988e-08	NA	NA
ENSMMUG00000016041	156.318	-3.87288	0.578273	-6.34771	2.18541e-10	2.06435e-08	NA	NA
ENSMMUG00000003726	620.283	2.86119	0.449829	6.33813	2.32576e-10	2.18123e-08	PTPN13	699866
ENSMMUG00000028692	1018.6	-7.70352	0.577688	-6.33485	2.37578e-10	2.21234e-08	NA	NA
ENSMMUG00000020038	473.611	-3.59193	0.571372	-6.31332	2.73114e-10	2.50769e-08	DLK1	707595
ENSMMUG00000011968	420.111	-2.94041	0.464332	-6.3137	2.72433e-10	2.50769e-08	DHRS7C	722045
ENSMMUG00000002260	682.047	2.74881	0.435108	6.29921	2.99169e-10	2.72784e-08	PRKCH	704356
ENSMMUG00000048602	80.0725	5.65881	0.687834	6.29698	3.03493e-10	2.74818e-08	NA	NA
ENSMMUG00000009659	1232.1	-2.97495	0.475089	-6.28062	3.37219e-10	3.03266e-08	CILP	709042
ENSMMUG00000028673	20413.5	-2.77373	0.443588	-6.27566	3.48144e-10	3.10962e-08	ND5	2846631
ENSMMUG00000041869	137.645	-4.36302	0.605097	-6.27413	3.51601e-10	3.11928e-08	LOC702827	702827
ENSMMUG00000018679	34517.9	-2.65258	0.424748	-6.26263	3.78527e-10	3.33561e-08	GAPDH	574353
ENSMMUG00000041733	636.077	-3.13662	0.502259	-6.25487	3.97854e-10	3.48255e-08	TMEM233	100429890
ENSMMUG00000031024	6846.94	-2.66163	0.427919	-6.23649	4.47509e-10	3.89125e-08	LDHA	694309
ENSMMUG00000022028	687.238	2.7799	0.446511	6.20576	5.44346e-10	4.67328e-08	ZRANB1	697541
ENSMMUG00000009499	162.969	-3.59687	0.560553	-6.20569	5.44563e-10	4.67328e-08	MEST	703327
ENSMMUG00000023324	245.401	-3.18021	0.507684	-6.19998	5.64688e-10	4.81451e-08	MUM1L1	700396
ENSMMUG00000002676	2578.71	2.542	0.409476	6.19601	5.79132e-10	4.90581e-08	NA	NA
ENSMMUG00000045396	393.132	-2.91847	0.470071	-6.18937	6.04034e-10	5.08049e-08	SELENBP1	716741
ENSMMUG00000002183	334.086	-3.18683	0.51258	-6.18847	6.07492e-10	5.08049e-08	OSBPL6	708349
ENSMMUG00000012743	367.523	-3.28104	0.53203	-6.15221	7.64098e-10	6.30981e-08	BGN	697544
ENSMMUG00000010903	394.663	-2.91782	0.472853	-6.15281	7.61225e-10	6.30981e-08	KCNJ12	705326
ENSMMUG00000019751	571.059	2.71082	0.443184	6.09753	1.0772e-09	8.78483e-08	PPFIBP2	707763
ENSMMUG00000032487	247.561	-3.09105	0.502338	-6.09839	1.07145e-09	8.78483e-08	NA	NA
ENSMMUG00000003302	759.484	-2.85507	0.468982	-6.09496	1.09463e-09	8.87189e-08	DTNA	707887
ENSMMUG00000020651	98.2873	3.69821	0.593422	6.08372	1.17429e-09	9.45916e-08	SLC24A2	711896
ENSMMUG00000003867	721.15	2.75727	0.452114	6.07829	1.21469e-09	9.72496e-08	RPS18	706414
ENSMMUG00000007727	819.441	2.61913	0.431323	6.05651	1.39108e-09	1.10697e-07	TBC1D15	718743
ENSMMUG00000006161	471.172	-2.78545	0.459365	-6.05474	1.40645e-09	1.11245e-07	SERPINE2	707121
ENSMMUG00000000758	3518.47	-2.73478	0.455042	-6.03087	1.63083e-09	1.27864e-07	TNXB	716998
ENSMMUG00000000558	188.245	-3.25218	0.530393	-6.03035	1.63604e-09	1.27864e-07	NA	NA
ENSMMUG00000047063	338.375	-6.10789	0.598304	-6.00923	1.86404e-09	1.44822e-07	NA	NA
ENSMMUG00000029062	63.5764	4.51389	0.670365	6.00644	1.89641e-09	1.4647e-07	SPIRE2	715036
ENSMMUG00000021400	454.274	-2.8498	0.474407	-5.99942	1.98019e-09	1.52046e-07	RHOBTB1	699132
ENSMMUG00000009488	122.798	-4.00335	0.612185	-5.94292	2.79988e-09	2.13735e-07	NA	NA
ENSMMUG00000008055	2573.19	-2.666	0.450077	-5.94089	2.83484e-09	2.15153e-07	SMYD1	698950
ENSMMUG00000021759	1158.21	-2.50961	0.424279	-5.92081	3.20359e-09	2.41743e-07	TRIB1	693459
ENSMMUG00000011541	2091.43	-2.43347	0.415054	-5.87169	4.31365e-09	3.23647e-07	ASB15	695656
ENSMMUG00000003201	464.243	-2.68145	0.457082	-5.85956	4.64082e-09	3.46216e-07	MID1IP1	698138
ENSMMUG00000021385	124.077	-3.96531	0.619172	-5.85725	4.70606e-09	3.49099e-07	CA14	706360
ENSMMUG00000000500	624.81	-3.16882	0.544623	-5.85311	4.82452e-09	3.55876e-07	FNDC1	701832
ENSMMUG00000004825	142.451	-3.53282	0.582986	-5.85056	4.89932e-09	3.59375e-07	NA	NA
ENSMMUG00000004186	124.399	-3.58802	0.585378	-5.84045	5.20592e-09	3.79743e-07	NA	NA
ENSMMUG00000021833	410.053	-3.18234	0.546283	-5.83675	5.3229e-09	3.86131e-07	SLC25A25	698216
ENSMMUG00000045853	203.926	2.95216	0.50396	5.81831	5.9446e-09	4.2886e-07	NA	NA
ENSMMUG00000015711	124.599	-4.08802	0.62863	-5.81571	6.03772e-09	4.33198e-07	NA	NA
ENSMMUG00000029692	626.537	-2.56872	0.442704	-5.80213	6.54776e-09	4.64714e-07	NA	NA
ENSMMUG00000019138	412.01	-2.8057	0.482939	-5.80244	6.53572e-09	4.64714e-07	FSD2	693575
ENSMMUG00000017057	116.438	-3.70532	0.599439	-5.79931	6.65872e-09	4.70048e-07	HOMER1	709774
ENSMMUG00000045606	1046.02	-2.4763	0.427831	-5.79345	6.89565e-09	4.84171e-07	MYADM	720510
ENSMMUG00000000353	268.071	-5.84221	0.604701	-5.78197	7.38318e-09	5.15644e-07	LOC707949	707949
ENSMMUG00000015270	1943.5	2.39738	0.413908	5.78101	7.42552e-09	5.15857e-07	RPS8	703957
ENSMMUG00000047391	212.663	2.91023	0.500329	5.77914	7.50823e-09	5.18858e-07	SRXN1	714997
ENSMMUG00000015583	774.489	2.51242	0.434394	5.76892	7.97833e-09	5.48458e-07	NAP1L1	719047
ENSMMUG00000013119	70.8072	3.84477	0.639996	5.76527	8.15267e-09	5.57524e-07	DISC1	719086
ENSMMUG00000013984	880.192	2.64976	0.458528	5.75963	8.42998e-09	5.73501e-07	ABLIM2	722653
ENSMMUG00000014601	797.657	2.48363	0.430382	5.75681	8.57196e-09	5.80154e-07	MYC	694626
ENSMMUG00000048090	132.449	-3.40181	0.572052	-5.75309	8.7625e-09	5.90008e-07	NA	NA
ENSMMUG00000021484	881.603	2.45707	0.426922	5.74208	9.35184e-09	6.26478e-07	NPC1	700835
ENSMMUG00000010346	136.267	-4.64061	0.63115	-5.73618	9.68384e-09	6.45425e-07	KY	717233
ENSMMUG00000000242	828.589	-2.83703	0.498439	-5.71132	1.12104e-08	7.43397e-07	PPP1R3C	697381
ENSMMUG00000010459	138.156	-3.30421	0.564604	-5.69751	1.2157e-08	8.02118e-07	NA	NA
ENSMMUG00000038258	19107.3	-2.30049	0.404822	-5.69335	1.24568e-08	8.13723e-07	NA	NA
ENSMMUG00000012141	338.439	3.02207	0.526683	5.69419	1.23959e-08	8.13723e-07	LOC704750	704750
ENSMMUG00000020798	1402.8	-2.37913	0.4191	-5.68346	1.31993e-08	8.57957e-07	LTBP4	100430897
ENSMMUG00000019505	223.502	-2.93408	0.513151	-5.6754	1.38365e-08	8.94945e-07	EIF1	704606
ENSMMUG00000047024	145.658	3.08615	0.53947	5.66331	1.48484e-08	9.55681e-07	PMP2	701125
ENSMMUG00000000808	84.7489	3.8577	0.655136	5.65526	1.5561e-08	9.96666e-07	MCHR2	574369
ENSMMUG00000022656	812.742	-2.61024	0.462798	-5.64878	1.61593e-08	1.02996e-06	PLIN4	693610
ENSMMUG00000003187	301.646	2.72617	0.481229	5.63873	1.71307e-08	1.0866e-06	HMGB2	697057
ENSMMUG00000039871	424.735	-2.70307	0.479474	-5.63357	1.76514e-08	1.11425e-06	NA	NA
ENSMMUG00000000544	1844.15	-2.50235	0.446527	-5.61738	1.93877e-08	1.218e-06	NA	NA
ENSMMUG00000040991	300.882	-2.70837	0.482129	-5.59941	2.1508e-08	1.34477e-06	NT5C1A	716159
ENSMMUG00000001005	708.51	2.44949	0.436781	5.59382	2.22124e-08	1.37756e-06	DDX21	712432
ENSMMUG00000000997	128.074	3.55547	0.6213	5.59359	2.22423e-08	1.37756e-06	PERP	703890
ENSMMUG00000030562	653.117	2.46467	0.440005	5.58663	2.31523e-08	1.42718e-06	RPS24	708965
ENSMMUG00000032387	222.624	-5.59888	0.612635	-5.5843	2.34649e-08	1.43969e-06	RPL10L	702986
ENSMMUG00000003564	776.628	-2.45403	0.440492	-5.57519	2.47266e-08	1.51005e-06	ITM2A	708039
ENSMMUG00000030780	3140.78	2.36641	0.424317	5.56539	2.61561e-08	1.58262e-06	FOXO1	700030
ENSMMUG00000002052	785.957	2.4136	0.432627	5.56553	2.61358e-08	1.58262e-06	SPSB1	722211
ENSMMUG00000012310	695.565	2.42241	0.436705	5.5331	3.14624e-08	1.89496e-06	CFLAR	574234
ENSMMUG00000043626	249.393	-2.82143	0.508744	-5.52017	3.38665e-08	2.03044e-06	MYOG	703742
ENSMMUG00000011437	241.562	-2.79143	0.503649	-5.51426	3.50242e-08	2.0836e-06	AR	574293
ENSMMUG00000043811	98.1574	-3.72996	0.620299	-5.51403	3.50704e-08	2.0836e-06	NA	NA
ENSMMUG00000019630	1070.18	-2.36151	0.429649	-5.50248	3.74479e-08	2.20489e-06	GSTM4	699923
ENSMMUG00000020087	200.916	2.78761	0.503457	5.50286	3.73676e-08	2.20489e-06	TMEM120A	715846
ENSMMUG00000015865	225.43	2.75287	0.498944	5.48546	4.12403e-08	2.41735e-06	ARG2	711033
ENSMMUG00000010793	951.168	-2.37302	0.433839	-5.47548	4.36336e-08	2.54626e-06	ACKR3	694428
ENSMMUG00000005072	894.491	2.34935	0.428251	5.47374	4.40624e-08	2.55991e-06	RPL5	706896
ENSMMUG00000044284	407.334	-2.52378	0.462152	-5.4555	4.8835e-08	2.81623e-06	LOC706532	706532
ENSMMUG00000032216	249.44	-2.75007	0.501916	-5.45525	4.89033e-08	2.81623e-06	NA	NA
ENSMMUG00000012525	99.4244	-3.59332	0.616983	-5.44504	5.17934e-08	2.96964e-06	NA	NA
ENSMMUG00000016251	248.405	2.67025	0.489034	5.4332	5.53535e-08	3.14629e-06	CCNB1IP1	703502
ENSMMUG00000047823	114.926	-4.3719	0.643939	-5.43326	5.53325e-08	3.14629e-06	LOC694178	694178
ENSMMUG00000029880	163.843	-2.95423	0.537463	-5.43047	5.62069e-08	3.18102e-06	LOC704012	704012
ENSMMUG00000015965	173.3	2.868	0.524505	5.42516	5.79024e-08	3.26291e-06	ZNF277	702496
ENSMMUG00000038113	110.517	-3.38514	0.600857	-5.41275	6.20632e-08	3.48243e-06	NA	NA
ENSMMUG00000023789	484.904	-2.6131	0.483261	-5.4106	6.28148e-08	3.50961e-06	KLHL31	710672
ENSMMUG00000018201	249.915	-3.002	0.553607	-5.4095	6.32027e-08	3.51632e-06	NID2	710184
ENSMMUG00000017187	294.255	-2.69459	0.497925	-5.39873	6.7116e-08	3.71829e-06	LGALS1	700896
ENSMMUG00000020780	223.011	-3.009	0.555517	-5.39301	6.92878e-08	3.80648e-06	CNTFR	700959
ENSMMUG00000031540	133.901	-3.11056	0.565289	-5.39363	6.90473e-08	3.80648e-06	P2RY1	708507
ENSMMUG00000022160	198.202	-2.88886	0.532265	-5.38844	7.10711e-08	3.88818e-06	DBP	106994813
ENSMMUG00000019370	1673.02	2.29008	0.424732	5.38089	7.41176e-08	4.03803e-06	RPS16	697219
ENSMMUG00000001776	192.167	-3.06153	0.565621	-5.37381	7.70886e-08	4.18254e-06	GNAZ	706704
ENSMMUG00000010292	266.117	2.59685	0.481509	5.36913	7.91173e-08	4.25742e-06	DAGLB	717799
ENSMMUG00000046648	220.664	-2.75371	0.510096	-5.36936	7.90184e-08	4.25742e-06	NA	NA
ENSMMUG00000048391	97.9405	-3.46321	0.610811	-5.36436	8.12355e-08	4.35356e-06	LOC106996872	106996872
ENSMMUG00000019416	367.225	-2.9414	0.550461	-5.35941	8.3494e-08	4.4564e-06	RETSAT	695058
ENSMMUG00000045567	103.31	-4.31283	0.641216	-5.35324	8.6392e-08	4.59242e-06	NA	NA
ENSMMUG00000019119	3207.17	2.56542	0.477547	5.35202	8.69801e-08	4.60503e-06	CSRP3	702466
ENSMMUG00000041939	91.6275	-3.95455	0.638818	-5.34803	8.8915e-08	4.68857e-06	SELENOW	718370
ENSMMUG00000041652	2322.49	-2.43898	0.458178	-5.33934	9.32868e-08	4.89942e-06	MYL9	709784
ENSMMUG00000000932	3316.94	-2.28151	0.428652	-5.33367	9.6246e-08	5.0347e-06	PPP2R3A	717078
ENSMMUG00000015850	904.274	-2.28835	0.431236	-5.31141	1.0878e-07	5.66778e-06	ITIH5	722614
ENSMMUG00000004958	1351.39	-2.22851	0.420512	-5.30591	1.12113e-07	5.81837e-06	MLF1	704116
ENSMMUG00000002235	368.839	-2.93235	0.554839	-5.3047	1.1286e-07	5.83408e-06	IGF1	698444
ENSMMUG00000038157	168.935	-2.8557	0.533897	-5.2975	1.17397e-07	6.04479e-06	CCL21	574183
ENSMMUG00000002295	89.2714	-3.59554	0.626775	-5.29409	1.19612e-07	6.13478e-06	CRABP2	718579
ENSMMUG00000003873	207.949	3.01635	0.567395	5.25761	1.45936e-07	7.45581e-06	IFITM10	721010
ENSMMUG00000018039	722.612	2.27486	0.432164	5.25211	1.50365e-07	7.65228e-06	RNPC3	717115
ENSMMUG00000007220	1105.8	-2.33378	0.445431	-5.2482	1.53595e-07	7.78649e-06	ACADM	705168
ENSMMUG00000001054	1243.69	2.20519	0.419751	5.24369	1.57396e-07	7.9485e-06	EEF1B2	707019
ENSMMUG00000022547	868.892	2.33298	0.444064	5.24036	1.60266e-07	8.06245e-06	RPS13	697513
ENSMMUG00000014943	37.1968	4.44584	0.731083	5.23016	1.69364e-07	8.4876e-06	GABRR1	700728
ENSMMUG00000008376	2598.74	2.37778	0.453582	5.22767	1.71659e-07	8.56992e-06	KIAA1217	705851
ENSMMUG00000029123	425.625	2.70948	0.515439	5.22636	1.72876e-07	8.59796e-06	NA	NA
ENSMMUG00000011410	206.397	-2.93829	0.560675	-5.2197	1.79211e-07	8.87937e-06	NR4A3	717560
ENSMMUG00000004439	210.572	2.69834	0.513913	5.21706	1.81788e-07	8.97321e-06	NA	NA
ENSMMUG00000031768	157.055	-5.13471	0.628864	-5.20703	1.91892e-07	9.43647e-06	NA	NA
ENSMMUG00000019269	594.124	2.39065	0.458616	5.19696	2.02576e-07	9.92469e-06	ACTR8	693539
ENSMMUG00000015497	2306.63	2.15143	0.413651	5.19223	2.07786e-07	1.01421e-05	ASAH1	703699
ENSMMUG00000017553	422.218	-2.62665	0.507044	-5.18716	2.1352e-07	1.03834e-05	ANGPTL1	106994636
ENSMMUG00000048439	886.211	2.27994	0.439002	5.18121	2.20456e-07	1.06811e-05	FYTTD1	714705
ENSMMUG00000020441	483.125	2.38461	0.459539	5.17311	2.30234e-07	1.11139e-05	ODC1	695625
ENSMMUG00000016669	209.809	-2.7469	0.528932	-5.16981	2.34334e-07	1.12704e-05	ZNF385A	705436
ENSMMUG00000001216	896.905	2.27743	0.4403	5.15997	2.46995e-07	1.18359e-05	MPZ	719969
ENSMMUG00000012400	2002.23	-2.396	0.466386	-5.15398	2.55012e-07	1.21757e-05	ASB2	699882
ENSMMUG00000018815	2351.03	-2.13726	0.415697	-5.14912	2.61712e-07	1.24503e-05	KLF10	693458
ENSMMUG00000014983	122.796	-3.48982	0.659944	-5.14196	2.7188e-07	1.2879e-05	ANPEP	701117
ENSMMUG00000018773	290.074	2.45871	0.476349	5.14141	2.72685e-07	1.2879e-05	TM7SF2	721985
ENSMMUG00000029367	539.41	2.37352	0.461285	5.12953	2.90463e-07	1.36695e-05	RPS29	704016
ENSMMUG00000023752	83.3716	-3.60945	0.643317	-5.1114	3.19772e-07	1.4995e-05	NA	NA
ENSMMUG00000012138	384.568	2.47303	0.482296	5.1072	3.26965e-07	1.52778e-05	RORC	717052
ENSMMUG00000014307	188.851	-5.57775	0.640126	-5.09704	3.45003e-07	1.60634e-05	MSTN	710114
ENSMMUG00000010342	670.557	-2.6841	0.530761	-5.08522	3.67205e-07	1.70367e-05	SLC38A3	703671
ENSMMUG00000023081	815.351	-2.615	0.516961	-5.08362	3.70309e-07	1.71203e-05	SCHIP1	703321
ENSMMUG00000004235	754.813	2.19115	0.430699	5.0767	3.84055e-07	1.76935e-05	RPL19	695987
ENSMMUG00000014846	933.207	-2.19718	0.433531	-5.0737	3.90155e-07	1.78493e-05	LRRC20	710594
ENSMMUG00000015986	405.626	-2.43365	0.479668	-5.07424	3.89041e-07	1.78493e-05	CD248	714375
ENSMMUG00000009454	90.0932	-3.59271	0.654162	-5.06942	3.99027e-07	1.81288e-05	LOC699486	699486
ENSMMUG00000021008	417.15	-2.51225	0.495994	-5.06984	3.98151e-07	1.81288e-05	ASB14	704231
ENSMMUG00000028699	30820.3	-2.02934	0.40188	-5.05774	4.24252e-07	1.92084e-05	ND1	2846627
ENSMMUG00000005717	470.518	2.271	0.448016	5.05558	4.29093e-07	1.93608e-05	SLC22A3	709454
ENSMMUG00000008419	640.106	2.22166	0.438605	5.05354	4.33685e-07	1.9501e-05	GNL2	713862
ENSMMUG00000006119	1329.83	2.18548	0.431908	5.04951	4.42946e-07	1.98494e-05	EIF3I	708145
ENSMMUG00000008994	2495.06	2.07846	0.411098	5.0478	4.46925e-07	1.99596e-05	EIF3A	713211
ENSMMUG00000012668	299.601	2.52123	0.498266	5.0351	4.77612e-07	2.12578e-05	CNTRL	700200
ENSMMUG00000017916	1187.6	-2.70631	0.542992	-5.02745	4.97057e-07	2.20485e-05	LIPE	707997
ENSMMUG00000020354	1396.85	2.10034	0.417629	5.02046	5.15492e-07	2.27892e-05	SLC3A2	722218
ENSMMUG00000018963	88.4735	-3.20198	0.61492	-4.99948	5.74854e-07	2.53283e-05	GDNF	706345
ENSMMUG00000032104	163.644	-5.43043	0.64419	-4.99762	5.80413e-07	2.54877e-05	LOC107000401	107000401
ENSMMUG00000008385	730.241	2.20526	0.441468	4.98358	6.242e-07	2.73191e-05	NOP14	720068
ENSMMUG00000020408	906.24	2.15028	0.430879	4.98023	6.35079e-07	2.77029e-05	HPGD	697864
ENSMMUG00000008923	82.4324	-3.98492	0.656054	-4.97786	6.42916e-07	2.79519e-05	THY1	705321
ENSMMUG00000041670	7693.9	-2.10966	0.425079	-4.97333	6.58122e-07	2.85186e-05	NA	NA
ENSMMUG00000014942	942.646	2.3616	0.473912	4.96633	6.82308e-07	2.94694e-05	PM20D2	700609
ENSMMUG00000017936	243.832	-2.76202	0.557376	-4.95781	7.12938e-07	3.06914e-05	SPEG	703645
ENSMMUG00000012898	204.874	-2.64077	0.532214	-4.9456	7.59108e-07	3.25722e-05	MYADML2	715224
ENSMMUG00000022922	1453.32	-2.26408	0.45977	-4.93693	7.93626e-07	3.39424e-05	LOC696797	696797
ENSMMUG00000022740	2193.72	-2.04481	0.415388	-4.92966	8.23729e-07	3.51155e-05	TOB1	706873
ENSMMUG00000020086	493.819	2.23265	0.452179	4.92433	8.46485e-07	3.59688e-05	POR	715888
ENSMMUG00000007399	208.53	2.47131	0.499707	4.92104	8.6084e-07	3.64607e-05	CHAF1B	695206
ENSMMUG00000043691	522.628	-2.19668	0.447288	-4.91273	8.98171e-07	3.79195e-05	PPP1R3B	699128
ENSMMUG00000000327	409.209	-2.38186	0.485539	-4.90866	9.17025e-07	3.85915e-05	FADS2	719037
ENSMMUG00000000618	772.594	2.11527	0.430934	4.89858	9.65332e-07	4.04231e-05	GGNBP2	713750
ENSMMUG00000014053	150.402	2.63498	0.533988	4.8983	9.66707e-07	4.04231e-05	KCNJ16	694188
ENSMMUG00000044583	119.627	-2.90783	0.585635	-4.89516	9.82264e-07	4.09433e-05	LOC107000976	107000976
ENSMMUG00000004089	241.332	-2.48522	0.508006	-4.88243	1.04784e-06	4.35386e-05	NA	NA
ENSMMUG00000015563	1320.76	2.18059	0.445905	4.87843	1.06935e-06	4.42919e-05	RPS27A	718909
ENSMMUG00000007576	266.873	-2.44591	0.501994	-4.86636	1.13671e-06	4.69338e-05	EYA1	694364
ENSMMUG00000002564	279.277	-2.59371	0.534369	-4.85733	1.18981e-06	4.89724e-05	FRAS1	697358
ENSMMUG00000011347	560.158	2.15019	0.441898	4.85444	1.2073e-06	4.9537e-05	DHX36	708112
ENSMMUG00000003742	205.262	-2.50008	0.513825	-4.84951	1.23766e-06	5.06247e-05	BCHE	700484
ENSMMUG00000004638	619.276	-2.54163	0.526769	-4.84854	1.24375e-06	5.07155e-05	ASPN	718125
ENSMMUG00000017745	174.562	-2.65571	0.545332	-4.8477	1.24902e-06	5.07727e-05	ANGPT1	697017
ENSMMUG00000022317	2803.52	-2.01708	0.417678	-4.83684	1.31916e-06	5.34587e-05	COL6A2	709493
ENSMMUG00000007310	777.9	-2.24031	0.464381	-4.83311	1.3442e-06	5.43056e-05	SLC25A12	695173
ENSMMUG00000040891	75.3985	-3.85629	0.661763	-4.8304	1.36258e-06	5.48793e-05	NA	NA
ENSMMUG00000010329	145.398	-2.89639	0.596538	-4.82764	1.38161e-06	5.54758e-05	SH2B2	714861
ENSMMUG00000038632	124.81	-4.56022	0.660578	-4.82369	1.40927e-06	5.64137e-05	NA	NA
ENSMMUG00000020114	694.448	-2.10836	0.437561	-4.82224	1.41957e-06	5.66535e-05	CDH13	718038
ENSMMUG00000022303	518.139	2.16785	0.44853	4.82117	1.4272e-06	5.67854e-05	SLC7A2	710629
ENSMMUG00000001278	118.405	-2.80014	0.573607	-4.81864	1.44541e-06	5.73362e-05	VIT	708384
ENSMMUG00000001635	183.583	-2.52313	0.521981	-4.81319	1.4854e-06	5.87449e-05	ZNF703	698000
ENSMMUG00000002865	713.285	-2.33244	0.48754	-4.79681	1.61209e-06	6.35637e-05	ABI3BP	701192
ENSMMUG00000013061	631.278	2.09909	0.436772	4.79562	1.62176e-06	6.37537e-05	SMDT1	709741
ENSMMUG00000001043	117.95	2.72021	0.562252	4.79069	1.66206e-06	6.5143e-05	PRUNE2	707402
ENSMMUG00000021536	229.268	-2.49419	0.520448	-4.78449	1.71425e-06	6.67896e-05	OLFML3	707969
ENSMMUG00000021669	222.804	2.36854	0.492796	4.78501	1.7098e-06	6.67896e-05	AATF	717586
ENSMMUG00000017490	610.784	2.19612	0.45816	4.77993	1.75357e-06	6.81195e-05	DEPP1	706321
ENSMMUG00000016890	524.148	-2.25087	0.471571	-4.7787	1.76429e-06	6.81326e-05	SLC37A4	702269
ENSMMUG00000008538	1319.89	-2.52513	0.532237	-4.77918	1.76013e-06	6.81326e-05	MFAP4	710893
ENSMMUG00000016226	315.944	-2.37505	0.497141	-4.77715	1.77794e-06	6.84585e-05	ADAMTS12	701750
ENSMMUG00000041831	699.13	-2.0808	0.436574	-4.76997	1.84256e-06	7.07391e-05	HBB	715559
ENSMMUG00000041811	91.3675	-2.95162	0.603833	-4.76906	1.8509e-06	7.08523e-05	NA	NA
ENSMMUG00000022268	541.154	2.13623	0.446956	4.76798	1.8608e-06	7.10241e-05	WDR43	704047
ENSMMUG00000000580	2777.61	-2.0301	0.427201	-4.76067	1.92955e-06	7.34349e-05	SCN4A	718194
ENSMMUG00000005886	431.78	2.17106	0.455061	4.75814	1.95381e-06	7.41431e-05	C1H1orf198	714084
ENSMMUG00000013764	5207.06	2.1864	0.458487	4.75584	1.97619e-06	7.47763e-05	IGFBP3	696868
ENSMMUG00000002802	99.5008	-2.89237	0.596763	-4.75515	1.98299e-06	7.48179e-05	AGMAT	713190
ENSMMUG00000006821	77.5043	-3.7698	0.671933	-4.75417	1.99261e-06	7.49656e-05	TMEM119	705921
ENSMMUG00000046199	234.825	2.33029	0.488329	4.75214	2.01271e-06	7.55056e-05	YPEL1	107000563
ENSMMUG00000041468	74.5253	-3.77817	0.668528	-4.75137	2.02046e-06	7.558e-05	LOC106995402	106995402
ENSMMUG00000020200	518.232	2.11157	0.443614	4.74887	2.04554e-06	7.63011e-05	LOC706480	706480
ENSMMUG00000044706	422.078	-2.1735	0.457949	-4.74661	2.06859e-06	7.69423e-05	TUBA1B	709643
ENSMMUG00000003738	72.3474	-3.26252	0.646832	-4.74485	2.08659e-06	7.73923e-05	NA	NA
ENSMMUG00000007754	413.087	-2.17525	0.45932	-4.73614	2.17832e-06	8.04976e-05	DCHS1	711938
ENSMMUG00000011821	223.354	-2.55383	0.538844	-4.73574	2.18257e-06	8.04976e-05	PITPNM1	721716
ENSMMUG00000020693	596.549	2.08396	0.439488	4.73138	2.22999e-06	8.17872e-05	RSL24D1	697612
ENSMMUG00000039130	145.186	-2.59467	0.544589	-4.73155	2.22808e-06	8.17872e-05	WNT5A	705692
ENSMMUG00000045748	67.7049	-3.34775	0.653115	-4.7251	2.30004e-06	8.41213e-05	NA	NA
ENSMMUG00000016054	2955.08	-2.02844	0.430263	-4.72339	2.31948e-06	8.43783e-05	HFE2	698805
ENSMMUG00000013429	1421.56	2.0186	0.426587	4.72335	2.31992e-06	8.43783e-05	RPS19	706281
ENSMMUG00000001306	421.933	-2.2925	0.48744	-4.70832	2.49765e-06	9.05916e-05	ORAI1	700190
ENSMMUG00000020607	609.127	-2.32125	0.494458	-4.70702	2.51365e-06	9.09206e-05	LOC712487	712487
ENSMMUG00000046237	237.521	2.2978	0.487005	4.69924	2.61137e-06	9.41957e-05	ABAT	714017
ENSMMUG00000023042	697.664	-2.16389	0.461502	-4.69602	2.65277e-06	9.54269e-05	OLFML2B	720062
ENSMMUG00000004629	479.687	2.10097	0.446841	4.69062	2.7238e-06	9.77143e-05	NOL8	705799
ENSMMUG00000010322	167.039	2.47751	0.525173	4.68837	2.75385e-06	9.85231e-05	TXN	712587
ENSMMUG00000005260	2941.98	1.92245	0.409525	4.68753	2.76519e-06	9.86602e-05	RPL35	693604
ENSMMUG00000015585	147.131	-2.76848	0.589596	-4.67746	2.90454e-06	0.000103351	GPT	703122
ENSMMUG00000044304	267.946	2.25795	0.481289	4.67399	2.95399e-06	0.000104827	AASS	694594
ENSMMUG00000002607	105.474	-2.80852	0.593493	-4.66571	3.07553e-06	0.000108845	NA	NA
ENSMMUG00000014621	116.992	2.59679	0.552209	4.66184	3.13395e-06	0.000110615	SETD6	707353
ENSMMUG00000010474	245.312	-2.33695	0.500759	-4.66064	3.15232e-06	0.000110965	HMCN1	714026
ENSMMUG00000011743	706.828	2.02028	0.432786	4.65891	3.17888e-06	0.000111601	LOC714747	714747
ENSMMUG00000044007	106.214	-4.83623	0.666262	-4.65788	3.19486e-06	0.000111863	NA	NA
ENSMMUG00000010627	70.8579	-3.21065	0.651605	-4.6564	3.21783e-06	0.000112367	APLNR	706823
ENSMMUG00000011532	2945.59	1.9519	0.41923	4.64834	3.34624e-06	0.000116541	PIK3R1	698996
ENSMMUG00000017725	216.563	-2.47415	0.53212	-4.64459	3.40749e-06	0.000118361	EEF2K	698604
ENSMMUG00000022341	47.1217	3.23327	0.671486	4.6415	3.45881e-06	0.000119826	RPL7A	722215
ENSMMUG00000005856	636.757	-2.15058	0.464611	-4.63564	3.55829e-06	0.000122924	GATM	713306
ENSMMUG00000013725	162.067	-2.50497	0.53803	-4.63514	3.56696e-06	0.000122924	LOC704249	704249
ENSMMUG00000021273	68.6006	-3.19006	0.650252	-4.63028	3.65173e-06	0.000125516	NA	NA
ENSMMUG00000031908	446.885	2.15224	0.463656	4.62836	3.68565e-06	0.000126351	AMY2B	712893
ENSMMUG00000017921	1521.55	-1.92511	0.416747	-4.62493	3.74728e-06	0.000127466	CALM3	716584
ENSMMUG00000048920	132.212	-2.59059	0.555828	-4.62583	3.73097e-06	0.000127466	NA	NA
ENSMMUG00000044223	24.9872	3.77658	0.747343	4.62539	3.73902e-06	0.000127466	NA	NA
ENSMMUG00000010813	201.699	2.31793	0.498969	4.62423	3.75987e-06	0.000127493	GTPBP4	709873
ENSMMUG00000003850	130.491	-2.67701	0.574806	-4.62381	3.76749e-06	0.000127493	COL11A2	718050
ENSMMUG00000038395	1031.37	-2.01355	0.436228	-4.62205	3.79958e-06	0.000128248	DNAJB4	707206
ENSMMUG00000018860	217.978	-2.3329	0.503798	-4.62125	3.81433e-06	0.000128416	NA	NA
ENSMMUG00000013242	425.377	-2.17747	0.471626	-4.61981	3.84093e-06	0.000128981	NA	NA
ENSMMUG00000020582	1150.29	2.00956	0.434186	4.61926	3.85114e-06	0.000128993	RPL38	701508
ENSMMUG00000032583	117.129	-2.66784	0.571889	-4.61833	3.8684e-06	0.000129242	NA	NA
ENSMMUG00000021261	213.62	-2.36495	0.512251	-4.60805	4.0646e-06	0.000135452	ZNF423	693808
ENSMMUG00000002362	221.538	2.27625	0.492702	4.6007	4.21068e-06	0.000139612	PUM3	696063
ENSMMUG00000000215	97.5378	2.67028	0.574006	4.60082	4.20838e-06	0.000139612	HIF3A	717188
ENSMMUG00000008397	465.987	2.0851	0.452714	4.59431	4.3419e-06	0.000143239	MPHOSPH10	704207
ENSMMUG00000003430	331.437	2.1625	0.469189	4.59464	4.33496e-06	0.000143239	DNAJC2	695890
ENSMMUG00000044871	162.384	-2.47255	0.536602	-4.58884	4.45721e-06	0.000146675	LOC715154	715154
ENSMMUG00000022881	229.835	2.29535	0.498283	4.58649	4.50768e-06	0.000147965	RPL22L1	695815
ENSMMUG00000005909	480.423	2.05835	0.447983	4.58381	4.56575e-06	0.000149497	CREBRF	703459
ENSMMUG00000004379	290.498	-2.47692	0.541709	-4.58301	4.58332e-06	0.000149699	DUSP10	705056
ENSMMUG00000003855	52.4893	3.0954	0.65633	4.5813	4.62094e-06	0.000150553	ZNF385B	704204
ENSMMUG00000005631	166.24	-2.51557	0.54748	-4.57954	4.66001e-06	0.00015145	NOV	702196
ENSMMUG00000018347	2141.62	1.8851	0.411414	4.57533	4.75468e-06	0.000154146	RPL22	703050
ENSMMUG00000039424	286.941	2.21032	0.482768	4.56165	5.0754e-06	0.000164138	RBM34	711962
ENSMMUG00000029973	342.266	-2.20778	0.484409	-4.55904	5.1388e-06	0.00016578	LOC709583	709583
ENSMMUG00000022841	343.164	2.13736	0.467464	4.55842	5.15404e-06	0.000165864	UTP4	705036
ENSMMUG00000029026	78.1288	-2.91452	0.622261	-4.55432	5.25553e-06	0.000168717	LOC702875	702875
ENSMMUG00000011999	234.157	2.22379	0.487212	4.54676	5.44778e-06	0.000174462	SLC38A1	702135
ENSMMUG00000015907	4210.79	1.86353	0.409686	4.54225	5.56562e-06	0.000177802	RPL10A	718783
ENSMMUG00000002445	3979.52	1.84309	0.405864	4.53506	5.75859e-06	0.000183076	LOC705400	705400
ENSMMUG00000019912	1161.71	1.93068	0.424963	4.53538	5.75007e-06	0.000183076	LOC695047	695047
ENSMMUG00000006202	289.95	-2.23186	0.492374	-4.53197	5.84372e-06	0.000185333	SLC1A3	701109
ENSMMUG00000013022	135.859	-2.64812	0.582011	-4.52897	5.92723e-06	0.000187435	HR	574164
ENSMMUG00000029607	65.6728	-3.58066	0.677956	-4.52857	5.93852e-06	0.000187435	NA	NA
ENSMMUG00000018304	112.055	-3.06676	0.685194	-4.52516	6.03501e-06	0.000190023	LGALS12	718300
ENSMMUG00000045740	865.488	-1.93713	0.429754	-4.51203	6.42115e-06	0.000201698	ACER2	712170
ENSMMUG00000003412	4123.68	1.8624	0.412602	4.50722	6.56835e-06	0.000205829	LOC712274	712274
ENSMMUG00000020838	1638.06	1.8704	0.414788	4.50254	6.71472e-06	0.000209915	NCOA1	718524
ENSMMUG00000008628	3742.04	-1.95902	0.436924	-4.49305	7.02113e-06	0.000218972	LMOD3	696239
ENSMMUG00000001133	961.911	-2.01322	0.449523	-4.48597	7.25816e-06	0.000225828	NA	NA
ENSMMUG00000010671	319.946	2.09508	0.466394	4.47901	7.49904e-06	0.000232772	NOL10	695849
ENSMMUG00000014396	1714.64	1.85111	0.413671	4.4683	7.88436e-06	0.000244155	FRZB	706048
ENSMMUG00000022110	131.276	-2.72966	0.610057	-4.46584	7.97569e-06	0.000246402	PPP1R14C	713335
ENSMMUG00000001509	701.619	1.98016	0.442661	4.46388	8.04875e-06	0.000248075	PSMD6	698601
ENSMMUG00000006257	120.586	-2.6484	0.590014	-4.46071	8.16904e-06	0.000251193	ECM1	707209
ENSMMUG00000020625	708.632	-2.22416	0.500428	-4.45947	8.21632e-06	0.000252057	NA	NA
ENSMMUG00000022895	1393.94	-1.95475	0.439258	-4.45764	8.28651e-06	0.000253028	DNAJB5	699081
ENSMMUG00000046638	608.006	-2.02614	0.455007	-4.45804	8.27132e-06	0.000253028	KBTBD12	710067
ENSMMUG00000029310	242.84	-2.23695	0.501686	-4.45541	8.37317e-06	0.00025508	HBA	693930
ENSMMUG00000015142	1300.73	-1.95953	0.440739	-4.45347	8.44923e-06	0.000255618	IPO13	702007
ENSMMUG00000031183	353.808	-2.07942	0.466907	-4.45374	8.43861e-06	0.000255618	FAM89B	721925
ENSMMUG00000001871	218.865	-2.72616	0.618758	-4.45434	8.41536e-06	0.000255618	AOC3	711820
ENSMMUG00000005080	2104.4	-1.90837	0.429282	-4.45285	8.47361e-06	0.000255767	UBE2G1	721528
ENSMMUG00000010121	214.455	-2.24172	0.502877	-4.45059	8.56351e-06	0.000257887	SLC16A3	715842
ENSMMUG00000010696	2805.09	1.84844	0.414768	4.44997	8.58824e-06	0.00025804	KLF6	710784
ENSMMUG00000002132	953.221	1.89267	0.424719	4.4488	8.63528e-06	0.000258861	PSMD12	718756
ENSMMUG00000009066	521.279	-1.9883	0.447388	-4.44698	8.70844e-06	0.00026046	LOC696134	696134
ENSMMUG00000023454	3308.79	-2.05939	0.464716	-4.44502	8.78836e-06	0.000262253	PKM	697742
ENSMMUG00000013907	60.1298	-3.28754	0.674677	-4.44402	8.82939e-06	0.00026288	NA	NA
ENSMMUG00000003795	510.001	1.97395	0.443611	4.44017	8.98887e-06	0.000267022	C15H9orf78	716542
ENSMMUG00000038151	77.337	-4.42443	0.681556	-4.41116	1.02819e-05	0.000304744	NA	NA
ENSMMUG00000000373	134.109	2.37899	0.536107	4.40794	1.04356e-05	0.000308603	SLC2A1	698931
ENSMMUG00000044029	64.3634	-3.14002	0.674094	-4.40584	1.05375e-05	0.000310915	C1QTNF6	696468
ENSMMUG00000042008	1688.97	1.87214	0.424427	4.40365	1.06447e-05	0.000313373	LOC700534	700534
ENSMMUG00000045640	78.839	-2.80516	0.624663	-4.39796	1.09272e-05	0.000320971	NA	NA
ENSMMUG00000023640	632.366	-2.07289	0.4728	-4.39231	1.1215e-05	0.000328318	SIRT2	100425019
ENSMMUG00000006381	153.615	2.3197	0.525124	4.39208	1.12273e-05	0.000328318	C8H8orf59	703464
ENSMMUG00000011716	1110.65	-1.9048	0.43442	-4.3907	1.12989e-05	0.000329675	RTN2	715941
ENSMMUG00000040572	76.0134	-4.12943	0.668832	-4.38953	1.13597e-05	0.000330717	NA	NA
ENSMMUG00000023257	393.384	2.34776	0.531967	4.38818	1.14304e-05	0.000332037	NFIL3	704757
ENSMMUG00000023198	112.651	-2.51473	0.569179	-4.38314	1.1698e-05	0.000339063	TET1	693707
ENSMMUG00000013068	176.734	-2.28886	0.521266	-4.38009	1.18629e-05	0.000343082	TMEM143	717890
ENSMMUG00000001340	1471.03	1.83433	0.418386	4.37763	1.19978e-05	0.000346223	RPL32	694196
ENSMMUG00000003448	92.7734	-2.6482	0.597796	-4.37402	1.21981e-05	0.000351232	RPL26	717378
ENSMMUG00000010070	511.471	-1.99096	0.45671	-4.36309	1.28237e-05	0.000368437	NA	NA
ENSMMUG00000042613	522.791	1.96714	0.450032	4.36122	1.2934e-05	0.000370793	KLHL21	704734
ENSMMUG00000012511	961.891	1.87035	0.428578	4.35655	1.32129e-05	0.000377963	GNL3	695877
ENSMMUG00000021314	1220.17	1.84733	0.423736	4.35252	1.34584e-05	0.000384149	LOC695327	695327
ENSMMUG00000007526	1141.45	-2.11852	0.488634	-4.35044	1.35866e-05	0.000386966	GPAM	696042
ENSMMUG00000023526	78032.8	-1.77364	0.408526	-4.34818	1.3727e-05	0.000389978	ATP2A1	708058
ENSMMUG00000004148	69.2542	-2.84333	0.635804	-4.34737	1.37777e-05	0.000389978	MAFB	712578
ENSMMUG00000040709	60.2576	-3.09809	0.672102	-4.34732	1.37814e-05	0.000389978	NA	NA
ENSMMUG00000017810	669.702	1.88749	0.433841	4.34261	1.40799e-05	0.000397569	SSRP1	706614
ENSMMUG00000048089	359.516	-2.02803	0.467289	-4.34095	1.41867e-05	0.000399724	NA	NA
ENSMMUG00000030117	84.9692	-2.67561	0.607127	-4.34029	1.42296e-05	0.000400074	LOC703794	703794
ENSMMUG00000001850	18333.2	-2.00712	0.464214	-4.33767	1.44002e-05	0.000404007	SPARC	712388
ENSMMUG00000044273	64.2836	2.78609	0.630521	4.33537	1.45517e-05	0.000406632	HPCAL4	100425472
ENSMMUG00000001809	978.199	1.98456	0.456669	4.33524	1.45602e-05	0.000406632	GPCPD1	719117
ENSMMUG00000039222	75.2355	-2.75999	0.623276	-4.33484	1.45867e-05	0.000406632	NA	NA
ENSMMUG00000047475	340.731	2.03364	0.468015	4.33301	1.47087e-05	0.000409164	SNRNP25	693295
ENSMMUG00000008729	3297.13	1.76684	0.407609	4.32897	1.49808e-05	0.000415538	RPS5	711259
ENSMMUG00000000113	4379.56	-1.8533	0.428973	-4.32822	1.50316e-05	0.000415538	PPP1R1A	574202
ENSMMUG00000012069	180.636	-2.31921	0.535055	-4.32821	1.50328e-05	0.000415538	TGFB3	703239
ENSMMUG00000002848	7001.75	1.74566	0.403585	4.32001	1.56022e-05	0.000430371	RPS14	710901
ENSMMUG00000041188	278.131	2.0621	0.47592	4.31935	1.56486e-05	0.000430746	RPL36	700150
ENSMMUG00000013728	155.341	2.26597	0.522338	4.3145	1.59965e-05	0.0004394	TRMT6	718229
ENSMMUG00000044631	4277.91	-1.99371	0.464354	-4.30647	1.65877e-05	0.00045469	NA	NA
ENSMMUG00000048259	95.877	-2.56669	0.590107	-4.30419	1.67597e-05	0.000458447	NA	NA
ENSMMUG00000013543	2072.5	-2.03595	0.474758	-4.30212	1.69171e-05	0.000461791	FBXO40	713933
ENSMMUG00000020148	452.111	1.96055	0.455003	4.29866	1.71835e-05	0.00046809	NA	NA
ENSMMUG00000004852	650.562	2.03064	0.471416	4.29498	1.74711e-05	0.000473959	EEF1A2	696946
ENSMMUG00000017477	449.898	1.93947	0.450537	4.29512	1.74597e-05	0.000473959	GAB2	700197
ENSMMUG00000011870	4956.95	1.76767	0.411292	4.29198	1.77091e-05	0.000479422	RPS7	721900
ENSMMUG00000020823	2229.56	-1.76732	0.412453	-4.29023	1.78488e-05	0.000481934	VCL	721921
ENSMMUG00000035811	150.504	-2.40045	0.55831	-4.2899	1.78753e-05	0.000481934	MIR1-2	100315169
ENSMMUG00000049108	86.3713	-2.62356	0.603756	-4.28761	1.80602e-05	0.000485923	LRRC30	722462
ENSMMUG00000016844	9108.6	1.72735	0.403119	4.27972	1.87127e-05	0.000502448	RPL4	710590
ENSMMUG00000018349	113.994	2.47807	0.574003	4.27526	1.90915e-05	0.000511574	NA	NA
ENSMMUG00000005073	225.893	-2.17187	0.507904	-4.27358	1.92363e-05	0.000514405	FAM69A	706803
ENSMMUG00000001401	63.5512	-2.90743	0.657811	-4.27131	1.94325e-05	0.000518596	NA	NA
ENSMMUG00000020928	237.209	2.09021	0.487737	4.27013	1.95355e-05	0.000520287	NIFK	697198
ENSMMUG00000012161	2767.96	-1.78557	0.419193	-4.26572	1.99256e-05	0.0005296	ANGPTL2	701444
ENSMMUG00000021299	6553.03	-1.826	0.429123	-4.26318	2.01542e-05	0.000533861	RTN4	619181
ENSMMUG00000017160	1463.01	1.78492	0.418079	4.26303	2.01672e-05	0.000533861	PHF3	716282
ENSMMUG00000020585	206.051	-2.1591	0.50638	-4.25857	2.05738e-05	0.000543529	KLHL23	706609
ENSMMUG00000022296	116.357	-2.4731	0.578702	-4.25123	2.12601e-05	0.0005601	TFPT	720296
ENSMMUG00000032370	67.5495	-2.79343	0.640584	-4.25095	2.12864e-05	0.0005601	NA	NA
ENSMMUG00000009026	1230.28	1.78558	0.419822	4.24678	2.16863e-05	0.000568898	EIF3M	695698
ENSMMUG00000045852	69.0869	-2.90922	0.668966	-4.24656	2.17074e-05	0.000568898	NA	NA
ENSMMUG00000004241	563.53	-1.93709	0.456772	-4.24552	2.1809e-05	0.000569304	LRRC39	711471
ENSMMUG00000010043	152.662	-2.28697	0.537144	-4.24551	2.18096e-05	0.000569304	EGF	698619
ENSMMUG00000019632	2192.6	1.78232	0.419836	4.2389	2.24617e-05	0.000585163	RSL1D1	712064
ENSMMUG00000028683	1619.27	1.37612	0.64428	4.23488	2.28678e-05	0.000594564	ATP6	2846629
ENSMMUG00000017659	1686.51	-1.95479	0.463955	-4.22413	2.39866e-05	0.00062242	FBLN2	100429735
ENSMMUG00000016118	404.128	1.92222	0.454548	4.21898	2.45407e-05	0.000635542	DNAJC7	708729
ENSMMUG00000043586	214.745	-2.11417	0.500745	-4.21776	2.46746e-05	0.000637752	ID3	710290
ENSMMUG00000044385	685.828	-1.85774	0.440976	-4.21703	2.47546e-05	0.000638077	OAZ2	707593
ENSMMUG00000008291	196.851	2.1157	0.499696	4.21675	2.47844e-05	0.000638077	SFXN4	702765
ENSMMUG00000018553	173.986	-2.26677	0.537005	-4.21579	2.48904e-05	0.000639552	VASH1	703906
ENSMMUG00000045510	66.4648	-3.902	0.6797	-4.21452	2.50315e-05	0.000641922	NA	NA
ENSMMUG00000020758	1306.98	1.77154	0.419947	4.2122	2.52897e-05	0.000647278	LOC699166	699166
ENSMMUG00000016740	606.142	-1.85645	0.441684	-4.20667	2.59166e-05	0.000662033	DCUN1D2	715099
ENSMMUG00000012137	135.307	2.27083	0.537089	4.20128	2.65407e-05	0.000676659	LINGO4	711472
ENSMMUG00000042320	166.376	-2.20458	0.523956	-4.1983	2.68927e-05	0.000684305	CMKLR1	706223
ENSMMUG00000021062	19.0243	3.31062	0.752329	4.1968	2.70716e-05	0.000687523	NA	NA
ENSMMUG00000005598	354.843	-1.95287	0.466025	-4.19166	2.76923e-05	0.00070193	SLC25A23	699961
ENSMMUG00000018094	2735.73	1.71366	0.408645	4.18812	2.81271e-05	0.000711579	NCL	720965
ENSMMUG00000014413	1794.33	1.77956	0.424366	4.18687	2.82834e-05	0.000714155	SSH2	711898
ENSMMUG00000041129	1411.59	-1.95862	0.469144	-4.18591	2.84022e-05	0.000715779	CAVIN4	714379
ENSMMUG00000014293	993.059	-2.19655	0.528132	-4.18331	2.87291e-05	0.00072263	PLA2G4C	718510
ENSMMUG00000017402	121.671	-2.34258	0.55741	-4.18231	2.88562e-05	0.000724439	PGM2L1	718887
ENSMMUG00000001062	422.569	1.89055	0.451557	4.17743	2.94823e-05	0.000738746	EIF4B	700688
ENSMMUG00000021828	2821.89	1.70533	0.408287	4.17148	3.0263e-05	0.000756864	LOC698197	698197
ENSMMUG00000007551	6391.31	1.68803	0.404413	4.16896	3.05997e-05	0.00076238	RPL13A	574314
ENSMMUG00000000886	108.937	2.40221	0.571135	4.1691	3.05803e-05	0.00076238	RRS1	711788
ENSMMUG00000030886	57.9616	-3.98686	0.698984	-4.16521	3.11065e-05	0.000773539	MRPL40	711629
ENSMMUG00000018290	652.158	1.87762	0.449969	4.16386	3.12914e-05	0.000775201	EMC3	699481
ENSMMUG00000013782	932.845	-1.91709	0.461299	-4.16398	3.12753e-05	0.000775201	LAMA4	696685
ENSMMUG00000023475	65.163	-2.85295	0.669495	-4.16137	3.16349e-05	0.000782234	CSMD1	716670
ENSMMUG00000023408	5244.59	-1.86766	0.451066	-4.15072	3.31433e-05	0.000817992	MYOM2	716555
ENSMMUG00000017238	119.319	-2.74881	0.676395	-4.14764	3.35913e-05	0.000827494	CHAD	702601
ENSMMUG00000015128	1204.56	-1.99276	0.482077	-4.14635	3.37816e-05	0.000829271	AKAP6	717455
ENSMMUG00000022451	614.182	1.81703	0.437427	4.1463	3.37898e-05	0.000829271	PSMA2	701683
ENSMMUG00000046991	210.602	-2.08506	0.502659	-4.1443	3.40853e-05	0.000834962	UBE2QL1	100426423
ENSMMUG00000003046	360.021	-2.06791	0.500741	-4.13642	3.52774e-05	0.000862554	GAMT	721263
ENSMMUG00000002515	591.139	-1.83117	0.443181	-4.13543	3.54294e-05	0.000864661	PTPA	716874
ENSMMUG00000038266	56.8265	-3.89009	0.703567	-4.12937	3.63763e-05	0.000886124	NA	NA
ENSMMUG00000042204	150.382	-2.27406	0.550245	-4.12557	3.69823e-05	0.000899219	PRDX2	716665
ENSMMUG00000005766	84.6938	-2.74859	0.667429	-4.11624	3.851e-05	0.000934634	PCDH20	696607
ENSMMUG00000010418	49.0835	-3.04343	0.683903	-4.11379	3.89221e-05	0.000942891	NA	NA
ENSMMUG00000020222	259.905	2.02265	0.491098	4.10435	4.05453e-05	0.000978898	UPF3B	694247
ENSMMUG00000039168	465.179	-1.95095	0.475998	-4.10428	4.05575e-05	0.000978898	YIPF7	709996
ENSMMUG00000022726	1838.4	-1.78705	0.436434	-4.10154	4.10402e-05	0.000988731	DYRK1B	698848
ENSMMUG00000023051	674.741	1.79048	0.4363	4.09647	4.19505e-05	0.00100881	SSB	710344
ENSMMUG00000012432	86.4919	-2.48363	0.600549	-4.096	4.20359e-05	0.00100901	LRRC17	695422
ENSMMUG00000015247	57.0366	-2.79056	0.660331	-4.0914	4.2878e-05	0.00102735	SDHD	106992278
ENSMMUG00000048852	47.8376	-3.21161	0.691136	-4.08896	4.33317e-05	0.00103633	COL26A1	719721
ENSMMUG00000017892	228.615	2.04592	0.498527	4.08845	4.34266e-05	0.00103671	POLR1E	716506
ENSMMUG00000023801	28.16	3.75166	0.738403	4.08798	4.35146e-05	0.00103693	LCN2	697208
ENSMMUG00000023420	48.649	-3.02231	0.685562	-4.08601	4.38855e-05	0.00104387	AGTR2	709513
ENSMMUG00000002889	529.137	1.9079	0.465827	4.0851	4.40569e-05	0.00104605	FOXP1	694726
ENSMMUG00000030326	67.9433	-2.67	0.643492	-4.07841	4.53446e-05	0.00107468	LOC717105	717105
ENSMMUG00000019785	1908.43	1.70131	0.416651	4.07763	4.54972e-05	0.00107519	EIF3L	699189
ENSMMUG00000011196	1531.22	1.70935	0.418622	4.07746	4.55297e-05	0.00107519	NSA2	704670
ENSMMUG00000010008	1498.95	1.69479	0.415547	4.07288	4.64356e-05	0.00109461	IK	696887
ENSMMUG00000022960	93.8194	-2.45215	0.597921	-4.07241	4.65294e-05	0.00109486	CX3CR1	693926
ENSMMUG00000012488	1300.76	1.74181	0.427223	4.07062	4.68889e-05	0.00110134	ALDH1L1	716977
ENSMMUG00000005056	54.7146	-2.83531	0.671912	-4.06656	4.77129e-05	0.0011187	ENTPD2	721617
ENSMMUG00000046742	1116.53	-1.78141	0.438993	-4.06379	4.82829e-05	0.00112872	LOC100426406	100426406
ENSMMUG00000043488	314.406	-1.91911	0.472353	-4.06365	4.83122e-05	0.00112872	CDA	705913
ENSMMUG00000014892	282.05	-1.95761	0.482212	-4.06003	4.90669e-05	0.00114431	NA	NA
ENSMMUG00000012068	281.382	1.983	0.486988	4.05835	4.94213e-05	0.0011487	SIPA1L2	100425123
ENSMMUG00000012406	181.38	-2.25396	0.555879	-4.05831	4.94298e-05	0.0011487	PCOLCE2	714225
ENSMMUG00000037975	932.511	1.82418	0.448712	4.05704	4.96988e-05	0.00115291	SLC7A6	702903
ENSMMUG00000023075	568.914	1.78375	0.439133	4.05453	5.02347e-05	0.00116328	SLU7	696023
ENSMMUG00000003017	531.415	-1.92709	0.47621	-4.05342	5.04739e-05	0.00116661	TMEM70	696532
ENSMMUG00000044165	104.82	-2.38432	0.585372	-4.05304	5.05562e-05	0.00116661	GOLGA7B	100423244
ENSMMUG00000014193	354.724	1.87496	0.461636	4.05174	5.08381e-05	0.00117106	MDM2	718284
ENSMMUG00000022086	322523	-1.77006	0.438519	-4.04514	5.22916e-05	0.00120243	ACTA1	100426612
ENSMMUG00000014835	666.672	-1.99101	0.494123	-4.04089	5.32495e-05	0.00122232	ANKMY1	698447
ENSMMUG00000039745	26.3893	3.22417	0.734622	4.03834	5.38304e-05	0.0012335	EREG	702502
ENSMMUG00000000434	839.408	-1.7281	0.429138	-4.03085	5.55754e-05	0.00127126	CDK2AP1	704412
ENSMMUG00000040849	49.1903	-2.87578	0.67863	-4.02473	5.70415e-05	0.00130253	NA	NA
ENSMMUG00000013379	5126.49	1.6291	0.404584	4.02189	5.77335e-05	0.00131604	RPL8	708535
ENSMMUG00000019713	58.5931	-3.04671	0.713894	-4.02125	5.789e-05	0.00131732	TSHR	574251
ENSMMUG00000021478	822.952	1.76119	0.437701	4.01651	5.9067e-05	0.00134178	RIOK3	700711
ENSMMUG00000045895	48.9751	-2.86645	0.679326	-4.011	6.0463e-05	0.00137112	NA	NA
ENSMMUG00000031391	696.037	-1.76103	0.440115	-4.00542	6.19072e-05	0.00140145	RBM38	696583
ENSMMUG00000012754	1301.11	1.70049	0.423977	4.00483	6.20627e-05	0.00140255	EIF3D	695051
ENSMMUG00000047687	1614.86	1.70271	0.424597	4.00414	6.22436e-05	0.00140422	NA	NA
ENSMMUG00000002753	702.327	-1.75085	0.43782	-4.00294	6.25607e-05	0.00140896	SOX6	697831
ENSMMUG00000046286	47.7972	-3.7061	0.709766	-4.00183	6.28535e-05	0.00141313	NA	NA
ENSMMUG00000029417	177.081	2.07582	0.516689	3.99873	6.36828e-05	0.00142932	LOC716075	716075
ENSMMUG00000014685	634.117	-1.84805	0.463596	-3.99252	6.5375e-05	0.0014648	NA	NA
ENSMMUG00000008553	2329.41	1.65004	0.413311	3.98705	6.69e-05	0.00149466	RPL9	699362
ENSMMUG00000014471	1224.16	-1.74318	0.437867	-3.98692	6.69353e-05	0.00149466	BVES	696255
ENSMMUG00000020736	387.25	-1.84535	0.463642	-3.98259	6.81686e-05	0.00151962	HACD1	700635
ENSMMUG00000030381	78.7669	-2.51754	0.626856	-3.98192	6.83617e-05	0.00152134	ALOX15	709212
ENSMMUG00000004718	2980.01	-1.74808	0.43995	-3.98091	6.86509e-05	0.00152519	PHKB	716390
ENSMMUG00000005613	490.79	1.78027	0.446806	3.97661	6.99054e-05	0.00155044	STAT1	693650
ENSMMUG00000016063	85.4805	-2.40333	0.599587	-3.97617	7.00351e-05	0.00155069	PTER	699387
ENSMMUG00000006650	3637.95	1.62913	0.409389	3.9745	7.05271e-05	0.00155896	KTN1	697744
ENSMMUG00000007943	295.729	1.88259	0.47264	3.97238	7.11592e-05	0.00157029	TBL3	693864
ENSMMUG00000016388	53.048	-2.77519	0.676493	-3.97158	7.13968e-05	0.00157288	FRRS1	710829
ENSMMUG00000018354	925.47	1.71381	0.431108	3.96894	7.21936e-05	0.00158778	PSMA7	720175
ENSMMUG00000031549	45.6621	-3.64939	0.711765	-3.96505	7.338e-05	0.00161117	LOC704440	704440
ENSMMUG00000040105	72.0303	-2.67306	0.672283	-3.96174	7.44069e-05	0.00163033	NA	NA
ENSMMUG00000021266	56.7509	-2.66478	0.656625	-3.96143	7.45011e-05	0.00163033	NA	NA
ENSMMUG00000032020	82.7482	-2.45489	0.616249	-3.95444	7.67157e-05	0.001676	CERCAM	717531
ENSMMUG00000022201	52.7146	-2.76267	0.677459	-3.9519	7.75329e-05	0.00169104	NA	NA
ENSMMUG00000018345	799.734	-1.71971	0.435719	-3.95108	7.78006e-05	0.00169407	NA	NA
ENSMMUG00000021302	25.2041	3.25975	0.742507	3.94881	7.85395e-05	0.00170732	FGB	698487
ENSMMUG00000020516	227.198	-2.30255	0.587059	-3.94783	7.88621e-05	0.0017115	GALNT16	714574
ENSMMUG00000005519	59.8407	-2.61934	0.650803	-3.94665	7.92506e-05	0.0017171	CPA3	712564
ENSMMUG00000047796	1021.81	-1.72333	0.437311	-3.94595	7.94858e-05	0.00171935	LOC711218	711218
ENSMMUG00000002657	16.1849	3.03538	0.751959	3.94002	8.14732e-05	0.00175945	OLFM4	694574
ENSMMUG00000002389	509.077	-2.03816	0.519667	-3.93675	8.25909e-05	0.00178065	HSPB6	710760
ENSMMUG00000008295	283.043	1.86696	0.473109	3.9355	8.30224e-05	0.00178702	AAED1	710488
ENSMMUG00000007052	70.428	-2.48803	0.624826	-3.93371	8.36455e-05	0.00179749	MMP15	706523
ENSMMUG00000000965	272.824	1.87377	0.475338	3.93104	8.45798e-05	0.0018146	TNKS	699004
ENSMMUG00000046483	43.8182	-3.58863	0.714039	-3.92935	8.5174e-05	0.00182436	LOC100427254	100427254
ENSMMUG00000002488	287.76	-1.99384	0.508141	-3.92875	8.53887e-05	0.00182598	NA	NA
ENSMMUG00000005656	873.511	1.67696	0.427005	3.92133	8.8063e-05	0.00188011	IMPDH2	708307
ENSMMUG00000006306	52.5788	-3.52456	0.696959	-3.91719	8.9588e-05	0.00190956	NA	NA
ENSMMUG00000009564	265.39	1.87673	0.478008	3.91501	9.04016e-05	0.00191988	NMD3	701677
ENSMMUG00000032012	75.6456	-2.43247	0.615311	-3.91496	9.04176e-05	0.00191988	LOC708147	708147
ENSMMUG00000041065	51.0051	-3.5452	0.694316	-3.9146	9.05552e-05	0.00191988	NA	NA
ENSMMUG00000001119	46.5312	-3.44409	0.721332	-3.91433	9.06572e-05	0.00191988	UTS2R	574245
ENSMMUG00000007643	1303.36	-1.74341	0.447307	-3.90435	9.44787e-05	0.00199118	SEMA6C	709464
ENSMMUG00000030685	47.7809	-2.79401	0.685715	-3.90478	9.43111e-05	0.00199118	LOC100426633	100426633
ENSMMUG00000040278	50.6928	-3.53108	0.695049	-3.9044	9.446e-05	0.00199118	NA	NA
ENSMMUG00000000972	168.068	-2.03186	0.52062	-3.89828	9.68791e-05	0.0020385	TNK2	711655
ENSMMUG00000010858	50.0649	-2.72476	0.676483	-3.89785	9.70509e-05	0.00203885	P4HA2	707157
ENSMMUG00000005270	173.797	2.08451	0.533414	3.88652	0.000101691	0.00213291	RYR3	694996
ENSMMUG00000008157	471.714	-1.75293	0.451607	-3.88449	0.000102545	0.0021474	IGSF3	713579
ENSMMUG00000017959	389.039	1.80536	0.464277	3.87918	0.00010481	0.00219133	GTF2H1	694564
ENSMMUG00000007952	115.344	-2.36507	0.611022	-3.87687	0.000105807	0.00220167	FMO3	574244
ENSMMUG00000010660	137.685	-2.10854	0.542825	-3.87695	0.000105772	0.00220167	TIE1	702208
ENSMMUG00000012649	37.7418	2.77966	0.693496	3.8776	0.000105494	0.00220167	WDR66	701061
ENSMMUG00000040343	130	-2.15073	0.554283	-3.87267	0.000107651	0.00223648	NA	NA
ENSMMUG00000008293	562.943	1.71401	0.441955	3.87127	0.000108269	0.00224577	PPM1G	700695
ENSMMUG00000005880	5032.39	-1.57845	0.408452	-3.86923	0.000109178	0.00226105	LOC717980	717980
ENSMMUG00000001824	380.764	1.77553	0.458488	3.86408	0.000111511	0.00230573	FRG1	698743
ENSMMUG00000011767	1100.74	-1.71284	0.444086	-3.86291	0.000112045	0.00230898	CRAT	716908
ENSMMUG00000010370	28.5841	2.9336	0.722103	3.86315	0.000111934	0.00230898	NA	NA
ENSMMUG00000042934	41.7422	-3.4345	0.720418	-3.86258	0.000112195	0.00230898	NA	NA
ENSMMUG00000001339	378.124	-1.85186	0.480181	-3.86094	0.000112952	0.00232091	CAND2	694326
ENSMMUG00000045339	114.729	-2.17311	0.561293	-3.85947	0.000113634	0.00233126	NA	NA
ENSMMUG00000021197	932.093	-1.72094	0.44679	-3.85746	0.000114569	0.00234679	TBC1D4	696915
ENSMMUG00000018824	353.39	1.80464	0.466762	3.85695	0.000114809	0.00234805	ACOT9	697759
ENSMMUG00000008498	438.35	1.73686	0.449511	3.85626	0.000115136	0.00235106	PSMG1	715758
ENSMMUG00000019292	4777.72	-1.59223	0.413525	-3.85545	0.000115516	0.00235347	NFIX	717108
ENSMMUG00000017436	132.42	-2.20754	0.572389	-3.85525	0.000115612	0.00235347	ST3GAL6	699096
ENSMMUG00000008391	81.9109	-2.34089	0.603729	-3.85025	0.000117999	0.00239834	NA	NA
ENSMMUG00000018946	1560.62	1.60417	0.416202	3.84929	0.000118462	0.00240402	EIF5B	714129
ENSMMUG00000009787	118.067	-2.16768	0.561802	-3.84821	0.000118986	0.00241094	RCN3	719293
ENSMMUG00000047768	280.453	-1.8416	0.47871	-3.84782	0.000119172	0.00241098	NA	NA
ENSMMUG00000038622	180.197	-2.21735	0.579148	-3.84305	0.000121514	0.00245459	NA	NA
ENSMMUG00000013477	113461	-1.6607	0.433067	-3.84199	0.000122043	0.00246148	CKM	714168
ENSMMUG00000002540	628.733	1.71676	0.446392	3.83865	0.000123712	0.00249066	DHRS7	702872
ENSMMUG00000047896	594.572	1.69261	0.440206	3.83834	0.000123869	0.00249066	TP53INP1	700632
ENSMMUG00000012463	548.753	1.78024	0.462805	3.83784	0.000124121	0.0024919	DDX46	711026
ENSMMUG00000008681	266.303	1.8324	0.476892	3.83185	0.000127183	0.00254799	NOL7	701335
ENSMMUG00000045285	98.6526	-2.25528	0.58633	-3.83162	0.000127303	0.00254799	NA	NA
ENSMMUG00000023372	622.358	-1.68737	0.440945	-3.83027	0.000128001	0.00255808	RCSD1	701239
ENSMMUG00000001087	47.9426	-2.67961	0.677674	-3.82985	0.00012822	0.00255856	NA	NA
ENSMMUG00000003753	1797.92	1.63577	0.426955	3.82557	0.00013047	0.0025995	TSC22D1	701076
ENSMMUG00000044294	45.2494	-2.73891	0.687021	-3.82504	0.00013075	0.00260113	NA	NA
ENSMMUG00000015877	492.964	1.72932	0.451378	3.82359	0.000131525	0.00261259	GBE1	722884
ENSMMUG00000019492	765.477	1.67215	0.436945	3.82048	0.000133194	0.00264176	MAOB	708468
ENSMMUG00000005141	729.489	1.65964	0.434348	3.81478	0.000136302	0.00269932	RPL7	698049
ENSMMUG00000018159	44.857	-2.72764	0.687532	-3.80871	0.000139695	0.0027582	RAD21L1	717271
ENSMMUG00000004243	487.65	-1.74784	0.45937	-3.80883	0.000139628	0.0027582	TRMT13	711396
ENSMMUG00000005689	212.531	-1.92985	0.506827	-3.80782	0.000140198	0.00276395	NA	NA
ENSMMUG00000031106	332.623	1.77961	0.466473	3.80597	0.000141252	0.00278056	UFD1	711716
ENSMMUG00000040355	2993.22	-1.59712	0.420719	-3.80136	0.000143904	0.00282853	CST3	574313
ENSMMUG00000003236	143.39	-2.0443	0.537332	-3.7991	0.000145225	0.00284635	STX1B	714251
ENSMMUG00000003204	96.1679	-2.32186	0.610109	-3.79906	0.000145244	0.00284635	ADGRA2	698629
ENSMMUG00000015455	204.827	-2.21913	0.588502	-3.79418	0.000148133	0.00289863	SMAD3	711355
ENSMMUG00000011218	22.0216	3.13933	0.744478	3.79112	0.000149968	0.00293018	SERPINA3	574106
ENSMMUG00000041136	353.066	1.75174	0.46133	3.78862	0.000151488	0.002952	LOC100431008	100431008
ENSMMUG00000044121	51.8214	-2.60975	0.674876	-3.78854	0.000151535	0.002952	MKI67	697883
ENSMMUG00000015263	46.1232	-3.3843	0.7016	-3.78619	0.000152975	0.00297565	LOC709495	709495
ENSMMUG00000016032	531.116	-1.79035	0.473689	-3.78572	0.000153266	0.0029769	BCKDK	712985
ENSMMUG00000003511	3008.41	-1.8317	0.485698	-3.78432	0.000154132	0.00298489	CLIC5	703565
ENSMMUG00000011762	49.7962	-2.60089	0.670735	-3.78434	0.000154119	0.00298489	NA	NA
ENSMMUG00000003896	75.0477	-2.34513	0.615557	-3.78143	0.000155929	0.00301523	ARHGAP6	709978
ENSMMUG00000038371	617.842	-1.72365	0.456605	-3.77989	0.000156897	0.0030295	NA	NA
ENSMMUG00000013233	49.145	-2.64924	0.684623	-3.77707	0.000158686	0.00305954	COL4A4	708287
ENSMMUG00000015320	423.66	-1.72638	0.457959	-3.7726	0.000161553	0.00311025	KCNQ5	715426
ENSMMUG00000039980	410.728	-2.09425	0.559061	-3.76968	0.000163458	0.00314232	NA	NA
ENSMMUG00000012874	1201.94	-1.67911	0.446193	-3.7693	0.000163707	0.0031425	PGK1	706325
ENSMMUG00000003725	47.0438	-2.64012	0.68075	-3.7681	0.000164492	0.00315297	MDGA1	719423
ENSMMUG00000017662	738.716	-1.65313	0.439751	-3.76331	0.000167679	0.0032047	MAPRE2	707996
ENSMMUG00000039070	815.333	-1.71859	0.457404	-3.76337	0.000167641	0.0032047	PTMS	705999
ENSMMUG00000022686	6720.66	1.51906	0.403348	3.76205	0.000168529	0.00321503	HSP90AB1	702293
ENSMMUG00000021121	402.211	-1.72026	0.457688	-3.76105	0.000169199	0.00321503	CTAGE5	699511
ENSMMUG00000019662	102.495	-2.20511	0.584734	-3.76112	0.000169151	0.00321503	LGALS3BP	710853
ENSMMUG00000020194	96.6429	-2.45024	0.657382	-3.76148	0.000168908	0.00321503	C7H14orf180	697133
ENSMMUG00000017161	1271.29	1.57975	0.419869	3.75751	0.000171616	0.00325623	ANKRD11	698722
ENSMMUG00000008547	145.945	-2.15084	0.573478	-3.75555	0.000172961	0.00327703	FAM198B	700615
ENSMMUG00000015759	492.694	1.69817	0.451539	3.75351	0.000174375	0.00329905	AIMP1	695147
ENSMMUG00000004026	95.8014	-2.39018	0.639989	-3.74961	0.000177111	0.003346	ITGA11	694090
ENSMMUG00000022469	16296.2	1.55812	0.415366	3.74644	0.000179363	0.00336916	YBX3	722347
ENSMMUG00000002968	305.337	1.7599	0.468615	3.74644	0.000179362	0.00336916	SYF2	719564
ENSMMUG00000019640	196.03	1.87709	0.499187	3.74714	0.000178859	0.00336916	GPR89A	696579
ENSMMUG00000014011	44.5537	-3.33835	0.703448	-3.74686	0.000179059	0.00336916	IGFBP7	693564
ENSMMUG00000004614	204.626	-2.0519	0.549027	-3.74558	0.000179978	0.00337587	KCNC4	701275
ENSMMUG00000012742	1092.21	-1.62521	0.434534	-3.74486	0.000180491	0.00338067	SLC6A8	698307
ENSMMUG00000019684	213.587	1.85	0.492529	3.74408	0.000181056	0.00338642	NQO1	705635
ENSMMUG00000022679	93.6245	-2.25631	0.601764	-3.73991	0.000184084	0.00343816	GJA4	710913
ENSMMUG00000022139	333.075	-1.7484	0.467817	-3.73926	0.000184563	0.0034422	CTSC	705320
ENSMMUG00000006679	590.257	1.67283	0.446814	3.73706	0.000186188	0.00346759	ABCF2	714518
ENSMMUG00000022454	1299.1	1.58094	0.423295	3.72971	0.000191702	0.00355515	TAX1BP1	698103
ENSMMUG00000015272	796.064	1.62555	0.435136	3.7298	0.000191635	0.00355515	CCT6A	703326
ENSMMUG00000015667	184.211	-1.92518	0.515996	-3.73004	0.000191447	0.00355515	NA	NA
ENSMMUG00000015050	75.5851	-2.4033	0.643178	-3.72815	0.000192892	0.00357217	CPEB3	698133
ENSMMUG00000020996	240.208	-1.89954	0.510034	-3.7274	0.000193462	0.00357769	NCALD	706856
ENSMMUG00000014049	2693.88	-1.56897	0.421589	-3.72652	0.000194138	0.00358514	COL6A3	694701
ENSMMUG00000021611	800.671	-1.62217	0.436157	-3.72322	0.000196701	0.00362737	TECR	718928
ENSMMUG00000000582	426.985	1.68615	0.452042	3.72281	0.000197015	0.00362805	NOP58	703859
ENSMMUG00000017307	522.403	1.66035	0.445678	3.71875	0.000200215	0.00368027	THUMPD3	701564
ENSMMUG00000029649	38.4621	-2.88681	0.706603	-3.7185	0.000200411	0.00368027	NA	NA
ENSMMUG00000013182	2274.07	1.53633	0.412875	3.71656	0.000201956	0.00370346	GDI2	712510
ENSMMUG00000020112	1358.31	1.58246	0.425938	3.70998	0.000207273	0.00379567	CCT5	696640
ENSMMUG00000022622	395.673	1.709	0.45993	3.70787	0.000209007	0.00381678	CHMP2A	712059
ENSMMUG00000008247	182.054	-2.03693	0.550161	-3.70796	0.000208934	0.00381678	MXRA5	706214
ENSMMUG00000014750	66.7952	-2.38127	0.637733	-3.70599	0.000210569	0.00383995	EFS	713838
ENSMMUG00000013531	3235.02	1.52476	0.411385	3.70203	0.000213882	0.00389497	IPO5	697448
ENSMMUG00000022938	250.476	-1.83418	0.495839	-3.70095	0.000214796	0.0039062	VASP	716022
ENSMMUG00000040370	362.568	1.72587	0.465676	3.69773	0.000217536	0.00395054	NA	NA
ENSMMUG00000030925	104.624	-2.14655	0.579721	-3.69481	0.000220049	0.00399067	SDHD	711326
ENSMMUG00000004230	80.0767	-2.24451	0.604932	-3.69079	0.000223557	0.0040487	DACT2	694467
ENSMMUG00000013303	664.209	-1.6116	0.438245	-3.68087	0.000232435	0.00420368	ALDH1A1	702598
ENSMMUG00000008338	166.009	-2.0849	0.568229	-3.67781	0.000235248	0.00424871	WNT9A	696326
ENSMMUG00000000797	63.8189	2.34606	0.628912	3.67625	0.00023669	0.00426337	EXPH5	708977
ENSMMUG00000021089	141.35	-2.24684	0.615295	-3.67623	0.000236709	0.00426337	SFRP4	574393
ENSMMUG00000043970	113.314	2.03661	0.550683	3.67557	0.000237323	0.00426856	NA	NA
ENSMMUG00000003020	959.355	1.5826	0.430167	3.67362	0.000239141	0.00429169	USP16	706403
ENSMMUG00000008634	61.1646	2.35483	0.631483	3.67349	0.000239263	0.00429169	BDNF	701245
ENSMMUG00000010496	321.185	1.71285	0.465651	3.67006	0.00024249	0.00434365	RBM19	715724
ENSMMUG00000021029	211.226	1.8205	0.494632	3.66859	0.00024389	0.00436277	RCBTB1	706627
ENSMMUG00000006779	317.693	-1.7304	0.472358	-3.66538	0.000246973	0.0044109	MET	704562
ENSMMUG00000022291	538.324	1.61923	0.441055	3.66509	0.000247252	0.0044109	BTF3	703339
ENSMMUG00000006758	156.984	-1.93092	0.526568	-3.66434	0.000247977	0.00441782	CYP27A1	700192
ENSMMUG00000023200	1586.91	-1.6109	0.440456	-3.66312	0.000249165	0.00443298	FHL3	715313
ENSMMUG00000006867	3154.92	-1.62216	0.444019	-3.6602	0.000252018	0.00447539	MYPN	695451
ENSMMUG00000001387	132.915	-2.05775	0.562134	-3.65998	0.000252231	0.00447539	PAK1	698585
ENSMMUG00000020930	37.306	-2.83237	0.709436	-3.65838	0.000253818	0.00449748	NA	NA
ENSMMUG00000019005	169.514	-1.89886	0.519023	-3.65673	0.000255456	0.00451847	TTYH3	714138
ENSMMUG00000040301	46.5154	-2.61615	0.703743	-3.65649	0.000255691	0.00451847	TMEM37	695060
ENSMMUG00000003295	1307.82	1.64549	0.44936	3.655	0.00025718	0.00453867	RPS4X	699397
ENSMMUG00000008056	196.277	1.82884	0.499603	3.64812	0.000264163	0.00464941	THNSL2	699203
ENSMMUG00000012328	45.9029	2.57811	0.688994	3.64841	0.000263866	0.00464941	SLC30A2	713732
ENSMMUG00000009774	77496.2	-1.7539	0.483639	-3.63911	0.000273585	0.00480269	MYH1	100500731
ENSMMUG00000018557	447.31	1.64323	0.450707	3.63909	0.000273603	0.00480269	SRPK1	719039
ENSMMUG00000017833	14093	1.64738	0.452009	3.63745	0.000275348	0.00482687	ATP1A4	719623
ENSMMUG00000017217	1299.23	1.55955	0.428466	3.63463	0.000278374	0.00486319	EIF3G	714726
ENSMMUG00000014952	100.442	2.06472	0.564087	3.63449	0.000278532	0.00486319	NUP210L	716115
ENSMMUG00000038596	145.764	-2.0456	0.563255	-3.63509	0.000277889	0.00486319	NA	NA
ENSMMUG00000014888	2709.22	1.54175	0.423945	3.63173	0.000281531	0.00490904	RPLP1	695442
ENSMMUG00000001872	137.417	1.94436	0.532847	3.63111	0.0002822	0.00491417	ZDHHC2	710001
ENSMMUG00000015193	329.299	1.69076	0.464903	3.62875	0.000284798	0.00495284	XPO5	700664
ENSMMUG00000013918	101.829	-2.38319	0.667549	-3.62823	0.000285366	0.00495616	LOC707468	707468
ENSMMUG00000021304	30.5144	2.75533	0.728719	3.62593	0.000287928	0.00498089	FGG	698363
ENSMMUG00000046325	429.979	1.64201	0.451961	3.62621	0.000287609	0.00498089	JMY	709502
ENSMMUG00000047247	940.537	-1.64273	0.45372	-3.62642	0.000287377	0.00498089	MGP	574116
ENSMMUG00000032421	199.026	1.84041	0.505895	3.6246	0.000289413	0.00499999	NA	NA
ENSMMUG00000016212	582.615	-1.5955	0.440636	-3.62401	0.000290068	0.00500473	STK40	713214
ENSMMUG00000004472	181.764	-1.89645	0.523779	-3.6214	0.000293011	0.00504886	NA	NA
ENSMMUG00000016872	368.424	-1.69963	0.469791	-3.6209	0.000293583	0.00505209	EFEMP1	718984
ENSMMUG00000010057	32.4176	-2.99279	0.73547	-3.61822	0.000296636	0.00509794	NA	NA
ENSMMUG00000016894	1077.94	1.52406	0.421623	3.61004	0.000306149	0.00525455	RPS25	702593
ENSMMUG00000023260	393.282	1.74362	0.481787	3.6094	0.000306908	0.00526071	NA	NA
ENSMMUG00000009286	616.188	-1.70278	0.472696	-3.60871	0.00030772	0.00526253	NA	NA
ENSMMUG00000003966	122.826	1.9912	0.548519	3.60863	0.000307816	0.00526253	FBXO4	697007
ENSMMUG00000002618	59.9458	-2.33748	0.642292	-3.60687	0.000309914	0.00529151	NA	NA
ENSMMUG00000030154	59.8276	-2.3359	0.6422	-3.60477	0.000312424	0.00532743	NA	NA
ENSMMUG00000002043	1383.97	-1.62751	0.452643	-3.60207	0.000315693	0.00536923	CD81	704961
ENSMMUG00000019196	175.26	-2.19869	0.616227	-3.60225	0.000315476	0.00536923	GDA	701796
ENSMMUG00000017248	625.735	1.57289	0.436126	3.60093	0.000317079	0.00538149	ZC3H15	707648
ENSMMUG00000001434	238.736	-1.78215	0.49514	-3.60081	0.000317233	0.00538149	ZYG11B	715671
ENSMMUG00000013808	632.918	1.57704	0.437399	3.59978	0.000318488	0.00539581	SH3BP4	693393
ENSMMUG00000017180	386.809	1.64267	0.455642	3.59808	0.000320581	0.00542426	FRMD3	713394
ENSMMUG00000016735	214.47	1.78408	0.494553	3.59606	0.000323079	0.00545353	POLR3C	696943
ENSMMUG00000012886	35.9305	-2.77767	0.712002	-3.59601	0.000323141	0.00545353	PTGS1	698213
ENSMMUG00000020074	136.423	-1.98316	0.551694	-3.59348	0.000326295	0.00549968	PKDCC	714824
ENSMMUG00000002868	269.306	-1.72765	0.481071	-3.59264	0.000327338	0.0055102	CDC42EP1	697553
ENSMMUG00000004818	2612.21	1.51331	0.420722	3.59225	0.000327834	0.00551148	SORBS1	100424331
ENSMMUG00000012570	41.4483	-3.09723	0.716635	-3.59082	0.000329643	0.0055348	NA	NA
ENSMMUG00000045724	29.9112	-3.01269	0.73406	-3.58724	0.000334191	0.005604	NA	NA
ENSMMUG00000006486	22.4634	2.8201	0.739823	3.5864	0.000335269	0.00561491	NA	NA
ENSMMUG00000006229	82.2691	-2.16396	0.601276	-3.58537	0.000336604	0.00561649	ACOX2	701565
ENSMMUG00000020365	207.771	-1.79646	0.501065	-3.58551	0.00033642	0.00561649	ARHGAP18	711107
ENSMMUG00000022031	83.7277	2.12846	0.588272	3.58533	0.000336647	0.00561649	POLA2	716541
ENSMMUG00000006561	144.539	1.89588	0.526832	3.58218	0.000340737	0.00567751	TRNAU1AP	720273
ENSMMUG00000019550	4046.63	-1.45292	0.406596	-3.57724	0.00034724	0.00577854	CCNG1	697738
ENSMMUG00000003638	48.3544	-2.4342	0.670478	-3.576	0.000348891	0.00579865	NA	NA
ENSMMUG00000014442	370.893	1.65794	0.462775	3.57504	0.000350173	0.00581261	PPP3CC	708233
ENSMMUG00000005150	218.581	1.8051	0.503405	3.57321	0.000352626	0.00584397	CD163	107000743
ENSMMUG00000023274	463.501	-1.61517	0.452469	-3.57264	0.000353398	0.00584397	SULF1	705606
ENSMMUG00000001836	518.828	-1.73582	0.486817	-3.57287	0.000353086	0.00584397	ISLR	701479
ENSMMUG00000005632	389.626	-1.63751	0.458772	-3.57184	0.000354487	0.00585461	MID2	703281
ENSMMUG00000002640	172.13	1.8253	0.509551	3.56892	0.000358458	0.00591276	EBNA1BP2	699672
ENSMMUG00000048039	1413.38	1.48801	0.416499	3.56834	0.00035925	0.00591798	APEX1	702757
ENSMMUG00000016129	432.915	-1.61758	0.453696	-3.56803	0.000359676	0.00591798	NA	NA
ENSMMUG00000015040	81.3784	2.13015	0.591872	3.5661	0.000362327	0.00595105	SREK1IP1	695436
ENSMMUG00000017531	19.4661	2.93787	0.748482	3.56591	0.000362592	0.00595105	NA	NA
ENSMMUG00000005432	1107.59	1.54463	0.432597	3.56533	0.000363399	0.00595684	CLTCL1	719087
ENSMMUG00000004502	3445.45	1.45221	0.406983	3.56438	0.000364712	0.00596347	RPL23	694719
ENSMMUG00000000297	431.821	1.63816	0.45864	3.56447	0.000364595	0.00596347	MAP7D3	712823
ENSMMUG00000006932	1829.24	-1.69053	0.475604	-3.56401	0.000365233	0.00596456	CKMT2	711434
ENSMMUG00000048453	29.8691	-2.93334	0.7369	-3.5625	0.000367345	0.00599159	RPL17	698967
ENSMMUG00000020002	471.229	1.58989	0.446253	3.5566	0.000375689	0.00612009	BUD13	696224
ENSMMUG00000047454	102.816	-2.04769	0.574852	-3.55561	0.000377104	0.00613553	SYNC	709783
ENSMMUG00000015785	199.795	1.78343	0.499996	3.55502	0.000377957	0.00614181	AMPD3	703186
ENSMMUG00000003520	323.459	1.75944	0.493549	3.55415	0.000379204	0.00615445	UFSP2	699794
ENSMMUG00000003108	28.8901	-2.94711	0.736149	-3.55145	0.00038312	0.00621032	TPSB2	100425930
ENSMMUG00000038082	56.0713	2.32625	0.645033	3.54711	0.000389482	0.00630567	NA	NA
ENSMMUG00000022642	4672.49	-1.51498	0.427853	-3.54618	0.000390853	0.00631522	NA	NA
ENSMMUG00000003356	120.063	-2.25377	0.642686	-3.54577	0.00039147	0.00631522	TNC	702720
ENSMMUG00000022769	254.822	1.73384	0.48762	3.54574	0.000391515	0.00631522	U2AF1	722383
ENSMMUG00000007192	698.054	-1.58854	0.448678	-3.54484	0.000392845	0.0063289	FRY	713688
ENSMMUG00000022184	543.607	1.74985	0.492343	3.54354	0.000394788	0.00635241	CEP85L	714810
ENSMMUG00000019326	63.5764	2.23288	0.622744	3.53926	0.00040125	0.00644848	CTH	696664
ENSMMUG00000013765	20.7103	2.82544	0.745581	3.53456	0.00040846	0.00653237	IGFBP1	696994
ENSMMUG00000004907	109.28	1.97211	0.554419	3.53531	0.000407304	0.00653237	FAM46C	714457
ENSMMUG00000008995	89.7424	-2.08374	0.587847	-3.5348	0.000408078	0.00653237	MEOX1	713362
ENSMMUG00000041726	39.3844	-2.53758	0.697778	-3.53484	0.000408027	0.00653237	NA	NA
ENSMMUG00000014474	268.112	-1.77425	0.503284	-3.52957	0.000416234	0.0066486	SMOC2	722569
ENSMMUG00000018903	748.526	1.52597	0.431765	3.52919	0.00041684	0.00664992	VEZT	716675
ENSMMUG00000012121	403.897	1.6094	0.455189	3.52888	0.000417329	0.00664992	NSRP1	712140
ENSMMUG00000016768	153.827	1.84935	0.522551	3.52394	0.000425187	0.00676691	FTSJ3	718009
ENSMMUG00000014486	294.139	1.66021	0.47011	3.52344	0.000425977	0.00677128	RAP1A	704404
ENSMMUG00000006492	194.498	1.76442	0.499237	3.52278	0.000427039	0.00677996	ARPC3	709199
ENSMMUG00000023807	66.9775	2.19159	0.615117	3.52172	0.00042876	0.00679905	RPL37	695667
ENSMMUG00000005871	430.493	1.58721	0.45014	3.51972	0.000432008	0.00684229	ETF1	714449
ENSMMUG00000004282	818.305	-1.54542	0.440239	-3.5145	0.000440589	0.0069698	FSCN1	100430727
ENSMMUG00000000521	346.613	-1.86996	0.534453	-3.5116	0.00044541	0.00703758	NTN4	712628
ENSMMUG00000019136	6116.53	1.51525	0.430925	3.51117	0.000446139	0.00704063	TXLNB	707955
ENSMMUG00000031260	36.1385	-2.58634	0.707482	-3.50857	0.000450525	0.0070928	LOC695463	695463
ENSMMUG00000004545	27.9913	-2.85945	0.738878	-3.50866	0.000450369	0.0070928	NA	NA
ENSMMUG00000001921	494.883	-1.59731	0.455846	-3.50764	0.000452105	0.00710915	NA	NA
ENSMMUG00000006183	404.625	-1.73767	0.496474	-3.50701	0.000453173	0.00711742	ANO5	704166
ENSMMUG00000011095	614.562	1.57207	0.447519	3.50669	0.00045372	0.00711749	BACH1	705817
ENSMMUG00000043440	847.912	1.49756	0.426645	3.50537	0.000455967	0.0071442	RBL2	696992
ENSMMUG00000040728	37.8797	-2.64897	0.72362	-3.50198	0.000461812	0.00722717	LOC711309	711309
ENSMMUG00000039562	292.569	-1.66545	0.476105	-3.49998	0.000465288	0.0072729	BHLHE41	709786
ENSMMUG00000015577	176.216	1.78248	0.507654	3.49875	0.000467439	0.00729783	RIOK1	694461
ENSMMUG00000019358	1062.56	1.56375	0.446283	3.49794	0.000468866	0.00731142	AHCYL2	703491
ENSMMUG00000010691	189.81	-1.77356	0.507342	-3.49584	0.00047258	0.00736058	LOC706496	706496
ENSMMUG00000013280	110.725	-1.96693	0.56219	-3.49377	0.000476257	0.00740906	VWA1	701765
ENSMMUG00000008015	12.2096	2.56563	0.744087	3.49316	0.000477335	0.00741705	LOC703984	703984
ENSMMUG00000046617	41.8414	-2.45981	0.692005	-3.49149	0.000480342	0.00745495	LOC695949	695949
ENSMMUG00000020914	1548.3	-1.45572	0.417496	-3.4904	0.000482292	0.00747639	FAM47E	699865
ENSMMUG00000020910	250.981	1.68149	0.480699	3.489	0.00048483	0.00750687	NUP54	700112
ENSMMUG00000006672	155.508	-1.92519	0.552467	-3.48858	0.000485591	0.00750979	ASB10	714306
ENSMMUG00000002060	527.959	1.59852	0.457747	3.48522	0.00049174	0.00759594	KIZ	700808
ENSMMUG00000006187	72.131	2.34347	0.660117	3.48487	0.00049238	0.00759688	ANGPTL7	714204
ENSMMUG00000020283	1953.19	1.44377	0.414003	3.48336	0.000495165	0.00761568	EIF3H	700517
ENSMMUG00000002945	2983.04	-1.55086	0.446047	-3.48326	0.000495338	0.00761568	FILIP1L	699594
ENSMMUG00000002075	36.1951	-3.01275	0.717595	-3.48346	0.000494972	0.00761568	NA	NA
ENSMMUG00000001894	626.538	1.52049	0.436131	3.48113	0.000499306	0.0076677	LOC703046	703046
ENSMMUG00000015066	109.516	-2.0027	0.575084	-3.48052	0.000500449	0.00767627	NA	NA
ENSMMUG00000000389	245.595	1.68256	0.482457	3.47841	0.000504396	0.0077278	NOL6	702596
ENSMMUG00000002952	1049.81	-1.52792	0.440085	-3.47642	0.000508163	0.00777589	LAMB2	707892
ENSMMUG00000018779	295.367	1.67411	0.480391	3.47612	0.000508719	0.00777589	WDR74	718460
ENSMMUG00000021622	83.2957	-2.10912	0.605851	-3.47441	0.000511981	0.00781664	NA	NA
ENSMMUG00000039113	77.0273	-2.12309	0.609277	-3.47365	0.000513426	0.0078296	NA	NA
ENSMMUG00000006231	507.084	1.54138	0.443131	3.47276	0.000515143	0.00784094	FAM107A	701455
ENSMMUG00000042116	225.499	1.69847	0.487742	3.47264	0.000515364	0.00784094	CBFB	695767
ENSMMUG00000006828	620.847	1.51827	0.436815	3.47058	0.000519335	0.00789221	VARS	715537
ENSMMUG00000042580	62.0411	-2.21893	0.636595	-3.46658	0.000527126	0.00800134	ARF1	696052
ENSMMUG00000006058	125.092	-2.18794	0.638032	-3.46609	0.00052808	0.00800657	TSPO	711717
ENSMMUG00000016221	35.0583	-2.55029	0.708928	-3.46004	0.000540091	0.00817924	TMEM74	698257
ENSMMUG00000007996	76.7745	2.07876	0.595326	3.45936	0.000541461	0.00819053	ZNF367	710123
ENSMMUG00000012449	135.206	-1.90983	0.552247	-3.45857	0.000543061	0.00820529	SYTL2	703187
ENSMMUG00000022572	178.98	1.82891	0.526959	3.45594	0.000548367	0.00827593	HSPBAP1	715073
ENSMMUG00000004760	190.66	1.73749	0.501279	3.45495	0.000550395	0.008297	CDK5RAP3	695189
ENSMMUG00000011785	484.016	-1.56137	0.452493	-3.45372	0.000552901	0.00832522	SEMA3C	708633
ENSMMUG00000002940	153.817	-1.95848	0.569348	-3.44817	0.000564394	0.00848854	ATXN1	702975
ENSMMUG00000037665	111.477	-1.9393	0.561936	-3.44717	0.000566482	0.00850046	BTBD3	693983
ENSMMUG00000012189	360.068	-1.6829	0.488887	-3.44739	0.000566031	0.00850046	NLRX1	703981
ENSMMUG00000009318	446.013	-1.57532	0.457728	-3.44476	0.000571564	0.00856694	BCL9L	100428938
ENSMMUG00000011763	2447.43	-1.52188	0.442803	-3.44271	0.000575913	0.00862228	AQP1	106997467
ENSMMUG00000042739	1001.96	1.49248	0.433012	3.44183	0.000577785	0.00864045	PSMD7	705581
ENSMMUG00000011511	1024.72	1.52789	0.443303	3.441	0.000579574	0.00865735	PSMD13	696966
ENSMMUG00000021539	523.319	1.52265	0.442222	3.43771	0.000586666	0.00875332	LOC719082	719082
ENSMMUG00000002229	283.373	1.63105	0.473496	3.43669	0.000588868	0.00877621	ARFGAP3	711160
ENSMMUG00000011836	93.2764	-2.0283	0.589546	-3.43611	0.000590142	0.00878521	PTN	709496
ENSMMUG00000005377	1689.39	1.42441	0.41418	3.43521	0.000592088	0.00878629	USP22	712098
ENSMMUG00000001531	876.789	1.49943	0.435802	3.4355	0.00059147	0.00878629	LRIG1	700033
ENSMMUG00000005006	312.189	1.60713	0.466846	3.43515	0.000592221	0.00878629	NA	NA
ENSMMUG00000013546	1241.76	1.50236	0.436853	3.43383	0.000595106	0.00878937	GOLGB1	713993
ENSMMUG00000006292	124.684	1.87249	0.542488	3.43409	0.000594542	0.00878937	ORMDL2	710296
ENSMMUG00000031000	33.6141	-2.62387	0.720704	-3.43441	0.000593836	0.00878937	PRR5	107000686
ENSMMUG00000040900	50.7226	-2.3294	0.674847	-3.43384	0.000595101	0.00878937	ECT2L	708363
ENSMMUG00000031524	419.433	-1.56744	0.457024	-3.43248	0.000598086	0.00882345	NA	NA
ENSMMUG00000044214	28.0925	-2.61126	0.745893	-3.43045	0.000602587	0.00887988	NA	NA
ENSMMUG00000013226	443.734	-1.59096	0.464425	-3.42934	0.000605047	0.00890612	ITGA7	707279
ENSMMUG00000019932	193.044	1.7603	0.511625	3.42796	0.000608131	0.0089415	IRAK2	698091
ENSMMUG00000004124	1758.63	-1.49145	0.435884	-3.42655	0.000611308	0.00897816	HSPB1	715615
ENSMMUG00000006562	237.933	1.66365	0.484324	3.42595	0.00061265	0.00898781	EIF2B5	703673
ENSMMUG00000048363	95.3783	1.97635	0.573168	3.42304	0.000619261	0.00906454	IFIT2	695452
ENSMMUG00000038545	25.1053	-2.74382	0.741824	-3.42319	0.000618905	0.00906454	NA	NA
ENSMMUG00000002561	498.482	1.6053	0.468473	3.41925	0.000627934	0.00918126	NSUN2	694987
ENSMMUG00000043226	158.875	1.77993	0.518685	3.4181	0.00063059	0.0091996	NA	NA
ENSMMUG00000001262	11.6418	2.48836	0.741765	3.41831	0.000630122	0.0091996	TNNI3	698470
ENSMMUG00000011706	291.134	-1.62374	0.475538	-3.41651	0.000634288	0.00924329	EML1	705977
ENSMMUG00000015758	63.0128	-2.16878	0.632565	-3.41272	0.000643182	0.00936251	GLIS2	708454
ENSMMUG00000013297	117.819	-1.90984	0.559383	-3.41216	0.000644511	0.00937146	CAVIN3	712799
ENSMMUG00000020894	1183.05	-1.45594	0.427231	-3.41159	0.000645852	0.00938057	NDUFA4	641333
ENSMMUG00000004677	157.629	1.79304	0.523804	3.4088	0.000652501	0.00946667	AGTRAP	722746
ENSMMUG00000044793	1881.35	1.73024	0.505993	3.40781	0.000654864	0.00949047	NA	NA
ENSMMUG00000007808	280.779	1.61413	0.472898	3.4055	0.000660435	0.00956065	LOC703936	703936
ENSMMUG00000012110	119.828	-1.90066	0.558018	-3.40443	0.000663027	0.0095876	SMO	701334
ENSMMUG00000000873	240.856	1.6584	0.486167	3.40217	0.000668538	0.00965666	RABGGTB	705421
ENSMMUG00000012648	393.661	-1.89103	0.559214	-3.40149	0.000670207	0.00965952	GPNMB	704990
ENSMMUG00000012361	50.2767	-2.27157	0.662551	-3.40168	0.00066974	0.00965952	NA	NA
ENSMMUG00000006045	57.3092	2.18359	0.63349	3.40052	0.000672574	0.009683	NA	NA
ENSMMUG00000023352	33.9402	-2.50246	0.711322	-3.39732	0.000680498	0.00978635	NA	NA
ENSMMUG00000008921	1467.99	-1.4975	0.441545	-3.39651	0.000682503	0.00980445	USP2	705191
ENSMMUG00000000766	1123.84	-1.45761	0.430291	-3.3913	0.000695613	0.00997096	KLHDC3	698107
ENSMMUG00000022017	109.215	-2.00409	0.591655	-3.39154	0.00069502	0.00997096	RARG	699532
ENSMMUG00000005801	898.523	1.44508	0.425642	3.39073	0.000697067	0.0099809	GNPAT	713603
ENSMMUG00000012305	235.151	1.65068	0.485926	3.38795	0.000704159	0.0100715	IGF1R	708227
ENSMMUG00000019724	58.0104	-2.19795	0.645739	-3.38749	0.000705356	0.0100776	SDK1	715160
ENSMMUG00000010849	263.621	-1.7171	0.508244	-3.38339	0.000715966	0.0101988	ARHGEF10L	701164
ENSMMUG00000015508	87.8056	-2.02863	0.599038	-3.38338	0.000716001	0.0101988	SLC8A1	574193
ENSMMUG00000022625	176.12	1.7277	0.508881	3.38331	0.00071617	0.0101988	PRX	702329
ENSMMUG00000000983	37316.8	-1.40819	0.417009	-3.38129	0.000721453	0.0102499	ALDOA	708406
ENSMMUG00000013270	150.996	-2.02887	0.603839	-3.38105	0.000722099	0.0102499	RBPMS2	712536
ENSMMUG00000020603	131.719	1.87146	0.550512	3.38121	0.000721685	0.0102499	NA	NA
ENSMMUG00000001200	55.0598	-2.21269	0.651007	-3.37983	0.000725319	0.0102845	LOC695715	695715
ENSMMUG00000021034	28.1053	2.54509	0.725298	3.37249	0.000744917	0.010551	C6	696266
ENSMMUG00000009157	2850.38	1.37639	0.408144	3.36883	0.000754883	0.0106806	RPLP0	574363
ENSMMUG00000004983	48.191	-2.2834	0.674347	-3.36595	0.000762792	0.0107738	NA	NA
ENSMMUG00000002424	381.61	-1.72564	0.514038	-3.36584	0.000763108	0.0107738	FBLN1	713606
ENSMMUG00000002223	382.598	-1.54266	0.458703	-3.36554	0.000763951	0.0107741	SH2B3	710839
ENSMMUG00000047718	404.24	1.56314	0.463908	3.3626	0.000772108	0.0108774	LRRC75A	699649
ENSMMUG00000005884	866	1.44392	0.429158	3.36011	0.000779122	0.0109645	UBA2	705808
ENSMMUG00000010465	492.789	1.52487	0.453097	3.35952	0.000780779	0.010976	RABEP1	711646
ENSMMUG00000013067	191.601	-1.78929	0.533414	-3.35903	0.000782153	0.0109836	EMP3	717867
ENSMMUG00000011359	2519.84	1.37436	0.409234	3.35488	0.000794007	0.0111382	EIF3E	697622
ENSMMUG00000017087	310.277	-1.94268	0.583661	-3.35436	0.000795495	0.0111471	NA	NA
ENSMMUG00000007604	243.854	-1.63238	0.487202	-3.35213	0.000801935	0.0112254	PODN	715856
ENSMMUG00000006827	69.8898	-2.09509	0.623915	-3.35074	0.000805956	0.0112696	VWA7	716472
ENSMMUG00000021942	751.566	-1.45372	0.434425	-3.34953	0.000809489	0.011307	ANKH	717689
ENSMMUG00000002435	247.292	-1.64616	0.4925	-3.34478	0.000823483	0.0114662	CPED1	693940
ENSMMUG00000041076	294.372	-1.58492	0.474138	-3.34477	0.000823506	0.0114662	NA	NA
ENSMMUG00000014786	43.9029	-2.29345	0.679162	-3.34503	0.000822729	0.0114662	LOC704510	704510
ENSMMUG00000046621	31.1247	-2.5545	0.722341	-3.34436	0.000824713	0.0114709	KLHL25	697129
ENSMMUG00000010378	17.1946	2.73746	0.751199	3.34321	0.000828149	0.0115065	MT1L	700844
ENSMMUG00000023096	5342.47	-1.54018	0.461898	-3.34208	0.000831516	0.011541	OBSCN	694413
ENSMMUG00000010152	369.339	1.54092	0.460579	3.33915	0.000840343	0.0116512	TACC1	706243
ENSMMUG00000020690	192.284	-1.84128	0.552964	-3.33861	0.000841997	0.0116618	EPB41L1	710697
ENSMMUG00000009108	79.8201	-2.01204	0.601765	-3.33717	0.000846369	0.01171	NA	NA
ENSMMUG00000014007	95.2616	-2.06633	0.621663	-3.33592	0.000850186	0.0117505	ABCD2	697556
ENSMMUG00000028767	984.321	1.44487	0.432655	3.33495	0.000853156	0.0117765	EIF3K	693536
ENSMMUG00000000331	110.548	1.85224	0.552372	3.33472	0.000853863	0.0117765	SRP19	693829
ENSMMUG00000047311	176.494	-1.77759	0.533904	-3.33285	0.0008596	0.0118432	NA	NA
ENSMMUG00000000168	1149.48	-1.4032	0.421473	-3.33247	0.000860783	0.011847	MGLL	100429242
ENSMMUG00000007729	240.238	-1.67612	0.503534	-3.33206	0.000862057	0.0118522	ILVBL	718086
ENSMMUG00000005051	629.011	1.48354	0.444629	3.33131	0.000864395	0.011861	EDF1	708611
ENSMMUG00000040501	438.178	-1.65119	0.496728	-3.33127	0.000864503	0.011861	NA	NA
ENSMMUG00000022535	1235.24	-1.60627	0.483495	-3.33097	0.000865431	0.0118613	FBP2	100430821
ENSMMUG00000009341	745.09	-1.44151	0.43321	-3.33061	0.000866545	0.0118642	ACTA2	100427024
ENSMMUG00000010812	1161.11	1.39764	0.419638	3.3267	0.000878811	0.0120196	PRPF40A	696668
ENSMMUG00000017254	93.0875	2.10324	0.624903	3.32476	0.000884938	0.0120908	CPAMD8	719660
ENSMMUG00000017470	566.874	-1.15553	0.719869	-3.32437	0.000886192	0.0120953	THRSP	699701
ENSMMUG00000006618	385.106	-1.53969	0.463709	-3.32323	0.000889825	0.0121323	BTBD2	721419
ENSMMUG00000023189	233.918	-1.64722	0.49628	-3.32137	0.000895776	0.0122008	NDUFS8	710845
ENSMMUG00000009584	601.043	-1.4849	0.44759	-3.32099	0.000896998	0.0122048	NEO1	705160
ENSMMUG00000029624	65.4836	-2.08321	0.626268	-3.3163	0.000912162	0.0123982	LOC703344	703344
ENSMMUG00000014415	145.585	1.75564	0.527422	3.31503	0.000916323	0.0124419	DDX10	708293
ENSMMUG00000021327	58.6523	2.11161	0.629334	3.31335	0.00092184	0.012491	PIGH	710780
ENSMMUG00000020835	80.5206	-2.01184	0.606491	-3.31348	0.000921421	0.012491	NA	NA
ENSMMUG00000016351	34.1823	-2.73355	0.731488	-3.3112	0.000928956	0.0125744	DPF3	714778
ENSMMUG00000013637	321.666	-1.55123	0.468947	-3.31013	0.000932524	0.0126097	NOTCH3	719119
ENSMMUG00000006237	46.1658	-2.24565	0.674034	-3.30972	0.000933896	0.0126153	CPZ	100430616
ENSMMUG00000028891	60.7273	2.11484	0.630862	3.30884	0.000936846	0.0126421	NA	NA
ENSMMUG00000011556	159.813	-1.84883	0.560303	-3.30678	0.000943748	0.0127091	CSF1R	711512
ENSMMUG00000021022	163.377	1.78282	0.536717	3.30679	0.000943726	0.0127091	DNTTIP1	709468
ENSMMUG00000016900	113.865	-1.85882	0.562312	-3.30476	0.00095057	0.0127879	PTGFRN	713889
ENSMMUG00000021419	358.767	1.52849	0.461804	3.30349	0.000954884	0.0128328	EIF2S1	710150
ENSMMUG00000006862	262.555	-1.90677	0.581533	-3.30147	0.000961788	0.0129123	FHOD3	709762
ENSMMUG00000007481	558.07	-1.45728	0.441831	-3.30109	0.000963091	0.0129166	LOC705624	705624
ENSMMUG00000043001	884.69	-1.43387	0.434919	-3.30038	0.000965541	0.0129363	MFGE8	703501
ENSMMUG00000022500	1063.58	-1.42236	0.431689	-3.29853	0.000971936	0.0130087	MAP7D1	712899
ENSMMUG00000011405	409.773	1.49299	0.452146	3.29638	0.000979382	0.013095	XRN2	700934
ENSMMUG00000017786	1484.68	1.40707	0.426359	3.29599	0.000980772	0.013097	PABPC1	705847
ENSMMUG00000020149	386.348	1.50435	0.455639	3.29577	0.000981526	0.013097	CHMP5	703191
ENSMMUG00000021338	65.8954	-2.22596	0.685282	-3.29535	0.000982997	0.0131033	CA12	705838
ENSMMUG00000008938	499.231	1.47288	0.446496	3.29345	0.000989654	0.0131653	CNDP2	695080
ENSMMUG00000002821	308.181	1.54923	0.469378	3.29371	0.000988732	0.0131653	ORC3	700773
ENSMMUG00000002197	1755.28	1.48491	0.450172	3.2929	0.000991595	0.0131778	LOC702869	702869
ENSMMUG00000003076	40.3617	-2.292	0.689488	-3.29194	0.000994978	0.0132094	NA	NA
ENSMMUG00000000033	461.431	-1.48403	0.451329	-3.29092	0.000998601	0.0132441	SRF	698861
ENSMMUG00000022030	294.65	1.57744	0.47831	3.29034	0.00100068	0.0132583	PFDN5	702355
ENSMMUG00000047811	31.3188	-2.4895	0.727205	-3.28966	0.00100307	0.0132765	WNT2	704991
ENSMMUG00000043558	50.856	-2.18412	0.661061	-3.28876	0.00100629	0.0133057	TIMM8B	711249
ENSMMUG00000049018	1042.84	-1.40393	0.427694	-3.2859	0.00101657	0.0134281	BHLHE40	707083
ENSMMUG00000016204	115.184	1.8214	0.551449	3.28538	0.00101846	0.0134396	NA	NA
ENSMMUG00000003288	816.306	-1.50875	0.460076	-3.28461	0.00102124	0.0134628	GPT2	716305
ENSMMUG00000044379	97.616	-1.89489	0.576593	-3.28366	0.00102469	0.0134946	NA	NA
ENSMMUG00000006132	492.105	1.45997	0.444171	3.28187	0.0010312	0.0135667	CLTA	693659
ENSMMUG00000000822	510.438	1.45494	0.44272	3.28138	0.00103302	0.0135772	LOC706930	706930
ENSMMUG00000012242	604.036	1.43377	0.43666	3.27886	0.00104227	0.013685	ANP32B	715508
ENSMMUG00000045506	321.867	1.597	0.486259	3.27596	0.00105304	0.0137989	MAFF	700312
ENSMMUG00000020072	239.363	-1.61378	0.492918	-3.27605	0.0010527	0.0137989	MATN2	705161
ENSMMUG00000022261	748.942	1.44975	0.442066	3.27454	0.00105836	0.0138547	PPM1B	713918
ENSMMUG00000014390	601.635	-1.47309	0.45052	-3.2734	0.00106262	0.0138967	FITM1	715085
ENSMMUG00000011183	207.249	-1.69928	0.51994	-3.27201	0.00106785	0.0139511	OLFML2A	693790
ENSMMUG00000000289	1261.28	-1.47911	0.452927	-3.27107	0.00107142	0.0139752	CACNB1	695864
ENSMMUG00000042910	97.3417	-1.88978	0.577321	-3.27096	0.00107182	0.0139752	HEXIM1	716006
ENSMMUG00000021579	56.2819	2.10728	0.635852	3.27066	0.00107295	0.0139761	DRP2	702655
ENSMMUG00000002083	29.0082	2.41457	0.715007	3.27023	0.00107459	0.0139836	NA	NA
ENSMMUG00000006291	152.025	-1.73332	0.530328	-3.26908	0.00107896	0.0140265	PCDH12	705232
ENSMMUG00000003878	48.1164	-2.19623	0.669387	-3.26635	0.00108945	0.0141488	CPQ	701711
ENSMMUG00000014940	3110.55	1.33287	0.407695	3.26604	0.00109064	0.0141503	PNRC1	700362
ENSMMUG00000005402	416.435	1.47676	0.451851	3.26273	0.00110345	0.0143024	SNW1	641448
ENSMMUG00000029950	30.039	-2.75118	0.727565	-3.25926	0.00111704	0.0144643	LOC713497	713497
ENSMMUG00000032544	36.5827	-2.33295	0.71397	-3.2522	0.00114517	0.0148139	NA	NA
ENSMMUG00000015950	47.7872	-2.18641	0.669635	-3.25119	0.00114925	0.014852	MMACHC	706247
ENSMMUG00000002316	650.074	1.44127	0.443049	3.24817	0.00116149	0.0149954	PCMTD2	677708
ENSMMUG00000042628	20.8691	-2.46946	0.748013	-3.24782	0.00116294	0.0149994	NA	NA
ENSMMUG00000004504	398.141	-1.51249	0.466767	-3.24366	0.00118006	0.0152053	KITLG	574254
ENSMMUG00000014771	20.9071	-2.44578	0.748508	-3.24087	0.00119166	0.0153398	ZFHX2	100429448
ENSMMUG00000030941	20.8901	-2.44578	0.748495	-3.23953	0.00119729	0.015397	CYS1	695175
ENSMMUG00000003497	36.1893	-2.3403	0.728566	-3.2375	0.00120582	0.0154916	FAT2	713698
ENSMMUG00000004303	40.4967	-2.25996	0.694924	-3.23693	0.00120824	0.0155075	KDELR3	700810
ENSMMUG00000005452	180.706	-1.67233	0.517345	-3.2344	0.001219	0.0156304	AMT	706515
ENSMMUG00000002309	20.5357	-2.44586	0.748444	-3.23233	0.00122784	0.0157283	LOC720019	720019
ENSMMUG00000013388	380.726	1.54295	0.476391	3.23141	0.00123183	0.015764	NA	NA
ENSMMUG00000002247	283.959	1.53023	0.473002	3.2282	0.00124574	0.0159265	DNAJA2	716353
ENSMMUG00000006855	307.988	-1.56319	0.485032	-3.22634	0.00125383	0.0159872	ACOT2	697011
ENSMMUG00000017562	267.953	1.54462	0.477688	3.22627	0.00125414	0.0159872	PES1	718122
ENSMMUG00000030030	19.3497	2.56563	0.751226	3.22671	0.00125223	0.0159872	LOC715668	715668
ENSMMUG00000010316	48.8165	2.13613	0.651867	3.22598	0.00125543	0.0159882	HERC5	702743
ENSMMUG00000004339	90.8823	-1.90328	0.590262	-3.22369	0.0012655	0.0160852	RAB15	106999457
ENSMMUG00000044088	29.1361	-2.71065	0.729024	-3.22374	0.00126527	0.0160852	NA	NA
ENSMMUG00000005768	144.503	1.74384	0.538626	3.22251	0.00127072	0.016136	DKC1	702563
ENSMMUG00000001739	7934.34	-1.57709	0.49118	-3.22139	0.00127572	0.0161682	ATP2A2	710702
ENSMMUG00000018837	331.232	1.50523	0.466311	3.22153	0.00127509	0.0161682	RPL17	698967
ENSMMUG00000019526	448.452	1.45215	0.450144	3.22074	0.00127858	0.0161888	BLM	703460
ENSMMUG00000044175	37.0017	-2.2787	0.702071	-3.22018	0.00128111	0.0162051	NA	NA
ENSMMUG00000000825	126.745	-1.82788	0.568718	-3.21827	0.00128967	0.0162978	DGAT1	701489
ENSMMUG00000008104	3255.58	1.41027	0.437687	3.21743	0.00129346	0.0163249	PSME4	716580
ENSMMUG00000001150	58.5358	2.05674	0.631466	3.21724	0.00129431	0.0163249	PRIM2	712921
ENSMMUG00000010820	749.748	1.38434	0.429801	3.2168	0.00129628	0.0163341	CCT2	717182
ENSMMUG00000048560	1020.62	1.37564	0.427181	3.21626	0.00129873	0.0163493	LOC698693	698693
ENSMMUG00000004048	678.2	-1.39767	0.435395	-3.21298	0.00131364	0.0165211	FZD4	704754
ENSMMUG00000010446	190.647	1.68198	0.521998	3.21029	0.001326	0.0166606	ZNF330	699364
ENSMMUG00000007593	3082.17	-1.36662	0.426282	-3.20998	0.00132744	0.0166628	PHKA1	699764
ENSMMUG00000015390	515.013	1.42737	0.444087	3.2093	0.00133061	0.0166866	NELFCD	696053
ENSMMUG00000010927	56.999	-2.08411	0.648363	-3.20891	0.00133238	0.0166929	TNFAIP6	694699
ENSMMUG00000012081	31.3537	-2.35395	0.719819	-3.20851	0.00133422	0.0167001	NA	NA
ENSMMUG00000011486	293.516	1.51229	0.470457	3.20792	0.00133701	0.0167189	SEC11A	695951
ENSMMUG00000003787	498.197	1.42871	0.444851	3.2068	0.00134218	0.0167677	EXOC3	708422
ENSMMUG00000015276	1209.03	-1.43619	0.448913	-3.20408	0.00135494	0.016911	PHKG1	703091
ENSMMUG00000006359	842.426	1.45073	0.452116	3.20338	0.00135824	0.0169361	PACSIN3	713919
ENSMMUG00000006342	148.133	-1.71411	0.535443	-3.2027	0.00136148	0.0169466	GRIP2	702096
ENSMMUG00000015219	51.275	-2.11196	0.657294	-3.20266	0.00136167	0.0169466	C1QTNF2	695783
ENSMMUG00000018174	123.827	-1.76661	0.551847	-3.20156	0.00136686	0.0169951	CAPN5	698077
ENSMMUG00000016268	79.6947	-1.943	0.607013	-3.2	0.00137425	0.0170709	BCL6B	713925
ENSMMUG00000022179	174.433	1.64337	0.512304	3.19718	0.0013878	0.0172228	NA	NA
ENSMMUG00000008405	186.68	1.63035	0.508997	3.19288	0.00140862	0.0174319	ZNF23	710814
ENSMMUG00000001814	430.188	-1.56873	0.492246	-3.19301	0.00140797	0.0174319	LMCD1	702382
ENSMMUG00000021537	162.332	1.64702	0.514065	3.19301	0.00140798	0.0174319	DUSP11	707123
ENSMMUG00000005220	4340.84	-1.38093	0.433264	-3.19189	0.00141346	0.0174752	SYNM	717194
ENSMMUG00000008629	132.897	-1.73378	0.543331	-3.19152	0.00141526	0.0174811	SEMA4D	697697
ENSMMUG00000012316	125.485	-1.77478	0.556611	-3.19032	0.00142114	0.0175372	CDC42EP2	716504
ENSMMUG00000000058	1404.51	1.33959	0.419638	3.18869	0.00142921	0.0176202	CDV3	719067
ENSMMUG00000001359	221.097	1.56776	0.490441	3.18829	0.00143114	0.0176275	CAPRIN2	693594
ENSMMUG00000042812	19.7129	-2.37157	0.749704	-3.18742	0.00143546	0.0176641	NA	NA
ENSMMUG00000016046	83.7649	-1.91738	0.601872	-3.18549	0.00144509	0.017766	EMILIN1	698204
ENSMMUG00000009898	184.493	-1.65836	0.521237	-3.18443	0.00145041	0.0178094	CDIP1	705579
ENSMMUG00000021037	68.4396	1.96581	0.611226	3.18397	0.0014527	0.0178094	MBOAT2	693653
ENSMMUG00000030337	128.773	1.71553	0.536415	3.18405	0.00145232	0.0178094	ABRAXAS1	713263
ENSMMUG00000008003	282.651	-1.52105	0.478355	-3.18204	0.00146243	0.0179121	LRRC8C	696086
ENSMMUG00000008016	40.2687	-2.22373	0.698973	-3.17981	0.00147373	0.0180336	ASB4	698856
ENSMMUG00000014531	700.647	-1.37631	0.433388	-3.17849	0.00148045	0.018099	TMEM109	695517
ENSMMUG00000021788	68.9431	-1.96807	0.618518	-3.17757	0.00148515	0.0181395	IGDCC4	713405
ENSMMUG00000001927	1866.46	1.33424	0.419476	3.17717	0.00148718	0.0181474	XRCC5	574279
ENSMMUG00000019836	4841.53	-1.33436	0.42057	-3.17658	0.00149021	0.0181675	MEF2C	694992
ENSMMUG00000022552	2864.61	1.319	0.414869	3.17592	0.00149363	0.0181923	RPS9	694053
ENSMMUG00000017911	435.792	1.45276	0.456853	3.17433	0.00150183	0.0182415	LARP7	703731
ENSMMUG00000012382	122.936	1.73105	0.542747	3.1746	0.00150041	0.0182415	NKAP	694891
ENSMMUG00000000062	19.3585	-2.35634	0.749919	-3.17437	0.00150161	0.0182415	NA	NA
ENSMMUG00000047534	42.932	-2.2014	0.741807	-3.17308	0.00150831	0.0183033	ELOVL6	698870
ENSMMUG00000003604	5335.7	1.28329	0.404254	3.17151	0.0015165	0.0183857	RACK1	708526
ENSMMUG00000045702	19.2995	-2.34837	0.750042	-3.17025	0.0015231	0.0184486	NA	NA
ENSMMUG00000019056	603.736	1.40545	0.44328	3.16591	0.00154599	0.0186913	FAF1	714405
ENSMMUG00000020703	219.98	-1.57323	0.497236	-3.16596	0.00154572	0.0186913	C6orf125	100425666
ENSMMUG00000014325	87.3086	-1.85924	0.587888	-3.16055	0.00157472	0.0190212	LOC696748	696748
ENSMMUG00000016368	480.995	1.41499	0.44741	3.15777	0.00158982	0.019186	SRP72	694604
ENSMMUG00000029246	113.105	-1.75993	0.557384	-3.15705	0.00159374	0.0192156	NA	NA
ENSMMUG00000007490	620.965	-1.37933	0.437375	-3.15635	0.00159755	0.0192438	PDE4B	699309
ENSMMUG00000013674	162.516	-1.65486	0.525026	-3.15363	0.00161251	0.0194062	NA	NA
ENSMMUG00000020627	1036.36	1.33608	0.423307	3.15265	0.00161798	0.0194088	RPLP2	700698
ENSMMUG00000021996	56.0833	-2.05422	0.651108	-3.1528	0.00161712	0.0194088	NA	NA
ENSMMUG00000008781	132.185	-1.70358	0.540433	-3.15253	0.00161863	0.0194088	BCORL1	702657
ENSMMUG00000008679	124.12	-1.73936	0.551816	-3.15294	0.00161633	0.0194088	ANKRD52	709518
ENSMMUG00000028680	3185.66	-0.596534	0.620147	-3.152	0.00162158	0.0194264	ND3	2846622
ENSMMUG00000012248	580.565	1.39441	0.441983	3.15036	0.00163072	0.0195003	UBXN4	712091
ENSMMUG00000009384	223.98	-1.55852	0.494998	-3.15047	0.00163008	0.0195003	IGFBP4	700963
ENSMMUG00000011563	946.54	-1.37077	0.435654	-3.14989	0.0016333	0.0195134	CAMK2A	710540
ENSMMUG00000000698	72.4729	-1.92765	0.611511	-3.14905	0.00163804	0.0195335	ANGPTL4	711693
ENSMMUG00000000925	261.432	-1.51879	0.482666	-3.1488	0.00163945	0.0195335	HOXC10	702321
ENSMMUG00000026933	67.7548	-2.00988	0.639443	-3.1492	0.00163719	0.0195335	MIR133A	100315122
ENSMMUG00000041960	117.898	-1.79163	0.569662	-3.14848	0.00164124	0.0195372	NA	NA
ENSMMUG00000002932	365.838	-1.65114	0.526148	-3.14793	0.00164429	0.0195557	DPT	700181
ENSMMUG00000042668	16.4018	2.53822	0.752509	3.14626	0.00165373	0.0196502	NA	NA
ENSMMUG00000019034	979.144	1.34699	0.427725	3.14536	0.0016588	0.0196926	CCT3	718374
ENSMMUG00000005782	579.326	-1.49431	0.476124	-3.14386	0.00166737	0.0197765	EPHX1	700180
ENSMMUG00000009019	2419.46	1.29376	0.41121	3.14309	0.00167174	0.0198105	RPS3	695748
ENSMMUG00000005465	341.638	1.47097	0.467703	3.13901	0.00169517	0.0200622	DYNC1LI1	704654
ENSMMUG00000040181	202.827	1.56014	0.495692	3.13886	0.00169604	0.0200622	DNAJB11	699482
ENSMMUG00000001063	689.795	1.39014	0.442362	3.13801	0.00170099	0.0201026	ICE1	710176
ENSMMUG00000008177	154.668	1.78273	0.565085	3.13666	0.00170883	0.0201771	PLA2G12A	697726
ENSMMUG00000023124	869.421	1.37452	0.437763	3.13551	0.00171556	0.0202202	TMEM43	700689
ENSMMUG00000039085	32.2832	-2.2569	0.712186	-3.13553	0.00171546	0.0202202	APPL1	100425753
ENSMMUG00000012114	163.641	1.64465	0.522747	3.13435	0.00172235	0.0202821	USP3	705973
ENSMMUG00000001460	381.762	1.44734	0.460993	3.134	0.00172442	0.0202882	PDAP1	707779
ENSMMUG00000013528	27.077	-2.60039	0.733066	-3.13075	0.0017436	0.0204955	MS4A2	697830
ENSMMUG00000004581	52.1285	-2.05081	0.654059	-3.12922	0.00175271	0.0205842	SGCD	715190
ENSMMUG00000002100	766.638	1.4202	0.453186	3.12862	0.00175629	0.0206078	MITF	695537
ENSMMUG00000016281	658.891	1.41278	0.451025	3.12737	0.0017638	0.0206774	PLEKHM2	701382
ENSMMUG00000028937	40.1181	-2.15873	0.687921	-3.12645	0.00176929	0.0207233	NA	NA
ENSMMUG00000009228	462.253	-1.46926	0.470677	-3.12573	0.00177365	0.0207558	CUEDC1	708927
ENSMMUG00000003972	273.64	-1.49593	0.478992	-3.12521	0.00177679	0.020774	EHD1	722036
ENSMMUG00000012192	212.281	1.54691	0.493855	3.12401	0.00178406	0.0208405	EPB41L4A	706945
ENSMMUG00000000662	63.415	1.95104	0.618212	3.12286	0.00179102	0.0208847	GBP2	694684
ENSMMUG00000005507	65.8574	-1.95595	0.625811	-3.12311	0.0017895	0.0208847	PLXNA3	700399
ENSMMUG00000020156	106.895	-1.76967	0.566921	-3.12178	0.0017976	0.0209428	CD1D	613268
ENSMMUG00000006124	40.237	-2.20395	0.731081	-3.12096	0.00180261	0.0209825	NA	NA
ENSMMUG00000013865	676.938	1.36172	0.435875	3.11993	0.00180897	0.0210324	WARS	706855
ENSMMUG00000012741	344.628	1.46409	0.468389	3.11974	0.0018101	0.0210324	FAM204A	701856
ENSMMUG00000010585	34.7233	-2.21063	0.704296	-3.1188	0.00181587	0.0210808	PNCK	696413
ENSMMUG00000000104	101.274	1.76803	0.563724	3.11837	0.00181852	0.0210929	RRP1B	713759
ENSMMUG00000037980	224.062	-1.53307	0.492315	-3.11577	0.00183466	0.0212613	NA	NA
ENSMMUG00000008214	461.587	1.39436	0.44709	3.11404	0.00184542	0.0213295	NEMF	707845
ENSMMUG00000004938	593.119	1.38901	0.445353	3.11429	0.00184387	0.0213295	PITRM1	710684
ENSMMUG00000012937	229.446	-1.52721	0.490633	-3.11455	0.00184225	0.0213295	PRR12	719344
ENSMMUG00000009615	120.804	1.75492	0.560565	3.11275	0.00185352	0.0214044	IMP4	702144
ENSMMUG00000003542	100.685	1.75919	0.56225	3.11098	0.00186465	0.0215139	NSMCE2	707064
ENSMMUG00000021160	50.3762	-2.06562	0.663698	-3.1107	0.00186643	0.0215155	ADAMTS17	693447
ENSMMUG00000016997	12967.9	-1.43231	0.461503	-3.1103	0.001869	0.0215263	DCN	709933
ENSMMUG00000013722	17.4688	2.49446	0.752172	3.10963	0.00187319	0.0215556	CHGB	719171
ENSMMUG00000021120	394.571	-1.43432	0.461836	-3.10844	0.00188075	0.0216048	MAGED1	696658
ENSMMUG00000011759	160.458	-1.62138	0.52177	-3.10864	0.00187952	0.0216048	SH3GLB2	716994
ENSMMUG00000031409	50.2919	-2.0644	0.664139	-3.10695	0.00189026	0.0216951	PIGZ	106992402
ENSMMUG00000014880	91.6826	-1.90101	0.613983	-3.10617	0.0018953	0.0217339	SORL1	713011
ENSMMUG00000004403	273.498	-1.48429	0.478262	-3.10559	0.00189898	0.0217571	ID1	713160
ENSMMUG00000038237	785.988	-1.38986	0.448197	-3.10484	0.00190384	0.0217938	NA	NA
ENSMMUG00000012164	442.673	-1.41167	0.455159	-3.10427	0.0019075	0.0218089	TUBB4B	100425863
ENSMMUG00000005047	432.174	-1.4208	0.45814	-3.10412	0.00190848	0.0218089	PHPT1	721674
ENSMMUG00000023178	646.784	1.36711	0.439884	3.1036	0.00191179	0.0218277	GSPT1	716860
ENSMMUG00000015215	80.8702	-1.87032	0.6028	-3.10306	0.00191531	0.0218489	LHPP	694105
ENSMMUG00000010337	191.639	-1.62052	0.523268	-3.10055	0.00193164	0.022016	SEMA3F	703995
ENSMMUG00000020073	2984.65	1.26971	0.409535	3.09736	0.0019525	0.0222152	RPL30	703120
ENSMMUG00000018738	19.2573	-2.14765	0.752241	-3.09745	0.00195191	0.0222152	ADH1A	707682
ENSMMUG00000009816	228.491	1.56629	0.504508	3.09554	0.00196456	0.022333	EXOSC9	707368
ENSMMUG00000014204	1095.59	-1.5524	0.503268	-3.09454	0.0019712	0.0223698	DNAJA4	709872
ENSMMUG00000020122	586.095	1.37807	0.444656	3.09466	0.00197041	0.0223698	RANBP9	706982
ENSMMUG00000016793	477.72	-1.40929	0.455968	-3.09385	0.0019758	0.0223994	TMCC1	702576
ENSMMUG00000012273	227.841	-1.52763	0.494132	-3.09363	0.00197722	0.0223994	FCGRT	718859
ENSMMUG00000012915	726.48	1.40264	0.453067	3.09083	0.00199595	0.0225753	TXNL1	695194
ENSMMUG00000000050	439.257	1.4644	0.472864	3.09054	0.00199791	0.0225753	NA	NA
ENSMMUG00000004070	119.763	1.69444	0.545678	3.09077	0.00199636	0.0225753	RRP15	707743
ENSMMUG00000040800	259.969	-1.52339	0.493462	-3.09028	0.00199968	0.0225759	KCNA7	722615
ENSMMUG00000000705	412.399	-1.45372	0.471051	-3.0898	0.00200289	0.0225928	ATP1B4	696160
ENSMMUG00000013768	592.737	-1.42158	0.460836	-3.08886	0.00200926	0.0226451	ARHGEF6	693976
ENSMMUG00000010747	1744.43	-1.38173	0.448116	-3.08821	0.00201365	0.0226557	MFAP5	716459
ENSMMUG00000041439	77.7804	-1.86802	0.604786	-3.08825	0.00201338	0.0226557	NA	NA
ENSMMUG00000015618	131.458	1.79878	0.57892	3.08684	0.002023	0.0227414	TMEM256	715274
ENSMMUG00000002838	338.486	1.43958	0.4658	3.08481	0.0020368	0.022877	OSER1	693890
ENSMMUG00000032643	933.374	1.36944	0.443733	3.08162	0.0020588	0.0230588	MIR675	100315351
ENSMMUG00000021418	153.957	1.60331	0.518525	3.08144	0.00206002	0.0230588	ATP6V1D	710240
ENSMMUG00000000040	291.372	-1.46139	0.474527	-3.08187	0.00205701	0.0230588	EGLN3	717342
ENSMMUG00000041559	41.8535	-2.10703	0.682228	-3.08208	0.00205561	0.0230588	NA	NA
ENSMMUG00000005078	488.548	1.3751	0.445818	3.0799	0.0020707	0.0231587	ABI1	707698
ENSMMUG00000016433	573.297	1.35157	0.438352	3.07915	0.0020759	0.023197	CEBPZ	712090
ENSMMUG00000031112	42.0898	-2.10519	0.683511	-3.07644	0.00209485	0.0233889	NA	NA
ENSMMUG00000008422	1223.6	-1.3349	0.43452	-3.07569	0.00210018	0.0234285	LOC704512	704512
ENSMMUG00000022872	213.537	-1.53032	0.498082	-3.07435	0.00210962	0.0235138	LRP3	703776
ENSMMUG00000008203	113.039	-1.7219	0.560392	-3.07363	0.00211474	0.023551	RHOJ	705603
ENSMMUG00000007922	49002.1	-1.4478	0.47229	-3.07315	0.00211812	0.0235686	FHL1	710692
ENSMMUG00000040183	33.9005	-2.17893	0.705779	-3.07192	0.00212688	0.023646	NA	NA
ENSMMUG00000000984	20.0211	-2.0283	0.752492	-3.07108	0.00213289	0.0236927	VILL	696988
ENSMMUG00000021545	25.7817	-2.52941	0.735534	-3.07002	0.00214042	0.0237563	LOC707555	707555
ENSMMUG00000018233	26.0656	-2.31423	0.731725	-3.06503	0.00217647	0.024136	LOC705797	705797
ENSMMUG00000011931	89.9904	-1.80744	0.589987	-3.06461	0.00217953	0.0241495	OCEL1	718921
ENSMMUG00000007365	2290.95	-1.61288	0.529118	-3.06309	0.00219065	0.0242523	PALLD	693824
ENSMMUG00000047061	43.9813	-2.07338	0.676098	-3.06274	0.00219324	0.0242605	EFCC1	706444
ENSMMUG00000019628	1607.53	-1.43547	0.469748	-3.06225	0.00219681	0.0242795	TUBA4A	702583
ENSMMUG00000020510	27392.8	1.42093	0.46334	3.06085	0.0022071	0.0243523	KLHL41	706047
ENSMMUG00000000343	122.007	1.66898	0.542835	3.06086	0.00220702	0.0243523	SCN3B	714673
ENSMMUG00000000451	401.244	-1.41965	0.464342	-3.06029	0.0022112	0.0243771	GRINA	708234
ENSMMUG00000016670	468.371	1.36807	0.446488	3.05957	0.00221657	0.0244105	RNF20	713614
ENSMMUG00000038373	490.483	1.36084	0.444174	3.05938	0.00221796	0.0244105	SET	693242
ENSMMUG00000020124	103.165	1.71945	0.559123	3.05878	0.00222242	0.0244238	C5	700467
ENSMMUG00000018465	142.764	-1.68823	0.552699	-3.05872	0.00222288	0.0244238	HSD17B12	106993263
ENSMMUG00000001038	138.686	-1.6952	0.555087	-3.05807	0.00222766	0.0244558	F10	714132
ENSMMUG00000007027	618.558	1.57684	0.514011	3.05755	0.00223158	0.0244784	ACTC1	697367
ENSMMUG00000015959	896.018	-1.37933	0.45197	-3.05604	0.00224285	0.0245141	ARPP21	707139
ENSMMUG00000009520	500.587	1.41564	0.462415	3.05594	0.00224356	0.0245141	GPHN	709677
ENSMMUG00000015892	315.364	1.44405	0.471603	3.05586	0.00224417	0.0245141	CSNK2A2	712455
ENSMMUG00000008145	143.646	-1.69308	0.554885	-3.05593	0.0022436	0.0245141	NA	NA
ENSMMUG00000013925	77.1728	-1.85396	0.606649	-3.05649	0.00223943	0.0245141	NA	NA
ENSMMUG00000010155	449.638	1.3753	0.449855	3.05256	0.00226902	0.0247444	PRPF38B	695835
ENSMMUG00000014791	186.284	-1.54755	0.507212	-3.05266	0.00226824	0.0247444	TEAD2	718703
ENSMMUG00000022817	1072.87	1.28991	0.422497	3.04967	0.00229092	0.0249625	TMBIM1	698325
ENSMMUG00000002805	38.8017	-2.11054	0.691107	-3.04873	0.00229809	0.0250198	HEPH	709879
ENSMMUG00000022674	84.6629	-1.80851	0.593418	-3.04788	0.00230461	0.0250701	SLC51A	711340
ENSMMUG00000006356	147.986	-1.73174	0.569859	-3.0474	0.00230828	0.0250892	CORO2B	694229
ENSMMUG00000003280	256.117	-1.47533	0.484618	-3.04651	0.00231516	0.0251431	HBEGF	695559
ENSMMUG00000005186	330.753	-1.43649	0.472054	-3.04579	0.00232068	0.0251615	RGS5	693510
ENSMMUG00000009459	153.626	1.58955	0.520074	3.0459	0.00231988	0.0251615	CEP95	718348
ENSMMUG00000021782	2648.64	-1.41186	0.46516	-3.0415	0.00235406	0.0254861	LRP1	710965
ENSMMUG00000019893	4345.16	1.48632	0.487464	3.04144	0.00235451	0.0254861	MYL12A	695077
ENSMMUG00000014778	358.025	-1.47066	0.484585	-3.03904	0.0023733	0.0256514	SLC16A7	716540
ENSMMUG00000044658	57.1437	-1.98519	0.654604	-3.039	0.00237368	0.0256514	ADAMTSL1	712844
ENSMMUG00000019232	163.865	1.58784	0.521303	3.03541	0.00240212	0.0259373	MLST8	695650
ENSMMUG00000017933	42888	1.29363	0.425747	3.03488	0.00240633	0.0259614	DES	703300
ENSMMUG00000001534	3529.01	-1.31154	0.433153	-3.03199	0.00242943	0.0261892	CAPN3	707913
ENSMMUG00000017355	600.97	1.32494	0.436609	3.03069	0.00243993	0.0262807	RSF1	699078
ENSMMUG00000019467	422.644	-1.40384	0.464119	-3.02785	0.00246303	0.0265078	IRS1	707870
ENSMMUG00000048710	58.893	-1.92951	0.637052	-3.02735	0.0024671	0.0265299	HIC1	721284
ENSMMUG00000008346	366.471	1.38884	0.458084	3.0268	0.00247156	0.0265561	SMC5	702219
ENSMMUG00000017186	645.164	1.32056	0.436087	3.02431	0.00249199	0.0267537	PHIP	716810
ENSMMUG00000005363	199.341	-1.5861	0.525682	-3.02187	0.00251222	0.0269489	ZHX2	708694
ENSMMUG00000001915	118.982	1.7234	0.567015	3.02137	0.00251636	0.0269713	CLDN1	704330
ENSMMUG00000017164	285.094	-1.45455	0.481954	-3.02068	0.00252211	0.0270108	FRMD4A	100430981
ENSMMUG00000022346	139.811	1.64431	0.542069	3.02033	0.00252501	0.0270199	SURF2	100430364
ENSMMUG00000001478	16.5147	-2.12899	0.752245	-3.01923	0.00253414	0.0270955	LOC699792	699792
ENSMMUG00000045161	25.3399	-2.27347	0.733313	-3.01834	0.00254163	0.0271534	NA	NA
ENSMMUG00000045894	27.1109	-2.37826	0.74289	-3.01526	0.00256761	0.0274087	NA	NA
ENSMMUG00000014102	45.634	2.02163	0.66028	3.01353	0.00258231	0.0275432	ING5	701901
ENSMMUG00000015767	264.466	1.45581	0.48209	3.01305	0.00258633	0.0275584	CEP120	701351
ENSMMUG00000018703	182.805	1.52306	0.50409	3.01287	0.00258793	0.0275584	IRAK1	699919
ENSMMUG00000011170	95.1684	-1.74194	0.578499	-3.01183	0.00259679	0.0276304	LOC708314	708314
ENSMMUG00000018272	15.8833	2.39902	0.751952	3.01136	0.00260079	0.0276505	GRIA2	574344
ENSMMUG00000003335	311.118	-1.48005	0.492206	-3.01101	0.00260381	0.0276602	LSP1	721048
ENSMMUG00000023552	414.945	1.39258	0.46193	3.00948	0.00261695	0.0277773	THOC5	714842
ENSMMUG00000016678	1406.32	1.37571	0.456468	3.00872	0.00262353	0.0278247	ROCK2	708444
ENSMMUG00000022507	16.3585	-2.1114	0.75233	-3.00788	0.00263074	0.0278786	GXYLT2	693538
ENSMMUG00000011040	43.3461	-2.09637	0.708136	-3.00762	0.00263306	0.0278807	CRISPLD1	697491
ENSMMUG00000041217	1082.65	1.26865	0.42141	3.00725	0.00263623	0.0278918	GPAT3	713204
ENSMMUG00000000194	165.796	-1.62064	0.539808	-3.00685	0.00263969	0.027904	SLC27A1	719140
ENSMMUG00000006912	33.3789	-2.14365	0.737858	-3.00663	0.00264164	0.027904	FZD10	717812
ENSMMUG00000021480	121.822	1.6369	0.542182	3.00601	0.00264701	0.0279383	WDR98	700967
ENSMMUG00000002939	213.801	-1.50029	0.499701	-3.00464	0.00265893	0.0280416	CMSS1	699717
ENSMMUG00000013057	56.418	-1.96571	0.656171	-3.00339	0.00266993	0.0281124	ALDH1B1	716092
ENSMMUG00000014303	212.612	1.50233	0.498855	3.0036	0.00266803	0.0281124	TOMM40	713297
ENSMMUG00000014346	429.214	1.36016	0.452233	3.00298	0.00267353	0.0281277	LOC704978	704978
ENSMMUG00000009081	1099.69	1.26719	0.42157	3.00265	0.00267638	0.0281352	TPR	713910
ENSMMUG00000043867	42.9223	-2.03739	0.678572	-3.00217	0.00268062	0.0281572	NA	NA
ENSMMUG00000015908	927.66	1.32429	0.440838	2.99993	0.00270039	0.0283422	RBBP6	701569
ENSMMUG00000001420	103.592	-1.84033	0.617031	-2.99844	0.00271368	0.0284363	MFAP2	710885
ENSMMUG00000022587	72.9707	-1.88388	0.630049	-2.99865	0.00271179	0.0284363	NA	NA
ENSMMUG00000031029	35.3026	-2.10193	0.700352	-2.99739	0.00272298	0.0285109	NA	NA
ENSMMUG00000006222	185.585	-1.52354	0.508819	-2.99608	0.00273478	0.0286117	ITM2C	711245
ENSMMUG00000021534	92.7107	1.72755	0.573118	2.99568	0.00273833	0.028626	NA	NA
ENSMMUG00000038933	16.1433	-2.07567	0.752457	-2.98794	0.00280862	0.0293375	NA	NA
ENSMMUG00000030761	25.0276	-2.24337	0.734703	-2.98684	0.00281878	0.0294202	NA	NA
ENSMMUG00000023052	436.741	1.46533	0.489519	2.98621	0.00282456	0.0294571	MYOM3	719256
ENSMMUG00000019154	1817.15	1.23929	0.414811	2.98464	0.00283912	0.0295855	SFPQ	712439
ENSMMUG00000011802	275.857	1.41666	0.473891	2.9835	0.00284968	0.0296719	CCDC91	710380
ENSMMUG00000001891	25.0445	-2.23794	0.73515	-2.98283	0.00285601	0.0297143	MMP23B	702921
ENSMMUG00000000829	689.486	1.29684	0.434483	2.98109	0.00287224	0.0298595	SMARCA5	700614
ENSMMUG00000014350	209.477	1.48183	0.495974	2.98014	0.00288116	0.0298812	MXI1	694630
ENSMMUG00000006494	133.62	1.60702	0.537065	2.98016	0.00288094	0.0298812	GPN3	709300
ENSMMUG00000011129	37.0324	-2.09363	0.707111	-2.98049	0.00287785	0.0298812	CFAP221	695290
ENSMMUG00000011766	38.4146	2.06544	0.680011	2.97964	0.00288592	0.029907	ARL11	706725
ENSMMUG00000017540	15.5993	2.37063	0.752133	2.97705	0.00291038	0.0301329	ARG1	710410
ENSMMUG00000020634	152.378	-1.59364	0.535871	-2.97684	0.00291231	0.0301329	LOC703337	703337
ENSMMUG00000022672	115.976	-1.6466	0.553481	-2.97599	0.00292044	0.0301933	HTRA3	722638
ENSMMUG00000013088	138.499	1.58077	0.52926	2.97568	0.00292341	0.0302002	NA	NA
ENSMMUG00000014397	1819.35	1.28181	0.430459	2.97418	0.00293768	0.0302999	NCKAP1	711124
ENSMMUG00000011503	800.647	-1.28547	0.432579	-2.97435	0.00293613	0.0302999	TLN2	705008
ENSMMUG00000002320	11766.4	1.27734	0.429098	2.97318	0.00294731	0.0303277	UBC	712934
ENSMMUG00000007317	82.18	1.75195	0.585182	2.97326	0.00294657	0.0303277	ZNF334	706702
ENSMMUG00000014993	68.4899	-1.84087	0.619297	-2.97343	0.00294488	0.0303277	NA	NA
ENSMMUG00000019156	404.296	1.38698	0.465829	2.97212	0.00295749	0.0303611	PARD3	706472
ENSMMUG00000011389	214.585	1.48435	0.498087	2.97219	0.00295683	0.0303611	MCOLN1	703775
ENSMMUG00000031838	194.491	-1.5324	0.516059	-2.9725	0.00295381	0.0303611	LOC710137	710137
ENSMMUG00000007000	243.943	1.49863	0.5029	2.97148	0.00296365	0.0303658	CFAP36	677698
ENSMMUG00000001282	348.825	1.36909	0.459993	2.97136	0.00296488	0.0303658	SF3B6	704090
ENSMMUG00000019022	140.732	1.57126	0.52685	2.97153	0.00296321	0.0303658	STK17A	701091
ENSMMUG00000047584	186.889	-1.74841	0.592275	-2.97101	0.0029682	0.030376	CHST3	709333
ENSMMUG00000015135	260.464	1.42237	0.477999	2.96951	0.00298276	0.0305012	HEATR1	717649
ENSMMUG00000021935	4589.01	1.22687	0.412912	2.96836	0.0029939	0.0305914	NFE2L1	695404
ENSMMUG00000008810	1831.65	1.2251	0.412592	2.96645	0.00301264	0.0307589	ARL8B	703201
ENSMMUG00000017683	70.6277	-1.88203	0.63694	-2.9659	0.00301795	0.0307891	ACTG2	707447
ENSMMUG00000015375	185.692	-1.57908	0.533434	-2.96526	0.00302426	0.0308296	CELSR2	700893
ENSMMUG00000013715	100.953	1.67369	0.56166	2.9641	0.00303572	0.0309224	PAQR8	708418
ENSMMUG00000005001	365.133	1.36896	0.461513	2.96124	0.00306405	0.0311868	IFIT3	695344
ENSMMUG00000023479	315.583	-1.40969	0.476644	-2.96028	0.00307363	0.03126	LTBP3	721938
ENSMMUG00000005232	233.413	-1.48609	0.502633	-2.95979	0.00307848	0.0312852	RARRES2	704993
ENSMMUG00000001940	787.373	1.27339	0.42985	2.95895	0.0030869	0.0313464	NME1	100533956
ENSMMUG00000018861	38.5907	-2.05732	0.698646	-2.9583	0.00309338	0.031388	HEYL	716117
ENSMMUG00000011798	1985.52	1.22192	0.412805	2.95722	0.0031043	0.0314502	LOC705696	705696
ENSMMUG00000015777	1719.61	1.23796	0.418184	2.9573	0.00310346	0.0314502	HNRNPDL	694603
ENSMMUG00000014510	511.477	1.3102	0.442503	2.95688	0.00310766	0.0314599	ANKZF1	702461
ENSMMUG00000017236	97.034	-1.80729	0.613973	-2.95624	0.00311417	0.0315016	ACSF2	702474
ENSMMUG00000019118	781.766	1.37506	0.464602	2.9542	0.00313477	0.0316507	ST13	705664
ENSMMUG00000001035	442.51	1.32997	0.449525	2.9543	0.00313383	0.0316507	PRMT5	712718
ENSMMUG00000042112	63.5507	-1.85042	0.626502	-2.95407	0.00313615	0.0316507	THEM6	703842
ENSMMUG00000012032	688.992	1.27801	0.432372	2.95226	0.00315455	0.031812	ATP13A3	707893
ENSMMUG00000016167	83.4913	-1.7492	0.592954	-2.95091	0.00316843	0.0319274	PTGER4	695220
ENSMMUG00000021964	323.198	1.38981	0.470342	2.94927	0.00318523	0.0320721	DIAPH1	700918
ENSMMUG00000014876	597.667	1.29073	0.437315	2.94775	0.00320092	0.0322054	NEPRO	708933
ENSMMUG00000007181	166.556	-1.52155	0.516632	-2.94677	0.00321115	0.0322836	RGS3	709612
ENSMMUG00000002257	277.978	1.42007	0.480973	2.94629	0.00321606	0.0323082	POLR3E	697901
ENSMMUG00000006135	262.127	1.42139	0.481802	2.94375	0.00324258	0.0325497	GNE	693525
ENSMMUG00000038727	117.125	-1.62973	0.554096	-2.94279	0.00325269	0.0326263	PRR16	699119
ENSMMUG00000013165	234.433	-1.62989	0.556071	-2.94223	0.00325862	0.0326359	SLC16A2	703252
ENSMMUG00000010390	100.329	-1.67903	0.570895	-2.94231	0.00325775	0.0326359	GPR137	717722
ENSMMUG00000013507	20.624	2.27871	0.742145	2.94189	0.00326219	0.0326467	LAD1	707971
ENSMMUG00000029771	41.665	-1.99995	0.680489	-2.94092	0.0032724	0.032724	NA	NA
ENSMMUG00000018869	132.373	1.58126	0.535616	2.94043	0.00327762	0.0327512	PPIE	716340
ENSMMUG00000046717	278.187	-1.45023	0.493934	-2.93958	0.00328656	0.0328156	NA	NA
ENSMMUG00000044910	111.238	1.64711	0.557659	2.93844	0.00329868	0.0329116	NA	NA
ENSMMUG00000001910	1880.46	1.42619	0.484498	2.93681	0.00331609	0.0330602	NA	NA
ENSMMUG00000008616	234.895	1.44113	0.489617	2.93657	0.00331867	0.0330608	NA	NA
ENSMMUG00000015089	50.2009	1.9216	0.646342	2.93432	0.00334279	0.0332759	VNN1	708830
ENSMMUG00000019682	331.154	1.37585	0.46835	2.93234	0.00336419	0.0334622	MRPS9	712968
ENSMMUG00000023185	36.9409	-2.03697	0.695717	-2.93212	0.00336661	0.0334622	RNF208	705563
ENSMMUG00000017706	204.736	1.46634	0.499104	2.93038	0.00338548	0.0335989	ITPKC	722078
ENSMMUG00000045726	24.0065	-2.19723	0.73613	-2.93046	0.00338465	0.0335989	NA	NA
ENSMMUG00000018571	173.319	-1.62153	0.555142	-2.9286	0.00340491	0.0337663	CREB3L1	713391
ENSMMUG00000009101	14.9724	2.33785	0.752367	2.92792	0.00341236	0.0337891	DERL3	699316
ENSMMUG00000022102	14.9724	2.33785	0.752367	2.92792	0.00341236	0.0337891	ENAM	706750
ENSMMUG00000018461	156.089	-1.53666	0.52532	-2.92715	0.00342086	0.0338477	NOTCH4	717323
ENSMMUG00000044073	414.389	-1.3912	0.47617	-2.92552	0.00343882	0.0339998	NDUFA8	698706
ENSMMUG00000003062	24.7858	-2.29574	0.744524	-2.92506	0.00344393	0.0340247	FSTL4	709868
ENSMMUG00000023604	953.647	1.25267	0.427813	2.92478	0.00344705	0.0340299	ARMCX1	704620
ENSMMUG00000018512	162.133	1.56469	0.533077	2.92418	0.00345367	0.0340697	GCFC2	716061
ENSMMUG00000045287	13.5033	2.35665	0.752145	2.92301	0.0034666	0.0341715	NA	NA
ENSMMUG00000017107	281.319	1.3828	0.472359	2.92191	0.00347894	0.0342417	BRAP	713386
ENSMMUG00000013529	56.6753	1.88616	0.637702	2.92205	0.00347731	0.0342417	CDH19	702726
ENSMMUG00000009778	47900.5	1.41515	0.483639	2.91925	0.00350869	0.0345087	MYH2	717912
ENSMMUG00000004964	172.616	1.48728	0.508087	2.91882	0.00351355	0.0345306	NA	NA
ENSMMUG00000009084	157.524	-1.5437	0.529696	-2.91697	0.00353448	0.0347103	TM6SF1	700147
ENSMMUG00000021820	359.018	-1.36495	0.46856	-2.91584	0.00354727	0.0348099	PARP1	698806
ENSMMUG00000010480	61.5959	-1.85149	0.635914	-2.91536	0.00355284	0.0348385	TMCC2	698565
ENSMMUG00000039581	22.9589	-2.34409	0.741605	-2.91485	0.00355856	0.0348686	NA	NA
ENSMMUG00000018037	514.825	1.29294	0.443033	2.91448	0.00356282	0.0348843	DIABLO	701896
ENSMMUG00000001089	14.848	-1.98053	0.752449	-2.91339	0.00357532	0.0349806	NA	NA
ENSMMUG00000011236	130.045	1.57234	0.537885	2.91161	0.00359574	0.0351541	MDM4	699563
ENSMMUG00000009788	235.021	-1.4486	0.498078	-2.9112	0.00360041	0.0351737	TUBA1A	574194
ENSMMUG00000012616	319.025	1.37112	0.470179	2.91082	0.00360477	0.03519	UFL1	704454
ENSMMUG00000002234	24.4442	-2.27696	0.745079	-2.91045	0.00360905	0.0352057	FBLN7	698702
ENSMMUG00000001269	425.769	1.32993	0.456346	2.90976	0.00361704	0.0352574	C16H17orf80	695988
ENSMMUG00000010238	796.35	-1.30115	0.447736	-2.90951	0.00361991	0.0352592	LGALSL	697273
ENSMMUG00000046596	34.2055	-2.04409	0.704741	-2.90799	0.00363761	0.0354053	NA	NA
ENSMMUG00000005732	352.159	1.33912	0.45995	2.90668	0.00365283	0.0355272	LAP3	715081
ENSMMUG00000003530	246.194	1.43187	0.492074	2.90303	0.00369575	0.035918	PPP2R3C	694616
ENSMMUG00000038702	774.702	-1.40741	0.486062	-2.90185	0.0037097	0.0360269	ZFP36	722000
ENSMMUG00000015000	723.195	1.26077	0.43405	2.90114	0.00371811	0.0360819	SUPT16H	708066
ENSMMUG00000013307	432.305	1.33931	0.460974	2.9006	0.00372447	0.0361169	STRAP	701287
ENSMMUG00000003402	15.2573	-1.91308	0.752071	-2.89987	0.00373323	0.0361752	MATN4	717652
ENSMMUG00000019919	490.958	1.33233	0.458967	2.8982	0.00375312	0.0363411	PSMB1	696133
ENSMMUG00000000185	1001.68	-0.778155	0.666321	-2.89738	0.00376291	0.0364028	DGAT2	696549
ENSMMUG00000004071	413.066	-1.32521	0.457813	-2.8972	0.00376504	0.0364028	TGFB2	707540
ENSMMUG00000002214	89.5891	-1.69173	0.584342	-2.89667	0.00377147	0.0364381	ADRB2	710146
ENSMMUG00000002910	183.122	1.46633	0.505441	2.89316	0.00381384	0.0368204	EIF2B2	701360
ENSMMUG00000040650	205.306	1.45487	0.501836	2.89151	0.0038339	0.0369869	MRPS33	693681
ENSMMUG00000006442	231.527	-1.42881	0.49507	-2.88861	0.00386947	0.0372753	KCNB1	703520
ENSMMUG00000004347	14.5527	-1.93983	0.752282	-2.88864	0.00386907	0.0372753	ADTRP	699609
ENSMMUG00000013511	251.413	1.39117	0.480662	2.88827	0.00387363	0.0372879	SAT2	716044
ENSMMUG00000009117	492.495	-1.36765	0.474376	-2.88719	0.00388697	0.0373468	NA	NA
ENSMMUG00000018359	252.285	-1.46449	0.507973	-2.88738	0.00388461	0.0373468	MIEF2	700705
ENSMMUG00000004000	13.2193	2.32398	0.751929	2.88709	0.00388827	0.0373468	NA	NA
ENSMMUG00000004664	124.87	1.56442	0.539741	2.88662	0.00389401	0.0373745	IMPACT	707508
ENSMMUG00000021242	524.242	1.27634	0.441625	2.88635	0.00389739	0.0373796	NKTR	717392
ENSMMUG00000016867	180.294	-1.51355	0.525356	-2.88468	0.00391808	0.0375507	ASB16	714493
ENSMMUG00000037487	96.1158	-1.67369	0.581792	-2.87992	0.00397775	0.0380947	BCL2	707407
ENSMMUG00000016589	49556.3	-1.16572	0.405462	-2.87777	0.00400501	0.0383278	TNNT3	704095
ENSMMUG00000003119	765.276	1.2395	0.430269	2.87746	0.00400886	0.0383368	BRD7	694850
ENSMMUG00000005034	17475.2	-1.47091	0.513708	-2.87457	0.00404573	0.038605	MB	693269
ENSMMUG00000042675	287.946	-1.39263	0.484927	-2.87481	0.00404271	0.038605	NA	NA
ENSMMUG00000020269	115.937	-1.58928	0.553178	-2.87459	0.00404547	0.038605	NA	NA
ENSMMUG00000003200	313.459	-1.40611	0.490278	-2.87173	0.00408236	0.0389262	FAP	701541
ENSMMUG00000016549	14.7475	2.28284	0.752472	2.87133	0.00408753	0.0389472	MMP9	708084
ENSMMUG00000020931	333.624	1.32923	0.462251	2.87082	0.00409413	0.0389818	ABHD18	693312
ENSMMUG00000029263	467.849	-1.29086	0.450131	-2.87017	0.00410247	0.0390329	PKD1	694905
ENSMMUG00000010199	37.0881	-1.94792	0.748641	-2.86981	0.0041072	0.0390496	WISP1	697624
ENSMMUG00000001342	407.07	-1.30527	0.455244	-2.86949	0.00411131	0.0390605	IQSEC1	693922
ENSMMUG00000000546	382.781	-1.37955	0.481721	-2.86766	0.00413524	0.0392399	KIAA0040	100423509
ENSMMUG00000031598	64.0062	-1.82465	0.638145	-2.86758	0.00413618	0.0392399	C15H9orf129	717363
ENSMMUG00000022884	4966.72	1.42036	0.494319	2.86599	0.00415712	0.0393249	NA	NA
ENSMMUG00000014573	218.775	-1.57199	0.550167	-2.86658	0.00414938	0.0393249	DDAH1	711395
ENSMMUG00000020440	133.152	-1.54128	0.538078	-2.86606	0.00415614	0.0393249	HPCAL1	695395
ENSMMUG00000041974	14.1813	-1.91476	0.752137	-2.86612	0.00415539	0.0393249	NDUFB3	700944
ENSMMUG00000015529	840.168	1.23849	0.43179	2.86495	0.0041707	0.039425	EIF3B	698481
ENSMMUG00000040090	14.5357	-1.88242	0.751845	-2.8633	0.00419247	0.0396023	LOC706584	706584
ENSMMUG00000012737	461.408	-1.2975	0.453657	-2.86264	0.00420123	0.039628	PLXND1	704044
ENSMMUG00000015048	596.725	-1.47059	0.515265	-2.8628	0.00419912	0.039628	LIMA1	713519
ENSMMUG00000001545	88.53	-1.67447	0.585424	-2.8621	0.00420842	0.0396673	AQP7	702836
ENSMMUG00000019266	33.2225	-2.01323	0.705783	-2.86114	0.00422115	0.0397443	CHDH	693805
ENSMMUG00000013595	135.366	1.52361	0.530622	2.86102	0.00422282	0.0397443	GEMIN8	720922
ENSMMUG00000046670	33.1845	-2.01277	0.705597	-2.86081	0.00422567	0.0397443	TRH	702455
ENSMMUG00000018871	1706.23	1.19576	0.417689	2.85999	0.00423654	0.039818	HNRNPK	709112
ENSMMUG00000012989	82.9365	1.71906	0.596938	2.85875	0.00425317	0.0399457	HNRNPA1	702977
ENSMMUG00000002944	60.3524	1.80355	0.624726	2.85823	0.00426007	0.0399819	CWC25	695474
ENSMMUG00000019935	16.1855	-1.75066	0.749747	-2.85698	0.00427698	0.040112	GHRL	574280
ENSMMUG00000007565	536.282	1.2618	0.441154	2.85655	0.00428274	0.0401373	CBLB	703879
ENSMMUG00000018058	66.2714	1.90864	0.658527	2.85532	0.00429928	0.0402636	ABCG1	100423477
ENSMMUG00000004574	124.63	1.59656	0.556637	2.85399	0.00431742	0.0404047	SLC20A1	699462
ENSMMUG00000031834	574.705	-1.34159	0.470951	-2.85294	0.00433161	0.0405086	COQ10A	712341
ENSMMUG00000017403	22.0179	-2.26401	0.744054	-2.85118	0.0043557	0.0407049	NA	NA
ENSMMUG00000047831	625.935	1.24701	0.43692	2.85061	0.00436352	0.040712	PDZD8	709084
ENSMMUG00000022394	399.268	1.31646	0.461098	2.85045	0.00436577	0.040712	EGFR	613027
ENSMMUG00000013143	66.608	-1.93998	0.698085	-2.85052	0.00436472	0.040712	RASL10B	716171
ENSMMUG00000012837	465.813	1.27409	0.446463	2.84986	0.00437379	0.0407559	WTAP	702295
ENSMMUG00000022800	103.32	-1.62058	0.569158	-2.84965	0.00437668	0.0407559	NA	NA
ENSMMUG00000030144	1518.71	-1.18458	0.416135	-2.84907	0.00438471	0.0407802	SELENOP	698917
ENSMMUG00000022140	317.178	-1.33248	0.468055	-2.84901	0.0043855	0.0407802	NA	NA
ENSMMUG00000022848	15.1973	2.27066	0.752268	2.8458	0.00443005	0.0411653	VEPH1	704876
ENSMMUG00000004326	228.349	1.50948	0.528823	2.84438	0.00444978	0.0413194	SPPL2A	693365
ENSMMUG00000045550	31.0501	-2.00651	0.743198	-2.84382	0.00445769	0.0413636	PLA2G2D	704735
ENSMMUG00000046881	34.8552	-2.00299	0.712441	-2.84353	0.00446162	0.0413708	NA	NA
ENSMMUG00000012796	28.2832	-2.04642	0.723812	-2.84328	0.00446514	0.0413743	NA	NA
ENSMMUG00000012516	625.995	1.24849	0.438719	2.84225	0.0044797	0.0414798	RARS	698998
ENSMMUG00000015976	97.3027	-1.65298	0.582417	-2.842	0.00448315	0.0414825	TRIM45	711397
ENSMMUG00000017351	224.089	-1.41713	0.499394	-2.84033	0.00450674	0.0416129	STAB1	696802
ENSMMUG00000019529	138.303	-1.52467	0.537186	-2.84045	0.00450498	0.0416129	HMGA1	718536
ENSMMUG00000004249	17.3427	2.23917	0.75031	2.84062	0.00450266	0.0416129	MMP3	703762
ENSMMUG00000009868	370.806	-1.37472	0.484885	-2.83918	0.00452295	0.0417332	AHDC1	716158
ENSMMUG00000011584	592.749	1.27144	0.447312	2.8385	0.0045326	0.0417929	CHD7	706471
ENSMMUG00000009792	323.099	1.32434	0.465838	2.83805	0.00453902	0.0418227	HNRNPH3	694760
ENSMMUG00000003401	331.234	1.31473	0.462689	2.83685	0.00455611	0.0419507	ZCCHC6	693660
ENSMMUG00000046561	72.6889	-1.72612	0.609033	-2.83657	0.0045601	0.041958	NA	NA
ENSMMUG00000008005	209.205	1.401	0.492865	2.83593	0.00456922	0.0420125	FOXP2	613237
ENSMMUG00000020559	879.082	-1.20975	0.426981	-2.83564	0.00457337	0.0420133	ZCCHC24	702083
ENSMMUG00000007283	102.181	-1.60861	0.567691	-2.83548	0.0045757	0.0420133	HIBCH	713951
ENSMMUG00000004169	724.008	-1.31978	0.466332	-2.83445	0.00459042	0.0420844	TMEM182	712344
ENSMMUG00000007881	274.465	1.35842	0.478348	2.83427	0.00459306	0.0420844	WBP4	698220
ENSMMUG00000010705	364.708	1.31601	0.463514	2.83443	0.00459072	0.0420844	STAT5A	574129
ENSMMUG00000011822	46.8833	-1.97117	0.718491	-2.83347	0.00460462	0.0421609	PTGES	716657
ENSMMUG00000022767	15822.8	1.14624	0.404289	2.83281	0.00461405	0.0422177	EEF2	721806
ENSMMUG00000001795	926.695	1.20966	0.42663	2.83231	0.00462132	0.0422254	SRP68	705568
ENSMMUG00000000146	483.523	-1.28589	0.45442	-2.83241	0.00461979	0.0422254	NA	NA
ENSMMUG00000009165	86.2502	-1.67008	0.590302	-2.83189	0.00462736	0.0422512	NA	NA
ENSMMUG00000022280	4954.51	-1.15656	0.408825	-2.83156	0.00463211	0.0422652	COL4A1	700281
ENSMMUG00000008652	46.3227	-1.88096	0.665763	-2.83041	0.00464888	0.0423887	CCDC85B	715413
ENSMMUG00000015017	25.4297	-2.06357	0.732319	-2.83008	0.00465361	0.0424024	LMO1	100425589
ENSMMUG00000023261	1320.76	1.18299	0.417702	2.82938	0.00466376	0.0424655	SNRNP200	705184
ENSMMUG00000013098	216.261	-1.41643	0.501157	-2.82897	0.00466982	0.0424912	LOC706187	706187
ENSMMUG00000011332	1347.49	1.19728	0.423078	2.82699	0.00469874	0.0427135	ARHGAP35	716936
ENSMMUG00000007305	281.942	-1.36346	0.482782	-2.82685	0.00470077	0.0427135	PDE5A	705592
ENSMMUG00000019385	14.3205	-1.80856	0.750935	-2.82557	0.00471965	0.0428555	FOXM1	708805
ENSMMUG00000015026	272.397	1.34548	0.47549	2.82434	0.00473783	0.0429908	BROX	704194
ENSMMUG00000020342	1387.87	-1.21263	0.429919	-2.82354	0.00474971	0.0430688	KAT2B	698283
ENSMMUG00000012634	227.119	1.41107	0.498639	2.82289	0.00475925	0.0430958	GTF2F2	701668
ENSMMUG00000006969	151.23	-1.51702	0.538059	-2.82292	0.0047588	0.0430958	XK	696407
ENSMMUG00000017300	139.159	1.50724	0.532097	2.82251	0.00476495	0.0431094	PFDN4	698809
ENSMMUG00000019680	122.888	-1.54263	0.546943	-2.82235	0.00476732	0.0431094	IRF2BP1	715611
ENSMMUG00000007708	209.736	1.39333	0.493125	2.819	0.00481735	0.0435228	NAA20	703008
ENSMMUG00000030823	129.902	-1.6212	0.576847	-2.81885	0.00481966	0.0435228	COX7C	100429280
ENSMMUG00000019031	52.4108	-1.82965	0.650167	-2.81835	0.00482713	0.0435603	GPR4	716148
ENSMMUG00000013949	98.8165	1.61364	0.569503	2.81763	0.00483789	0.0436274	C14H11orf98	100429527
ENSMMUG00000000838	132.828	-1.51426	0.538042	-2.8162	0.00485955	0.0437926	AGRN	700400
ENSMMUG00000007959	554.156	-1.24802	0.4436	-2.81579	0.00486579	0.0438188	PCYOX1	710068
ENSMMUG00000047349	15.5897	2.23029	0.751977	2.81392	0.00489412	0.0440437	UPK3B	715377
ENSMMUG00000001711	364.789	1.30452	0.462982	2.81307	0.0049071	0.0441303	SOD1	574096
ENSMMUG00000003708	96.7217	-1.62034	0.577066	-2.81063	0.00494449	0.0444361	PDE7B	711783
ENSMMUG00000046181	426.186	-1.29076	0.459766	-2.8101	0.00495255	0.0444781	SUB1	701045
ENSMMUG00000000572	80.3502	1.66054	0.587347	2.80856	0.00497634	0.0446612	MITD1	708915
ENSMMUG00000000792	620.09	1.32218	0.470003	2.80791	0.00498644	0.0447054	RETREG2	704378
ENSMMUG00000007825	203.159	1.39637	0.496122	2.8078	0.00498808	0.0447054	NCBP2	708260
ENSMMUG00000022262	230.788	-1.54279	0.551733	-2.80604	0.00501542	0.0449199	TNIK	695414
ENSMMUG00000001616	5698.99	-1.25915	0.44957	-2.80531	0.00502676	0.0449907	PADI2	711044
ENSMMUG00000004475	3364.73	-1.31985	0.471568	-2.80478	0.00503506	0.0450343	MMP2	698478
ENSMMUG00000022633	597.404	-1.23762	0.441712	-2.80432	0.00504232	0.0450685	REPIN1	712920
ENSMMUG00000018192	102.465	1.5888	0.563931	2.80316	0.00506044	0.0451998	RORA	704014
ENSMMUG00000015059	1392.23	1.16974	0.417036	2.80221	0.00507537	0.0453022	RPL24	702381
ENSMMUG00000007876	454.392	-1.3635	0.487485	-2.80186	0.00508096	0.0453214	SMTNL2	709114
ENSMMUG00000005791	13.9281	-1.78058	0.750509	-2.80114	0.00509229	0.0453916	PIK3R6	722023
ENSMMUG00000008125	36.8567	-1.95923	0.708012	-2.80087	0.00509652	0.0453985	IRF8	693933
ENSMMUG00000016685	22.1627	-2.0843	0.740088	-2.80044	0.00510334	0.0454283	LOC718406	718406
ENSMMUG00000042885	52.0985	-1.81909	0.651181	-2.79857	0.00513295	0.045661	NA	NA
ENSMMUG00000006941	1087.3	1.17882	0.420949	2.79761	0.00514818	0.0457655	XPO1	718063
ENSMMUG00000021795	375.939	1.28127	0.457529	2.7962	0.00517076	0.0459351	DDX54	712763
ENSMMUG00000016762	686.184	1.2107	0.43259	2.79554	0.00518138	0.0459984	DDX42	717964
ENSMMUG00000047882	55.8138	1.82065	0.643356	2.79527	0.00518562	0.0460049	TIMM9	701005
ENSMMUG00000007799	1030.18	-1.18814	0.425506	-2.79473	0.00519432	0.0460509	LASP1	694950
ENSMMUG00000022207	142.89	-1.48749	0.53271	-2.79447	0.00519841	0.0460561	PLPPR2	714388
ENSMMUG00000037756	314.79	-1.33803	0.479496	-2.79341	0.00521559	0.0461771	NA	NA
ENSMMUG00000008817	131.376	1.51074	0.538929	2.7922	0.00523504	0.0463181	ZNF441	716945
ENSMMUG00000045195	781.424	1.21086	0.433481	2.79014	0.0052685	0.0465828	IFNGR1	100423877
ENSMMUG00000012178	1589.43	1.17116	0.419467	2.78929	0.00528244	0.0466548	CALCOCO2	697836
ENSMMUG00000023811	20.8407	-2.19807	0.74563	-2.78899	0.00528731	0.0466548	BOLL	698402
ENSMMUG00000031412	13.2404	-1.80476	0.750969	-2.7892	0.00528386	0.0466548	LOC708045	708045
ENSMMUG00000020109	191.244	-1.43139	0.513797	-2.78875	0.00529111	0.046657	GLB1	709355
ENSMMUG00000015027	27.085	-2.00844	0.724545	-2.78771	0.00530813	0.0467757	LOC100425072	100425072
ENSMMUG00000001411	27.6124	-2.00544	0.726342	-2.78725	0.00531573	0.0467925	NA	NA
ENSMMUG00000031177	20.6045	-2.20395	0.745289	-2.78716	0.00531717	0.0467925	LOC704076	704076
ENSMMUG00000020426	73.5902	1.68231	0.599282	2.78649	0.00532818	0.0468013	SERPINA1	701361
ENSMMUG00000043999	236.265	1.43071	0.511876	2.78676	0.00532384	0.0468013	SLC25A33	722285
ENSMMUG00000019427	93.3825	1.60541	0.573014	2.78618	0.00533335	0.0468013	NA	NA
ENSMMUG00000003294	32.4798	-1.96402	0.709841	-2.78602	0.00533599	0.0468013	ENDOG	717171
ENSMMUG00000030217	14.0463	-1.73777	0.749669	-2.78641	0.0053295	0.0468013	NA	NA
ENSMMUG00000012716	2428.95	-1.22032	0.438769	-2.78485	0.00535532	0.0468457	NID1	711154
ENSMMUG00000001941	305.099	-1.36474	0.490605	-2.7854	0.00534619	0.0468457	CXXC5	694746
ENSMMUG00000007545	124.907	-1.5168	0.545043	-2.78491	0.00535419	0.0468457	NA	NA
ENSMMUG00000045975	13.0632	-1.80781	0.75103	-2.78486	0.00535505	0.0468457	NA	NA
ENSMMUG00000018945	173.601	1.41723	0.507585	2.78459	0.00535955	0.0468515	CLNS1A	699904
ENSMMUG00000010538	1749.83	-1.25169	0.450221	-2.78426	0.00536505	0.0468684	ACADVL	714326
ENSMMUG00000019057	97.0395	-1.5968	0.574086	-2.78374	0.00537368	0.0469125	CDKN2C	711877
ENSMMUG00000004433	456.161	1.25101	0.448852	2.78335	0.00538006	0.046937	ABCE1	701945
ENSMMUG00000016666	187.839	-1.67255	0.606132	-2.78122	0.00541545	0.0472144	CHRDL1	706100
ENSMMUG00000022070	31.9482	-1.96018	0.708559	-2.78078	0.00542285	0.0472475	SIGLEC1	717470
ENSMMUG00000017696	1057.67	1.17334	0.421584	2.78041	0.00542908	0.0472705	EIF2A	710497
ENSMMUG00000023737	245.64	1.37141	0.492327	2.77932	0.00544732	0.0473664	VGLL2	715427
ENSMMUG00000015991	95.8306	1.58513	0.567274	2.77952	0.00544398	0.0473664	BRMS1	714212
ENSMMUG00000028670	23709	-1.15921	0.417776	-2.77771	0.00547439	0.0474447	CYTB	2846625
ENSMMUG00000042475	83.3611	-1.87907	0.695748	-2.77788	0.00547152	0.0474447	PCP4L1	719963
ENSMMUG00000041586	155.895	-1.54946	0.559194	-2.77816	0.00546679	0.0474447	NA	NA
ENSMMUG00000029864	24.4086	-2.02642	0.733181	-2.7779	0.00547113	0.0474447	NA	NA
ENSMMUG00000031556	20.4273	-2.19506	0.745492	-2.77843	0.00546228	0.0474447	NA	NA
ENSMMUG00000040121	1707.27	-1.25385	0.452213	-2.77683	0.00548911	0.047447	EHD2	717477
ENSMMUG00000008556	124.423	1.50517	0.539942	2.77692	0.0054876	0.047447	NCBP3	707457
ENSMMUG00000001845	125.384	1.50419	0.539519	2.77735	0.00548045	0.047447	POLE4	710562
ENSMMUG00000048579	12.9451	-1.79823	0.750893	-2.777	0.00548631	0.047447	SLC39A1	715994
ENSMMUG00000038946	13.7468	-1.72713	0.749457	-2.77475	0.00552439	0.0477206	NA	NA
ENSMMUG00000013290	58.1445	-1.77252	0.640342	-2.77396	0.00553787	0.0478056	LURAP1L	714595
ENSMMUG00000010586	15.7848	-1.58132	0.745027	-2.77347	0.00554621	0.047846	MESP1	700744
ENSMMUG00000016652	472.563	1.23778	0.445838	2.77267	0.00555988	0.0479325	CCAR1	693585
ENSMMUG00000003560	94.7546	1.61195	0.578228	2.7716	0.0055782	0.0480589	UCHL3	697276
ENSMMUG00000013766	461.366	1.27166	0.458367	2.77	0.00560566	0.0482638	PTGES3	713353
ENSMMUG00000005139	31.9862	-1.95314	0.709821	-2.7694	0.00561595	0.0483207	NA	NA
ENSMMUG00000004396	240.157	-1.37883	0.498523	-2.76891	0.00562438	0.0483615	SUFU	713576
ENSMMUG00000013940	20.3302	-2.17898	0.745958	-2.7669	0.00565927	0.0486297	LOC695574	695574
ENSMMUG00000003130	494.542	1.23076	0.44439	2.76601	0.00567462	0.0486979	RAD50	710718
ENSMMUG00000020082	19.7131	2.16121	0.747546	2.76621	0.00567128	0.0486979	BCAS1	699063
ENSMMUG00000008518	32.0283	-1.95027	0.710131	-2.76544	0.00568459	0.0487516	PLPPR5	710549
ENSMMUG00000006916	56.5524	-1.78327	0.647168	-2.76392	0.00571108	0.048922	ZC4H2	708764
ENSMMUG00000010350	122.144	-1.19922	0.727481	-2.76388	0.00571191	0.048922	CIDEC	703021
ENSMMUG00000022027	1068.48	1.18714	0.429323	2.76211	0.005743	0.0491561	BOD1L1	713697
ENSMMUG00000026981	366.978	-1.40709	0.510624	-2.76178	0.00574876	0.0491734	EGFL7	709840
ENSMMUG00000047203	24.1724	-2.01387	0.733702	-2.76151	0.00575342	0.0491812	NA	NA
ENSMMUG00000008513	222.495	1.35061	0.488105	2.76117	0.00575951	0.0492013	WDR3	711960
ENSMMUG00000011906	329.703	1.3083	0.473245	2.75958	0.00578753	0.0494085	PSMD14	701063
ENSMMUG00000014288	441.581	1.30649	0.472655	2.75916	0.00579505	0.0494085	EIF3J	712295
ENSMMUG00000011646	167.529	1.45183	0.524403	2.75932	0.00579224	0.0494085	TAF1D	696602
ENSMMUG00000009524	240.268	1.33562	0.483142	2.75886	0.00580029	0.0494137	APPL2	701612
ENSMMUG00000016232	42.9206	-1.85555	0.674728	-2.7587	0.0058032	0.0494137	NA	NA
ENSMMUG00000040100	254.605	-1.62081	0.591959	-2.75802	0.0058153	0.0494847	FOS	702077
ENSMMUG00000013324	259.203	-1.32495	0.480852	-2.75751	0.00582427	0.049529	GPRC5C	697446
ENSMMUG00000031542	83.4022	-1.62695	0.590986	-2.7555	0.00586027	0.0497526	IGSF8	720186
ENSMMUG00000047499	509.241	-1.27414	0.462925	-2.75561	0.00585823	0.0497526	VSIG10	107001041
ENSMMUG00000006833	112.186	1.52169	0.549898	2.75541	0.00586194	0.0497526	TTF1	715002
ENSMMUG00000009289	66.8302	1.70572	0.614006	2.75448	0.00587852	0.0498611	CBS	100423684
ENSMMUG00000021496	24.9993	-1.99749	0.736292	-2.75379	0.00589095	0.0499343	KCNT1	721830

## Sheet: E136brain
	baseMean	log2FoldChange	lfcSE	stat	pvalue	padj	symbol	entrez
ENSMMUG00000047461	114.659	3.7031	0.256464	13.201	8.65973e-40	1.49346e-35	LOC714964	714964
ENSMMUG00000038067	84.0587	2.5346	0.250569	9.8301	8.35345e-23	7.20318e-19	NA	NA
ENSMMUG00000023712	1006.32	2.12886	0.265124	7.79053	6.67298e-15	3.83607e-11	HBG2	715368
ENSMMUG00000048534	260.756	-1.94875	0.26595	-7.74374	9.65339e-15	4.16206e-11	NA	NA
ENSMMUG00000022922	1082.34	-1.4167	0.188933	-7.51037	5.89602e-14	2.03365e-10	LOC696797	696797
[truncated: 965 more rows]

## Sheet: E136liver
	baseMean	log2FoldChange	lfcSE	stat	pvalue	padj	symbol	entrez
[truncated: 369 more rows]

## Sheet: E136muscle
	baseMean	log2FoldChange	lfcSE	stat	pvalue	padj	symbol	entrez
[truncated: 1,305 more rows]
