# Supplementary material for: Transgenic rhesus monkeys carrying the human MCPH1 gene copies show human-like neoteny of brain development
Source: Natl Sci Rev. 2019 Mar 27;6(3):480–93. doi: 10.1093/nsr/nwz043 (PMC8291473; doi:10.1093/nsr/nwz043)
Supplement: nwz043_Supplemental_Files [file nwz043_supplemental_files.zip › Supplementary_Table5-7.xlsx]

## Sheet: Table S5_E136braindown
Table S5. GO analysis of brain-downregulated genes at E136 in the transgenic monkeys using ToppGene suite.
Category	ID	Name	Source	p-value	q-value Bonferroni	q-value FDR B&H	q-value FDR B&Y	Hit Count in Query List	Hit Count in Genome	Hit in Query List
GO: Biological Process	GO:0099536	synaptic signaling		2.396e-25	1.196e-21	7.377e-22	6.708e-21	70	687	ABHD6,ETV5,CHRM1,CHRM2,CHRM3,CHRNA2,SLC12A5,SLC24A2,SCN2B,HRH1,PLCL1,CX3CL1,DOC2A,VGF,HTR2A,XBP1,CREB1,SLC1A2,RPH3A,CRH,CRHBP,SHANK2,PRKCG,LYNX1,SNAP25,CADPS2,ATP2A2,NPAS4,GABRA1,GABRA2,GABRA4,GABRB2,GABRG1,RELN,SYTL2,CPLX1,CLSTN2,SST,LRP8,STXBP1,PER2,BRAF,KCNC3,SV2B,PLCB1,SYN1,ARC,SLC17A7,SYN2,KCNQ3,CACNA1G,RIC3,NPTX1,GPR21,KALRN,CAMK2A,PCLO,GLRA3,GRIA4,GRIK1,GRIN1,GRIN2A,GRM2,PIP5K1C,CCKBR,SHIS…
GO: Biological Process	GO:0098916	anterograde trans-synaptic signaling		5.911e-25	2.951e-21	7.377e-22	6.708e-21	69	678	ABHD6,ETV5,CHRM1,CHRM2,CHRM3,CHRNA2,SLC12A5,SLC24A2,SCN2B,HRH1,PLCL1,CX3CL1,DOC2A,VGF,HTR2A,XBP1,CREB1,SLC1A2,RPH3A,CRH,CRHBP,SHANK2,PRKCG,LYNX1,SNAP25,CADPS2,ATP2A2,NPAS4,GABRA1,GABRA2,GABRA4,GABRB2,GABRG1,RELN,SYTL2,CPLX1,CLSTN2,SST,LRP8,STXBP1,PER2,BRAF,KCNC3,SV2B,SYN1,ARC,SLC17A7,SYN2,KCNQ3,CACNA1G,RIC3,NPTX1,GPR21,KALRN,CAMK2A,PCLO,GLRA3,GRIA4,GRIK1,GRIN1,GRIN2A,GRM2,PIP5K1C,CCKBR,SHISA9,EGR…
GO: Biological Process	GO:0099537	trans-synaptic signaling		5.911e-25	2.951e-21	7.377e-22	6.708e-21	69	678	ABHD6,ETV5,CHRM1,CHRM2,CHRM3,CHRNA2,SLC12A5,SLC24A2,SCN2B,HRH1,PLCL1,CX3CL1,DOC2A,VGF,HTR2A,XBP1,CREB1,SLC1A2,RPH3A,CRH,CRHBP,SHANK2,PRKCG,LYNX1,SNAP25,CADPS2,ATP2A2,NPAS4,GABRA1,GABRA2,GABRA4,GABRB2,GABRG1,RELN,SYTL2,CPLX1,CLSTN2,SST,LRP8,STXBP1,PER2,BRAF,KCNC3,SV2B,SYN1,ARC,SLC17A7,SYN2,KCNQ3,CACNA1G,RIC3,NPTX1,GPR21,KALRN,CAMK2A,PCLO,GLRA3,GRIA4,GRIK1,GRIN1,GRIN2A,GRM2,PIP5K1C,CCKBR,SHISA9,EGR…
GO: Biological Process	GO:0007268	chemical synaptic transmission		5.911e-25	2.951e-21	7.377e-22	6.708e-21	69	678	ABHD6,ETV5,CHRM1,CHRM2,CHRM3,CHRNA2,SLC12A5,SLC24A2,SCN2B,HRH1,PLCL1,CX3CL1,DOC2A,VGF,HTR2A,XBP1,CREB1,SLC1A2,RPH3A,CRH,CRHBP,SHANK2,PRKCG,LYNX1,SNAP25,CADPS2,ATP2A2,NPAS4,GABRA1,GABRA2,GABRA4,GABRB2,GABRG1,RELN,SYTL2,CPLX1,CLSTN2,SST,LRP8,STXBP1,PER2,BRAF,KCNC3,SV2B,SYN1,ARC,SLC17A7,SYN2,KCNQ3,CACNA1G,RIC3,NPTX1,GPR21,KALRN,CAMK2A,PCLO,GLRA3,GRIA4,GRIK1,GRIN1,GRIN2A,GRM2,PIP5K1C,CCKBR,SHISA9,EGR…
GO: Biological Process	GO:0007267	cell-cell signaling		1.592e-24	7.946e-21	1.589e-21	1.445e-20	94	1233	PCSK1,ABHD6,ETV5,CHRM1,CHRM2,CHRM3,CHRNA2,RYR2,SLC12A5,SLC24A2,SCN2B,HRH1,FGF10,PLCL1,CX3CL1,LTBP4,DOC2A,TRHDE,VGF,SEMA4F,VSNL1,HTR2A,XBP1,PEX5L,CREB1,SLC1A2,RPH3A,CRH,CRHBP,CRY2,SHANK2,PDE8B,AACS,PRKCA,PRKCG,LYNX1,SNAP25,CADPS2,ATP2A2,NPAS4,GABRA1,GABRA2,GABRA4,GABRB2,GABRG1,ILDR2,RELN,SYTL2,CPLX1,PANX1,CLSTN2,SST,PTHLH,FFAR4,LRP8,BMP3,STXBP1,PER2,BRAF,KCNC3,SV2B,PLCB1,SYN1,ARC,SLC17A7,SYN2,KCNQ…
GO: Biological Process	GO:0006811	ion transport		8.446e-16	4.216e-12	7.027e-13	6.389e-12	93	1627	KCNH7,PACSIN3,ACTN4,CHRM1,ABCA7,CHRNA2,RYR1,RYR2,SLC12A5,ACSL3,ATP8A1,CLCN4,SLC24A2,SCN2B,PITPNA,SCN8A,HRH1,CXCL12,HTR2A,LMTK2,XBP1,NDFIP2,PEX5L,SHROOM2,SLC1A2,CRH,CRHBP,SLC2A3,CRY2,KCNV1,IGF1,SLC12A2,KCNT2,PRKCB,SLC2A13,SNAP25,PRKG1,ATP1A1,ATP2A2,ATP2B4,GABRA1,NOS1AP,GABRA2,GABRA4,KCNH5,GABRB2,GABRG1,ABCC3,ATP6V1A,RELN,SLC36A1,SLC6A17,CPLX1,PANX1,SLC30A3,KLHL3,STXBP1,PER2,KCNC3,KCNJ3,KCNJ5,KCNJ1…
GO: Biological Process	GO:0007611	learning or memory		2.657e-12	1.326e-08	1.895e-09	1.723e-08	30	271	ABCA7,SLC12A5,ATP8A1,SLC24A2,HRH1,HTR2A,CREB1,CRH,CRHBP,IGF1,STS,SHANK2,PDE8B,PRKCA,PRKCG,SNAP25,RELN,BRAF,PLCB1,ARC,SLC17A7,GPR21,KALRN,GRIN1,GRIN2A,EGR1,EGR2,NETO1,BHLHB9,PAK1
GO: Biological Process	GO:0034220	ion transmembrane transport		6.324e-12	3.157e-08	3.615e-09	3.287e-08	64	1064	KCNH7,ACTN4,CHRNA2,RYR1,RYR2,SLC12A5,ATP8A1,CLCN4,SLC24A2,SCN2B,SCN8A,HRH1,CXCL12,HTR2A,PEX5L,SHROOM2,SLC1A2,CRH,CRHBP,KCNV1,SLC12A2,KCNT2,SNAP25,PRKG1,ATP1A1,ATP2A2,ATP2B4,GABRA1,NOS1AP,GABRA2,GABRA4,KCNH5,GABRB2,GABRG1,ABCC3,ATP6V1A,RELN,SLC36A1,SLC6A17,PANX1,SLC30A3,KCNC3,KCNJ3,KCNJ5,KCNJ12,PLCB1,ARC,SLC17A7,KCNQ3,CACNA1G,DENND5B,NPPA,GLRA3,GRIA4,GRIK1,CLIC6,GRIN1,ADAMTS8,GRIN2A,SHISA9,ATP6V0D…
GO: Biological Process	GO:0050804	modulation of chemical synaptic transmission		6.517e-12	3.253e-08	3.615e-09	3.287e-08	34	357	ABHD6,SLC24A2,HRH1,PLCL1,VGF,HTR2A,CREB1,CRH,CRHBP,SHANK2,SNAP25,ATP2A2,RELN,CLSTN2,LRP8,STXBP1,PER2,BRAF,KCNC3,SYN1,ARC,KALRN,CAMK2A,GRIA4,GRIK1,GRIN1,GRIN2A,GRM2,CCKBR,SHISA9,EGR1,EGR2,NETO1,PAK1
GO: Biological Process	GO:0050890	cognition		9.068e-12	4.527e-08	4.527e-09	4.116e-08	31	303	CHRM1,ABCA7,SLC12A5,ATP8A1,SLC24A2,HRH1,HTR2A,CREB1,CRH,CRHBP,IGF1,STS,SHANK2,PDE8B,PRKCA,PRKCG,SNAP25,RELN,BRAF,PLCB1,ARC,SLC17A7,GPR21,KALRN,GRIN1,GRIN2A,EGR1,EGR2,NETO1,BHLHB9,PAK1
GO: Biological Process	GO:0050803	regulation of synapse structure or activity		1.576e-11	7.869e-08	6.655e-09	6.052e-08	29	272	ABHD6,ETV5,SLC24A2,HRH1,VGF,CREB1,CRH,SHANK2,PRKCA,SNAP25,IL1RAP,RELN,CLSTN2,STXBP1,BRAF,NECTIN1,ARC,CAMK2A,GRIK1,GRIN1,GRIN2A,SHISA9,EFNA5,EGR1,EGR2,NETO1,BHLHB9,CBLN2,PAK1
GO: Biological Process	GO:1901698	response to nitrogen compound		1.6e-11	7.986e-08	6.655e-09	6.052e-08	60	981	MAS1,HMGCS1,NR4A1,KLF4,CHRM1,CHRM2,CHRM3,ADCY2,CHRNA2,RYR1,RYR2,KLF2,COLEC12,HPRT1,HRH1,CXCL12,VGF,HTR2A,FOSB,ID1,XBP1,CREB1,SLC1A2,CRH,CRHBP,CRY2,IGF1,STS,AACS,PRKCA,PRKCB,PRKCG,ATP2A2,ATP2B4,GABRA1,GABRB2,HDAC9,ATP6V1A,PANX1,SST,FFAR4,EPM2AIP1,RFTN1,BRAF,PLCB1,KCNQ3,NPPA,GPR21,KALRN,CAMK2A,RBP4,GLRA3,NR4A3,GRIN1,GRIN2A,ATP6V0D1,KLF10,EGR1,EGR2,PAK1
GO: Biological Process	GO:0032940	secretion by cell		5.075e-11	2.534e-07	1.841e-08	1.674e-07	63	1090	EPHB6,ACTN4,TTN,F13A1,RAB3C,FGF10,CX3CL1,LTBP4,CXCL12,DOC2A,VGF,VSNL1,HTR2A,XBP1,PEX5L,CREB1,SLC1A2,RPH3A,CRH,CRHBP,CRY2,IGF1,PDE8B,SCG3,AACS,NECAB3,PRKCA,PRKCB,SNAP25,PRKG1,CADPS2,IL1RAP,ATP2A2,ILDR2,SYTL2,CPLX1,PANX1,ISLR,FFAR4,STXBP1,PER2,BRAF,KCNC3,EXOC3L4,PLCB1,SYN1,SLC17A7,SYN2,CACNA1G,RAB27B,TBX3,CAMK2A,PCLO,RBP4,NR4A3,LAMP2,GRM2,PIP5K1C,CCKBR,EXOC8,EFNA5,PAK1,LY6E
GO: Biological Process	GO:0046903	secretion		5.164e-11	2.578e-07	1.841e-08	1.674e-07	68	1228	EPHB6,ACTN4,CHRM1,TTN,CHRM3,F13A1,RAB3C,ACSL3,FGF10,CX3CL1,LTBP4,CXCL12,DOC2A,VGF,VSNL1,HTR2A,XBP1,PEX5L,CREB1,SLC1A2,RPH3A,CRH,CRHBP,CRY2,IGF1,PDE8B,SCG3,AACS,NECAB3,PRKCA,PRKCB,SNAP25,PRKG1,CADPS2,IL1RAP,ATP2A2,ILDR2,ABCC3,SYTL2,CPLX1,PANX1,ISLR,FFAR4,STXBP1,PER2,BRAF,KCNC3,EXOC3L4,PLCB1,SYN1,SLC17A7,SYN2,CACNA1G,RAB27B,TBX3,CAMK2A,PCLO,RBP4,NR4A3,LAMP2,GRIK1,GRM2,PIP5K1C,CCKBR,EXOC8,EFNA5,PAK1…
GO: Biological Process	GO:0055085	transmembrane transport		8.671e-11	4.328e-07	2.843e-08	2.585e-07	72	1356	KCNH7,ACTN4,ABCA7,ABCA9,CHRNA2,RYR1,RYR2,SLC12A5,ATP8A1,CLCN4,SLC24A2,SCN2B,SCN8A,HRH1,CXCL12,HTR2A,PEX5L,SHROOM2,SLC1A2,CRH,CRHBP,SLC2A3,KCNV1,SLC12A2,KCNT2,SLC2A13,SNAP25,PRKG1,ATP1A1,ATP2A2,ATP2B4,GABRA1,NOS1AP,GABRA2,GABRA4,KCNH5,GABRB2,GABRG1,ABCC3,ATP6V1A,RELN,SLC36A1,SLC6A17,PANX1,SLC30A3,KCNC3,SV2B,KCNJ3,KCNJ5,KCNJ12,PLCB1,ARC,SLC17A7,KCNQ3,CACNA1G,DENND5B,NPPA,GLRA3,SLC2A14,GRIA4,GRIK1,C…
GO: Biological Process	GO:0010243	response to organonitrogen compound		9.111e-11	4.548e-07	2.843e-08	2.585e-07	54	866	MAS1,HMGCS1,NR4A1,KLF4,ADCY2,CHRNA2,RYR1,RYR2,KLF2,HPRT1,HRH1,CXCL12,VGF,HTR2A,FOSB,ID1,XBP1,CREB1,SLC1A2,CRH,CRHBP,CRY2,IGF1,STS,AACS,PRKCA,PRKCB,PRKCG,ATP2A2,ATP2B4,GABRA1,GABRB2,HDAC9,ATP6V1A,PANX1,SST,FFAR4,EPM2AIP1,BRAF,PLCB1,NPPA,GPR21,KALRN,CAMK2A,RBP4,GLRA3,NR4A3,GRIN1,GRIN2A,ATP6V0D1,KLF10,EGR1,EGR2,PAK1
GO: Biological Process	GO:0098660	inorganic ion transmembrane transport		1.805e-10	9.009e-07	5.299e-08	4.819e-07	49	754	KCNH7,ACTN4,RYR1,RYR2,SLC12A5,CLCN4,SLC24A2,SCN2B,SCN8A,HRH1,HTR2A,SHROOM2,KCNV1,SLC12A2,KCNT2,SNAP25,PRKG1,ATP1A1,ATP2A2,ATP2B4,GABRA1,NOS1AP,GABRA2,GABRA4,KCNH5,GABRB2,GABRG1,ATP6V1A,SLC36A1,PANX1,SLC30A3,KCNC3,KCNJ3,KCNJ5,KCNJ12,PLCB1,SLC17A7,KCNQ3,CACNA1G,DENND5B,NPPA,GLRA3,CLIC6,GRIN1,ADAMTS8,GRIN2A,ATP6V0D1,SLC4A10,KCNJ18
GO: Biological Process	GO:0048167	regulation of synaptic plasticity		6.403e-10	3.196e-06	1.776e-07	1.615e-06	21	169	ABHD6,SLC24A2,HRH1,VGF,CREB1,CRH,SHANK2,SNAP25,RELN,STXBP1,BRAF,ARC,CAMK2A,GRIK1,GRIN1,GRIN2A,SHISA9,EGR1,EGR2,NETO1,PAK1
GO: Biological Process	GO:0023061	signal release		9.854e-10	4.919e-06	2.589e-07	2.354e-06	37	498	LTBP4,DOC2A,VGF,VSNL1,HTR2A,XBP1,PEX5L,CREB1,RPH3A,CRH,CRHBP,CRY2,PDE8B,AACS,PRKCA,SNAP25,CADPS2,ATP2A2,ILDR2,SYTL2,CPLX1,FFAR4,STXBP1,PER2,BRAF,KCNC3,SYN1,SYN2,TBX3,CAMK2A,PCLO,RBP4,PIP5K1C,CCKBR,EFNA5,PAK1,LY6E
GO: Biological Process	GO:0007610	behavior		1.247e-09	6.227e-06	3.113e-07	2.831e-06	44	671	ETV5,ABCA7,SLC12A5,ATP8A1,SLC24A2,HPRT1,SCN8A,HRH1,ARRDC3,CXCL12,HTR2A,CREB1,SLC1A2,CRH,CRHBP,IGF1,STS,SHANK2,PDE8B,PRKCA,PRKCG,SNAP25,NMS,RELN,PTGDS,BRAF,PLCB1,ARC,SLC17A7,GPR21,KALRN,NR4A3,GRIK1,GRIN1,GRIN2A,CCKBR,THRB,EGR1,EGR2,NETO1,BHLHB9,SLC4A10,PAK1,EPHA4
GO: Biological Process	GO:0009719	response to endogenous stimulus		2.715e-09	1.355e-05	6.454e-07	5.869e-06	81	1740	RGMB,MAS1,HMGCS1,NR4A1,KLF4,ADCY2,CHRNA2,RYR1,RYR2,KLF2,HPRT1,HRH1,FGF10,FBXO32,LTBP4,HSPA5,CXCL12,ALPL,VGF,HTR2A,FOSB,PAQR8,ID1,XBP1,CREB1,SLC1A2,CRH,CRHBP,CRY2,IGF1,MAPK15,STS,MT-ND3,AACS,AKR1C3,CHRD,PRKCA,PRKCB,PRKCG,ATP1A1,ATP2A2,ATP2B4,NPAS4,GABRA1,GABRB2,HDAC9,ATP6V1A,PANX1,SST,PTGDS,TNMD,GDF10,LANCL2,FFAR4,EPM2AIP1,BMP3,BMP5,BMPR2,BRAF,PLCB1,NOS3,NPPA,GPR21,KALRN,CAMK2A,RBP4,GLRA3,NR4A3,GR…
GO: Biological Process	GO:0030001	metal ion transport		4.188e-09	2.091e-05	9.502e-07	8.64e-06	50	855	KCNH7,PACSIN3,ACTN4,RYR1,RYR2,SLC12A5,SLC24A2,SCN2B,SCN8A,HRH1,CXCL12,HTR2A,LMTK2,NDFIP2,SHROOM2,CRH,KCNV1,IGF1,SLC12A2,KCNT2,PRKCB,SNAP25,PRKG1,ATP1A1,ATP2A2,ATP2B4,NOS1AP,KCNH5,ATP6V1A,PANX1,SLC30A3,KLHL3,KCNC3,KCNJ3,KCNJ5,KCNJ12,NECTIN1,PLCB1,SLC17A7,KCNQ3,CACNA1G,NOS3,DENND5B,NPPA,CAMK2A,GRIN1,GRIN2A,ATP6V0D1,SLC4A10,KCNJ18
GO: Biological Process	GO:0007270	neuron-neuron synaptic transmission		4.756e-09	2.374e-05	1.032e-06	9.386e-06	19	154	PLCL1,HTR2A,CRH,CRHBP,SHANK2,GABRA1,GABRB2,RELN,STXBP1,SLC17A7,GPR21,KALRN,GLRA3,GRIA4,GRIK1,GRIN1,GRM2,CCKBR,PAK1
GO: Biological Process	GO:0006836	neurotransmitter transport		7.705e-09	3.847e-05	1.603e-06	1.457e-05	22	212	DOC2A,XBP1,RPH3A,SNAP25,CADPS2,ATP2A2,GABRA2,SLC6A17,SYTL2,CPLX1,STXBP1,PER2,BRAF,KCNC3,SV2B,SYN1,SLC17A7,SYN2,CAMK2A,PCLO,PIP5K1C,PAK1
GO: Biological Process	GO:0006820	anion transport		9.643e-09	4.814e-05	1.926e-06	1.751e-05	41	641	ABCA7,SLC12A5,ACSL3,ATP8A1,CLCN4,PITPNA,CXCL12,HTR2A,SLC1A2,CRH,SLC2A3,CRY2,SLC12A2,PRKCB,SNAP25,PRKG1,GABRA1,GABRA2,GABRA4,GABRB2,GABRG1,ABCC3,SLC36A1,SLC6A17,CPLX1,STXBP1,PER2,SLC17A7,CA4,ATP8B3,GLRA3,GRIK1,CLIC6,ADAMTS8,GRM2,MFSD2A,SLC16A14,SLC4A10,PAK1,LRRC8B,HBB
GO: Biological Process	GO:0043269	regulation of ion transport		1.08e-08	5.39e-05	2.073e-06	1.885e-05	42	669	KCNH7,PACSIN3,ACTN4,CHRM1,ABCA7,RYR2,ATP8A1,CLCN4,SCN2B,SCN8A,CXCL12,HTR2A,CRH,CRHBP,CRY2,KCNV1,IGF1,PRKCB,PRKG1,ATP1A1,ATP2B4,NOS1AP,KCNH5,RELN,PER2,KCNC3,KCNJ3,KCNJ5,KCNJ12,PLCB1,ARC,KCNQ3,CACNA1G,NOS3,NPPA,CAMK2A,GRIK1,CLIC6,GRIN1,GRIN2A,SHISA9,KCNJ18
GO: Biological Process	GO:0006812	cation transport		1.351e-08	6.742e-05	2.497e-06	2.271e-05	58	1110	KCNH7,PACSIN3,ACTN4,CHRNA2,RYR1,RYR2,SLC12A5,ATP8A1,SLC24A2,SCN2B,SCN8A,HRH1,CXCL12,HTR2A,LMTK2,XBP1,NDFIP2,PEX5L,SHROOM2,CRH,KCNV1,IGF1,SLC12A2,KCNT2,PRKCB,SLC2A13,SNAP25,PRKG1,ATP1A1,ATP2A2,ATP2B4,NOS1AP,KCNH5,ATP6V1A,SLC36A1,SLC6A17,PANX1,SLC30A3,KLHL3,KCNC3,KCNJ3,KCNJ5,KCNJ12,NECTIN1,PLCB1,SLC17A7,KCNQ3,CACNA1G,NOS3,DENND5B,NPPA,CAMK2A,GRIN1,GRIN2A,CCKBR,ATP6V0D1,SLC4A10,KCNJ18
GO: Biological Process	GO:0016358	dendrite development		1.484e-08	7.41e-05	2.647e-06	2.407e-05	23	239	MAP2,NUMBL,SLC12A5,HPRT1,PACSIN1,ID1,PRKG1,IL1RAP,RELN,FSTL4,ASAP1,LRP8,CDKL5,BMP5,COBL,KALRN,CAMK2A,GRIN1,CIT,BHLHB9,PAK1,DCLK1,EPHA4
GO: Biological Process	GO:1901700	response to oxygen-containing compound		2.858e-08	0.0001427	4.92e-06	4.473e-05	74	1614	MAS1,ABHD6,HMGCS1,NR4A1,KLF4,CHRM1,CHRM2,CHRM3,ADCY2,RYR2,KLF2,COLEC12,SPON2,FGF10,FBXO32,CXCL12,ALPL,VGF,VSNL1,CYP26B1,HTR2A,FOSB,ID1,XBP1,CREB1,SLC1A2,CRH,CRHBP,CRY2,IGF1,MAPK15,STS,MT-ND1,AACS,AKR1C3,PRKCA,PRKCB,ATP1A1,ATP2A2,ATP2B4,NPAS4,HDAC9,ILDR2,ATP6V1A,HSPH1,PANX1,SST,LANCL2,FFAR4,LRP8,EPM2AIP1,GK,BNIP3,BRAF,PLCB1,NOS3,NPPA,NPPC,GPR21,KALRN,CAMK2A,RBP4,GLRA3,NR4A3,GRIN1,GRIN2A,ATP6V0D1,E…
GO: Biological Process	GO:0071242	cellular response to ammonium ion		3.061e-08	0.0001528	5.093e-06	4.631e-05	11	52	CHRM1,CHRM2,CHRM3,HRH1,ID1,CRH,CRHBP,GABRA1,GABRB2,PLCB1,KCNQ3
GO: Biological Process	GO:1901652	response to peptide		4.593e-08	0.0002293	7.048e-06	6.409e-05	33	477	MAS1,NR4A1,KLF4,ADCY2,KLF2,CXCL12,VGF,ID1,XBP1,CREB1,CRHBP,CRY2,IGF1,STS,PRKCA,PRKCB,ATP2A2,HDAC9,ATP6V1A,FFAR4,EPM2AIP1,BRAF,PLCB1,NPPA,GPR21,CAMK2A,RBP4,NR4A3,ATP6V0D1,KLF10,EGR1,EGR2,PAK1
GO: Biological Process	GO:0060359	response to ammonium ion		4.647e-08	0.000232	7.048e-06	6.409e-05	11	54	CHRM1,CHRM2,CHRM3,HRH1,ID1,CRH,CRHBP,GABRA1,GABRB2,PLCB1,KCNQ3
GO: Biological Process	GO:0007613	memory		4.659e-08	0.0002326	7.048e-06	6.409e-05	16	125	ABCA7,SLC24A2,HRH1,HTR2A,CREB1,IGF1,SHANK2,SNAP25,RELN,PLCB1,SLC17A7,KALRN,GRIN1,GRIN2A,EGR1,NETO1
GO: Biological Process	GO:0031175	neuron projection development		5.244e-08	0.0002618	7.699e-06	7.001e-05	51	953	HLA-A,MAP2,NUMBL,KLF4,SLC12A5,SPON2,HPRT1,CXCL12,SEMA4F,CPNE9,PACSIN1,ID1,LMTK2,CREB1,PRICKLE2,PRKCA,SNAP25,PRKG1,IL1RAP,RELN,SPOCK1,UNC5B,PLK5,FSTL4,ASAP1,LRP8,CDKL5,BMP5,BMPR2,STXBP1,BRAF,PLPPR4,NECTIN1,COBL,NDNF,NPTX1,NRCAM,KALRN,CAMK2A,NR4A3,CRTAC1,GRIN1,PIP5K1C,OGN,CIT,EFNA5,EGR2,BHLHB9,PAK1,DCLK1,EPHA4
GO: Biological Process	GO:0098655	cation transmembrane transport		6.134e-08	0.0003062	8.749e-06	7.955e-05	43	738	KCNH7,ACTN4,CHRNA2,RYR1,RYR2,SLC12A5,ATP8A1,SLC24A2,SCN2B,SCN8A,HRH1,HTR2A,PEX5L,SHROOM2,KCNV1,SLC12A2,KCNT2,SNAP25,PRKG1,ATP1A1,ATP2A2,ATP2B4,NOS1AP,KCNH5,ATP6V1A,SLC36A1,PANX1,SLC30A3,KCNC3,KCNJ3,KCNJ5,KCNJ12,PLCB1,SLC17A7,KCNQ3,CACNA1G,DENND5B,NPPA,GRIN1,GRIN2A,ATP6V0D1,SLC4A10,KCNJ18
GO: Biological Process	GO:0006887	exocytosis		7.136e-08	0.0003562	9.884e-06	8.987e-05	31	438	ACTN4,TTN,F13A1,RAB3C,DOC2A,VSNL1,PEX5L,RPH3A,CRHBP,IGF1,SCG3,PRKCA,SNAP25,CADPS2,ATP2A2,SYTL2,CPLX1,ISLR,STXBP1,BRAF,EXOC3L4,PLCB1,SYN1,CACNA1G,RAB27B,PCLO,NR4A3,LAMP2,PIP5K1C,EXOC8,PAK1
GO: Biological Process	GO:0044057	regulation of system process		7.326e-08	0.0003657	9.884e-06	8.987e-05	37	586	KLF4,CHRM1,CHRM2,CHRM3,RYR1,RYR2,SCN2B,HRH1,FGF10,FBXO32,CX3CL1,FLT1,HTR2A,PEX5L,CRH,CRHBP,CRY2,IGF1,MLIP,PRKCA,PRKG1,ATP1A1,ATP2A2,ATP2B4,NOS1AP,DES,BMPR2,PER2,KCNJ12,CACNA1G,NOS3,NPPA,NPPC,NR4A3,GRIN2A,CCKBR,THRB
GO: Biological Process	GO:0098662	inorganic cation transmembrane transport		8.497e-08	0.0004242	1.116e-05	0.0001015	40	667	KCNH7,ACTN4,RYR1,RYR2,SLC12A5,SLC24A2,SCN2B,SCN8A,HRH1,HTR2A,SHROOM2,KCNV1,SLC12A2,KCNT2,SNAP25,PRKG1,ATP1A1,ATP2A2,ATP2B4,NOS1AP,KCNH5,ATP6V1A,SLC36A1,PANX1,SLC30A3,KCNC3,KCNJ3,KCNJ5,KCNJ12,PLCB1,SLC17A7,KCNQ3,CACNA1G,DENND5B,NPPA,GRIN1,GRIN2A,ATP6V0D1,SLC4A10,KCNJ18
GO: Biological Process	GO:0048666	neuron development		9.155e-08	0.000457	1.15e-05	0.0001046	56	1114	HLA-A,MAP2,NUMBL,KLF4,SLC12A5,SPON2,HPRT1,CXCL12,SEMA4F,CPNE9,PACSIN1,ID1,LMTK2,XBP1,CREB1,PRICKLE2,PRKCA,SNAP25,PRKG1,IL1RAP,GABRB2,RELN,SPOCK1,UNC5B,PLK5,FSTL4,ASAP1,LRP8,CDKL5,BMP5,BMPR2,OLFM3,STXBP1,BRAF,PLPPR4,NECTIN1,COBL,NDNF,NPTX1,NRCAM,KALRN,CAMK2A,NR4A3,CRTAC1,GRIN1,PIP5K1C,OGN,CIT,EFNA5,EGR2,BHLHB9,SLC4A10,PAK1,RORB,DCLK1,EPHA4
GO: Biological Process	GO:0015672	monovalent inorganic cation transport		9.217e-08	0.0004601	1.15e-05	0.0001046	38	617	KCNH7,ACTN4,SLC12A5,SLC24A2,SCN2B,SCN8A,CXCL12,HTR2A,XBP1,SHROOM2,CRH,KCNV1,SLC12A2,KCNT2,PRKCB,SLC2A13,SNAP25,PRKG1,ATP1A1,ATP2B4,NOS1AP,KCNH5,ATP6V1A,SLC36A1,KLHL3,KCNC3,KCNJ3,KCNJ5,KCNJ12,PLCB1,SLC17A7,KCNQ3,NOS3,NPPA,CCKBR,ATP6V0D1,SLC4A10,KCNJ18
GO: Biological Process	GO:0007417	central nervous system development		1.023e-07	0.0005107	1.246e-05	0.0001133	52	1002	MAP2,NUMBL,MAS1,HMGCS1,TTN,ACSL3,HPRT1,FGF10,HSPA5,CXCL12,ATRN,ID1,SHROOM2,ADGRA2,CREB1,SLC1A2,RPH3A,CRH,IGF1,CHRD,PRKCA,PRKG1,ATP2B4,GABRA4,INTU,RELN,SPOCK1,IFT172,SLC6A17,CA10,LRP8,BMPR2,PLCB1,SLC17A7,MAFB,TRAPPC9,TBX3,NPTX1,NRCAM,NR4A3,CRTAC1,GRIK1,GRIN1,ATP6V0D1,EFNA5,EGR2,SLC4A10,PAK1,RORB,PCDH9,DCLK1,EPHA4
GO: Biological Process	GO:0071495	cellular response to endogenous stimulus		1.435e-07	0.0007161	1.705e-05	0.000155	61	1278	RGMB,MAS1,HMGCS1,NR4A1,KLF4,ADCY2,RYR1,RYR2,KLF2,HRH1,FGF10,FBXO32,LTBP4,HSPA5,FOSB,PAQR8,ID1,XBP1,CREB1,CRH,CRHBP,CRY2,IGF1,MT-ND3,AACS,AKR1C3,CHRD,PRKCA,PRKCB,ATP1A1,ATP2B4,NPAS4,GABRA1,GABRB2,HDAC9,ATP6V1A,SST,TNMD,GDF10,LANCL2,FFAR4,BMP3,BMP5,BMPR2,PLCB1,NOS3,GPR21,CAMK2A,GLRA3,NR4A3,GRIN2A,TRIM68,GREM2,ATP6V0D1,EFNA5,THRB,KLF10,EGR1,WFIKKN2,PAK1,RORB
GO: Biological Process	GO:0048812	neuron projection morphogenesis		1.57e-07	0.0007837	1.823e-05	0.0001657	38	630	MAP2,NUMBL,SPON2,HPRT1,CXCL12,SEMA4F,CPNE9,PACSIN1,ID1,LMTK2,CREB1,PRKCA,RELN,UNC5B,FSTL4,LRP8,CDKL5,BMPR2,STXBP1,BRAF,PLPPR4,NECTIN1,COBL,NPTX1,NRCAM,KALRN,CAMK2A,NR4A3,GRIN1,PIP5K1C,OGN,CIT,EFNA5,EGR2,BHLHB9,PAK1,DCLK1,EPHA4
GO: Biological Process	GO:0099504	synaptic vesicle cycle		1.883e-07	0.0009401	2.114e-05	0.0001922	15	121	DOC2A,PACSIN1,ITSN1,RPH3A,SNAP25,CADPS2,ATP2A2,SYTL2,CPLX1,STXBP1,BRAF,SYN1,SLC17A7,PCLO,PIP5K1C
GO: Biological Process	GO:0007215	glutamate receptor signaling pathway		1.905e-07	0.0009511	2.114e-05	0.0001922	12	75	CRH,CRHBP,RELN,PLCB1,ARC,CAMK2A,GRIA4,GRIK1,GRIN1,GRIN2A,GRM2,SHISA9
GO: Biological Process	GO:0001505	regulation of neurotransmitter levels		2.105e-07	0.001051	2.285e-05	0.0002078	20	214	DOC2A,XBP1,RPH3A,SNAP25,CADPS2,ATP2A2,GABRA2,SYTL2,CPLX1,STXBP1,PER2,BRAF,KCNC3,SYN1,SLC17A7,SYN2,CAMK2A,PCLO,PIP5K1C,PAK1
GO: Biological Process	GO:0048667	cell morphogenesis involved in neuron differentiation		2.556e-07	0.001276	2.715e-05	0.0002468	36	590	MAP2,NUMBL,SPON2,HPRT1,CXCL12,SEMA4F,ID1,LMTK2,CREB1,PRKCA,RELN,UNC5B,FSTL4,LRP8,CDKL5,BMPR2,STXBP1,BRAF,PLPPR4,NECTIN1,COBL,NPTX1,NRCAM,KALRN,CAMK2A,NR4A3,GRIN1,PIP5K1C,OGN,CIT,EFNA5,EGR2,BHLHB9,PAK1,DCLK1,EPHA4
GO: Biological Process	GO:0007420	brain development		3.094e-07	0.001545	3.218e-05	0.0002926	42	755	NUMBL,MAS1,HMGCS1,TTN,ACSL3,HPRT1,FGF10,HSPA5,CXCL12,ATRN,ID1,SHROOM2,CREB1,SLC1A2,RPH3A,CRH,IGF1,CHRD,PRKG1,ATP2B4,RELN,IFT172,SLC6A17,CA10,LRP8,BMPR2,PLCB1,SLC17A7,MAFB,TRAPPC9,TBX3,NR4A3,CRTAC1,GRIN1,ATP6V0D1,EFNA5,EGR2,SLC4A10,PAK1,RORB,PCDH9,DCLK1
GO: Biological Process	GO:0007612	learning		3.351e-07	0.001673	3.391e-05	0.0003084	17	162	SLC12A5,ATP8A1,SLC24A2,HRH1,CREB1,CRH,SHANK2,PDE8B,SNAP25,RELN,BRAF,ARC,GPR21,GRIN1,GRIN2A,NETO1,PAK1
GO: Biological Process	GO:1901699	cellular response to nitrogen compound		3.397e-07	0.001696	3.391e-05	0.0003084	36	597	MAS1,NR4A1,KLF4,CHRM1,CHRM2,CHRM3,ADCY2,RYR1,RYR2,KLF2,COLEC12,HRH1,ID1,XBP1,CREB1,CRH,CRHBP,IGF1,PRKCA,PRKCB,ATP2B4,GABRA1,GABRB2,HDAC9,ATP6V1A,PLCB1,KCNQ3,GPR21,CAMK2A,GLRA3,NR4A3,GRIN2A,ATP6V0D1,KLF10,EGR1,PAK1
GO: Biological Process	GO:0099643	signal release from synapse		3.661e-07	0.001827	3.514e-05	0.0003195	17	163	DOC2A,XBP1,RPH3A,SNAP25,CADPS2,ATP2A2,SYTL2,CPLX1,STXBP1,BRAF,KCNC3,SYN1,SYN2,CAMK2A,PCLO,PIP5K1C,PAK1
GO: Biological Process	GO:0007269	neurotransmitter secretion		3.661e-07	0.001827	3.514e-05	0.0003195	17	163	DOC2A,XBP1,RPH3A,SNAP25,CADPS2,ATP2A2,SYTL2,CPLX1,STXBP1,BRAF,KCNC3,SYN1,SYN2,CAMK2A,PCLO,PIP5K1C,PAK1
GO: Biological Process	GO:0014070	response to organic cyclic compound		3.781e-07	0.001887	3.523e-05	0.0003203	52	1045	HMGCS1,NR4A1,KLF4,ADCY2,CHRNA2,RYR1,RYR2,KLF2,ACSL3,COLEC12,HRH1,FGF10,FBXO32,ALPL,VGF,HTR2A,FOSB,PAQR8,ID1,CREB1,CRH,CRHBP,CRY2,IGF1,MAPK15,STS,MT-ND3,AACS,AKR1C3,PRKCA,PRKCG,ATP1A1,ATP2B4,NPAS4,GABRA1,GABRB2,PANX1,SST,PTGDS,LRP8,RFTN1,BRAF,NOS3,KALRN,NR4A3,GRIN1,TRIM68,EFNA5,THRB,EGR1,PAK1,RORB
GO: Biological Process	GO:0006813	potassium ion transport		3.811e-07	0.001902	3.523e-05	0.0003203	20	222	KCNH7,SLC12A5,SLC24A2,HTR2A,KCNV1,SLC12A2,KCNT2,SNAP25,PRKG1,ATP1A1,NOS1AP,KCNH5,KCNC3,KCNJ3,KCNJ5,KCNJ12,KCNQ3,NOS3,NPPA,KCNJ18
GO: Biological Process	GO:0034765	regulation of ion transmembrane transport		5.317e-07	0.002654	4.826e-05	0.0004388	30	455	KCNH7,ACTN4,RYR2,CLCN4,SCN2B,SCN8A,CXCL12,CRH,CRHBP,KCNV1,PRKG1,ATP2B4,NOS1AP,KCNH5,RELN,KCNC3,KCNJ3,KCNJ5,KCNJ12,PLCB1,ARC,KCNQ3,CACNA1G,NPPA,GRIK1,CLIC6,GRIN1,GRIN2A,SHISA9,KCNJ18
GO: Biological Process	GO:0051046	regulation of secretion		5.614e-07	0.002803	5.005e-05	0.0004551	43	800	RAB3C,ACSL3,FGF10,CX3CL1,CXCL12,DOC2A,VSNL1,HTR2A,XBP1,PEX5L,CREB1,RPH3A,CRH,CRHBP,CRY2,IGF1,PDE8B,AACS,PRKCA,PRKCB,SNAP25,PRKG1,CADPS2,IL1RAP,ATP2A2,SYTL2,CPLX1,PANX1,FFAR4,STXBP1,PER2,BRAF,KCNC3,PLCB1,SYN1,CACNA1G,RAB27B,CAMK2A,PCLO,RBP4,GRIK1,CCKBR,EFNA5
GO: Biological Process	GO:0045055	regulated exocytosis		5.929e-07	0.00296	5.077e-05	0.0004617	24	315	ACTN4,TTN,F13A1,DOC2A,PEX5L,RPH3A,CRHBP,IGF1,SCG3,SNAP25,CADPS2,ATP2A2,SYTL2,CPLX1,ISLR,STXBP1,BRAF,PLCB1,SYN1,CACNA1G,PCLO,NR4A3,LAMP2,PIP5K1C
GO: Biological Process	GO:0050773	regulation of dendrite development		5.95e-07	0.00297	5.077e-05	0.0004617	16	150	NUMBL,PACSIN1,ID1,IL1RAP,RELN,FSTL4,ASAP1,LRP8,CDKL5,BMP5,COBL,KALRN,GRIN1,CIT,BHLHB9,EPHA4
GO: Biological Process	GO:0060322	head development		6.001e-07	0.002996	5.077e-05	0.0004617	43	802	NUMBL,MAS1,HMGCS1,TTN,ACSL3,HPRT1,FGF10,HSPA5,CXCL12,ATRN,ID1,SHROOM2,CREB1,SLC1A2,RPH3A,CRH,IGF1,CHRD,PRKG1,ATP2B4,RELN,IFT172,SLC6A17,CA10,LRP8,BMPR2,BRAF,PLCB1,SLC17A7,MAFB,TRAPPC9,TBX3,NR4A3,CRTAC1,GRIN1,ATP6V0D1,EFNA5,EGR2,SLC4A10,PAK1,RORB,PCDH9,DCLK1
GO: Biological Process	GO:0050806	positive regulation of synaptic transmission		7.782e-07	0.003885	6.408e-05	0.0005827	16	153	SLC24A2,CREB1,CRH,SHANK2,SNAP25,RELN,CLSTN2,BRAF,ARC,GRIA4,GRIK1,GRIN1,GRIN2A,CCKBR,NETO1,PAK1
GO: Biological Process	GO:0061564	axon development		7.83e-07	0.003909	6.408e-05	0.0005827	32	514	MAP2,NUMBL,KLF4,SPON2,CXCL12,SEMA4F,LMTK2,CREB1,PRKCA,RELN,UNC5B,FSTL4,CDKL5,BMPR2,STXBP1,BRAF,PLPPR4,NECTIN1,COBL,NPTX1,NRCAM,KALRN,NR4A3,CRTAC1,GRIN1,PIP5K1C,OGN,EFNA5,EGR2,PAK1,DCLK1,EPHA4
GO: Biological Process	GO:0099531	presynaptic process involved in chemical synaptic transmission		8.533e-07	0.00426	6.87e-05	0.0006247	17	173	DOC2A,XBP1,RPH3A,SNAP25,CADPS2,ATP2A2,SYTL2,CPLX1,STXBP1,BRAF,KCNC3,SYN1,SYN2,CAMK2A,PCLO,PIP5K1C,PAK1
GO: Biological Process	GO:0010975	regulation of neuron projection development		9.073e-07	0.004529	7.189e-05	0.0006537	31	492	HLA-A,MAP2,NUMBL,KLF4,CXCL12,SEMA4F,CPNE9,PACSIN1,ID1,SNAP25,IL1RAP,RELN,SPOCK1,PLK5,FSTL4,ASAP1,LRP8,CDKL5,BMP5,BMPR2,BRAF,COBL,NDNF,NRCAM,KALRN,GRIN1,OGN,CIT,EFNA5,BHLHB9,EPHA4
GO: Biological Process	GO:0003300	cardiac muscle hypertrophy		9.985e-07	0.004985	7.789e-05	0.0007082	11	72	TTN,RYR2,SORBS2,IGF1,MLIP,PRKCA,PRKG1,ATP2A2,ATP2B4,NPPA,NR4A3
GO: Biological Process	GO:0034762	regulation of transmembrane transport		1.192e-06	0.005951	9.155e-05	0.0008325	30	473	KCNH7,ACTN4,RYR2,CLCN4,SCN2B,SCN8A,CXCL12,CRH,CRHBP,KCNV1,PRKG1,ATP2B4,NOS1AP,KCNH5,RELN,KCNC3,KCNJ3,KCNJ5,KCNJ12,PLCB1,ARC,KCNQ3,CACNA1G,NPPA,GRIK1,CLIC6,GRIN1,GRIN2A,SHISA9,KCNJ18
GO: Biological Process	GO:0051049	regulation of transport		1.279e-06	0.006383	9.672e-05	0.0008794	80	1975	KCNH7,PACSIN3,ACTN4,CHRM1,RSC1A1,ABCA7,RAB3C,RYR2,ACSL3,ATP8A1,CLCN4,SCN2B,SCN8A,FGF10,CX3CL1,CXCL12,DOC2A,VSNL1,HTR2A,PACSIN1,XBP1,NDFIP2,PEX5L,CREB1,SLC1A2,RPH3A,CRH,CRHBP,CRY2,KCNV1,IGF1,PDE8B,AACS,PRKCA,PRKCB,PRKCG,SNAP25,PRKG1,ATP1A1,CADPS2,IL1RAP,ATP2A2,ATP2B4,NOS1AP,SORL1,KCNH5,RELN,SYTL2,CPLX1,PANX1,SLC30A3,FFAR4,BICD1,STXBP1,PER2,BRAF,KCNC3,KCNJ3,KCNJ5,KCNJ12,PLCB1,SYN1,ARC,KCNQ3,CACNA1G…
GO: Biological Process	GO:0007409	axonogenesis		1.3e-06	0.006491	9.683e-05	0.0008804	30	475	MAP2,NUMBL,SPON2,CXCL12,SEMA4F,LMTK2,CREB1,PRKCA,RELN,UNC5B,FSTL4,CDKL5,BMPR2,STXBP1,BRAF,PLPPR4,NECTIN1,COBL,NPTX1,NRCAM,KALRN,NR4A3,GRIN1,PIP5K1C,OGN,EFNA5,EGR2,PAK1,DCLK1,EPHA4
GO: Biological Process	GO:0090257	regulation of muscle system process		1.319e-06	0.006584	9.683e-05	0.0008804	19	219	KLF4,CHRM1,CHRM2,CHRM3,RYR1,RYR2,FBXO32,FLT1,IGF1,MLIP,PRKCA,PRKG1,ATP1A1,ATP2A2,ATP2B4,NOS1AP,NOS3,NPPA,NR4A3
GO: Biological Process	GO:1903530	regulation of secretion by cell		1.415e-06	0.007063	0.0001018	0.0009256	40	744	RAB3C,CX3CL1,CXCL12,DOC2A,VSNL1,HTR2A,XBP1,PEX5L,CREB1,RPH3A,CRH,CRHBP,CRY2,IGF1,PDE8B,AACS,PRKCA,PRKCB,SNAP25,PRKG1,CADPS2,IL1RAP,ATP2A2,SYTL2,CPLX1,PANX1,FFAR4,STXBP1,PER2,BRAF,KCNC3,PLCB1,SYN1,CACNA1G,RAB27B,CAMK2A,PCLO,RBP4,CCKBR,EFNA5
GO: Biological Process	GO:0009725	response to hormone		1.444e-06	0.007211	0.0001018	0.0009256	50	1033	MAS1,HMGCS1,NR4A1,ADCY2,FGF10,FBXO32,CXCL12,ALPL,VGF,FOSB,PAQR8,XBP1,CREB1,CRH,CRHBP,CRY2,IGF1,MAPK15,STS,MT-ND3,AACS,AKR1C3,PRKCA,PRKCB,ATP1A1,ATP2A2,NPAS4,HDAC9,ATP6V1A,SST,PTGDS,LANCL2,FFAR4,EPM2AIP1,BRAF,PLCB1,NOS3,NPPA,GPR21,CAMK2A,RBP4,NR4A3,TRIM68,ATP6V0D1,EFNA5,THRB,EGR1,EGR2,PAK1,RORB
GO: Biological Process	GO:0016079	synaptic vesicle exocytosis		1.448e-06	0.007227	0.0001018	0.0009256	12	90	DOC2A,RPH3A,SNAP25,CADPS2,ATP2A2,SYTL2,CPLX1,STXBP1,BRAF,SYN1,PCLO,PIP5K1C
GO: Biological Process	GO:0014897	striated muscle hypertrophy		1.518e-06	0.007577	0.0001052	0.000957	11	75	TTN,RYR2,SORBS2,IGF1,MLIP,PRKCA,PRKG1,ATP2A2,ATP2B4,NPPA,NR4A3
GO: Biological Process	GO:0003012	muscle system process		1.634e-06	0.008156	0.0001117	0.001016	28	430	KLF4,CHRM1,TTN,CHRM2,CHRM3,RYR1,RYR2,SCN2B,FBXO32,FLT1,SORBS2,HTR2A,IGF1,MLIP,PRKCA,PRKG1,ATP1A1,ATP2A2,ATP2B4,NOS1AP,DES,KCNJ12,CACNA1G,NOS3,NPPA,NR4A3,MYOF,MYOM2
GO: Biological Process	GO:1903522	regulation of blood circulation		1.681e-06	0.008391	0.0001134	0.001031	24	334	CHRM1,CHRM2,CHRM3,RYR1,RYR2,SCN2B,HRH1,CX3CL1,HTR2A,PRKCA,PRKG1,ATP1A1,ATP2A2,ATP2B4,NOS1AP,DES,BMPR2,PER2,KCNJ12,CACNA1G,NOS3,NPPA,NPPC,THRB
GO: Biological Process	GO:0071407	cellular response to organic cyclic compound		1.832e-06	0.009144	0.0001219	0.001109	33	561	HMGCS1,NR4A1,KLF4,ADCY2,RYR1,RYR2,KLF2,COLEC12,HRH1,FBXO32,ALPL,PAQR8,ID1,CRH,CRHBP,CRY2,IGF1,MT-ND3,AACS,AKR1C3,ATP1A1,ATP2B4,NPAS4,GABRA1,GABRB2,LRP8,NR4A3,TRIM68,EFNA5,THRB,EGR1,PAK1,RORB
GO: Biological Process	GO:0048168	regulation of neuronal synaptic plasticity		1.865e-06	0.00931	0.0001225	0.001114	10	62	VGF,ARC,CAMK2A,GRIK1,GRIN1,GRIN2A,SHISA9,EGR1,EGR2,NETO1
GO: Biological Process	GO:0045444	fat cell differentiation		1.977e-06	0.00987	0.000127	0.001155	19	225	NR4A1,KLF4,KIAA1109,FGF10,ADGRF5,HTR2A,XBP1,CREB1,IGF1,AACS,METRNL,GDF10,FFAR4,BNIP3,PER2,PLCB1,NR4A3,EGR2,WIF1
GO: Biological Process	GO:0014896	muscle hypertrophy		1.984e-06	0.009905	0.000127	0.001155	11	77	TTN,RYR2,SORBS2,IGF1,MLIP,PRKCA,PRKG1,ATP2A2,ATP2B4,NPPA,NR4A3
GO: Biological Process	GO:0071417	cellular response to organonitrogen compound		2.557e-06	0.01277	0.0001616	0.001469	31	517	MAS1,NR4A1,KLF4,ADCY2,RYR1,RYR2,KLF2,HRH1,ID1,XBP1,CREB1,CRH,CRHBP,IGF1,PRKCA,PRKCB,ATP2B4,GABRA1,GABRB2,HDAC9,ATP6V1A,PLCB1,GPR21,CAMK2A,GLRA3,NR4A3,GRIN2A,ATP6V0D1,KLF10,EGR1,PAK1
GO: Biological Process	GO:0043434	response to peptide hormone		2.783e-06	0.01389	0.0001737	0.001579	28	442	MAS1,NR4A1,ADCY2,CXCL12,VGF,XBP1,CREB1,CRHBP,CRY2,IGF1,STS,PRKCA,PRKCB,ATP2A2,HDAC9,ATP6V1A,EPM2AIP1,BRAF,PLCB1,NPPA,GPR21,CAMK2A,RBP4,NR4A3,ATP6V0D1,EGR1,EGR2,PAK1
GO: Biological Process	GO:0030182	neuron differentiation		2.89e-06	0.01443	0.0001781	0.001619	61	1398	HLA-A,MAP2,NUMBL,ETV5,KLF4,SLC12A5,SPON2,HPRT1,CXCL12,SEMA4F,CPNE9,PACSIN1,ID1,LMTK2,XBP1,CREB1,PRICKLE2,PRKCA,SNAP25,PRKG1,IL1RAP,GABRB2,HDAC9,RELN,SPOCK1,UNC5B,IFT172,PLK5,FSTL4,ASAP1,LRP8,CDKL5,BMP5,BMPR2,OLFM3,STXBP1,BRAF,PLPPR4,PTPRR,NECTIN1,COBL,TRAPPC9,NDNF,NPTX1,NRCAM,KALRN,CAMK2A,NR4A3,CRTAC1,GRIN1,PIP5K1C,OGN,CIT,EFNA5,EGR2,BHLHB9,SLC4A10,PAK1,RORB,DCLK1,EPHA4
GO: Biological Process	GO:0048699	generation of neurons		3.072e-06	0.01533	0.000187	0.0017	65	1528	HLA-A,MAP2,NUMBL,ETV5,KLF4,SLC12A5,SPON2,HPRT1,CX3CL1,CXCL12,SEMA4F,CPNE9,PACSIN1,ID1,LMTK2,XBP1,CREB1,PRICKLE2,PRKCA,SNAP25,PRKG1,IL1RAP,SORL1,GABRB2,HDAC9,RELN,SPOCK1,UNC5B,IFT172,PLK5,FSTL4,ASAP1,LRP8,CDKL5,BMP5,BMPR2,OLFM3,STXBP1,PER2,BRAF,PLPPR4,PTPRR,NECTIN1,COBL,TRAPPC9,NDNF,NPTX1,NRCAM,KALRN,CAMK2A,NR4A3,CRTAC1,GRIN1,PIP5K1C,OGN,CIT,BCL6B,EFNA5,EGR2,BHLHB9,SLC4A10,PAK1,RORB,DCLK1,EPHA4
GO: Biological Process	GO:0022008	neurogenesis		3.296e-06	0.01645	0.0001982	0.001803	68	1628	HLA-A,MAP2,NUMBL,ETV5,KLF4,SLC12A5,SPON2,HPRT1,FGF10,CX3CL1,CXCL12,SEMA4F,CPNE9,PACSIN1,ID1,LMTK2,XBP1,CREB1,IGF1,PRICKLE2,PRKCA,SNAP25,PRKG1,IL1RAP,SORL1,GABRB2,HDAC9,RELN,SPOCK1,UNC5B,IFT172,PLK5,FSTL4,ASAP1,LRP8,CDKL5,BMP5,BMPR2,OLFM3,STXBP1,PER2,BRAF,PLPPR4,PTPRR,NECTIN1,COBL,TRAPPC9,NDNF,NPTX1,NRCAM,KALRN,CAMK2A,NR4A3,CRTAC1,GRIN1,GRIN2A,PIP5K1C,OGN,CIT,BCL6B,EFNA5,EGR2,BHLHB9,SLC4A10,PAK1,R…
GO: Biological Process	GO:0048489	synaptic vesicle transport		3.52e-06	0.01757	0.0002043	0.001858	14	133	DOC2A,PACSIN1,ITSN1,RPH3A,SNAP25,CADPS2,ATP2A2,SYTL2,CPLX1,STXBP1,BRAF,SYN1,PCLO,PIP5K1C
GO: Biological Process	GO:0097480	establishment of synaptic vesicle localization		3.52e-06	0.01757	0.0002043	0.001858	14	133	DOC2A,PACSIN1,ITSN1,RPH3A,SNAP25,CADPS2,ATP2A2,SYTL2,CPLX1,STXBP1,BRAF,SYN1,PCLO,PIP5K1C
GO: Biological Process	GO:0017156	calcium ion regulated exocytosis		3.52e-06	0.01757	0.0002043	0.001858	14	133	DOC2A,RPH3A,SNAP25,CADPS2,ATP2A2,SYTL2,CPLX1,STXBP1,BRAF,PLCB1,SYN1,CACNA1G,PCLO,PIP5K1C
GO: Biological Process	GO:0035249	synaptic transmission, glutamatergic		4.217e-06	0.02105	0.000242	0.0022	11	83	HTR2A,SHANK2,RELN,SLC17A7,KALRN,GRIA4,GRIK1,GRIN1,GRM2,CCKBR,PAK1
GO: Biological Process	GO:1900006	positive regulation of dendrite development		4.751e-06	0.02372	0.0002693	0.002449	11	84	NUMBL,PACSIN1,IL1RAP,RELN,LRP8,CDKL5,BMP5,COBL,KALRN,BHLHB9,EPHA4
GO: Biological Process	GO:0000904	cell morphogenesis involved in differentiation		4.802e-06	0.02397	0.0002693	0.002449	42	840	MAP2,NUMBL,ACTN4,SPON2,HPRT1,CXCL12,SEMA4F,ID1,LMTK2,CREB1,PRKCA,RELN,UNC5B,FSTL4,TNMD,ST14,LRP8,CDKL5,BMP5,BMPR2,STXBP1,BRAF,PLPPR4,NECTIN1,COBL,NPTX1,NRCAM,KALRN,CAMK2A,NR4A3,GRIN1,PIP5K1C,OGN,CIT,EFNA5,EGR2,LOXL2,BHLHB9,PAK1,DCLK1,PHLDB2,EPHA4
GO: Biological Process	GO:0006821	chloride transport		5.522e-06	0.02756	0.0003063	0.002785	12	102	SLC12A5,CLCN4,SLC12A2,GABRA1,GABRA2,GABRA4,GABRB2,GABRG1,SLC17A7,GLRA3,CLIC6,SLC4A10
GO: Biological Process	GO:0048858	cell projection morphogenesis		5.609e-06	0.028	0.0003077	0.002798	44	904	MAP2,NUMBL,SPON2,HPRT1,CXCL12,SEMA4F,CPNE9,PACSIN1,ID1,LMTK2,CREB1,SSX2IP,PRKCA,CFAP46,INTU,RELN,UNC5B,IFT172,FSTL4,ASAP1,LRP8,CDKL5,BMPR2,STXBP1,BRAF,PLPPR4,NECTIN1,COBL,NPTX1,NRCAM,KALRN,CAMK2A,NR4A3,GRIN1,PIP5K1C,OGN,CIT,ATP6V0D1,EFNA5,EGR2,BHLHB9,PAK1,DCLK1,EPHA4
GO: Biological Process	GO:0051960	regulation of nervous system development		6.729e-06	0.03359	0.0003651	0.00332	43	881	HLA-A,MAP2,NUMBL,ETV5,KLF4,CX3CL1,CXCL12,SEMA4F,CPNE9,PACSIN1,ID1,CREB1,IGF1,CHRD,PRKCA,SNAP25,IL1RAP,SORL1,RELN,SPOCK1,PLK5,FSTL4,CLSTN2,ASAP1,LRP8,CDKL5,BMP5,BMPR2,PER2,BRAF,NECTIN1,COBL,NDNF,NRCAM,KALRN,GRIN1,OGN,CIT,BCL6B,EFNA5,BHLHB9,CBLN2,EPHA4
GO: Biological Process	GO:0097479	synaptic vesicle localization		6.995e-06	0.03492	0.0003731	0.003393	14	141	DOC2A,PACSIN1,ITSN1,RPH3A,SNAP25,CADPS2,ATP2A2,SYTL2,CPLX1,STXBP1,BRAF,SYN1,PCLO,PIP5K1C
GO: Biological Process	GO:0071804	cellular potassium ion transport		7.101e-06	0.03545	0.0003731	0.003393	16	181	KCNH7,SLC12A5,KCNV1,KCNT2,SNAP25,PRKG1,ATP1A1,NOS1AP,KCNH5,KCNC3,KCNJ3,KCNJ5,KCNJ12,KCNQ3,NPPA,KCNJ18
GO: Biological Process	GO:0071805	potassium ion transmembrane transport		7.101e-06	0.03545	0.0003731	0.003393	16	181	KCNH7,SLC12A5,KCNV1,KCNT2,SNAP25,PRKG1,ATP1A1,NOS1AP,KCNH5,KCNC3,KCNJ3,KCNJ5,KCNJ12,KCNQ3,NPPA,KCNJ18
GO: Biological Process	GO:0048813	dendrite morphogenesis		7.595e-06	0.03791	0.0003949	0.003591	14	142	MAP2,NUMBL,HPRT1,ID1,RELN,LRP8,CDKL5,KALRN,CAMK2A,GRIN1,CIT,BHLHB9,DCLK1,EPHA4
GO: Biological Process	GO:0010817	regulation of hormone levels		8.934e-06	0.0446	0.0004598	0.004181	31	550	PCSK1,LTBP4,VGF,VSNL1,CYP26B1,HTR2A,PEX5L,CREB1,CRH,CRHBP,CRY2,IGF1,PDE8B,AACS,AKR1C3,PRKCA,SNAP25,PRKG1,ATP1A1,ILDR2,RELN,CPLX1,FFAR4,BMP5,PER2,TBX3,PCLO,RBP4,CCKBR,EFNA5,LY6E
GO: Biological Process	GO:0032990	cell part morphogenesis		9.974e-06	0.04979	0.0005054	0.004596	44	925	MAP2,NUMBL,SPON2,HPRT1,CXCL12,SEMA4F,CPNE9,PACSIN1,ID1,LMTK2,CREB1,SSX2IP,PRKCA,CFAP46,INTU,RELN,UNC5B,IFT172,FSTL4,ASAP1,LRP8,CDKL5,BMPR2,STXBP1,BRAF,PLPPR4,NECTIN1,COBL,NPTX1,NRCAM,KALRN,CAMK2A,NR4A3,GRIN1,PIP5K1C,OGN,CIT,ATP6V0D1,EFNA5,EGR2,BHLHB9,PAK1,DCLK1,EPHA4
GO: Biological Process	GO:0099565	chemical synaptic transmission, postsynaptic		1.002e-05	0.05004	0.0005054	0.004596	12	108	CHRNA2,CX3CL1,NPAS4,GABRA2,GABRA4,RELN,SLC17A7,GLRA3,GRIK1,GRIN1,GRIN2A,NETO1
GO: Biological Process	GO:1902476	chloride transmembrane transport		1.043e-05	0.05205	0.0005205	0.004733	11	91	SLC12A5,CLCN4,SLC12A2,GABRA1,GABRA2,GABRA4,GABRB2,GABRG1,SLC17A7,GLRA3,CLIC6
GO: Biological Process	GO:0008015	blood circulation		1.147e-05	0.05724	0.0005668	0.005153	31	557	CHRM1,TTN,CHRM2,CHRM3,RYR1,RYR2,SCN2B,HRH1,CX3CL1,CXCL12,TRHDE,HTR2A,CRH,PRKCA,PRKG1,ATP1A1,ATP2A2,ATP2B4,NOS1AP,DES,BMPR2,PER2,KCNJ12,CACNA1G,NOS3,NPPA,NPPC,MYOF,THRB,LNPEP,HBB
GO: Biological Process	GO:0003013	circulatory system process		1.274e-05	0.0636	0.0006236	0.00567	31	560	CHRM1,TTN,CHRM2,CHRM3,RYR1,RYR2,SCN2B,HRH1,CX3CL1,CXCL12,TRHDE,HTR2A,CRH,PRKCA,PRKG1,ATP1A1,ATP2A2,ATP2B4,NOS1AP,DES,BMPR2,PER2,KCNJ12,CACNA1G,NOS3,NPPA,NPPC,MYOF,THRB,LNPEP,HBB
GO: Biological Process	GO:0019216	regulation of lipid metabolic process		1.293e-05	0.06453	0.0006265	0.005696	22	327	ABHD6,KLF4,ACSL3,HRH1,ADGRF5,FLT1,HTR2A,XBP1,CREB1,LSR,PPP2R5A,IGF1,PDE8B,PDP1,AKR1C3,PRKG1,ATP1A1,BMP5,GK,NR4A3,CCKBR,THRB
GO: Biological Process	GO:0040011	locomotion		1.446e-05	0.07219	0.0006929	0.0063	69	1735	IGSF8,ABHD6,MCC,ACTN4,NR4A1,KLF4,CHRM1,TTN,ATP8A1,SPON2,HRH1,FGF10,ARRDC3,CX3CL1,HSPA5,CXCL12,SEMA4F,FLT1,SORBS2,HTR2A,PODXL,ID1,LMTK2,ELP1,SHROOM2,ADGRA2,CREB1,IGF1,SSX2IP,CHRD,PRKCA,ROPN1B,PRKG1,ROPN1,ATP2B4,CFAP46,SCAI,SORL1,HDAC9,RELN,SPOCK1,UNC5B,SST,ST14,LRP8,CDKL5,BMP5,BMPR2,BRAF,PTPRR,NECTIN1,PLCB1,ARC,NOS3,FMNL1,NDNF,NRCAM,NR4A3,GRIN2A,PIP5K1C,OGN,EFNA5,EGR1,EGR2,LOXL2,PAK1,DCLK1,PHLDB2,…
GO: Biological Process	GO:0098661	inorganic anion transmembrane transport		1.457e-05	0.07275	0.0006929	0.0063	12	112	SLC12A5,CLCN4,SLC12A2,GABRA1,GABRA2,GABRA4,GABRB2,GABRG1,SLC17A7,GLRA3,CLIC6,ADAMTS8
GO: Biological Process	GO:1901701	cellular response to oxygen-containing compound		1.496e-05	0.0747	0.0007047	0.006408	46	1001	MAS1,HMGCS1,NR4A1,KLF4,CHRM1,CHRM2,CHRM3,ADCY2,RYR2,KLF2,COLEC12,SPON2,FBXO32,VSNL1,CYP26B1,ID1,XBP1,CREB1,CRH,CRHBP,IGF1,AACS,AKR1C3,PRKCA,PRKCB,ATP2B4,NPAS4,HDAC9,ATP6V1A,HSPH1,LANCL2,LRP8,BNIP3,PLCB1,NOS3,GPR21,CAMK2A,GLRA3,NR4A3,GRIN2A,ATP6V0D1,EFNA5,KLF10,EGR1,PAK1,RORB
GO: Biological Process	GO:0032870	cellular response to hormone stimulus		1.525e-05	0.07613	0.0007115	0.00647	35	677	MAS1,HMGCS1,NR4A1,ADCY2,FBXO32,FOSB,PAQR8,XBP1,CREB1,CRH,CRHBP,CRY2,IGF1,MT-ND3,AACS,AKR1C3,PRKCA,PRKCB,ATP1A1,NPAS4,HDAC9,ATP6V1A,SST,LANCL2,FFAR4,PLCB1,GPR21,CAMK2A,NR4A3,TRIM68,ATP6V0D1,EFNA5,THRB,PAK1,RORB
GO: Biological Process	GO:0046879	hormone secretion		1.655e-05	0.08263	0.0007651	0.006957	23	357	LTBP4,VGF,VSNL1,HTR2A,PEX5L,CREB1,CRH,CRHBP,CRY2,PDE8B,AACS,PRKCA,SNAP25,ILDR2,CPLX1,FFAR4,PER2,TBX3,PCLO,RBP4,CCKBR,EFNA5,LY6E
GO: Biological Process	GO:1905114	cell surface receptor signaling pathway involved in cell-cell signaling		1.908e-05	0.09526	0.0008738	0.007946	12	115	CHRNA2,CX3CL1,NPAS4,GABRA2,GABRA4,RELN,SLC17A7,GLRA3,GRIK1,GRIN1,GRIN2A,NETO1
GO: Biological Process	GO:0015698	inorganic anion transport		1.925e-05	0.09612	0.0008738	0.007946	14	154	SLC12A5,CLCN4,CRY2,SLC12A2,GABRA1,GABRA2,GABRA4,GABRB2,GABRG1,SLC17A7,GLRA3,CLIC6,ADAMTS8,SLC4A10
GO: Biological Process	GO:0060509	Type I pneumocyte differentiation		2.05e-05	0.1023	0.0009219	0.008382	4	8	KLF2,CREB1,IGF1,THRB
GO: Biological Process	GO:0060291	long-term synaptic potentiation		2.208e-05	0.1102	0.0009842	0.008949	9	65	SLC24A2,CREB1,CRH,SHANK2,SNAP25,RELN,BRAF,GRIN2A,PAK1
GO: Biological Process	GO:0007214	gamma-aminobutyric acid signaling pathway		2.691e-05	0.1344	0.001189	0.01081	6	26	PLCL1,GABRA1,GABRA2,GABRA4,GABRB2,GABRG1
GO: Biological Process	GO:0009914	hormone transport		2.911e-05	0.1453	0.001275	0.01159	23	370	LTBP4,VGF,VSNL1,HTR2A,PEX5L,CREB1,CRH,CRHBP,CRY2,PDE8B,AACS,PRKCA,SNAP25,ILDR2,CPLX1,FFAR4,PER2,TBX3,PCLO,RBP4,CCKBR,EFNA5,LY6E
GO: Biological Process	GO:0051240	positive regulation of multicellular organismal process		3.135e-05	0.1565	0.001361	0.01237	64	1610	HLA-A,NUMBL,ETV5,ABCA7,CHRM3,RYR2,SPON2,HRH1,FGF10,CX3CL1,HSPA5,CXCL12,FLT1,CPNE9,CYP26B1,HTR2A,PACSIN1,XBP1,PEX5L,ADGRA2,CREB1,CRH,IGF1,PRKCA,PRKCB,CTH,PRKG1,ATP1A1,IL1RAP,ATP2A2,NOS1AP,HDAC9,RELN,METRNL,PLK5,SYTL2,PANX1,CLSTN2,GDF10,TESPA1,LRP8,CDKL5,BMP5,BMPR2,BRAF,PLCB1,COBL,NOS3,NDNF,NPPA,NPPC,GPR21,NRCAM,KALRN,NR4A3,EFNA5,THRB,KLF10,EGR1,LOXL2,BHLHB9,CBLN2,PHLDB2,EPHA4
GO: Biological Process	GO:0006928	movement of cell or subcellular component		3.334e-05	0.1664	0.001422	0.01293	72	1882	IGSF8,ABHD6,MCC,ACTN4,NR4A1,KLF4,TTN,RYR2,ATP8A1,SPON2,SCN2B,HRH1,FGF10,CX3CL1,HSPA5,CXCL12,SEMA4F,FLT1,SORBS2,PODXL,ID1,LMTK2,ELP1,SHROOM2,ADGRA2,CREB1,IGF1,SSX2IP,CHRD,PRKCA,ROPN1B,PRKG1,ATP1A1,ATP2A2,ROPN1,ATP2B4,CFAP46,SCAI,NOS1AP,SORL1,HDAC9,RELN,SPOCK1,UNC5B,SST,ST14,BICD1,LRP8,CDKL5,DES,BMP5,BMPR2,BRAF,PTPRR,NECTIN1,PLCB1,ARC,NOS3,FMNL1,NDNF,NRCAM,NR4A3,PIP5K1C,OGN,EFNA5,EGR1,EGR2,LOXL2,PA…
GO: Biological Process	GO:0014047	glutamate secretion		3.337e-05	0.1666	0.001422	0.01293	8	53	SLC1A2,SNAP25,PRKG1,CPLX1,STXBP1,SLC17A7,GRM2,PAK1
GO: Biological Process	GO:0017157	regulation of exocytosis		3.361e-05	0.1678	0.001422	0.01293	16	205	RAB3C,DOC2A,VSNL1,RPH3A,PRKCA,CADPS2,ATP2A2,SYTL2,CPLX1,STXBP1,BRAF,PLCB1,SYN1,CACNA1G,RAB27B,PCLO
GO: Biological Process	GO:0046885	regulation of hormone biosynthetic process		3.391e-05	0.1693	0.001423	0.01294	6	27	IGF1,PDE8B,AKR1C3,PRKG1,ATP1A1,BMP5
GO: Biological Process	GO:0051650	establishment of vesicle localization		3.609e-05	0.1802	0.001481	0.01347	18	252	ACTN4,DOC2A,PACSIN1,ITSN1,SHROOM2,RPH3A,SNAP25,CADPS2,ATP2A2,SYTL2,CPLX1,STXBP1,BRAF,SYN1,TRAPPC9,RAB27B,PCLO,PIP5K1C
GO: Biological Process	GO:0071073	positive regulation of phospholipid biosynthetic process		3.62e-05	0.1807	0.001481	0.01347	4	9	ACSL3,ADGRF5,HTR2A,XBP1
GO: Biological Process	GO:0032351	negative regulation of hormone metabolic process		3.62e-05	0.1807	0.001481	0.01347	4	9	PDE8B,AKR1C3,ATP1A1,BMP5
GO: Biological Process	GO:0030030	cell projection organization		3.84e-05	0.1917	0.001559	0.01417	58	1423	HLA-A,MAP2,NUMBL,KLF4,SLC12A5,SPON2,HPRT1,CXCL12,SEMA4F,CPNE9,PACSIN1,PODXL,ID1,LMTK2,CREB1,SSX2IP,PRICKLE2,PRKCA,SNAP25,PRKG1,IL1RAP,ROPN1,CFAP46,INTU,RELN,SPOCK1,UNC5B,IFT172,PLK5,FSTL4,ASAP1,LRP8,CDKL5,BMP5,BMPR2,STXBP1,BRAF,PLPPR4,NECTIN1,COBL,NDNF,NPTX1,NRCAM,KALRN,CAMK2A,NR4A3,CRTAC1,GRIN1,PIP5K1C,OGN,CIT,ATP6V0D1,EFNA5,EGR2,BHLHB9,PAK1,DCLK1,EPHA4
GO: Biological Process	GO:0045595	regulation of cell differentiation		4.71e-05	0.2351	0.001896	0.01724	66	1699	HLA-A,MAP2,NUMBL,ETV5,ACTN4,KLF4,KIAA1109,FGF10,CX3CL1,LTBP4,CXCL12,SEMA4F,FLT1,CPNE9,CYP26B1,HTR2A,PACSIN1,ID1,XBP1,ADGRA2,CREB1,IGF1,CHRD,PRKCA,CTH,SNAP25,IL1RAP,SORL1,HDAC9,RELN,SPOCK1,METRNL,PLK5,FSTL4,GDF10,PTHLH,TESPA1,ASAP1,LRP8,CDKL5,BMP5,BMPR2,PER2,BRAF,PLCB1,COBL,MAFB,NDNF,TBX3,NPPC,NRCAM,KALRN,GRIN1,OGN,CIT,BCL6B,FADS1,EFNA5,THRB,KLF10,LOXL2,BHLHB9,WIF1,RORB,PHLDB2,EPHA4
GO: Biological Process	GO:0048814	regulation of dendrite morphogenesis		4.981e-05	0.2487	0.001989	0.01809	10	89	NUMBL,ID1,RELN,LRP8,CDKL5,KALRN,GRIN1,CIT,BHLHB9,EPHA4
GO: Biological Process	GO:0050775	positive regulation of dendrite morphogenesis		5.397e-05	0.2694	0.002138	0.01944	7	42	NUMBL,RELN,LRP8,CDKL5,KALRN,BHLHB9,EPHA4
GO: Biological Process	GO:0050767	regulation of neurogenesis		6.141e-05	0.3066	0.002414	0.02195	37	784	HLA-A,MAP2,NUMBL,ETV5,KLF4,CX3CL1,CXCL12,SEMA4F,CPNE9,PACSIN1,ID1,CREB1,SNAP25,IL1RAP,SORL1,RELN,SPOCK1,PLK5,FSTL4,ASAP1,LRP8,CDKL5,BMP5,BMPR2,PER2,BRAF,COBL,NDNF,NRCAM,KALRN,GRIN1,OGN,CIT,BCL6B,EFNA5,BHLHB9,EPHA4
GO: Biological Process	GO:0043502	regulation of muscle adaptation		6.322e-05	0.3156	0.002466	0.02242	9	74	KLF4,FBXO32,IGF1,MLIP,PRKCA,ATP2A2,ATP2B4,NOS3,NR4A3
GO: Biological Process	GO:0008306	associative learning		6.63e-05	0.331	0.002566	0.02333	10	92	HRH1,CREB1,CRH,PDE8B,SNAP25,RELN,BRAF,GRIN1,GRIN2A,NETO1
GO: Biological Process	GO:0042391	regulation of membrane potential		6.805e-05	0.3397	0.002613	0.02376	23	391	KCNH7,RYR2,SLC9A3R2,SCN2B,SCN8A,CX3CL1,PEX5L,ATP1A1,ATP2A2,NPAS4,NOS1AP,KCNH5,RELN,BNIP3,SLC17A7,KCNQ3,CACNA1G,NPPA,NRCAM,GRIK1,GRIN1,GRIN2A,NETO1
GO: Biological Process	GO:1901653	cellular response to peptide		7.051e-05	0.352	0.002687	0.02443	21	340	MAS1,NR4A1,KLF4,ADCY2,KLF2,ID1,XBP1,CREB1,CRHBP,IGF1,PRKCA,PRKCB,HDAC9,ATP6V1A,PLCB1,GPR21,CAMK2A,NR4A3,ATP6V0D1,KLF10,PAK1
GO: Biological Process	GO:0008016	regulation of heart contraction		7.271e-05	0.363	0.002735	0.02487	17	242	CHRM2,RYR1,RYR2,SCN2B,PRKCA,PRKG1,ATP1A1,ATP2A2,ATP2B4,NOS1AP,DES,KCNJ12,CACNA1G,NOS3,NPPA,NPPC,THRB
GO: Biological Process	GO:0098656	anion transmembrane transport		7.288e-05	0.3638	0.002735	0.02487	18	266	SLC12A5,CLCN4,SLC1A2,SLC12A2,GABRA1,GABRA2,GABRA4,GABRB2,GABRG1,ABCC3,SLC36A1,SLC6A17,SLC17A7,GLRA3,CLIC6,ADAMTS8,SLC4A10,LRRC8B
GO: Biological Process	GO:0051966	regulation of synaptic transmission, glutamatergic		7.372e-05	0.368	0.002746	0.02497	8	59	HTR2A,SHANK2,RELN,KALRN,GRIA4,GRIK1,GRM2,CCKBR
GO: Biological Process	GO:0051648	vesicle localization		7.647e-05	0.3817	0.002828	0.02571	18	267	ACTN4,DOC2A,PACSIN1,ITSN1,SHROOM2,RPH3A,SNAP25,CADPS2,ATP2A2,SYTL2,CPLX1,STXBP1,BRAF,SYN1,TRAPPC9,RAB27B,PCLO,PIP5K1C
GO: Biological Process	GO:0007155	cell adhesion		8.353e-05	0.417	0.003066	0.02788	60	1530	EPHB6,RGMB,COL26A1,HLA-A,ACTN4,KLF4,SPON2,CX3CL1,CXCL12,COL6A3,SORBS2,CYP26B1,PODXL,ID1,XBP1,PCDH20,IGF1,SSX2IP,CHRD,PRKCA,ROPN1B,PRKG1,ATP2A2,PAG1,RELN,SPOCK1,HSPH1,CLDN22,CLSTN2,ISLR,TESPA1,CADM2,STXBP1,BRAF,PTPRR,NECTIN1,PLCB1,TLN2,MAFB,NDNF,FBLN7,NRCAM,DSG3,DUSP3,NR4A3,PIP5K1C,CLDN10,EFNA5,EGR1,LOXL2,PAK1,BCAM,HBB,CDH6,CDH7,PCDH9,CDH12,PHLDB2,CDH18,EPHA4
GO: Biological Process	GO:0097305	response to alcohol		8.889e-05	0.4437	0.003239	0.02945	23	398	HMGCS1,KLF4,KLF2,FGF10,FBXO32,ALPL,FOSB,CRH,CRHBP,IGF1,MAPK15,AACS,PRKCA,NPAS4,LANCL2,LRP8,GK,NOS3,NPPC,RBP4,GLRA3,GRIN1,GRIN2A
GO: Biological Process	GO:0000902	cell morphogenesis		9.23e-05	0.4608	0.003333	0.0303	54	1337	MAP2,NUMBL,ACTN4,KLF2,SPON2,HPRT1,CXCL12,SEMA4F,CPNE9,PACSIN1,ID1,LMTK2,SHROOM2,CREB1,SSX2IP,PRKCA,CFAP46,INTU,RELN,UNC5B,IFT172,FSTL4,TNMD,ST14,ASAP1,LRP8,CDKL5,BMP5,BMPR2,STXBP1,BRAF,PLPPR4,NECTIN1,ARC,COBL,FMNL1,NPTX1,NRCAM,KALRN,CAMK2A,NR4A3,GRIN1,PIP5K1C,OGN,CIT,ATP6V0D1,EFNA5,EGR2,LOXL2,BHLHB9,PAK1,DCLK1,PHLDB2,EPHA4
GO: Biological Process	GO:0060284	regulation of cell development		9.352e-05	0.4669	0.003333	0.0303	43	985	HLA-A,MAP2,NUMBL,ETV5,ACTN4,KLF4,CX3CL1,CXCL12,SEMA4F,CPNE9,PACSIN1,ID1,ADGRA2,CREB1,IGF1,SNAP25,IL1RAP,SORL1,HDAC9,RELN,SPOCK1,PLK5,FSTL4,ASAP1,LRP8,CDKL5,BMP5,BMPR2,PER2,BRAF,COBL,NDNF,NPPC,NRCAM,KALRN,GRIN1,OGN,CIT,BCL6B,EFNA5,BHLHB9,PHLDB2,EPHA4
GO: Biological Process	GO:0046890	regulation of lipid biosynthetic process		9.355e-05	0.467	0.003333	0.0303	13	156	ABHD6,ACSL3,HRH1,ADGRF5,HTR2A,XBP1,CREB1,IGF1,PDE8B,AKR1C3,PRKG1,ATP1A1,BMP5
GO: Biological Process	GO:0042752	regulation of circadian rhythm		9.413e-05	0.4699	0.003333	0.0303	11	115	OPN3,KDM5C,CREB1,CRH,CRY2,PRKCG,PRKG1,PTGDS,PER2,KLF10,RORB
GO: Biological Process	GO:0010769	regulation of cell morphogenesis involved in differentiation		9.755e-05	0.487	0.00343	0.03118	22	374	MAP2,NUMBL,ACTN4,CXCL12,SEMA4F,ID1,RELN,FSTL4,LRP8,CDKL5,BMP5,BMPR2,BRAF,NRCAM,KALRN,GRIN1,OGN,CIT,EFNA5,BHLHB9,PHLDB2,EPHA4
GO: Biological Process	GO:0045664	regulation of neuron differentiation		0.0001033	0.5155	0.003594	0.03268	32	655	HLA-A,MAP2,NUMBL,ETV5,KLF4,CXCL12,SEMA4F,CPNE9,PACSIN1,ID1,SNAP25,IL1RAP,RELN,SPOCK1,PLK5,FSTL4,ASAP1,LRP8,CDKL5,BMP5,BMPR2,BRAF,COBL,NDNF,NRCAM,KALRN,GRIN1,OGN,CIT,EFNA5,BHLHB9,EPHA4
GO: Biological Process	GO:0022610	biological adhesion		0.0001037	0.5176	0.003594	0.03268	60	1542	EPHB6,RGMB,COL26A1,HLA-A,ACTN4,KLF4,SPON2,CX3CL1,CXCL12,COL6A3,SORBS2,CYP26B1,PODXL,ID1,XBP1,PCDH20,IGF1,SSX2IP,CHRD,PRKCA,ROPN1B,PRKG1,ATP2A2,PAG1,RELN,SPOCK1,HSPH1,CLDN22,CLSTN2,ISLR,TESPA1,CADM2,STXBP1,BRAF,PTPRR,NECTIN1,PLCB1,TLN2,MAFB,NDNF,FBLN7,NRCAM,DSG3,DUSP3,NR4A3,PIP5K1C,CLDN10,EFNA5,EGR1,LOXL2,PAK1,BCAM,HBB,CDH6,CDH7,PCDH9,CDH12,PHLDB2,CDH18,EPHA4
GO: Biological Process	GO:0031344	regulation of cell projection organization		0.0001092	0.5452	0.00376	0.03419	32	657	HLA-A,MAP2,NUMBL,KLF4,CXCL12,SEMA4F,CPNE9,PACSIN1,PODXL,ID1,SNAP25,IL1RAP,RELN,SPOCK1,PLK5,FSTL4,ASAP1,LRP8,CDKL5,BMP5,BMPR2,BRAF,COBL,NDNF,NRCAM,KALRN,GRIN1,OGN,CIT,EFNA5,BHLHB9,EPHA4
GO: Biological Process	GO:0002026	regulation of the force of heart contraction		0.0001125	0.5614	0.003845	0.03496	6	33	RYR2,PRKCA,ATP1A1,ATP2A2,ATP2B4,NOS3
GO: Biological Process	GO:0071396	cellular response to lipid		0.0001159	0.5786	0.003929	0.03573	29	572	HMGCS1,NR4A1,KLF4,ADCY2,SPON2,FBXO32,CYP26B1,PAQR8,XBP1,CREB1,CRH,CRHBP,CRY2,IGF1,MT-ND3,AACS,AKR1C3,PRKCA,ATP1A1,NPAS4,LANCL2,LRP8,NOS3,NR4A3,TRIM68,EFNA5,THRB,PAK1,RORB
GO: Biological Process	GO:0060047	heart contraction		0.0001165	0.5815	0.003929	0.03573	18	276	TTN,CHRM2,RYR1,RYR2,SCN2B,PRKCA,PRKG1,ATP1A1,ATP2A2,ATP2B4,NOS1AP,DES,KCNJ12,CACNA1G,NOS3,NPPA,NPPC,THRB
GO: Biological Process	GO:0030900	forebrain development		0.0001239	0.6187	0.004153	0.03776	23	407	NUMBL,MAS1,HPRT1,FGF10,CXCL12,CREB1,SLC1A2,CRH,CHRD,PRKG1,ATP2B4,RELN,LRP8,PLCB1,TRAPPC9,TBX3,NR4A3,CRTAC1,GRIN1,SLC4A10,PAK1,PCDH9,DCLK1
GO: Biological Process	GO:0051932	synaptic transmission, GABAergic		0.0001303	0.6504	0.004336	0.03942	7	48	PLCL1,GABRA1,GABRB2,STXBP1,GRIK1,CCKBR,PAK1
GO: Biological Process	GO:0003015	heart process		0.0001334	0.6661	0.004411	0.04011	18	279	TTN,CHRM2,RYR1,RYR2,SCN2B,PRKCA,PRKG1,ATP1A1,ATP2A2,ATP2B4,NOS1AP,DES,KCNJ12,CACNA1G,NOS3,NPPA,NPPC,THRB
GO: Biological Process	GO:0060078	regulation of postsynaptic membrane potential		0.0001345	0.6712	0.004416	0.04015	10	100	SCN2B,SCN8A,CX3CL1,NPAS4,RELN,SLC17A7,GRIK1,GRIN1,GRIN2A,NETO1
GO: Biological Process	GO:0097306	cellular response to alcohol		0.0001415	0.7065	0.004618	0.04199	12	141	HMGCS1,KLF4,KLF2,FBXO32,CRH,CRHBP,IGF1,AACS,NPAS4,LANCL2,LRP8,GLRA3
GO: Biological Process	GO:0043500	muscle adaptation		0.0001461	0.7295	0.004737	0.04307	10	101	KLF4,FBXO32,IGF1,MLIP,PRKCA,ATP2A2,ATP2B4,NOS3,NPPA,NR4A3
GO: Biological Process	GO:0032989	cellular component morphogenesis		0.0001527	0.7623	0.004918	0.04472	56	1430	MAP2,NUMBL,ACTN4,TTN,KLF2,SPON2,HPRT1,CXCL12,SEMA4F,CPNE9,NEBL,PACSIN1,ID1,LMTK2,SHROOM2,CREB1,SSX2IP,PRKCA,CFAP46,INTU,RELN,UNC5B,IFT172,FSTL4,TNMD,ST14,ASAP1,LRP8,CDKL5,BMP5,BMPR2,STXBP1,BRAF,PLPPR4,NECTIN1,ARC,COBL,FMNL1,NPTX1,NRCAM,KALRN,CAMK2A,NR4A3,GRIN1,PIP5K1C,OGN,CIT,ATP6V0D1,EFNA5,EGR2,LOXL2,BHLHB9,PAK1,DCLK1,PHLDB2,EPHA4
GO: Biological Process	GO:0048589	developmental growth		0.0001692	0.8447	0.005415	0.04923	32	673	HLA-A,TTN,SLC12A5,KLF2,FGF10,CXCL12,ATRN,SEMA4F,SORBS2,CPNE9,CREB1,SLC1A2,IGF1,SLC12A2,PRKG1,WWC3,FSTL4,PTHLH,CDKL5,BMPR2,PLCB1,COBL,NPPA,NPPC,GPR21,NRCAM,RBP4,OGN,EFNA5,SLC4A10,LY6E,DCLK1
GO: Biological Process	GO:0010976	positive regulation of neuron projection development		0.0001816	0.9066	0.005775	0.05251	18	286	NUMBL,CXCL12,CPNE9,PACSIN1,IL1RAP,RELN,PLK5,LRP8,CDKL5,BMP5,BMPR2,BRAF,COBL,NDNF,KALRN,EFNA5,BHLHB9,EPHA4
GO: Biological Process	GO:0007632	visual behavior		0.0001837	0.9171	0.005804	0.05278	8	67	HRH1,CREB1,SLC1A2,PDE8B,BRAF,GRIN1,GRIN2A,NETO1
GO: Biological Process	GO:0007167	enzyme linked receptor protein signaling pathway		0.0001849	0.9229	0.005804	0.05278	43	1016	EPHB6,RGMB,RYR2,PPM1L,FGF10,LTBP4,HSPA5,FLT1,ITSN1,ID1,LMTK2,XBP1,ADGRA2,CREB1,IGF1,CHRD,PRKCA,PRKCB,ATP6V1A,PAG1,FSTL4,GDF10,BMP3,BMP5,BMPR2,PTPRR,PLCB1,BTBD11,NPPA,NPPC,GPR21,KALRN,GRIN1,GREM2,MYOF,ATP6V0D1,EFNA5,KLF10,EGR1,LNPEP,WFIKKN2,PAK1,EPHA4
GO: Biological Process	GO:0048511	rhythmic process		0.0001969	0.9827	0.006142	0.05585	21	366	OPN3,KDM5C,HLF,HRH1,VGF,ID1,CREB1,CRH,CRY2,PRKCG,PRKG1,NMS,PTGDS,PER2,NOS3,GRIN1,GRIN2A,CCKBR,KLF10,EGR2,RORB
GO: Biological Process	GO:0009628	response to abiotic stimulus		0.0002101	1	0.006514	0.05923	49	1216	OPN3,ACTN4,HMGCS1,TTN,RYR1,RYR2,SLC12A5,HRH1,FBXO32,CX3CL1,CXCL12,VGF,FLT1,HTR2A,FOSB,XBP1,CREB1,SLC1A2,CRY2,IGF1,STS,SLC12A2,PDE8B,PRKCB,ATP1A1,ATP2B4,METRNL,HSPH1,SST,GK,BNIP3,BRAF,KCNJ3,NOS3,DENND5B,NDNF,NPPA,NPPC,KRT14,CAMK2A,RBP4,GRIN1,GRIN2A,MYOF,EGR1,NETO1,LOXL2,SLC4A10,PAK1
GO: Biological Process	GO:0046717	acid secretion		0.0002129	1	0.00656	0.05965	11	126	SLC1A2,SNAP25,PRKG1,ABCC3,CPLX1,STXBP1,SLC17A7,GRIK1,GRM2,CCKBR,PAK1
GO: Biological Process	GO:0007416	synapse assembly		0.0002232	1	0.006805	0.06188	12	148	SHANK2,PRKCA,IL1RAP,RELN,CLSTN2,NECTIN1,NRCAM,PCLO,GRIN1,EFNA5,BHLHB9,CBLN2
GO: Biological Process	GO:0060996	dendritic spine development		0.0002236	1	0.006805	0.06188	9	87	SLC12A5,RELN,FSTL4,ASAP1,LRP8,KALRN,BHLHB9,PAK1,EPHA4
GO: Biological Process	GO:0032868	response to insulin		0.0002276	1	0.006886	0.06261	17	266	VGF,XBP1,CRY2,IGF1,PRKCA,PRKCB,HDAC9,ATP6V1A,EPM2AIP1,PLCB1,NPPA,GPR21,RBP4,ATP6V0D1,EGR1,EGR2,PAK1
GO: Biological Process	GO:0061061	muscle structure development		0.0002441	1	0.007342	0.06676	31	657	IGSF8,MSC,HLF,NR4A1,TTN,RYR1,RYR2,C16orf89,SCN8A,FGF10,CXCL12,COL6A3,SORBS2,CYP26B1,NEBL,XBP1,CREB1,IGF1,CTH,PRKG1,ATP2A2,HDAC9,DES,PLCB1,TBX3,NPPA,RBP4,EGR1,EGR2,WFIKKN2,LY6E
GO: Biological Process	GO:0090032	negative regulation of steroid hormone biosynthetic process		0.0002535	1	0.007533	0.0685	3	6	PDE8B,ATP1A1,BMP5
GO: Biological Process	GO:0032350	regulation of hormone metabolic process		0.0002535	1	0.007533	0.0685	6	38	IGF1,PDE8B,AKR1C3,PRKG1,ATP1A1,BMP5
GO: Biological Process	GO:0071071	regulation of phospholipid biosynthetic process		0.0002616	1	0.007728	0.07027	4	14	ACSL3,ADGRF5,HTR2A,XBP1
GO: Biological Process	GO:0051674	localization of cell		0.0002665	1	0.007748	0.07045	55	1428	IGSF8,ABHD6,MCC,ACTN4,NR4A1,KLF4,ATP8A1,HRH1,FGF10,CX3CL1,HSPA5,CXCL12,SEMA4F,FLT1,SORBS2,PODXL,ID1,ELP1,SHROOM2,ADGRA2,IGF1,SSX2IP,CHRD,PRKCA,ROPN1B,PRKG1,ROPN1,ATP2B4,CFAP46,SCAI,SORL1,HDAC9,RELN,SPOCK1,SST,ST14,LRP8,CDKL5,BMP5,BMPR2,BRAF,PTPRR,PLCB1,ARC,NOS3,FMNL1,NDNF,NRCAM,PIP5K1C,EGR1,LOXL2,PAK1,DCLK1,PHLDB2,EPHA4
GO: Biological Process	GO:0048870	cell motility		0.0002665	1	0.007748	0.07045	55	1428	IGSF8,ABHD6,MCC,ACTN4,NR4A1,KLF4,ATP8A1,HRH1,FGF10,CX3CL1,HSPA5,CXCL12,SEMA4F,FLT1,SORBS2,PODXL,ID1,ELP1,SHROOM2,ADGRA2,IGF1,SSX2IP,CHRD,PRKCA,ROPN1B,PRKG1,ROPN1,ATP2B4,CFAP46,SCAI,SORL1,HDAC9,RELN,SPOCK1,SST,ST14,LRP8,CDKL5,BMP5,BMPR2,BRAF,PTPRR,PLCB1,ARC,NOS3,FMNL1,NDNF,NRCAM,PIP5K1C,EGR1,LOXL2,PAK1,DCLK1,PHLDB2,EPHA4
GO: Biological Process	GO:0035235	ionotropic glutamate receptor signaling pathway		0.0002669	1	0.007748	0.07045	5	25	CAMK2A,GRIA4,GRIK1,GRIN1,GRIN2A
GO: Biological Process	GO:0006936	muscle contraction		0.0002719	1	0.007845	0.07133	20	348	CHRM1,TTN,CHRM2,CHRM3,RYR1,RYR2,SCN2B,FLT1,HTR2A,PRKCA,PRKG1,ATP1A1,ATP2A2,NOS1AP,DES,KCNJ12,CACNA1G,NPPA,MYOF,MYOM2
GO: Biological Process	GO:0050880	regulation of blood vessel size		0.0002939	1	0.008433	0.07668	13	175	CHRM1,CHRM3,HRH1,CX3CL1,HTR2A,PRKG1,BMPR2,PER2,CACNA1G,NOS3,NPPA,NPPC,HBB
GO: Biological Process	GO:0035150	regulation of tube size		0.0003107	1	0.008862	0.08059	13	176	CHRM1,CHRM3,HRH1,CX3CL1,HTR2A,PRKG1,BMPR2,PER2,CACNA1G,NOS3,NPPA,NPPC,HBB
GO: Biological Process	GO:0015711	organic anion transport		0.0003128	1	0.008873	0.08069	24	462	ABCA7,ACSL3,ATP8A1,PITPNA,SLC1A2,SLC2A3,SNAP25,PRKG1,ABCC3,SLC36A1,SLC6A17,CPLX1,STXBP1,PER2,SLC17A7,CA4,ATP8B3,GRIK1,GRM2,MFSD2A,SLC16A14,SLC4A10,PAK1,HBB
GO: Biological Process	GO:2000026	regulation of multicellular organismal development		0.0003614	1	0.01019	0.09269	68	1893	HLA-A,MAP2,NUMBL,ETV5,KLF4,KIAA1109,FGF10,CX3CL1,HSPA5,CXCL12,SEMA4F,FLT1,CPNE9,CYP26B1,PACSIN1,ID1,XBP1,ADGRA2,CREB1,IGF1,PRICKLE2,CHRD,PRKCA,PRKCB,CTH,SNAP25,IL1RAP,SORL1,HDAC9,RELN,SPOCK1,PLK5,ISM1,FSTL4,CLSTN2,TNMD,PTHLH,TESPA1,ASAP1,LRP8,CDKL5,BMP5,BMPR2,PER2,BRAF,NECTIN1,PLCB1,COBL,MAFB,NOS3,NDNF,TBX3,NRCAM,KALRN,RBP4,GRIN1,OGN,CIT,BCL6B,EFNA5,THRB,KLF10,EGR1,LOXL2,BHLHB9,CBLN2,PHLDB2,EPHA4
GO: Biological Process	GO:0051270	regulation of cellular component movement		0.0003842	1	0.01073	0.09753	37	860	IGSF8,ABHD6,MCC,ACTN4,KLF4,RYR2,ATP8A1,FGF10,CX3CL1,HSPA5,CXCL12,SEMA4F,FLT1,PODXL,ELP1,ADGRA2,IGF1,SSX2IP,CHRD,PRKCA,PRKG1,ATP1A1,ATP2A2,SCAI,NOS1AP,SORL1,HDAC9,RELN,SST,BMP5,BMPR2,BRAF,PTPRR,PLCB1,EGR1,PAK1,PHLDB2
GO: Biological Process	GO:0043279	response to alkaloid		0.0003846	1	0.01073	0.09753	12	157	CHRNA2,RYR1,RYR2,HTR2A,FOSB,CREB1,CRH,CRHBP,IGF1,PRKCG,KALRN,GRIN1
GO: Biological Process	GO:1901215	negative regulation of neuron death		0.0003925	1	0.01086	0.09876	14	204	ITSN1,CREB1,IGF1,PRKCG,SORL1,GABRB2,UNC5B,HSPH1,STXBP1,BRAF,NDNF,NR4A3,GRIN1,BHLHB9
GO: Biological Process	GO:1903524	positive regulation of blood circulation		0.0003938	1	0.01086	0.09876	10	114	RYR2,HRH1,HTR2A,PRKG1,ATP1A1,ATP2A2,NOS1AP,NOS3,NPPA,NPPC
GO: Biological Process	GO:0006809	nitric oxide biosynthetic process		0.0004028	1	0.01105	0.1005	8	75	KLF4,KLF2,HRH1,IGF1,ATP2B4,NOS1AP,NOS3,HBB
GO: Biological Process	GO:0045216	cell-cell junction organization		0.0004237	1	0.01149	0.1045	15	230	NUMBL,ACTN4,SHROOM2,LSR,PRKCA,CADM2,NECTIN1,TLN2,PIP5K1C,EFNA5,CDH6,CDH7,CDH12,PHLDB2,CDH18
GO: Biological Process	GO:0098742	cell-cell adhesion via plasma-membrane adhesion molecules		0.0004237	1	0.01149	0.1045	15	230	KLF4,CX3CL1,PCDH20,CLDN22,CLSTN2,CADM2,PTPRR,NECTIN1,DSG3,CLDN10,CDH6,CDH7,PCDH9,CDH12,CDH18
GO: Biological Process	GO:0017158	regulation of calcium ion-dependent exocytosis		0.0004334	1	0.0117	0.1063	9	95	DOC2A,RPH3A,ATP2A2,SYTL2,STXBP1,BRAF,PLCB1,SYN1,CACNA1G
GO: Biological Process	GO:0007197	adenylate cyclase-inhibiting G-protein coupled acetylcholine receptor signaling pathway		0.0004358	1	0.0117	0.1063	3	7	CHRM1,CHRM2,CHRM3
GO: Biological Process	GO:0040007	growth		0.0004391	1	0.01172	0.1066	44	1091	HLA-A,NDRG3,TTN,SLC12A5,KLF2,KIAA1109,FGF10,LTBP4,CXCL12,ATRN,SEMA4F,SORBS2,CPNE9,XBP1,CREB1,SLC1A2,IGF1,SLC12A2,PRKCB,CTH,PRKG1,WWC3,SPOCK1,FSTL4,PTHLH,CDKL5,BMP3,RFTN1,BMP5,BMPR2,PLCB1,COBL,PSRC1,NDNF,NPPA,NPPC,GPR21,NRCAM,RBP4,OGN,EFNA5,SLC4A10,LY6E,DCLK1
GO: Biological Process	GO:0030072	peptide hormone secretion		0.0004481	1	0.0119	0.1082	17	282	LTBP4,VGF,VSNL1,PEX5L,CRH,CRHBP,PDE8B,AACS,PRKCA,SNAP25,ILDR2,CPLX1,PER2,PCLO,RBP4,CCKBR,EFNA5
GO: Biological Process	GO:0034330	cell junction organization		0.0004808	1	0.0127	0.1155	16	258	NUMBL,ACTN4,SHROOM2,LSR,PRKCA,CADM2,NECTIN1,TLN2,KRT14,PIP5K1C,EFNA5,CDH6,CDH7,CDH12,PHLDB2,CDH18
GO: Biological Process	GO:0006937	regulation of muscle contraction		0.0005397	1	0.01418	0.1289	12	163	CHRM1,CHRM2,CHRM3,RYR1,RYR2,FLT1,PRKCA,PRKG1,ATP1A1,ATP2A2,NOS1AP,NPPA
GO: Biological Process	GO:0000188	inactivation of MAPK activity		0.0005518	1	0.01435	0.1304	5	29	PRKCA,DUSP3,DUSP4,DUSP7,RGS4
GO: Biological Process	GO:0010107	potassium ion import		0.0005518	1	0.01435	0.1304	5	29	ATP1A1,KCNJ3,KCNJ5,KCNJ12,KCNJ18
GO: Biological Process	GO:0046209	nitric oxide metabolic process		0.0005736	1	0.01466	0.1333	8	79	KLF4,KLF2,HRH1,IGF1,ATP2B4,NOS1AP,NOS3,HBB
GO: Biological Process	GO:0032414	positive regulation of ion transmembrane transporter activity		0.0005736	1	0.01466	0.1333	8	79	ACTN4,RYR2,PRKG1,NOS1AP,RELN,PLCB1,ARC,NPPA
GO: Biological Process	GO:0071705	nitrogen compound transport		0.0005784	1	0.01466	0.1333	37	879	SLC12A5,LTBP4,CXCL12,VGF,VSNL1,HTR2A,XBP1,PEX5L,SLC48A1,SLC1A2,CRH,CRHBP,SLC12A2,PDE8B,AACS,PRKCA,PRKCB,SNAP25,PRKG1,ILDR2,SLC36A1,SLC6A17,SIDT1,CPLX1,RFTN1,STXBP1,PER2,SLC17A7,PCLO,RBP4,GRIK1,GRM2,CCKBR,EFNA5,PAK1,LY6E,HBB
GO: Biological Process	GO:0035408	histone H3-T6 phosphorylation		0.0005786	1	0.01466	0.1333	2	2	PRKCA,PRKCB
GO: Biological Process	GO:0014740	negative regulation of muscle hyperplasia		0.0005786	1	0.01466	0.1333	2	2	KLF4,NOS3
GO: Biological Process	GO:0090030	regulation of steroid hormone biosynthetic process		0.0005878	1	0.01475	0.1341	4	17	IGF1,PDE8B,ATP1A1,BMP5
GO: Biological Process	GO:0061003	positive regulation of dendritic spine morphogenesis		0.0005878	1	0.01475	0.1341	4	17	RELN,LRP8,KALRN,BHLHB9
GO: Biological Process	GO:0007178	transmembrane receptor protein serine/threonine kinase signaling pathway		0.0006025	1	0.01504	0.1367	19	343	RGMB,RYR2,PPM1L,FGF10,LTBP4,HSPA5,ID1,CREB1,CHRD,GDF10,BMP3,BMP5,BMPR2,BTBD11,GREM2,KLF10,EGR1,LNPEP,WFIKKN2
GO: Biological Process	GO:0002790	peptide secretion		0.000615	1	0.0152	0.1382	17	290	LTBP4,VGF,VSNL1,PEX5L,CRH,CRHBP,PDE8B,AACS,PRKCA,SNAP25,ILDR2,CPLX1,PER2,PCLO,RBP4,CCKBR,EFNA5
GO: Biological Process	GO:0071383	cellular response to steroid hormone stimulus		0.000615	1	0.0152	0.1382	17	290	NR4A1,FBXO32,PAQR8,CRH,CRHBP,CRY2,IGF1,MT-ND3,AACS,AKR1C3,ATP1A1,NPAS4,NR4A3,TRIM68,THRB,PAK1,RORB
GO: Biological Process	GO:0034332	adherens junction organization		0.000632	1	0.01554	0.1413	10	121	NUMBL,CADM2,NECTIN1,PIP5K1C,EFNA5,CDH6,CDH7,CDH12,PHLDB2,CDH18
GO: Biological Process	GO:1903523	negative regulation of blood circulation		0.0006501	1	0.01591	0.1447	6	45	CX3CL1,PRKCA,PRKG1,ATP1A1,ATP2A2,BMPR2
GO: Biological Process	GO:0008542	visual learning		0.0006541	1	0.01593	0.1448	7	62	HRH1,CREB1,PDE8B,BRAF,GRIN1,GRIN2A,NETO1
GO: Biological Process	GO:0007411	axon guidance		0.0006602	1	0.016	0.1455	15	240	SPON2,CXCL12,SEMA4F,LMTK2,CREB1,RELN,UNC5B,BMPR2,NECTIN1,NRCAM,NR4A3,OGN,EFNA5,EGR2,EPHA4
GO: Biological Process	GO:0006865	amino acid transport		0.00067	1	0.01605	0.146	12	167	SLC1A2,SNAP25,PRKG1,SLC36A1,SLC6A17,CPLX1,STXBP1,PER2,SLC17A7,GRIK1,GRM2,PAK1
GO: Biological Process	GO:0071499	cellular response to laminar fluid shear stress		0.0006849	1	0.01605	0.146	3	8	KLF4,KLF2,XBP1
GO: Biological Process	GO:0051459	regulation of corticotropin secretion		0.0006849	1	0.01605	0.146	3	8	PEX5L,CRH,CRHBP
GO: Biological Process	GO:0014745	negative regulation of muscle adaptation		0.0006849	1	0.01605	0.146	3	8	KLF4,ATP2B4,NOS3
GO: Biological Process	GO:0032353	negative regulation of hormone biosynthetic process		0.0006849	1	0.01605	0.146	3	8	PDE8B,ATP1A1,BMP5
GO: Biological Process	GO:0071420	cellular response to histamine		0.0006849	1	0.01605	0.146	3	8	HRH1,GABRA1,GABRB2
GO: Biological Process	GO:0007207	phospholipase C-activating G-protein coupled acetylcholine receptor signaling pathway		0.0006849	1	0.01605	0.146	3	8	CHRM1,CHRM2,CHRM3
GO: Biological Process	GO:0097485	neuron projection guidance		0.000689	1	0.01607	0.1461	15	241	SPON2,CXCL12,SEMA4F,LMTK2,CREB1,RELN,UNC5B,BMPR2,NECTIN1,NRCAM,NR4A3,OGN,EFNA5,EGR2,EPHA4
GO: Biological Process	GO:0045666	positive regulation of neuron differentiation		0.0007258	1	0.01668	0.1516	20	376	NUMBL,ETV5,CXCL12,CPNE9,PACSIN1,IL1RAP,RELN,PLK5,LRP8,CDKL5,BMP5,BMPR2,BRAF,COBL,NDNF,NRCAM,KALRN,EFNA5,BHLHB9,EPHA4
GO: Biological Process	GO:0006835	dicarboxylic acid transport		0.0007303	1	0.01668	0.1516	9	102	SLC1A2,SNAP25,PRKG1,CPLX1,STXBP1,PER2,SLC17A7,GRM2,PAK1
GO: Biological Process	GO:0007213	G-protein coupled acetylcholine receptor signaling pathway		0.0007416	1	0.01668	0.1516	4	18	CHRM1,CHRM2,CHRM3,PLCB1
GO: Biological Process	GO:0098926	postsynaptic signal transduction		0.0007416	1	0.01668	0.1516	4	18	CHRM1,CHRM2,CHRM3,PLCB1
GO: Biological Process	GO:1903831	signal transduction involved in cellular response to ammonium ion		0.0007416	1	0.01668	0.1516	4	18	CHRM1,CHRM2,CHRM3,PLCB1
GO: Biological Process	GO:1905145	cellular response to acetylcholine		0.0007416	1	0.01668	0.1516	4	18	CHRM1,CHRM2,CHRM3,PLCB1
GO: Biological Process	GO:1905144	response to acetylcholine		0.0007416	1	0.01668	0.1516	4	18	CHRM1,CHRM2,CHRM3,PLCB1
GO: Biological Process	GO:0095500	acetylcholine receptor signaling pathway		0.0007416	1	0.01668	0.1516	4	18	CHRM1,CHRM2,CHRM3,PLCB1
GO: Biological Process	GO:0006816	calcium ion transport		0.0007483	1	0.01675	0.1523	21	405	PACSIN3,RYR1,RYR2,SLC24A2,HRH1,CXCL12,HTR2A,CRH,IGF1,PRKCB,ATP2A2,ATP2B4,NOS1AP,PANX1,CACNA1G,NOS3,DENND5B,NPPA,CAMK2A,GRIN1,GRIN2A
GO: Biological Process	GO:0071363	cellular response to growth factor stimulus		0.0007904	1	0.0176	0.16	29	643	RGMB,NR4A1,KLF4,RYR2,FGF10,LTBP4,HSPA5,FLT1,ID1,LMTK2,XBP1,ADGRA2,CREB1,AKR1C3,CHRD,PRKCB,PLK5,TNMD,GDF10,LRP8,BMP3,BMP5,BMPR2,NOS3,GREM2,MYOF,KLF10,EGR1,WFIKKN2
GO: Biological Process	GO:0045428	regulation of nitric oxide biosynthetic process		0.0007933	1	0.0176	0.16	7	64	KLF4,KLF2,HRH1,IGF1,ATP2B4,NOS1AP,HBB
GO: Biological Process	GO:2001057	reactive nitrogen species metabolic process		0.0007986	1	0.01764	0.1604	8	83	KLF4,KLF2,HRH1,IGF1,ATP2B4,NOS1AP,NOS3,HBB
GO: Biological Process	GO:0051656	establishment of organelle localization		0.0008585	1	0.01888	0.1717	22	438	ACTN4,FGF10,DOC2A,PACSIN1,ITSN1,SHROOM2,RPH3A,SNAP25,CADPS2,ATP2A2,SYTL2,CPLX1,BICD1,STXBP1,BRAF,SYN1,TRAPPC9,RAB27B,PSRC1,PCLO,NR4A3,PIP5K1C
GO: Biological Process	GO:0050807	regulation of synapse organization		0.0008666	1	0.01891	0.1719	10	126	ETV5,PRKCA,IL1RAP,RELN,CLSTN2,NECTIN1,GRIN1,EFNA5,BHLHB9,CBLN2
GO: Biological Process	GO:0060998	regulation of dendritic spine development		0.0008711	1	0.01891	0.1719	7	65	RELN,FSTL4,ASAP1,LRP8,KALRN,BHLHB9,EPHA4
GO: Biological Process	GO:0050810	regulation of steroid biosynthetic process		0.0008711	1	0.01891	0.1719	7	65	HRH1,IGF1,PDE8B,AKR1C3,PRKG1,ATP1A1,BMP5
GO: Biological Process	GO:1900449	regulation of glutamate receptor signaling pathway		0.0008824	1	0.01899	0.1726	5	32	CRH,CRHBP,RELN,ARC,SHISA9
GO: Biological Process	GO:0007616	long-term memory		0.0008824	1	0.01899	0.1726	5	32	SNAP25,RELN,SLC17A7,GRIN1,EGR1
GO: Biological Process	GO:0048588	developmental cell growth		0.0009059	1	0.01941	0.1765	14	222	CXCL12,SEMA4F,SORBS2,CPNE9,PRKG1,FSTL4,CDKL5,BMPR2,COBL,NPPA,NRCAM,OGN,EFNA5,DCLK1
GO: Biological Process	GO:0016477	cell migration		0.0009369	1	0.01997	0.1816	49	1300	ABHD6,MCC,ACTN4,NR4A1,KLF4,ATP8A1,HRH1,FGF10,CX3CL1,HSPA5,CXCL12,SEMA4F,FLT1,SORBS2,PODXL,ID1,ELP1,SHROOM2,ADGRA2,IGF1,CHRD,PRKCA,PRKG1,SCAI,SORL1,HDAC9,RELN,SPOCK1,SST,ST14,LRP8,CDKL5,BMP5,BMPR2,BRAF,PTPRR,PLCB1,ARC,NOS3,FMNL1,NDNF,NRCAM,PIP5K1C,EGR1,LOXL2,PAK1,DCLK1,PHLDB2,EPHA4
GO: Biological Process	GO:0010035	response to inorganic substance		0.0009401	1	0.01997	0.1816	26	559	HMGCS1,NR4A1,KLF4,TTN,RYR2,KLF2,HSPA5,FOSB,CREB1,CRHBP,AKR1C3,ATP2B4,HSPH1,SLC30A3,BNIP3,BRAF,CACNA1G,NOS3,NPTX1,KRT14,GLRA3,NR4A3,GRIN1,GRIN2A,LOXL2,HBB
GO: Biological Process	GO:0051962	positive regulation of nervous system development		0.0009888	1	0.02089	0.19	25	531	NUMBL,ETV5,CX3CL1,CXCL12,CPNE9,PACSIN1,IGF1,PRKCA,IL1RAP,RELN,PLK5,CLSTN2,LRP8,CDKL5,BMP5,BMPR2,BRAF,COBL,NDNF,NRCAM,KALRN,EFNA5,BHLHB9,CBLN2,EPHA4
GO: Biological Process	GO:0071248	cellular response to metal ion		0.0009919	1	0.02089	0.19	11	151	HSPA5,FOSB,CREB1,CRHBP,AKR1C3,BNIP3,BRAF,NPTX1,GLRA3,GRIN1,GRIN2A
GO: Biological Process	GO:0061001	regulation of dendritic spine morphogenesis		0.00102	1	0.0213	0.1937	5	33	RELN,LRP8,KALRN,BHLHB9,EPHA4
GO: Biological Process	GO:0060487	lung epithelial cell differentiation		0.00102	1	0.0213	0.1937	5	33	KLF2,FGF10,CREB1,IGF1,THRB
GO: Biological Process	GO:0048660	regulation of smooth muscle cell proliferation		0.001039	1	0.02155	0.196	10	129	KLF4,CX3CL1,FLT1,IGF1,PRKCA,NOS3,NPPC,NR4A3,OGN,EGR1
GO: Biological Process	GO:1903725	regulation of phospholipid metabolic process		0.001045	1	0.02155	0.196	7	67	KLF4,ACSL3,ADGRF5,FLT1,HTR2A,XBP1,CCKBR
GO: Biological Process	GO:1903779	regulation of cardiac conduction		0.001045	1	0.02155	0.196	7	67	RYR1,RYR2,ATP1A1,ATP2A2,ATP2B4,NPPA,NPPC
GO: Biological Process	GO:0016192	vesicle-mediated transport		0.001073	1	0.02203	0.2003	55	1514	PACSIN3,ACTN4,TTN,ABCA7,F13A1,RAB3C,ACSL3,COLEC12,ATP8A1,SPON2,OSBPL1A,CLEC10A,DOC2A,VSNL1,PACSIN1,ITSN1,LMTK2,PEX5L,RPH3A,CRHBP,IGF1,SCG3,PRKCA,PRKCG,SNAP25,CADPS2,ATP2A2,SORL1,MYO5B,HSPH1,SYTL2,CPLX1,ISLR,BICD1,LRP8,STXBP1,BRAF,EXOC3L4,PLCB1,SYN1,ARC,CACNA1G,TRAPPC9,RAB27B,KALRN,PCLO,TOM1,NR4A3,LAMP2,PIP5K1C,EXOC8,MFSD2A,LOXL2,PAK1,HBB
GO: Biological Process	GO:0023057	negative regulation of signaling		0.001121	1	0.02293	0.2085	49	1311	ABHD6,MCC,KLF4,SLC9A3R2,SLC24A2,FGF10,CX3CL1,HSPA5,CXCL12,VSNL1,CYP26B1,HTR2A,RGS5,XBP1,ADGRA2,CRH,CRHBP,CRY2,IGF1,SHANK2,PDE8B,CHRD,PRKCA,PRKCB,CTH,ATP2B4,DKK2,SCAI,SORL1,HECW1,WWC3,UNC5B,HSPH1,FSTL4,BICD1,BMP5,STXBP1,BRAF,PTPRR,NOS3,GPR21,DUSP3,DUSP4,DUSP7,GRIK1,RGS4,GREM2,EGR1,WIF1
GO: Biological Process	GO:0003018	vascular process in circulatory system		0.001136	1	0.02315	0.2105	13	202	CHRM1,CHRM3,HRH1,CX3CL1,HTR2A,PRKG1,BMPR2,PER2,CACNA1G,NOS3,NPPA,NPPC,HBB
GO: Biological Process	GO:0061337	cardiac conduction		0.001168	1	0.02345	0.2132	10	131	RYR1,RYR2,SCN2B,ATP1A1,ATP2A2,ATP2B4,KCNJ12,CACNA1G,NPPA,NPPC
GO: Biological Process	GO:0060479	lung cell differentiation		0.001173	1	0.02345	0.2132	5	34	KLF2,FGF10,CREB1,IGF1,THRB
GO: Biological Process	GO:0048169	regulation of long-term neuronal synaptic plasticity		0.001173	1	0.02345	0.2132	5	34	GRIK1,GRIN1,GRIN2A,EGR1,NETO1
GO: Biological Process	GO:0099601	regulation of neurotransmitter receptor activity		0.001173	1	0.02345	0.2132	5	34	CRH,CRHBP,RELN,ARC,SHISA9
GO: Biological Process	GO:0051963	regulation of synapse assembly		0.001174	1	0.02345	0.2132	8	88	PRKCA,IL1RAP,CLSTN2,NECTIN1,GRIN1,EFNA5,BHLHB9,CBLN2
GO: Biological Process	GO:0060627	regulation of vesicle-mediated transport		0.001184	1	0.02354	0.2141	24	508	PACSIN3,ACTN4,ABCA7,RAB3C,ACSL3,DOC2A,VSNL1,PACSIN1,RPH3A,PRKCA,PRKCG,CADPS2,ATP2A2,SORL1,SYTL2,CPLX1,BICD1,STXBP1,BRAF,PLCB1,SYN1,CACNA1G,RAB27B,PCLO
GO: Biological Process	GO:0098609	cell-cell adhesion		0.001188	1	0.02354	0.2141	39	980	EPHB6,HLA-A,KLF4,CX3CL1,CXCL12,CYP26B1,PODXL,XBP1,PCDH20,IGF1,PRKCA,ROPN1B,PRKG1,PAG1,HSPH1,CLDN22,CLSTN2,TESPA1,CADM2,STXBP1,BRAF,PTPRR,NECTIN1,MAFB,NRCAM,DSG3,DUSP3,NR4A3,PIP5K1C,CLDN10,EFNA5,EGR1,PAK1,HBB,CDH6,CDH7,PCDH9,CDH12,CDH18
GO: Biological Process	GO:0051047	positive regulation of secretion		0.001216	1	0.024	0.2182	22	450	ACSL3,CXCL12,VSNL1,XBP1,PEX5L,CREB1,CRH,IGF1,AACS,PRKCA,SNAP25,CADPS2,IL1RAP,SYTL2,PANX1,STXBP1,PLCB1,CACNA1G,RAB27B,RBP4,GRIK1,CCKBR
GO: Biological Process	GO:0051640	organelle localization		0.001248	1	0.02453	0.2231	24	510	ACTN4,KIAA1109,FGF10,DOC2A,PACSIN1,ITSN1,SHROOM2,RPH3A,SNAP25,CADPS2,ATP2A2,MYO5B,SYTL2,CPLX1,BICD1,STXBP1,BRAF,SYN1,TRAPPC9,RAB27B,PSRC1,PCLO,NR4A3,PIP5K1C
GO: Biological Process	GO:0032411	positive regulation of transporter activity		0.001264	1	0.02465	0.2241	8	89	ACTN4,RYR2,PRKG1,NOS1AP,RELN,PLCB1,ARC,NPPA
GO: Biological Process	GO:1901655	cellular response to ketone		0.001264	1	0.02465	0.2241	8	89	KLF4,ADCY2,KLF2,FBXO32,CRH,AACS,NPAS4,EFNA5
GO: Biological Process	GO:0007271	synaptic transmission, cholinergic		0.001275	1	0.02477	0.2252	6	51	CHRM1,CHRM2,CHRM3,CHRNA2,LYNX1,RIC3
GO: Biological Process	GO:0048659	smooth muscle cell proliferation		0.001311	1	0.02537	0.2306	10	133	KLF4,CX3CL1,FLT1,IGF1,PRKCA,NOS3,NPPC,NR4A3,OGN,EGR1
GO: Biological Process	GO:0055001	muscle cell development		0.001351	1	0.02604	0.2368	12	181	TTN,RYR1,C16orf89,SORBS2,NEBL,IGF1,PRKG1,ATP2A2,HDAC9,TBX3,NPPA,WFIKKN2
GO: Biological Process	GO:0051094	positive regulation of developmental process		0.001357	1	0.02606	0.237	49	1323	NUMBL,ETV5,FGF10,CX3CL1,HSPA5,CXCL12,FLT1,CPNE9,CYP26B1,HTR2A,PACSIN1,XBP1,CREB1,IGF1,PRKCA,PRKCB,CTH,IL1RAP,HDAC9,RELN,METRNL,PLK5,CLSTN2,GDF10,TESPA1,LRP8,CDKL5,BMP5,BMPR2,BNIP3,BRAF,PLCB1,COBL,NOS3,NDNF,NPPC,GPR21,NRCAM,KALRN,EFNA5,THRB,KLF10,EGR1,LOXL2,BHLHB9,CBLN2,WIF1,PHLDB2,EPHA4
GO: Biological Process	GO:0050808	synapse organization		0.001371	1	0.02618	0.2381	15	258	ETV5,SHANK2,PRKCA,IL1RAP,RELN,CLSTN2,NECTIN1,NRCAM,PCLO,GLRA3,GRIN1,EFNA5,BHLHB9,CBLN2,PAK1
GO: Biological Process	GO:2000145	regulation of cell motility		0.001374	1	0.02618	0.2381	33	793	IGSF8,ABHD6,MCC,ACTN4,KLF4,ATP8A1,FGF10,CX3CL1,HSPA5,CXCL12,SEMA4F,FLT1,PODXL,ELP1,ADGRA2,IGF1,SSX2IP,CHRD,PRKCA,PRKG1,SCAI,SORL1,HDAC9,RELN,SST,BMP5,BMPR2,BRAF,PTPRR,PLCB1,EGR1,PAK1,PHLDB2
GO: Biological Process	GO:0070838	divalent metal ion transport		0.001399	1	0.02629	0.239	22	455	PACSIN3,RYR1,RYR2,SLC24A2,HRH1,CXCL12,HTR2A,CRH,IGF1,PRKCB,ATP2A2,ATP2B4,NOS1AP,PANX1,SLC30A3,CACNA1G,NOS3,DENND5B,NPPA,CAMK2A,GRIN1,GRIN2A
GO: Biological Process	GO:0014706	striated muscle tissue development		0.001403	1	0.02629	0.239	20	397	IGSF8,MSC,HLF,NR4A1,TTN,RYR1,RYR2,C16orf89,SORBS2,CYP26B1,NEBL,CREB1,PRKG1,HDAC9,TBX3,NPPA,RBP4,EGR1,EGR2,LY6E
GO: Biological Process	GO:0086001	cardiac muscle cell action potential		0.001413	1	0.02629	0.239	6	52	RYR2,SCN2B,ATP1A1,ATP2A2,NOS1AP,CACNA1G
GO: Biological Process	GO:1902930	regulation of alcohol biosynthetic process		0.001413	1	0.02629	0.239	6	52	MAS1,ACSL3,HRH1,AKR1C3,PRKG1,BMP5
GO: Biological Process	GO:0051458	corticotropin secretion		0.001416	1	0.02629	0.239	3	10	PEX5L,CRH,CRHBP
GO: Biological Process	GO:0036500	ATF6-mediated unfolded protein response		0.001416	1	0.02629	0.239	3	10	HSPA5,XBP1,ATF6
GO: Biological Process	GO:0051938	L-glutamate import		0.001416	1	0.02629	0.239	3	10	SLC1A2,PER2,SLC17A7
GO: Biological Process	GO:0010648	negative regulation of cell communication		0.001468	1	0.02714	0.2468	49	1328	ABHD6,MCC,KLF4,SLC9A3R2,SLC24A2,FGF10,CX3CL1,HSPA5,CXCL12,VSNL1,CYP26B1,HTR2A,RGS5,XBP1,ADGRA2,CRH,CRHBP,CRY2,IGF1,SHANK2,PDE8B,CHRD,PRKCA,PRKCB,CTH,ATP2B4,DKK2,SCAI,SORL1,HECW1,WWC3,UNC5B,HSPH1,FSTL4,BICD1,BMP5,STXBP1,BRAF,PTPRR,NOS3,GPR21,DUSP3,DUSP4,DUSP7,GRIK1,RGS4,GREM2,EGR1,WIF1
GO: Biological Process	GO:0048545	response to steroid hormone		0.001474	1	0.02716	0.2469	26	577	NR4A1,FGF10,FBXO32,ALPL,FOSB,PAQR8,CRH,CRHBP,CRY2,IGF1,MAPK15,STS,MT-ND3,AACS,AKR1C3,PRKCA,ATP1A1,NPAS4,SST,PTGDS,NOS3,NR4A3,TRIM68,THRB,PAK1,RORB
GO: Biological Process	GO:0043524	negative regulation of neuron apoptotic process		0.001508	1	0.02767	0.2516	11	159	ITSN1,PRKCG,GABRB2,UNC5B,HSPH1,STXBP1,BRAF,NDNF,NR4A3,GRIN1,BHLHB9
GO: Biological Process	GO:0070848	response to growth factor		0.001515	1	0.02769	0.2518	29	671	RGMB,NR4A1,KLF4,RYR2,FGF10,LTBP4,HSPA5,FLT1,ID1,LMTK2,XBP1,ADGRA2,CREB1,AKR1C3,CHRD,PRKCB,PLK5,TNMD,GDF10,LRP8,BMP3,BMP5,BMPR2,NOS3,GREM2,MYOF,KLF10,EGR1,WFIKKN2
GO: Biological Process	GO:0072511	divalent inorganic cation transport		0.00152	1	0.02769	0.2518	22	458	PACSIN3,RYR1,RYR2,SLC24A2,HRH1,CXCL12,HTR2A,CRH,IGF1,PRKCB,ATP2A2,ATP2B4,NOS1AP,PANX1,SLC30A3,CACNA1G,NOS3,DENND5B,NPPA,CAMK2A,GRIN1,GRIN2A
GO: Biological Process	GO:0007156	homophilic cell adhesion via plasma membrane adhesion molecules		0.001585	1	0.02877	0.2616	11	160	PCDH20,CLSTN2,CADM2,PTPRR,NECTIN1,DSG3,CDH6,CDH7,PCDH9,CDH12,CDH18
GO: Biological Process	GO:0040012	regulation of locomotion		0.001628	1	0.02945	0.2678	35	866	IGSF8,ABHD6,MCC,ACTN4,KLF4,CHRM1,ATP8A1,FGF10,ARRDC3,CX3CL1,HSPA5,CXCL12,SEMA4F,FLT1,PODXL,ELP1,ADGRA2,IGF1,SSX2IP,CHRD,PRKCA,PRKG1,SCAI,SORL1,HDAC9,RELN,SST,BMP5,BMPR2,BRAF,PTPRR,PLCB1,EGR1,PAK1,PHLDB2
GO: Biological Process	GO:0071409	cellular response to cycloheximide		0.001667	1	0.02952	0.2684	2	3	KLF4,KLF2
GO: Biological Process	GO:0035283	central nervous system segmentation		0.001667	1	0.02952	0.2684	2	3	MAFB,EGR2
GO: Biological Process	GO:0035284	brain segmentation		0.001667	1	0.02952	0.2684	2	3	MAFB,EGR2
GO: Biological Process	GO:2000224	regulation of testosterone biosynthetic process		0.001667	1	0.02952	0.2684	2	3	AKR1C3,PRKG1
GO: Biological Process	GO:0048807	female genitalia morphogenesis		0.001667	1	0.02952	0.2684	2	3	FGF10,RBP4
GO: Biological Process	GO:0014738	regulation of muscle hyperplasia		0.001667	1	0.02952	0.2684	2	3	KLF4,NOS3
GO: Biological Process	GO:0045597	positive regulation of cell differentiation		0.001683	1	0.02969	0.2699	38	966	NUMBL,ETV5,CX3CL1,CXCL12,FLT1,CPNE9,CYP26B1,HTR2A,PACSIN1,XBP1,CREB1,IGF1,PRKCA,CTH,IL1RAP,RELN,METRNL,PLK5,GDF10,TESPA1,LRP8,CDKL5,BMP5,BMPR2,BRAF,PLCB1,COBL,NDNF,NPPC,NRCAM,KALRN,EFNA5,THRB,KLF10,LOXL2,BHLHB9,WIF1,EPHA4
GO: Biological Process	GO:0007517	muscle organ development		0.001776	1	0.03122	0.2838	20	405	IGSF8,MSC,HLF,NR4A1,TTN,RYR1,RYR2,C16orf89,SCN8A,COL6A3,CYP26B1,XBP1,CREB1,IGF1,HDAC9,DES,RBP4,EGR1,EGR2,LY6E
GO: Biological Process	GO:0030334	regulation of cell migration		0.001792	1	0.03127	0.2843	31	742	ABHD6,MCC,ACTN4,KLF4,ATP8A1,FGF10,CX3CL1,HSPA5,CXCL12,SEMA4F,FLT1,PODXL,ELP1,ADGRA2,IGF1,CHRD,PRKCA,PRKG1,SCAI,SORL1,HDAC9,RELN,SST,BMP5,BMPR2,BRAF,PTPRR,PLCB1,EGR1,PAK1,PHLDB2
GO: Biological Process	GO:0007200	phospholipase C-activating G-protein coupled receptor signaling pathway		0.001798	1	0.03127	0.2843	8	94	CHRM1,CHRM2,CHRM3,HRH1,HTR2A,BICD1,GPR21,CCKBR
GO: Biological Process	GO:0019218	regulation of steroid metabolic process		0.001798	1	0.03127	0.2843	8	94	HRH1,IGF1,PDE8B,AKR1C3,PRKG1,ATP1A1,BMP5,THRB
GO: Biological Process	GO:0061448	connective tissue development		0.001849	1	0.03205	0.2915	15	266	KIAA1109,ARRDC3,XBP1,IGF1,AACS,PRKCA,TNMD,PTHLH,BMP3,BMP5,BMPR2,NPPC,THRB,EGR1,LOXL2
GO: Biological Process	GO:0050770	regulation of axonogenesis		0.001863	1	0.03218	0.2926	12	188	MAP2,CXCL12,SEMA4F,FSTL4,CDKL5,BMPR2,BRAF,NRCAM,GRIN1,OGN,EFNA5,EPHA4
GO: Biological Process	GO:0007623	circadian rhythm		0.001906	1	0.03282	0.2984	13	214	OPN3,KDM5C,ID1,CREB1,CRH,CRY2,PRKCG,PRKG1,NMS,PTGDS,PER2,KLF10,RORB
GO: Biological Process	GO:0034776	response to histamine		0.001913	1	0.03282	0.2985	3	11	HRH1,GABRA1,GABRB2
GO: Biological Process	GO:0071773	cellular response to BMP stimulus		0.001929	1	0.03286	0.2988	11	164	RGMB,RYR2,ID1,CHRD,TNMD,GDF10,BMP3,BMP5,BMPR2,GREM2,EGR1
GO: Biological Process	GO:0071772	response to BMP		0.001929	1	0.03286	0.2988	11	164	RGMB,RYR2,ID1,CHRD,TNMD,GDF10,BMP3,BMP5,BMPR2,GREM2,EGR1
GO: Biological Process	GO:1900271	regulation of long-term synaptic potentiation		0.001954	1	0.03312	0.3011	4	23	CREB1,RELN,GRIN2A,PAK1
GO: Biological Process	GO:0048791	calcium ion-regulated exocytosis of neurotransmitter		0.001957	1	0.03312	0.3011	5	38	DOC2A,RPH3A,SNAP25,ATP2A2,SYTL2
GO: Biological Process	GO:0071375	cellular response to peptide hormone stimulus		0.002048	1	0.03443	0.3131	17	324	MAS1,NR4A1,ADCY2,XBP1,CREB1,CRHBP,IGF1,PRKCA,PRKCB,HDAC9,ATP6V1A,PLCB1,GPR21,CAMK2A,NR4A3,ATP6V0D1,PAK1
GO: Biological Process	GO:0060560	developmental growth involved in morphogenesis		0.002048	1	0.03443	0.3131	14	242	FGF10,CXCL12,SEMA4F,CPNE9,SLC12A2,FSTL4,PTHLH,CDKL5,BMPR2,COBL,NRCAM,OGN,EFNA5,DCLK1
GO: Biological Process	GO:0045600	positive regulation of fat cell differentiation		0.002081	1	0.03486	0.317	6	56	HTR2A,XBP1,CREB1,IGF1,METRNL,WIF1
GO: Biological Process	GO:0055002	striated muscle cell development		0.002122	1	0.03531	0.3211	11	166	TTN,RYR1,C16orf89,SORBS2,NEBL,IGF1,PRKG1,HDAC9,TBX3,NPPA,WFIKKN2
GO: Biological Process	GO:0044070	regulation of anion transport		0.002122	1	0.03531	0.3211	11	166	ABCA7,ATP8A1,CLCN4,CXCL12,HTR2A,CRH,CRY2,PRKCB,PRKG1,PER2,GRIK1
GO: Biological Process	GO:0050805	negative regulation of synaptic transmission		0.002189	1	0.0363	0.3301	7	76	ABHD6,SLC24A2,HTR2A,SHANK2,STXBP1,BRAF,GRIK1
GO: Biological Process	GO:0014065	phosphatidylinositol 3-kinase signaling		0.002225	1	0.03677	0.3344	11	167	KLF4,SLC9A3R2,PIP5K1B,FGF10,FLT1,HTR2A,XBP1,IGF1,RELN,UNC5B,PIP5K1C
GO: Biological Process	GO:0006814	sodium ion transport		0.002243	1	0.03696	0.3361	13	218	ACTN4,SLC24A2,SCN2B,SCN8A,SHROOM2,SLC12A2,ATP1A1,ATP2B4,KLHL3,PLCB1,SLC17A7,NOS3,SLC4A10
GO: Biological Process	GO:0050982	detection of mechanical stimulus		0.00228	1	0.03729	0.3391	6	57	TTN,HTR2A,IGF1,SLC12A2,DENND5B,GRIN2A
GO: Biological Process	GO:0036003	positive regulation of transcription from RNA polymerase II promoter in response to stress		0.002301	1	0.03729	0.3391	4	24	KLF2,HSPA5,XBP1,ATF6
GO: Biological Process	GO:0010894	negative regulation of steroid biosynthetic process		0.002301	1	0.03729	0.3391	4	24	HRH1,PDE8B,ATP1A1,BMP5
GO: Biological Process	GO:0007263	nitric oxide mediated signal transduction		0.002301	1	0.03729	0.3391	4	24	ATP2B4,NOS1AP,NOS3,NDNF
GO: Biological Process	GO:0051968	positive regulation of synaptic transmission, glutamatergic		0.002301	1	0.03729	0.3391	4	24	SHANK2,RELN,GRIA4,CCKBR
GO: Biological Process	GO:0060537	muscle tissue development		0.002357	1	0.03808	0.3462	20	415	IGSF8,MSC,HLF,NR4A1,TTN,RYR1,RYR2,C16orf89,SORBS2,CYP26B1,NEBL,CREB1,PRKG1,HDAC9,TBX3,NPPA,RBP4,EGR1,EGR2,LY6E
GO: Biological Process	GO:0060856	establishment of blood-brain barrier		0.002506	1	0.04023	0.3658	3	12	ADGRA2,LSR,MFSD2A
GO: Biological Process	GO:0010566	regulation of ketone biosynthetic process		0.002506	1	0.04023	0.3658	3	12	AKR1C3,PRKG1,BMP5
GO: Biological Process	GO:0032409	regulation of transporter activity		0.002527	1	0.04043	0.3677	13	221	ACTN4,RYR2,SCN2B,NDFIP2,CRH,CRHBP,PRKG1,NOS1AP,RELN,PLCB1,ARC,NPPA,SHISA9
GO: Biological Process	GO:0051588	regulation of neurotransmitter transport		0.00254	1	0.04051	0.3684	7	78	ATP2A2,STXBP1,PER2,BRAF,KCNC3,SYN1,CAMK2A
GO: Biological Process	GO:0030534	adult behavior		0.002556	1	0.04064	0.3695	11	170	SCN8A,CXCL12,HTR2A,SLC1A2,CRHBP,SHANK2,KALRN,NR4A3,GRIK1,GRIN1,EPHA4
GO: Biological Process	GO:0051241	negative regulation of multicellular organismal process		0.002667	1	0.04227	0.3843	42	1127	HLA-A,MCC,KLF4,KLF2,ARRDC3,CX3CL1,SEMA4F,ID1,CRH,CRHBP,CRY2,IGF1,MLIP,CHRD,PRKCA,PRKG1,ATP1A1,ATP2A2,ATP2B4,SORL1,HDAC9,WWC3,SPOCK1,ISM1,FSTL4,PTGDS,TNMD,GDF10,PTHLH,ASAP1,FFAR4,BMP5,BMPR2,PTPRR,MAFB,NOS3,NPPA,NPPC,RBP4,CIT,RORB,EPHA4
GO: Biological Process	GO:0014829	vascular smooth muscle contraction		0.002688	1	0.04246	0.3861	4	25	CHRM1,CHRM3,HTR2A,CACNA1G
GO: Biological Process	GO:0035637	multicellular organismal signaling		0.002745	1	0.04314	0.3922	12	197	RYR1,RYR2,SCN2B,SCN8A,ATP1A1,ATP2A2,ATP2B4,KCNJ12,CACNA1G,NPPA,NPPC,NRCAM
GO: Biological Process	GO:0060603	mammary gland duct morphogenesis		0.002756	1	0.04314	0.3922	5	41	ETV5,FGF10,SLC12A2,PTHLH,TBX3
GO: Biological Process	GO:0045823	positive regulation of heart contraction		0.002756	1	0.04314	0.3922	5	41	RYR2,ATP1A1,ATP2A2,NOS1AP,NPPA
GO: Biological Process	GO:0045471	response to ethanol		0.002892	1	0.04512	0.4103	10	148	CRH,CRHBP,AACS,PRKCA,GK,NPPC,RBP4,GLRA3,GRIN1,GRIN2A
GO: Biological Process	GO:0042310	vasoconstriction		0.003006	1	0.04675	0.4251	8	102	CHRM1,CHRM3,HRH1,CX3CL1,HTR2A,BMPR2,PER2,CACNA1G
GO: Biological Process	GO:0048878	chemical homeostasis		0.003076	1	0.0476	0.4328	42	1136	ADCY2,RYR1,RYR2,SLC12A5,SLC24A2,SCN2B,ADGRF5,CXCL12,VGF,VSNL1,CYP26B1,HTR2A,XBP1,CRH,CRY2,IGF1,AACS,PRKCA,PRKCB,PRKG1,ATP1A1,ATP2A2,ATP2B4,ATP6V1A,MYO5B,SLC30A3,PTHLH,KLHL3,GK,PVALB,SLC17A7,CACNA1G,RIC3,CA4,GPR3,GPR21,RBP4,GRIN1,CCKBR,ATP6V0D1,EFNA5,SLC4A10
GO: Biological Process	GO:2000300	regulation of synaptic vesicle exocytosis		0.003118	1	0.0476	0.4328	4	26	ATP2A2,STXBP1,BRAF,SYN1
GO: Biological Process	GO:0060292	long term synaptic depression		0.003118	1	0.0476	0.4328	4	26	ABHD6,SLC24A2,SHANK2,STXBP1
GO: Biological Process	GO:0045939	negative regulation of steroid metabolic process		0.003118	1	0.0476	0.4328	4	26	HRH1,PDE8B,ATP1A1,BMP5
GO: Biological Process	GO:2000463	positive regulation of excitatory postsynaptic potential		0.003118	1	0.0476	0.4328	4	26	RELN,GRIN1,GRIN2A,NETO1
GO: Biological Process	GO:0045822	negative regulation of heart contraction		0.003118	1	0.0476	0.4328	4	26	PRKCA,PRKG1,ATP1A1,ATP2A2
GO: Biological Process	GO:0019229	regulation of vasoconstriction		0.003147	1	0.04789	0.4355	7	81	CHRM1,CHRM3,HRH1,CX3CL1,HTR2A,BMPR2,PER2
GO: Biological Process	GO:0031346	positive regulation of cell projection organization		0.003174	1	0.0479	0.4356	18	367	NUMBL,CXCL12,CPNE9,PACSIN1,IL1RAP,RELN,PLK5,LRP8,CDKL5,BMP5,BMPR2,BRAF,COBL,NDNF,KALRN,EFNA5,BHLHB9,EPHA4
GO: Biological Process	GO:1990440	positive regulation of transcription from RNA polymerase II promoter in response to endoplasmic reticulum stress		0.003201	1	0.0479	0.4356	3	13	HSPA5,XBP1,ATF6
GO: Biological Process	GO:0071397	cellular response to cholesterol		0.003201	1	0.0479	0.4356	3	13	HMGCS1,AACS,LRP8
GO: Biological Process	GO:0032412	regulation of ion transmembrane transporter activity		0.003234	1	0.0479	0.4356	12	201	ACTN4,RYR2,SCN2B,CRH,CRHBP,PRKG1,NOS1AP,RELN,PLCB1,ARC,NPPA,SHISA9
GO: Biological Process	GO:0046098	guanine metabolic process		0.003282	1	0.0479	0.4356	2	4	HPRT1,GDA
GO: Biological Process	GO:0006990	positive regulation of transcription from RNA polymerase II promoter involved in unfolded protein response		0.003282	1	0.0479	0.4356	2	4	XBP1,ATF6
GO: Biological Process	GO:0071314	cellular response to cocaine		0.003282	1	0.0479	0.4356	2	4	CRH,CRHBP
GO: Biological Process	GO:0021571	rhombomere 5 development		0.003282	1	0.0479	0.4356	2	4	MAFB,EGR2
GO: Biological Process	GO:0060648	mammary gland bud morphogenesis		0.003282	1	0.0479	0.4356	2	4	FGF10,PTHLH
GO: Biological Process	GO:0033058	directional locomotion		0.003282	1	0.0479	0.4356	2	4	TTN,GRIN2A
GO: Biological Process	GO:2000969	positive regulation of AMPA receptor activity		0.003282	1	0.0479	0.4356	2	4	RELN,ARC
GO: Biological Process	GO:1900451	positive regulation of glutamate receptor signaling pathway		0.003282	1	0.0479	0.4356	2	4	RELN,ARC
GO: Biological Process	GO:0014900	muscle hyperplasia		0.003282	1	0.0479	0.4356	2	4	KLF4,NOS3
GO: Biological Process	GO:0038026	reelin-mediated signaling pathway		0.003282	1	0.0479	0.4356	2	4	RELN,LRP8
GO: Biological Process	GO:0071241	cellular response to inorganic substance		0.003339	1	0.0485	0.441	11	176	HSPA5,FOSB,CREB1,CRHBP,AKR1C3,BNIP3,BRAF,NPTX1,GLRA3,GRIN1,GRIN2A
GO: Biological Process	GO:0030509	BMP signaling pathway		0.003342	1	0.0485	0.441	10	151	RGMB,RYR2,ID1,CHRD,GDF10,BMP3,BMP5,BMPR2,GREM2,EGR1
GO: Biological Process	GO:1903409	reactive oxygen species biosynthetic process		0.00339	1	0.04904	0.446	8	104	KLF4,KLF2,HRH1,IGF1,ATP2B4,NOS1AP,NOS3,HBB
GO: Biological Process	GO:0010611	regulation of cardiac muscle hypertrophy		0.003406	1	0.04914	0.4468	5	43	IGF1,MLIP,PRKCA,ATP2B4,NR4A3
GO: Biological Process	GO:0001666	response to hypoxia		0.003428	1	0.0492	0.4474	16	312	ACTN4,RYR1,RYR2,CX3CL1,CXCL12,FLT1,CREB1,IGF1,PRKCB,BNIP3,NDNF,NPPA,NPPC,EGR1,LOXL2,PAK1
GO: Biological Process	GO:0009755	hormone-mediated signaling pathway		0.00343	1	0.0492	0.4474	13	229	NR4A1,PAQR8,CRH,CRHBP,CRY2,IGF1,SST,LANCL2,NR4A3,TRIM68,THRB,PAK1,RORB
GO: Biological Process	GO:0043270	positive regulation of ion transport		0.003449	1	0.04933	0.4486	15	284	ACTN4,CHRM1,ABCA7,RYR2,ATP8A1,CXCL12,CRH,PRKG1,NOS1AP,RELN,PLCB1,ARC,NPPA,CAMK2A,GRIK1
GO: Biological Process	GO:0034767	positive regulation of ion transmembrane transport		0.003503	1	0.04997	0.4544	10	152	ACTN4,RYR2,CXCL12,CRH,PRKG1,NOS1AP,RELN,PLCB1,ARC,NPPA

## Sheet: TableS6_E136brainup
Table S6. GO analysis of brain-upregulated genes at E136 in the transgenic monkeys using ToppGene suite.
Category	ID	Name	Source	p-value	q-value Bonferroni	q-value FDR B&H	q-value FDR B&Y	Hit Count in Query List	Hit Count in Genome	Hit in Query List
GO: Biological Process	GO:0006614	SRP-dependent cotranslational protein targeting to membrane		8.937e-41	3.896e-37	3.896e-37	3.49e-36	37	94	RPL23A,RPL24,RPL30,RPL27A,RPL28,RPL29,RPL31,RPL32,RPL37,RPL37A,RPL39,RPS3A,RPS5,RPS6,RPS8,RPS10,RPS11,RPS13,RPS15A,RPS17,RPS19,RPS21,RPS23,RPS25,RPS28,RPS29,RPL10A,RPL23,RPL14,RPL13A,RPL4,RPL7A,RPL9,RPL11,RPL17,RPL18,RPL18A
GO: Biological Process	GO:0006613	cotranslational protein targeting to membrane		2.224e-39	9.695e-36	4.847e-36	4.342e-35	37	101	RPL23A,RPL24,RPL30,RPL27A,RPL28,RPL29,RPL31,RPL32,RPL37,RPL37A,RPL39,RPS3A,RPS5,RPS6,RPS8,RPS10,RPS11,RPS13,RPS15A,RPS17,RPS19,RPS21,RPS23,RPS25,RPS28,RPS29,RPL10A,RPL23,RPL14,RPL13A,RPL4,RPL7A,RPL9,RPL11,RPL17,RPL18,RPL18A
GO: Biological Process	GO:0045047	protein targeting to ER		3.437e-39	1.498e-35	4.994e-36	4.474e-35	37	102	RPL23A,RPL24,RPL30,RPL27A,RPL28,RPL29,RPL31,RPL32,RPL37,RPL37A,RPL39,RPS3A,RPS5,RPS6,RPS8,RPS10,RPS11,RPS13,RPS15A,RPS17,RPS19,RPS21,RPS23,RPS25,RPS28,RPS29,RPL10A,RPL23,RPL14,RPL13A,RPL4,RPL7A,RPL9,RPL11,RPL17,RPL18,RPL18A
GO: Biological Process	GO:0000184	nuclear-transcribed mRNA catabolic process, nonsense-mediated decay		6.299e-39	2.746e-35	6.864e-36	6.148e-35	39	121	RPL23A,RPL24,RPL30,RPL27A,RPL28,RPL29,RPL31,RPL32,RPL37,RPL37A,RPL39,RPS3A,RPS5,RPS6,RPS8,RPS10,RPS11,EIF3E,RPS13,RPS15A,RPS17,RPS19,RPS21,RPS23,UPF3B,RPS25,RPS28,RPS29,RPL10A,RPL23,RPL14,RPL13A,RPL4,RPL7A,RPL9,RPL11,RPL17,RPL18,RPL18A
GO: Biological Process	GO:0072599	establishment of protein localization to endoplasmic reticulum		1.858e-38	8.1e-35	1.62e-35	1.451e-34	37	106	RPL23A,RPL24,RPL30,RPL27A,RPL28,RPL29,RPL31,RPL32,RPL37,RPL37A,RPL39,RPS3A,RPS5,RPS6,RPS8,RPS10,RPS11,RPS13,RPS15A,RPS17,RPS19,RPS21,RPS23,RPS25,RPS28,RPS29,RPL10A,RPL23,RPL14,RPL13A,RPL4,RPL7A,RPL9,RPL11,RPL17,RPL18,RPL18A
GO: Biological Process	GO:0070972	protein localization to endoplasmic reticulum		2.107e-35	9.186e-32	1.531e-32	1.371e-31	37	125	RPL23A,RPL24,RPL30,RPL27A,RPL28,RPL29,RPL31,RPL32,RPL37,RPL37A,RPL39,RPS3A,RPS5,RPS6,RPS8,RPS10,RPS11,RPS13,RPS15A,RPS17,RPS19,RPS21,RPS23,RPS25,RPS28,RPS29,RPL10A,RPL23,RPL14,RPL13A,RPL4,RPL7A,RPL9,RPL11,RPL17,RPL18,RPL18A
GO: Biological Process	GO:0006413	translational initiation		1.215e-32	5.296e-29	7.565e-30	6.776e-29	41	194	RPL23A,RPL24,RPL30,RPL27A,RPL28,RPL29,RPL31,RPL32,RPL37,RPL37A,RPL39,RPS3A,RPS5,RPS6,RPS8,RPS10,RPS11,EIF3E,RPS13,RPS15A,RPS17,RPS19,RPS21,RPS23,RPS25,RPS28,RPS29,PTBP1,RPL10A,RPL23,TICRR,RPL14,EIF3H,RPL13A,RPL4,RPL7A,RPL9,RPL11,RPL17,RPL18,RPL18A
GO: Biological Process	GO:0019080	viral gene expression		4.428e-32	1.93e-28	2.413e-29	2.161e-28	40	187	RPL23A,RPL24,RPL30,RPL27A,RPL28,RPL29,RPL31,RPL32,RPL37,RPL37A,RPL39,RPS3A,RPS5,RPS6,RPS8,RPS10,RPS11,RPS13,RPS15A,RPS17,RPS19,RPS21,RPS23,RPS25,RPS28,RPS29,PTBP1,RPL10A,RPL23,NELFA,RPL14,AAAS,RPL13A,RPL4,RPL7A,RPL9,RPL11,RPL17,RPL18,RPL18A
GO: Biological Process	GO:0019083	viral transcription		6.333e-32	2.761e-28	3.067e-29	2.748e-28	39	176	RPL23A,RPL24,RPL30,RPL27A,RPL28,RPL29,RPL31,RPL32,RPL37,RPL37A,RPL39,RPS3A,RPS5,RPS6,RPS8,RPS10,RPS11,RPS13,RPS15A,RPS17,RPS19,RPS21,RPS23,RPS25,RPS28,RPS29,RPL10A,RPL23,NELFA,RPL14,AAAS,RPL13A,RPL4,RPL7A,RPL9,RPL11,RPL17,RPL18,RPL18A
GO: Biological Process	GO:0000956	nuclear-transcribed mRNA catabolic process		1.106e-30	4.822e-27	4.822e-28	4.319e-27	40	202	RPL23A,RPL24,RPL30,RPL27A,RPL28,RPL29,RPL31,RPL32,RPL37,RPL37A,RPL39,RPS3A,RPS5,RPS6,RPS8,RPS10,RPS11,EIF3E,RPS13,RPS15A,RPS17,RPS19,RPS21,RPS23,UPF3B,RPS25,RPS28,RPS29,PTBP1,RPL10A,RPL23,RPL14,RPL13A,RPL4,RPL7A,RPL9,RPL11,RPL17,RPL18,RPL18A
GO: Biological Process	GO:0044033	multi-organism metabolic process		3.036e-30	1.323e-26	1.203e-27	1.078e-26	40	207	RPL23A,RPL24,RPL30,RPL27A,RPL28,RPL29,RPL31,RPL32,RPL37,RPL37A,RPL39,RPS3A,RPS5,RPS6,RPS8,RPS10,RPS11,RPS13,RPS15A,RPS17,RPS19,RPS21,RPS23,RPS25,RPS28,RPS29,PTBP1,RPL10A,RPL23,NELFA,RPL14,AAAS,RPL13A,RPL4,RPL7A,RPL9,RPL11,RPL17,RPL18,RPL18A
GO: Biological Process	GO:0006402	mRNA catabolic process		2.533e-29	1.104e-25	9.202e-27	8.242e-26	40	218	RPL23A,RPL24,RPL30,RPL27A,RPL28,RPL29,RPL31,RPL32,RPL37,RPL37A,RPL39,RPS3A,RPS5,RPS6,RPS8,RPS10,RPS11,EIF3E,RPS13,RPS15A,RPS17,RPS19,RPS21,RPS23,UPF3B,RPS25,RPS28,RPS29,PTBP1,RPL10A,RPL23,RPL14,RPL13A,RPL4,RPL7A,RPL9,RPL11,RPL17,RPL18,RPL18A
GO: Biological Process	GO:0006612	protein targeting to membrane		5.364e-29	2.338e-25	1.798e-26	1.611e-25	38	194	RPL23A,RPL24,RPL30,RPL27A,RPL28,RPL29,RPL31,RPL32,RPL37,RPL37A,RPL39,RPS3A,RPS5,RPS6,RPS8,RPS10,RPS11,RPS13,RPS15A,RPS17,RPS19,RPS21,RPS23,RPS25,RPS28,RPS29,RPL10A,RPL23,RPL14,RTP5,RPL13A,RPL4,RPL7A,RPL9,RPL11,RPL17,RPL18,RPL18A
GO: Biological Process	GO:0006401	RNA catabolic process		3.873e-27	1.688e-23	1.206e-24	1.08e-23	40	247	RPL23A,RPL24,RPL30,RPL27A,RPL28,RPL29,RPL31,RPL32,RPL37,RPL37A,RPL39,RPS3A,RPS5,RPS6,RPS8,RPS10,RPS11,EIF3E,RPS13,RPS15A,RPS17,RPS19,RPS21,RPS23,UPF3B,RPS25,RPS28,RPS29,PTBP1,RPL10A,RPL23,RPL14,RPL13A,RPL4,RPL7A,RPL9,RPL11,RPL17,RPL18,RPL18A
GO: Biological Process	GO:0090150	establishment of protein localization to membrane		1.07e-24	4.663e-21	3.109e-22	2.784e-21	45	377	RPL23A,RPL24,RPL30,RPL27A,RPL28,RPL29,RPL31,RPL32,RPL37,RPL37A,RPL39,RPS3A,RPS5,RPS6,RPS8,RPS10,RPS11,RPS13,RPS15A,RPS17,RPS19,RPS21,RPS23,RFTN2,RPS25,RPS28,RPS29,RPL10A,RPL23,RACK1,RAB13,TOMM7,RPL14,RHOG,RAB34,RTP5,RPL13A,KIF13A,RPL4,RPL7A,RPL9,RPL11,RPL17,RPL18,RPL18A
GO: Biological Process	GO:0006364	rRNA processing		4.034e-23	1.758e-19	1.099e-20	9.844e-20	37	260	RPL23A,RPL24,RPL30,RPL27A,RPL28,RPL29,RPL31,RPL32,RPL37,RPL37A,RPL39,RPS3A,RPS5,RPS6,RPS8,RPS10,RPS11,RPS13,RPS15A,RPS17,RPS19,RPS21,RPS23,RPS25,RPS28,RPS29,RPL10A,RPL23,RPL14,RPL13A,RPL4,RPL7A,RPL9,RPL11,RPL17,RPL18,RPL18A
GO: Biological Process	GO:0016072	rRNA metabolic process		1.043e-22	4.545e-19	2.673e-20	2.395e-19	37	267	RPL23A,RPL24,RPL30,RPL27A,RPL28,RPL29,RPL31,RPL32,RPL37,RPL37A,RPL39,RPS3A,RPS5,RPS6,RPS8,RPS10,RPS11,RPS13,RPS15A,RPS17,RPS19,RPS21,RPS23,RPS25,RPS28,RPS29,RPL10A,RPL23,RPL14,RPL13A,RPL4,RPL7A,RPL9,RPL11,RPL17,RPL18,RPL18A
GO: Biological Process	GO:0006412	translation		2.228e-21	9.713e-18	5.396e-19	4.833e-18	54	667	RPL23A,RPL24,RPL30,RPL27A,RPL28,RPL29,RPL31,RPL32,RPL37,RPL37A,RPL39,RPS3A,RPS5,RPS6,RPS8,RPS10,RPS11,EIF3E,RPS13,RPS15A,RPS17,RPS19,RPS21,RPS23,UPF3B,RPS25,RPS28,RPS29,PTBP1,RPL10A,RPL23,RACK1,RPL22L1,TICRR,SLC25A6,PIWIL2,RPL14,RGS2,EEF1G,IGF2BP3,IGFBP5,MRPL14,CELF1,EIF3H,RPL13A,AJUBA,RPL4,RPL7A,RSL24D1,RPL9,RPL11,RPL17,RPL18,RPL18A
GO: Biological Process	GO:0034655	nucleobase-containing compound catabolic process		4.576e-21	1.995e-17	1.05e-18	9.404e-18	43	418	RPL23A,RPL24,RPL30,RPL27A,RPL28,RPL29,RPL31,RPL32,RPL37,RPL37A,RPL39,RPS3A,RPS5,RPS6,RPS8,RPS10,RPS11,EIF3E,RPS13,RPS15A,RPS17,RPS19,RPS21,RPS23,UPF3B,RPS25,RPS28,RPS29,PTBP1,PDE10A,RPL10A,RPL23,RACK1,PRKAG2,RPL14,RPL13A,RPL4,RPL7A,RPL9,RPL11,RPL17,RPL18,RPL18A
GO: Biological Process	GO:0042254	ribosome biogenesis		8.708e-21	3.796e-17	1.898e-18	1.7e-17	38	322	RPL23A,RPL24,RPL30,RPL27A,RPL28,RPL29,RPL31,RPL32,RPL37,RPL37A,RPL39,RPS3A,RPS5,RPS6,RPS8,RPS10,RPS11,RPS13,RPS15A,RPS17,RPS19,RPS21,RPS23,RPS25,RPS28,RPS29,RPL10A,RPL23,RPL14,RPL13A,RPL4,RPL7A,RSL24D1,RPL9,RPL11,RPL17,RPL18,RPL18A
GO: Biological Process	GO:0043043	peptide biosynthetic process		1.584e-20	6.904e-17	3.288e-18	2.945e-17	54	696	RPL23A,RPL24,RPL30,RPL27A,RPL28,RPL29,RPL31,RPL32,RPL37,RPL37A,RPL39,RPS3A,RPS5,RPS6,RPS8,RPS10,RPS11,EIF3E,RPS13,RPS15A,RPS17,RPS19,RPS21,RPS23,UPF3B,RPS25,RPS28,RPS29,PTBP1,RPL10A,RPL23,RACK1,RPL22L1,TICRR,SLC25A6,PIWIL2,RPL14,RGS2,EEF1G,IGF2BP3,IGFBP5,MRPL14,CELF1,EIF3H,RPL13A,AJUBA,RPL4,RPL7A,RSL24D1,RPL9,RPL11,RPL17,RPL18,RPL18A
GO: Biological Process	GO:0044270	cellular nitrogen compound catabolic process		3.228e-20	1.407e-16	6.397e-18	5.73e-17	44	462	RPL23A,RPL24,RPL30,RPL27A,RPL28,RPL29,RPL31,RPL32,RPL37,RPL37A,RPL39,RPS3A,RPS5,RPS6,RPS8,RPS10,RPS11,EIF3E,RPS13,RPS15A,RPS17,RPS19,RPS21,RPS23,UPF3B,RPS25,RPS28,RPS29,PTBP1,PDE10A,BHMT,RPL10A,RPL23,RACK1,PRKAG2,RPL14,RPL13A,RPL4,RPL7A,RPL9,RPL11,RPL17,RPL18,RPL18A
GO: Biological Process	GO:0072657	protein localization to membrane		5.625e-20	2.452e-16	1.066e-17	9.549e-17	46	515	RPL23A,RPL24,RPL30,RPL27A,RPL28,RPL29,RPL31,RPL32,RPL37,RPL37A,RPL39,RPS3A,RPS5,RPS6,RPS8,RPS10,RPS11,RPS13,RPS15A,RPS17,RPS19,RPS21,RPS23,RFTN2,RPS25,RPS28,RPS29,ITGB2,RPL10A,RPL23,RACK1,RAB13,TOMM7,RPL14,RHOG,RAB34,RTP5,RPL13A,KIF13A,RPL4,RPL7A,RPL9,RPL11,RPL17,RPL18,RPL18A
GO: Biological Process	GO:0006518	peptide metabolic process		2.074e-19	9.042e-16	3.767e-17	3.375e-16	58	847	RPL23A,RPL24,RPL30,RPL27A,RPL28,RPL29,RPL31,RPL32,RPL37,RPL37A,RPL39,RPS3A,RPS5,RPS6,RPS8,RPS10,RPS11,EIF3E,RPS13,RPS15A,RPS17,RPS19,RPS21,RPS23,UPF3B,RPS25,RPS28,RPS29,PTBP1,RPL10A,RPL23,RACK1,MGST1,CLIC1,RPL22L1,TICRR,SLC25A6,PIWIL2,ADAMTS13,RPL14,RGS2,EEF1G,IGF2BP3,IGFBP5,MRPL14,CELF1,EIF3H,RPL13A,AJUBA,RPL4,CTSZ,RPL7A,RSL24D1,RPL9,RPL11,RPL17,RPL18,RPL18A
GO: Biological Process	GO:0046700	heterocycle catabolic process		2.546e-19	1.11e-15	4.439e-17	3.976e-16	43	464	RPL23A,RPL24,RPL30,RPL27A,RPL28,RPL29,RPL31,RPL32,RPL37,RPL37A,RPL39,RPS3A,RPS5,RPS6,RPS8,RPS10,RPS11,EIF3E,RPS13,RPS15A,RPS17,RPS19,RPS21,RPS23,UPF3B,RPS25,RPS28,RPS29,PTBP1,PDE10A,RPL10A,RPL23,RACK1,PRKAG2,RPL14,RPL13A,RPL4,RPL7A,RPL9,RPL11,RPL17,RPL18,RPL18A
GO: Biological Process	GO:0022613	ribonucleoprotein complex biogenesis		3.527e-19	1.537e-15	5.913e-17	5.296e-16	43	468	RPL23A,RPL24,RPL30,RPL27A,RPL28,RPL29,RPL31,RPL32,RPL37,RPL37A,RPL39,RPS3A,RPS5,RPS6,RPS8,RPS10,RPS11,EIF3E,RPS13,RPS15A,RPS17,RPS19,RPS21,RPS23,RPS25,RPS28,RPS29,RPL10A,RPL23,TICRR,RPL14,CELF1,EIF3H,RPL13A,RPL4,SNRPG,RPL7A,RSL24D1,RPL9,RPL11,RPL17,RPL18,RPL18A
GO: Biological Process	GO:0019058	viral life cycle		4.13e-19	1.8e-15	6.667e-17	5.972e-16	42	447	RPL23A,RPL24,RPL30,RPL27A,RPL28,RPL29,RPL31,RPL32,RPL37,RPL37A,RPL39,RPS3A,RPS5,RPS6,RPS8,RPS10,RPS11,RPS13,RPS15A,RPS17,RPS19,RPS21,RPS23,RPS25,RPS28,RPS29,PTBP1,RPL10A,RPL23,NELFA,OAS3,RPL14,AAAS,GYPA,RPL13A,RPL4,RPL7A,RPL9,RPL11,RPL17,RPL18,RPL18A
GO: Biological Process	GO:0043604	amide biosynthetic process		5.435e-19	2.369e-15	8.461e-17	7.579e-16	55	780	RPL23A,RPL24,RPL30,RPL27A,RPL28,RPL29,RPL31,RPL32,RPL37,RPL37A,RPL39,RPS3A,RPS5,RPS6,RPS8,RPS10,RPS11,EIF3E,RPS13,RPS15A,RPS17,RPS19,RPS21,RPS23,UPF3B,RPS25,RPS28,RPS29,PTBP1,RPL10A,RPL23,RACK1,RPL22L1,TICRR,SLC25A6,PIWIL2,RPL14,RGS2,EEF1G,IGF2BP3,IGFBP5,MRPL14,CELF1,PRKCD,EIF3H,RPL13A,AJUBA,RPL4,RPL7A,RSL24D1,RPL9,RPL11,RPL17,RPL18,RPL18A
GO: Biological Process	GO:0019439	aromatic compound catabolic process		5.713e-19	2.49e-15	8.587e-17	7.692e-16	43	474	RPL23A,RPL24,RPL30,RPL27A,RPL28,RPL29,RPL31,RPL32,RPL37,RPL37A,RPL39,RPS3A,RPS5,RPS6,RPS8,RPS10,RPS11,EIF3E,RPS13,RPS15A,RPS17,RPS19,RPS21,RPS23,UPF3B,RPS25,RPS28,RPS29,PTBP1,PDE10A,RPL10A,RPL23,RACK1,PRKAG2,RPL14,RPL13A,RPL4,RPL7A,RPL9,RPL11,RPL17,RPL18,RPL18A
GO: Biological Process	GO:1901361	organic cyclic compound catabolic process		1.48e-18	6.45e-15	2.15e-16	1.926e-15	44	510	RPL23A,RPL24,RPL30,RPL27A,RPL28,RPL29,RPL31,RPL32,RPL37,RPL37A,RPL39,RPS3A,RPS5,RPS6,CYP24A1,RPS8,RPS10,RPS11,EIF3E,RPS13,RPS15A,RPS17,RPS19,RPS21,RPS23,UPF3B,RPS25,RPS28,RPS29,PTBP1,PDE10A,RPL10A,RPL23,RACK1,PRKAG2,RPL14,RPL13A,RPL4,RPL7A,RPL9,RPL11,RPL17,RPL18,RPL18A
GO: Biological Process	GO:0043603	cellular amide metabolic process		7.512e-17	3.275e-13	1.056e-14	9.462e-14	60	1023	RPL23A,RPL24,RPL30,RPL27A,RPL28,RPL29,RPL31,RPL32,RPL37,RPL37A,RPL39,RPS3A,RPS5,RPS6,RPS8,RPS10,RPS11,EIF3E,RPS13,RPS15A,RPS17,RPS19,RPS21,RPS23,UPF3B,RPS25,RPS28,RPS29,PTBP1,RPL10A,TYMS,RPL23,RACK1,MGST1,CLIC1,RPL22L1,TICRR,SLC25A6,PIWIL2,ADAMTS13,RPL14,RGS2,EEF1G,IGF2BP3,IGFBP5,MRPL14,CELF1,PRKCD,EIF3H,RPL13A,AJUBA,RPL4,CTSZ,RPL7A,RSL24D1,RPL9,RPL11,RPL17,RPL18,RPL18A
GO: Biological Process	GO:0034470	ncRNA processing		9.536e-17	4.157e-13	1.299e-14	1.164e-13	37	399	RPL23A,RPL24,RPL30,RPL27A,RPL28,RPL29,RPL31,RPL32,RPL37,RPL37A,RPL39,RPS3A,RPS5,RPS6,RPS8,RPS10,RPS11,RPS13,RPS15A,RPS17,RPS19,RPS21,RPS23,RPS25,RPS28,RPS29,RPL10A,RPL23,RPL14,RPL13A,RPL4,RPL7A,RPL9,RPL11,RPL17,RPL18,RPL18A
GO: Biological Process	GO:1901566	organonitrogen compound biosynthetic process		7.583e-16	3.306e-12	1.002e-13	8.972e-13	71	1444	RPL23A,RPL24,RPL30,RPL27A,RPL28,RPL29,RPL31,RPL32,RPL37,RPL37A,RPL39,SPR,ACHE,RPS3A,RPS5,RPS6,RPS8,RPS10,RPS11,EIF3E,RPS13,RPS15A,RPS17,RPS19,RPS21,RPS23,UPF3B,RPS25,RPS28,B3GNT3,RPS29,PTBP1,ADCY5,BHMT,RPL10A,TYMS,RPL23,RACK1,MGST1,RXFP2,TSPO,ALAS2,RPL22L1,PRKAG2,BBOX1,TICRR,NPPB,DRD2,SLC25A6,PIWIL2,RPL14,RGS2,EEF1G,IGF2BP3,IGFBP5,MRPL14,CELF1,VCAN,GADL1,PRKCD,EIF3H,RPL13A,AJUBA,RPL4,RPL7A,RSL24D…
GO: Biological Process	GO:0034660	ncRNA metabolic process		8.743e-15	3.811e-11	1.121e-12	1.004e-11	41	563	RPL23A,RPL24,RPL30,RPL27A,RPL28,RPL29,RPL31,RPL32,RPL37,RPL37A,RPL39,RPS3A,RPS5,RPS6,RPS8,RPS10,RPS11,RPS13,RPS15A,RPS17,RPS19,RPS21,RPS23,RPS25,RPS28,RPS29,RPL10A,RPL23,HENMT1,MOV10L1,POU2F2,PIWIL2,RPL14,RPL13A,RPL4,RPL7A,RPL9,RPL11,RPL17,RPL18,RPL18A
GO: Biological Process	GO:0072594	establishment of protein localization to organelle		4.598e-14	2.004e-10	5.726e-12	5.129e-11	44	676	RPL23A,RPL24,RPL30,RPL27A,RPL28,RPL29,RPL31,RPL32,RPL37,RPL37A,RPL39,RPS3A,RPS5,RPS6,RPS8,RPS10,RPS11,RPS13,SREBF1,RPS15A,RPS17,RPS19,RPS21,RPS23,RPS25,RPS28,RPS29,RPL10A,RPL23,TSPO,TOMM7,SLC25A6,RPL14,APOD,SIX3,PRKCD,RPL13A,RPL4,RPL7A,RPL9,RPL11,RPL17,RPL18,RPL18A
GO: Biological Process	GO:0016071	mRNA metabolic process		1.095e-13	4.774e-10	1.326e-11	1.188e-10	43	664	RPL23A,RPL24,RPL30,RPL27A,RPL28,RPL29,RPL31,RPL32,RPL37,RPL37A,RPL39,RPS3A,RPS5,RPS6,RPS8,RPS10,RPS11,EIF3E,RPS13,RPS15A,RPS17,RPS19,RPS21,RPS23,UPF3B,RPS25,RPS28,RPS29,PTBP1,RPL10A,RPL23,RPL14,CELF1,RPL13A,CMTR2,RPL4,SNRPG,RPL7A,RPL9,RPL11,RPL17,RPL18,RPL18A
GO: Biological Process	GO:0006605	protein targeting		1.13e-13	4.925e-10	1.331e-11	1.192e-10	45	723	RPL23A,RPL24,RPL30,RPL27A,RPL28,RPL29,RPL31,RPL32,RPL37,RPL37A,RPL39,RPS3A,RPS5,RPS6,RPS8,RPS10,RPS11,RPS13,SREBF1,RPS15A,RPS17,RPS19,RPS21,RPS23,RPS25,RPS28,RPS29,RPL10A,RPL23,TSPO,TOMM7,SLC25A6,RPL14,APOD,SIX3,RTP5,PRKCD,RPL13A,RPL4,RPL7A,RPL9,RPL11,RPL17,RPL18,RPL18A
GO: Biological Process	GO:0061024	membrane organization		2.673e-13	1.165e-09	3.066e-11	2.746e-10	56	1091	RPL23A,RPL24,RPL30,RPL27A,RPL28,RPL29,RPL31,RPL32,RPL37,RPL37A,RPL39,RPS3A,RPS5,RPS6,CTSC,RPS8,RPS10,RPS11,RPS13,RPS15A,RPS17,RPS19,RPS21,RPS23,RFTN2,RPS25,RPS28,RPS29,ITGB2,CHRNB1,RPL10A,RPL23,RACK1,FCGR1A,RAB13,TOMM7,SYT6,RPL14,SYT2,TGFA,RHOG,AAAS,RAB34,RTP5,PRKCD,RPL13A,KIF13A,RPL4,CTSZ,RPL7A,RPL9,RPL11,MTSS1L,RPL17,RPL18,RPL18A
GO: Biological Process	GO:0016032	viral process		6.202e-13	2.704e-09	6.932e-11	6.21e-10	45	759	RPL23A,RPL24,RPL30,RPL27A,RPL28,RPL29,RPL31,RPL32,RPL37,RPL37A,RPL39,RPS3A,RPS5,RPS6,RPS8,RPS10,RPS11,RPS13,RPS15A,RPS17,RPS19,RPS21,RPS23,RPS25,RPS28,RPS29,PTBP1,RPL10A,TYMS,RPL23,RACK1,SLC25A6,NELFA,OAS3,RPL14,AAAS,GYPA,RPL13A,RPL4,RPL7A,RPL9,RPL11,RPL17,RPL18,RPL18A
GO: Biological Process	GO:0044764	multi-organism cellular process		1.167e-12	5.089e-09	1.272e-10	1.139e-09	45	773	RPL23A,RPL24,RPL30,RPL27A,RPL28,RPL29,RPL31,RPL32,RPL37,RPL37A,RPL39,RPS3A,RPS5,RPS6,RPS8,RPS10,RPS11,RPS13,RPS15A,RPS17,RPS19,RPS21,RPS23,RPS25,RPS28,RPS29,PTBP1,RPL10A,TYMS,RPL23,RACK1,SLC25A6,NELFA,OAS3,RPL14,AAAS,GYPA,RPL13A,RPL4,RPL7A,RPL9,RPL11,RPL17,RPL18,RPL18A
GO: Biological Process	GO:0033365	protein localization to organelle		2.619e-12	1.141e-08	2.784e-10	2.494e-09	49	919	RPL23A,RPL24,RPL30,RPL27A,RPL28,RPL29,RPL31,RPL32,RPL37,RPL37A,RPL39,RPS3A,RPS5,RPS6,RPS8,RPS10,RPS11,RPS13,SREBF1,RPS15A,RPS17,RPS19,RPS21,RPS23,RPS25,RPS28,RPS29,RPL10A,RPL23,TSPO,DCLK2,KNL1,TOMM7,MCPH1,SLC25A6,RPL14,APOD,SIX3,PRKCD,CROCC,RPL13A,RPL4,STAG3,RPL7A,RPL9,RPL11,RPL17,RPL18,RPL18A
GO: Biological Process	GO:0044419	interspecies interaction between organisms		5.301e-12	2.311e-08	5.374e-10	4.813e-09	45	808	RPL23A,RPL24,RPL30,RPL27A,RPL28,RPL29,RPL31,RPL32,RPL37,RPL37A,RPL39,RPS3A,RPS5,RPS6,RPS8,RPS10,RPS11,RPS13,RPS15A,RPS17,RPS19,RPS21,RPS23,RPS25,RPS28,RPS29,PTBP1,RPL10A,TYMS,RPL23,RACK1,SLC25A6,NELFA,OAS3,RPL14,AAAS,GYPA,RPL13A,RPL4,RPL7A,RPL9,RPL11,RPL17,RPL18,RPL18A
GO: Biological Process	GO:0044403	symbiont process		5.301e-12	2.311e-08	5.374e-10	4.813e-09	45	808	RPL23A,RPL24,RPL30,RPL27A,RPL28,RPL29,RPL31,RPL32,RPL37,RPL37A,RPL39,RPS3A,RPS5,RPS6,RPS8,RPS10,RPS11,RPS13,RPS15A,RPS17,RPS19,RPS21,RPS23,RPS25,RPS28,RPS29,PTBP1,RPL10A,TYMS,RPL23,RACK1,SLC25A6,NELFA,OAS3,RPL14,AAAS,GYPA,RPL13A,RPL4,RPL7A,RPL9,RPL11,RPL17,RPL18,RPL18A
GO: Biological Process	GO:0006886	intracellular protein transport		1.71e-11	7.455e-08	1.694e-09	1.518e-08	53	1105	RPL23A,RPL24,RPL30,RPL27A,RPL28,RPL29,RPL31,RPL32,RPL37,RPL37A,RPL39,RPS3A,RPS5,RPS6,RPS8,RPS10,RPS11,RPS13,SREBF1,RPS15A,RPS17,RPS19,RPS21,RPS23,RFTN2,RPS25,RPS28,RPS29,RPL10A,RPL23,RACK1,TSPO,UNC93B1,RAB13,CCHCR1,TOMM7,SLC25A6,RPL14,APOD,LCP1,SIX3,RAB34,RTP5,PRKCD,RPL13A,KIF13A,RPL4,RPL7A,RPL9,RPL11,RPL17,RPL18,RPL18A
GO: Biological Process	GO:0044265	cellular macromolecule catabolic process		2.342e-11	1.021e-07	2.269e-09	2.032e-08	49	977	RPL23A,RPL24,RPL30,RPL27A,RPL28,RPL29,RPL31,RPL32,RPL37,RPL37A,RPL39,RPS3A,RPS5,RPS6,CTSC,RPS8,RPS10,RPS11,EIF3E,RPS13,RPS15A,RPS17,RPS19,RPS21,RPS23,UPF3B,RPS25,RPS28,RPS29,PTBP1,FBXO2,RPL10A,RPL23,UBA7,RACK1,CPVL,RHBDF1,RPL14,ADAMTS7,UHRF1,RPL13A,RPL4,CTSZ,RPL7A,RPL9,RPL11,RPL17,RPL18,RPL18A
GO: Biological Process	GO:0006396	RNA processing		2.975e-10	1.297e-06	2.819e-08	2.525e-07	45	913	RPL23A,RPL24,RPL30,RPL27A,RPL28,RPL29,RPL31,RPL32,RPL37,RPL37A,RPL39,RPS3A,RPS5,RPS6,RPS8,RPS10,RPS11,RPS13,RPS15A,RPS17,RPS19,RPS21,RPS23,UPF3B,RPS25,RPS28,RPS29,PTBP1,RPL10A,RPL23,ADAD2,CLK1,PIWIL2,RPL14,CELF1,RPL13A,CMTR2,RPL4,SNRPG,RPL7A,RPL9,RPL11,RPL17,RPL18,RPL18A
GO: Biological Process	GO:0044248	cellular catabolic process		4.945e-10	2.156e-06	4.586e-08	4.108e-07	69	1828	RPL23A,RPL24,RPL30,DDAH2,RPL27A,RPL28,RPL29,RPL31,RPL32,RPL37,RPL37A,RPL39,ACHE,RPS3A,RPS5,RPS6,CTSC,CYP24A1,RPS8,RPS10,RPS11,EIF3E,RPS13,SREBF1,RPS15A,RPS17,RPS19,RPS21,RPS23,UPF3B,RPS25,RPS28,RPS29,PTBP1,PDE10A,FBXO2,BHMT,IDNK,RPL10A,RPL23,DUOX1,UBA7,RACK1,TSPO,PLCG2,PRKAG2,CPVL,FOXO1,RHBDF1,DUOX2,ADAMTS13,RPL14,CRABP1,TIMP1,ADAMTS7,VCAN,LPL,UHRF1,PRKCD,HBA1,RPL13A,RPL4,CTSZ,RPL7A,RPL9,RPL11,RP…
GO: Biological Process	GO:0009057	macromolecule catabolic process		1.991e-09	8.68e-06	1.808e-07	1.62e-06	52	1223	RPL23A,RPL24,RPL30,RPL27A,RPL28,RPL29,RPL31,RPL32,RPL37,RPL37A,RPL39,RPS3A,RPS5,RPS6,CTSC,RPS8,RPS10,RPS11,EIF3E,RPS13,RPS15A,RPS17,RPS19,RPS21,RPS23,UPF3B,RPS25,RPS28,RPS29,PTBP1,FBXO2,RPL10A,RPL23,UBA7,RACK1,CPVL,FOXO1,RHBDF1,RPL14,TIMP1,ADAMTS7,VCAN,UHRF1,RPL13A,RPL4,CTSZ,RPL7A,RPL9,RPL11,RPL17,RPL18,RPL18A
GO: Biological Process	GO:0015031	protein transport		7.112e-09	3.1e-05	6.327e-07	5.667e-06	69	1948	RPL23A,RPL24,RPL30,RPL27A,RPL28,RPL29,RPL31,RPL32,RPL37,RPL37A,RPL39,ACHE,RPS3A,RPS5,RPS6,RPS8,RPS10,RPS11,RPS13,SREBF1,RPS15A,RPS17,RPS19,RPS21,RPS23,RFTN2,ISL1,RPS25,RPS28,RPS29,PTBP1,ADCY5,RPL10A,RPL23,YIF1A,SLC8B1,RACK1,TSPO,UNC93B1,NNAT,RAB13,CCHCR1,TOMM7,DRD2,RHBDF1,SLC25A6,ANXA5,VTCN1,POU2F2,RPL14,APOD,LCP1,SIX3,AAAS,RAB34,DUOXA1,CD14,RTP5,LPL,PRKCD,RPL13A,KIF13A,RPL4,RPL7A,RPL9,RPL11,RPL1…
GO: Biological Process	GO:0034613	cellular protein localization		7.941e-09	3.462e-05	6.923e-07	6.201e-06	62	1666	RPL23A,RPL24,RPL30,RPL27A,RPL28,RPL29,RPL31,RPL32,RPL37,RPL37A,RPL39,RPS3A,RPS5,RPS6,RPS8,RPS10,RPS11,RPS13,SREBF1,RPS15A,RPS17,RPS19,RPS21,RPS23,RFTN2,RPS25,RPS28,RPS29,ITGB2,RPL10A,RPL23,RACK1,TSPO,DCLK2,UNC93B1,RAB13,KNL1,CCHCR1,TOMM7,MCPH1,SLC25A6,RPL14,CORO1B,APOD,LCP1,SIX3,RHOG,RAB34,RTP5,PRKCD,CROCC,RPL13A,AJUBA,KIF13A,RPL4,STAG3,RPL7A,RPL9,RPL11,RPL17,RPL18,RPL18A
GO: Biological Process	GO:0070727	cellular macromolecule localization		9.955e-09	4.34e-05	8.509e-07	7.622e-06	62	1676	RPL23A,RPL24,RPL30,RPL27A,RPL28,RPL29,RPL31,RPL32,RPL37,RPL37A,RPL39,RPS3A,RPS5,RPS6,RPS8,RPS10,RPS11,RPS13,SREBF1,RPS15A,RPS17,RPS19,RPS21,RPS23,RFTN2,RPS25,RPS28,RPS29,ITGB2,RPL10A,RPL23,RACK1,TSPO,DCLK2,UNC93B1,RAB13,KNL1,CCHCR1,TOMM7,MCPH1,SLC25A6,RPL14,CORO1B,APOD,LCP1,SIX3,RHOG,RAB34,RTP5,PRKCD,CROCC,RPL13A,AJUBA,KIF13A,RPL4,STAG3,RPL7A,RPL9,RPL11,RPL17,RPL18,RPL18A
GO: Biological Process	GO:1901575	organic substance catabolic process		9.831e-08	0.0004285	8.241e-06	7.382e-05	65	1910	RPL23A,RPL24,RPL30,DDAH2,RPL27A,RPL28,RPL29,RPL31,RPL32,RPL37,RPL37A,RPL39,ACHE,RPS3A,RPS5,RPS6,CTSC,CYP24A1,RPS8,RPS10,RPS11,EIF3E,RPS13,RPS15A,RPS17,RPS19,RPS21,RPS23,UPF3B,RPS25,RPS28,RPS29,PTBP1,PDE10A,FBXO2,BHMT,IDNK,RPL10A,RPL23,UBA7,RACK1,SYNJ2,PLCG2,PRKAG2,CPVL,FOXO1,RHBDF1,ADAMTS13,RPL14,CRABP1,TIMP1,ADAMTS7,VCAN,LPL,UHRF1,PRKCD,RPL13A,RPL4,CTSZ,RPL7A,RPL9,RPL11,RPL17,RPL18,RPL18A
GO: Biological Process	GO:0042255	ribosome assembly		5.791e-07	0.002525	4.763e-05	0.0004267	9	57	RPL23A,RPL24,RPS5,RPS10,RPS17,RPS19,RPS25,RSL24D1,RPL11
GO: Biological Process	GO:0042274	ribosomal small subunit biogenesis		1.821e-06	0.007937	0.000147	0.001317	9	65	RPS5,RPS6,RPS8,RPS10,RPS17,RPS19,RPS21,RPS25,RPS28
GO: Biological Process	GO:0022618	ribonucleoprotein complex assembly		3.986e-06	0.01738	0.0003159	0.00283	15	208	RPL23A,RPL24,RPS5,RPS10,EIF3E,RPS17,RPS19,RPS25,TICRR,CELF1,EIF3H,RPL13A,SNRPG,RSL24D1,RPL11
GO: Biological Process	GO:0071826	ribonucleoprotein complex subunit organization		7.063e-06	0.03079	0.0005498	0.004924	15	218	RPL23A,RPL24,RPS5,RPS10,EIF3E,RPS17,RPS19,RPS25,TICRR,CELF1,EIF3H,RPL13A,SNRPG,RSL24D1,RPL11
GO: Biological Process	GO:0000028	ribosomal small subunit assembly		1.962e-05	0.08552	0.0015	0.01344	5	20	RPS5,RPS10,RPS17,RPS19,RPS25
GO: Biological Process	GO:0048678	response to axon injury		6.405e-05	0.2792	0.004814	0.04312	8	78	SPP1,ISL1,RGMA,KCNK2,TSPO,DRD2,NTS,APOD
GO: Biological Process	GO:0042273	ribosomal large subunit biogenesis		7.24e-05	0.3156	0.005349	0.04791	7	59	RPL23A,RPL24,RPL10A,RPL14,RPL7A,RSL24D1,RPL11
GO: Biological Process	GO:0051674	localization of cell		0.0001617	0.7049	0.01156	0.1035	44	1428	PLVAP,SPP1,ADGRG1,RPS19,ISL1,ADGRE2,ITGB2,NRP2,STC1,TEKT2,KISS1R,RACK1,ANLN,PTPRZ1,BTG1,TSPO,C3AR1,MMP14,RAB13,PLXNB1,SELE,SEMA3F,ZNF703,DDR1,DRD2,RHBDF1,ANXA5,CORO1B,APOD,LCP1,SIX3,SLC7A7,NSUN7,RHOG,CSF1,IGFBP5,TIMP1,VCAN,DNAH17,PRKCD,RPL13A,AJUBA,EPCAM,SPATA13
GO: Biological Process	GO:0048870	cell motility		0.0001617	0.7049	0.01156	0.1035	44	1428	PLVAP,SPP1,ADGRG1,RPS19,ISL1,ADGRE2,ITGB2,NRP2,STC1,TEKT2,KISS1R,RACK1,ANLN,PTPRZ1,BTG1,TSPO,C3AR1,MMP14,RAB13,PLXNB1,SELE,SEMA3F,ZNF703,DDR1,DRD2,RHBDF1,ANXA5,CORO1B,APOD,LCP1,SIX3,SLC7A7,NSUN7,RHOG,CSF1,IGFBP5,TIMP1,VCAN,DNAH17,PRKCD,RPL13A,AJUBA,EPCAM,SPATA13
GO: Biological Process	GO:0021879	forebrain neuron differentiation		0.0001799	0.7844	0.01265	0.1133	7	68	SALL3,INHBA,NRP2,DCLK2,DRD2,POU3F4,BCL11B
GO: Biological Process	GO:0009611	response to wounding		0.0001875	0.8171	0.01297	0.1162	33	967	SPP1,ACHE,RPS19,ISL1,RGMA,FCGR1A,CLIC1,KCNK2,TSPO,C3,C3AR1,PLCG2,ALOX5AP,SELE,DDR1,DRD2,MCPH1,ANXA5,NTS,ADAMTS13,CORO1B,APOD,LCP1,TFPI,RHOG,PLLP,DUOXA1,TIMP1,LPL,PRKCD,AJUBA,HBG1,HBG2
GO: Biological Process	GO:0072593	reactive oxygen species metabolic process		0.0002191	0.955	0.01483	0.1328	14	262	DDAH2,SPR,ITGB2,GADD45A,DUOX1,NOXO1,TSPO,FOXO1,DUOX2,CRYAB,DUOXA1,PRKCD,HBA1,CYBA
GO: Biological Process	GO:0008347	glial cell migration		0.0002245	0.9788	0.01483	0.1328	6	50	ADGRG1,PTPRZ1,TSPO,MMP14,CSF1,VCAN
GO: Biological Process	GO:0042743	hydrogen peroxide metabolic process		0.0002245	0.9788	0.01483	0.1328	6	50	DUOX1,NOXO1,DUOX2,DUOXA1,HBA1,CYBA
GO: Biological Process	GO:0001503	ossification		0.0002825	1	0.01838	0.1646	18	404	PCP4,TOB2,SPP1,ACHE,CYP24A1,RPS11,SMOC1,STC1,RACK1,CLIC1,MMP14,PLXNB1,COL2A1,DUOX2,RUNX1,CSF1,IGFBP5,VCAN
GO: Biological Process	GO:1902463	protein localization to cell leading edge		0.0003091	1	0.01981	0.1775	2	2	RAB13,CORO1B
GO: Biological Process	GO:0021872	forebrain generation of neurons		0.0003905	1	0.02467	0.221	7	77	SALL3,INHBA,NRP2,DCLK2,DRD2,POU3F4,BCL11B
GO: Biological Process	GO:0015669	gas transport		0.0006203	1	0.03808	0.3411	4	23	CA12,HBA1,HBG1,HBG2
GO: Biological Process	GO:0000027	ribosomal large subunit assembly		0.0006203	1	0.03808	0.3411	4	23	RPL23A,RPL24,RSL24D1,RPL11
GO: Biological Process	GO:0016477	cell migration		0.0006567	1	0.03976	0.3561	39	1300	PLVAP,SPP1,ADGRG1,RPS19,ISL1,ADGRE2,ITGB2,NRP2,STC1,KISS1R,RACK1,ANLN,PTPRZ1,BTG1,TSPO,C3AR1,MMP14,RAB13,PLXNB1,SELE,SEMA3F,ZNF703,DDR1,DRD2,RHBDF1,CORO1B,APOD,LCP1,SIX3,SLC7A7,RHOG,CSF1,IGFBP5,TIMP1,VCAN,PRKCD,RPL13A,AJUBA,SPATA13
GO: Biological Process	GO:0097305	response to alcohol		0.0006673	1	0.03984	0.3569	17	398	SPI1,SPP1,INHBA,CYP24A1,STC1,TYMS,SOCS2,GLRA2,TSPO,C3,FOXO1,ZNF703,DRD2,NTS,CRYAB,CD14,CDK2
GO: Biological Process	GO:0008542	visual learning		0.0007292	1	0.04295	0.3848	6	62	MEIS2,PTPRZ1,PPP1R1B,DRD2,NTS,RGS14

## Sheet: TableS7_P76brainup
Table S7. GO analysis of brain-upregulated genes at P76 in the transgenic monkeys using ToppGene suite.
Category	ID	Name	Source	p-value	q-value Bonferroni	q-value FDR B&H	q-value FDR B&Y	Hit Count in Query List	Hit Count in Genome	Hit in Query List
GO: Biological Process	GO:0031175	neuron projection development		2.072e-17	1.229e-13	1.229e-13	1.139e-12	104	953	MAP1B,MATN2,ETV1,GPRIN1,TENM2,ADCY1,MEF2A,MEF2C,AMIGO1,PTK2B,KIDINS220,LRFN5,LRRC7,FGF13,ALCAM,SLC9A6,KLHL1,FMR1,PPP1R9A,ENC1,LINGO2,NLGN1,LRRC4C,INPP5F,APP,SHTN1,BLOC1S2,RUFY3,ARF4,CCDC88A,TENM3,TMEM30A,SNAP25,PLK2,SPOCK1,SPP1,SYT17,SPTAN1,B2M,NCAM1,GDI1,NEFM,NEFL,CDK5R1,STXBP1,SYT1,SYT4,GNAO1,NPY,GPM6A,NRAS,NRCAM,B4GAT1,NR4A2,STMN2,GRB2,ADNP,OMG,NPTXR,BHLHB9,PAFAH1B1,CDH2,TOP2B,NRG1,SERPINF1,CH…
GO: Biological Process	GO:0048666	neuron development		7.359e-15	4.366e-11	2.183e-11	2.023e-10	109	1114	MAP1B,MATN2,ETV1,GPRIN1,TENM2,ADCY1,MEF2A,MEF2C,AMIGO1,PTK2B,KIDINS220,LRFN5,LRRC7,FGF13,ALCAM,SLC9A6,KLHL1,FMR1,PPP1R9A,ENC1,LINGO2,NLGN1,LRRC4C,INPP5F,APP,SHTN1,BLOC1S2,RUFY3,ARF4,CCDC88A,TENM3,TMEM30A,SNAP25,GABRA5,PLK2,SPOCK1,SPP1,SYT17,SPTAN1,B2M,NCAM1,GDI1,NEFM,NEFL,CDK5R1,RND1,STXBP1,SYT1,SYT4,GNAO1,NPY,GPM6A,NRAS,NRCAM,B4GAT1,NR4A2,STMN2,GRB2,ADNP,OMG,KIF3A,NPTXR,BHLHB9,PAFAH1B1,CDH2,TOP2…
GO: Biological Process	GO:0048812	neuron projection morphogenesis		7.912e-13	4.694e-09	1.565e-09	1.45e-08	71	630	MAP1B,MATN2,ETV1,TENM2,ADCY1,MEF2A,AMIGO1,KIDINS220,LRFN5,FGF13,ALCAM,SLC9A6,PPP1R9A,LINGO2,NLGN1,LRRC4C,APP,SHTN1,RUFY3,SPP1,SYT17,SPTAN1,NCAM1,GDI1,NEFL,CDK5R1,STXBP1,SYT1,SYT4,GPM6A,NRAS,NRCAM,B4GAT1,NR4A2,GRB2,ADNP,OMG,BHLHB9,PAFAH1B1,CDH2,TOP2B,NRG1,CHN1,HNRNPK,UBB,NRXN1,HPRT1,AKAP5,XK,YWHAH,KIF20B,CRMP1,PPP3CA,PPP3CB,DNM3,DIXDC1,MAPK1,MAP2K1,PTEN,PTPRA,PLPPR4,KIF5A,DPYSL2,STMN1,ATL1,ROBO1,E…
GO: Biological Process	GO:0010975	regulation of neuron projection development		1.88e-12	1.115e-08	2.788e-09	2.583e-08	60	492	MAP1B,MEF2C,AMIGO1,PTK2B,KIDINS220,LRRC7,FGF13,FMR1,PPP1R9A,ENC1,NLGN1,LRRC4C,INPP5F,SHTN1,RUFY3,CCDC88A,TENM3,TMEM30A,SNAP25,PLK2,SPOCK1,SPP1,SYT17,B2M,GDI1,NEFL,CDK5R1,SYT1,SYT4,NRCAM,STMN2,ADNP,OMG,BHLHB9,PAFAH1B1,CDH2,NRG1,SERPINF1,CHN1,HNRNPK,NEGR1,CNTN1,AKAP5,XK,YWHAH,CRMP1,PPP3CA,DNM3,DIXDC1,MAP2K1,NDRG4,PTEN,DPYSL2,DPYSL3,ROBO1,ELAVL4,ROBO2,CAPRIN1,RPL4,MARCKS
GO: Biological Process	GO:0048699	generation of neurons		2.669e-12	1.583e-08	2.866e-09	2.656e-08	128	1528	CYB5D2,MAP1B,MATN2,ETV1,GPRIN1,TENM2,ADCY1,RTN1,MEF2A,MEF2C,AMIGO1,PTK2B,KIDINS220,LRFN5,LRRC7,FGF13,ALCAM,CX3CL1,SLC9A6,KLHL1,FMR1,PPP1R9A,ENC1,LINGO2,NLGN1,LRRC4C,INPP5F,APP,SHTN1,BLOC1S2,RUFY3,ARF4,ARNTL,CCDC88A,SNW1,TENM3,SMARCA1,NCOA1,TMEM30A,SNAP25,XRCC6,GABRA5,PLK2,SPOCK1,SPP1,SYT17,SPTAN1,B2M,NAP1L2,NCAM1,GDI1,NEFM,NEFL,CDK5R1,RND1,STXBP1,SYT1,SYT4,GNAO1,NNAT,NPY,GPM6A,NRAS,NRCAM,B4GAT1,N…
GO: Biological Process	GO:0030182	neuron differentiation		2.898e-12	1.72e-08	2.866e-09	2.656e-08	120	1398	CYB5D2,MAP1B,MATN2,ETV1,GPRIN1,TENM2,ADCY1,RTN1,MEF2A,MEF2C,AMIGO1,PTK2B,KIDINS220,LRFN5,LRRC7,FGF13,ALCAM,SLC9A6,KLHL1,FMR1,PPP1R9A,ENC1,LINGO2,NLGN1,LRRC4C,INPP5F,APP,SHTN1,BLOC1S2,RUFY3,ARF4,CCDC88A,TENM3,SMARCA1,NCOA1,TMEM30A,SNAP25,GABRA5,PLK2,SPOCK1,SPP1,SYT17,SPTAN1,B2M,NAP1L2,NCAM1,GDI1,NEFM,NEFL,CDK5R1,RND1,STXBP1,SYT1,SYT4,GNAO1,NNAT,NPY,GPM6A,NRAS,NRCAM,B4GAT1,NR4A2,STMN2,GRB2,ADNP,OMG…
GO: Biological Process	GO:0030030	cell projection organization		4.362e-12	2.588e-08	3.697e-09	3.425e-08	121	1423	MAP1B,MATN2,ETV1,GPRIN1,TENM2,ADCY1,MEF2A,MEF2C,AMIGO1,ARL6,PTK2B,TUBB4A,KIDINS220,LRFN5,LRRC7,FGF13,ALCAM,SLC9A6,CUL3,KLHL1,FMR1,PPP1R9A,ENC1,LINGO2,NLGN1,LRRC4C,INPP5F,APP,SHTN1,BLOC1S2,RUFY3,ARF4,CCDC88A,TENM3,CFAP20,TMEM30A,SNAP25,PLK2,NCKAP1,SPOCK1,SPP1,SYT17,SPTAN1,B2M,NCAM1,GDI1,NEFM,NEFL,CDK5R1,STXBP1,SYT1,SYT4,GNAO1,WASF1,NPY,ATMIN,GPM6A,NRAS,NRCAM,TBC1D30,B4GAT1,NR4A2,STMN2,GRB2,ADNP,OM…
GO: Biological Process	GO:0031344	regulation of cell projection organization		5.875e-12	3.486e-08	4.357e-09	4.037e-08	71	657	MAP1B,TENM2,MEF2C,AMIGO1,PTK2B,KIDINS220,LRRC7,FGF13,FMR1,PPP1R9A,ENC1,NLGN1,LRRC4C,INPP5F,SHTN1,RUFY3,CCDC88A,TENM3,TMEM30A,SNAP25,PLK2,NCKAP1,SPOCK1,SPP1,SYT17,B2M,GDI1,NEFL,CDK5R1,SYT1,SYT4,GPM6A,NRCAM,TBC1D30,STMN2,ADNP,OMG,BHLHB9,PAFAH1B1,CDC42,CDH2,NRG1,ENPP2,SERPINF1,PFN2,CHN1,HNRNPK,NRXN1,NEGR1,CNTN1,VDAC3,AKAP5,XK,YWHAH,CRMP1,PPP3CA,DNM3,DIXDC1,MAP2K1,NDRG4,CCP110,PTEN,DPYSL2,DPYSL3,RDX,…
GO: Biological Process	GO:0051130	positive regulation of cellular component organization		1.102e-11	6.538e-08	7.265e-09	6.731e-08	110	1263	MAP1B,TENM2,AMIGO1,PTK2B,KIDINS220,FCGR1A,LRRC7,ELMOD1,CUL3,FMR1,DPP10,PPP1R9A,ENC1,LINGO2,NLGN1,SHTN1,RUFY3,SNW1,TENM3,CCT8,TMEM30A,MGEA5,DHX36,WBP11,SPIRE2,CAND1,ATRX,NCKAP1,SYT17,B2M,NAP1L2,MOAP1,RTF1,NEFL,CDK5R1,PLCB1,SYT1,SYT4,TAC1,YWHAQ,WASF1,GPM6A,DSTN,STMN2,GRB2,ADNP,TERF1,FAF1,KIF3A,CCT6A,GTF2H1,GTF2H3,ATAD1,PEBP1,BHLHB9,PAFAH1B1,RNF20,CDC42,CDH2,NRG1,CENPE,ENPP2,SERPINF1,TSG101,PFN2,HNR…
GO: Biological Process	GO:0048667	cell morphogenesis involved in neuron differentiation		2.098e-11	1.245e-07	1.245e-08	1.153e-07	65	590	MAP1B,MATN2,ETV1,TENM2,ADCY1,MEF2A,MEF2C,AMIGO1,KIDINS220,LRFN5,FGF13,ALCAM,SLC9A6,PPP1R9A,LINGO2,NLGN1,LRRC4C,APP,SHTN1,RUFY3,SPP1,SPTAN1,NCAM1,GDI1,NEFL,CDK5R1,STXBP1,NRAS,NRCAM,B4GAT1,NR4A2,GRB2,ADNP,OMG,BHLHB9,PAFAH1B1,CDH2,TOP2B,NRG1,CHN1,NRXN1,HPRT1,AKAP5,XK,YWHAH,CRMP1,PPP3CA,PPP3CB,DNM3,DIXDC1,MAPK1,MAP2K1,PTEN,PTPRA,PLPPR4,KIF5A,DPYSL2,STMN1,ATL1,ROBO1,ELAVL4,ROBO2,CAPRIN1,RPL4,MARCKS
GO: Biological Process	GO:0022008	neurogenesis		2.362e-11	1.401e-07	1.274e-08	1.18e-07	131	1628	CYB5D2,MAP1B,MATN2,ETV1,GPRIN1,TENM2,ADCY1,RTN1,MEF2A,MEF2C,AMIGO1,S100A8,PTK2B,KIDINS220,NDRG1,LRFN5,LRRC7,FGF13,ALCAM,CX3CL1,SLC9A6,KLHL1,FMR1,PPP1R9A,ENC1,LINGO2,NLGN1,LRRC4C,INPP5F,APP,SHTN1,BLOC1S2,RUFY3,ARF4,ARNTL,CCDC88A,SNW1,TENM3,SMARCA1,NCOA1,TMEM30A,SNAP25,XRCC6,GABRA5,PLK2,SPOCK1,SPP1,SYT17,SPTAN1,B2M,NAP1L2,NCAM1,GDI1,NEFM,NEFL,CDK5R1,RND1,STXBP1,SYT1,SYT4,GNAO1,NNAT,NPY,GPM6A,NRAS,N…
GO: Biological Process	GO:0051648	vesicle localization		7.819e-11	4.639e-07	3.866e-08	3.582e-07	39	267	ARL6,SYT13,CUL3,AMPH,FMR1,DCTN2,SH3GL2,NLGN1,SEC31A,BLOC1S2,NAPB,SNAP25,SYT17,STXBP1,SYT11,AP3M2,SYN1,SYT1,SYT4,TMED10,NSF,PCLO,GRIA1,KIF3A,PAFAH1B1,CDH2,PFN2,KIF3B,NRXN1,MYRIP,SEC22B,MAP2K1,VPS33A,PTEN,TRAPPC6B,DNM1,DYNC1I1,DPYSL2,SYT16
GO: Biological Process	GO:0034622	cellular macromolecular complex assembly		1.196e-10	7.097e-07	5.419e-08	5.021e-07	90	991	EPS15,MAP1B,ADAR,ARL6,PTK2B,FGF13,EIF3M,PPP1R9A,SLU7,NUBPL,PRPF8,BLOC1S2,RBM22,NAPB,NSG1,EIF3D,SNAP25,EIF3F,VAMP4,SPIRE2,CAND1,ATRX,NCKAP1,SPTAN1,RSF1,TSPYL2,NAP1L1,NAP1L2,NAP1L3,SRP54,NCAM1,SRPK2,LSM3,NEFL,STXBP1,CDC123,SF3A3,TMED10,TSPYL4,WASF1,VMA21,STMN2,GRB2,TERF1,GTF2H1,GTF2H3,PSIP1,STRAP,POLR1E,KAT6B,NRG1,UBE2K,CENPE,CETN2,PECAM1,PFN2,MTPN,CIRBP,UBB,ZFYVE9,ISY1-RAB43,CNOT7,UVRAG,EIF4H,BAG4…
GO: Biological Process	GO:0065003	macromolecular complex assembly		1.279e-10	7.587e-07	5.419e-08	5.021e-07	140	1825	EPS15,KCTD13,MAP1B,RRM1,ADAR,ARL6,PTK2B,FGF13,CX3CL1,EIF3M,CUL3,AMFR,PPP1R9A,SLU7,NLGN1,SEC31A,APP,NUBPL,PRPF8,USP16,BLOC1S2,RBM22,NAPB,NSG1,TPX2,CCT8,EIF3D,SNAP25,EIF3F,VAMP4,XRCC6,CAB39,SPIRE2,CAND1,ATRX,NCKAP1,SPTAN1,RSF1,TSPYL2,NAP1L1,NAP1L2,NAP1L3,SRP54,NCAM1,SRPK2,LSM3,NEFL,NELL2,STXBP1,SYT11,CDC123,SF3A3,SYT1,TMED10,TSPYL4,WASF1,VMA21,NSF,CPSF6,CAMK2D,CAMK2G,STMN2,GRB2,GRIA1,TERF1,FAF1,GTF…
GO: Biological Process	GO:0051640	organelle localization		2.181e-10	1.294e-06	8.628e-08	7.994e-07	57	510	MAP1B,MEF2A,ARL6,KIAA1109,STX7,SYT13,CUL3,AMPH,FMR1,DCTN2,SH3GL2,NLGN1,SEC31A,BLOC1S2,NAPB,SNAP25,SPIRE2,SYT17,NEFL,STXBP1,SYT11,AP3M2,SYN1,SYT1,SYT4,TMED10,NSF,PCLO,GRIA1,TERF1,KIF3A,PAFAH1B1,CDC42,CDH2,CENPE,CHGA,PFN2,UBB,KIF3B,NRXN1,UVRAG,MYRIP,SEC22B,CHMP2B,MAP2K1,VPS33A,PTEN,TRAPPC6B,DLG1,DNM1,RAB6A,DYNC1I1,DPYSL2,MCPH1,SYT16,DCTN4,RHOT1
GO: Biological Process	GO:0050767	regulation of neurogenesis		4.748e-10	2.817e-06	1.76e-07	1.631e-06	75	784	CYB5D2,MAP1B,MEF2C,AMIGO1,PTK2B,KIDINS220,LRRC7,FGF13,CX3CL1,FMR1,PPP1R9A,ENC1,NLGN1,LRRC4C,INPP5F,APP,SHTN1,RUFY3,ARNTL,CCDC88A,SNW1,TENM3,NCOA1,TMEM30A,SNAP25,XRCC6,PLK2,SPOCK1,SPP1,SYT17,B2M,NAP1L2,GDI1,NEFL,CDK5R1,SYT1,SYT4,NRCAM,STMN2,ADNP,OMG,BHLHB9,PAFAH1B1,CDH2,MMD,NRG1,ENPP2,SERPINF1,CHN1,HNRNPK,NEGR1,CNTN1,AKAP5,XK,XRCC5,YWHAG,YWHAH,KIF20B,CRMP1,PPP3CA,DNM3,DIXDC1,MAP2K1,NDRG4,PTEN,PTPR…
GO: Biological Process	GO:0045664	regulation of neuron differentiation		6.72e-10	3.987e-06	2.345e-07	2.173e-06	66	655	CYB5D2,MAP1B,MEF2C,AMIGO1,PTK2B,KIDINS220,LRRC7,FGF13,FMR1,PPP1R9A,ENC1,NLGN1,LRRC4C,INPP5F,APP,SHTN1,RUFY3,CCDC88A,TENM3,NCOA1,TMEM30A,SNAP25,PLK2,SPOCK1,SPP1,SYT17,B2M,NAP1L2,GDI1,NEFL,CDK5R1,SYT1,SYT4,NRCAM,STMN2,ADNP,OMG,BHLHB9,PAFAH1B1,CDH2,MMD,NRG1,SERPINF1,CHN1,HNRNPK,NEGR1,CNTN1,AKAP5,XK,YWHAG,YWHAH,CRMP1,PPP3CA,DNM3,DIXDC1,MAP2K1,NDRG4,PTEN,DPYSL2,DPYSL3,ROBO1,ELAVL4,ROBO2,CAPRIN1,RPL4,M…
GO: Biological Process	GO:0016192	vesicle-mediated transport		9.576e-10	5.681e-06	3.156e-07	2.925e-06	119	1514	EPS15,SERPINA3,NCALD,RTN3,RAB6C,FCGR1A,FCGR1B,SCAMP5,OSBPL1A,FAM3C,STX7,SYT13,CUL3,MRC1,AMPH,FMR1,DCTN2,SH3GL2,SH3GL3,APLP1,VTA1,APLP2,COPG2,NBEA,NLGN1,SEC31A,INPP5F,APP,BLOC1S2,ARCN1,CYFIP2,ARF4,ATP6V1H,NAPB,NSG1,SNAP25,C9orf72,VAMP4,VPS29,BRPF3,SPIRE2,SPARC,NCKAP1,SYT17,SPTAN1,B2M,NCAM1,NCL,WASHC2A,RBSN,STXBP1,SYT11,AP3M2,PLCB1,SYN1,SYP,SYT1,SYT4,TMED10,TBC1D30,CALM1,NSF,PCLO,GRB2,GRIA1,OLR1,KI…
GO: Biological Process	GO:0032990	cell part morphogenesis		1.198e-09	7.106e-06	3.74e-07	3.466e-06	83	925	MAP1B,MATN2,ETV1,TENM2,ADCY1,MEF2A,AMIGO1,ARL6,KIDINS220,LRFN5,FGF13,ALCAM,SLC9A6,PPP1R9A,LINGO2,NLGN1,LRRC4C,APP,NUBPL,SHTN1,RUFY3,CFAP20,SPP1,SYT17,SPTAN1,NCAM1,GDI1,NEFL,CDK5R1,STXBP1,SYT1,SYT4,WASF1,ATMIN,GPM6A,NRAS,NRCAM,TBC1D30,B4GAT1,NR4A2,GRB2,ADNP,OMG,KIF3A,BHLHB9,PAFAH1B1,CDH2,TOP2B,NRG1,ENPP2,CHN1,HNRNPK,UBB,NRXN1,HPRT1,ATXN10,VDAC3,AKAP5,XK,YWHAH,KIF20B,CRMP1,PPP3CA,PPP3CB,DNM3,DIXDC1…
GO: Biological Process	GO:0051960	regulation of nervous system development		1.413e-09	8.386e-06	4.193e-07	3.885e-06	80	881	CYB5D2,MAP1B,MEF2C,AMIGO1,PTK2B,KIDINS220,LRRC7,FGF13,CX3CL1,FMR1,PPP1R9A,ENC1,LINGO2,NLGN1,LRRC4C,INPP5F,APP,SHTN1,RUFY3,ARNTL,CCDC88A,SNW1,TENM3,NCOA1,TMEM30A,SNAP25,XRCC6,PLK2,SPOCK1,SPP1,SYT17,B2M,NAP1L2,GDI1,NEFL,CDK5R1,SYT1,SYT4,NRCAM,STMN2,ADNP,OMG,BHLHB9,PAFAH1B1,CDH2,MMD,NRG1,ENPP2,SERPINF1,CHN1,HNRNPK,NRXN1,NEGR1,CNTN1,AKAP5,XK,XRCC5,YWHAG,YWHAH,KIF20B,CRMP1,LRRN3,PPP3CA,PRKACB,DNM3,DIX…
GO: Biological Process	GO:0048858	cell projection morphogenesis		2.061e-09	1.223e-05	5.822e-07	5.394e-06	81	904	MAP1B,MATN2,ETV1,TENM2,ADCY1,MEF2A,AMIGO1,ARL6,KIDINS220,LRFN5,FGF13,ALCAM,SLC9A6,PPP1R9A,LINGO2,NLGN1,LRRC4C,APP,SHTN1,RUFY3,CFAP20,SPP1,SYT17,SPTAN1,NCAM1,GDI1,NEFL,CDK5R1,STXBP1,SYT1,SYT4,WASF1,ATMIN,GPM6A,NRAS,NRCAM,TBC1D30,B4GAT1,NR4A2,GRB2,ADNP,OMG,KIF3A,BHLHB9,PAFAH1B1,CDH2,TOP2B,NRG1,ENPP2,CHN1,HNRNPK,UBB,NRXN1,HPRT1,ATXN10,VDAC3,AKAP5,XK,YWHAH,KIF20B,CRMP1,PPP3CA,PPP3CB,DNM3,DIXDC1,MAPK1…
GO: Biological Process	GO:0007417	central nervous system development		2.315e-09	1.374e-05	6.244e-07	5.786e-06	87	1002	RRM1,ARL6,S100A8,BPTF,BASP1,UCHL5,FGF13,HPCAL4,KLHL1,FMR1,SH3GL2,SH3GL3,APLP1,APLP2,APP,AK8,ARCN1,ARF4,ZNF430,SETD2,TAGLN3,SMARCA1,NCOA1,GABRA5,ATRX,NCKAP1,SPOCK1,NCAM1,NEFL,CDK5R1,GLRA2,PLCB1,NHLH1,SYT1,SYT4,GNAO1,NNAT,YWHAQ,NPY,NOVA1,NRCAM,CALM1,NR4A2,OMG,KIF3A,OXCT1,INA,PAFAH1B1,PAFAH1B2,CDC42,CDH2,TOP2B,NRG1,ENPP2,PFDN1,HNRNPK,MTPN,SERPINI1,NRXN1,UBE3A,HPRT1,NME7,CNTN1,AKAP5,YWHAE,YWHAH,PPP3C…
GO: Biological Process	GO:0051650	establishment of vesicle localization		2.884e-09	1.711e-05	7.439e-07	6.893e-06	35	252	ARL6,SYT13,CUL3,AMPH,FMR1,DCTN2,SH3GL2,NLGN1,SEC31A,BLOC1S2,NAPB,SNAP25,SYT17,STXBP1,SYT11,AP3M2,SYN1,SYT1,SYT4,TMED10,NSF,PCLO,GRIA1,KIF3A,PAFAH1B1,PFN2,KIF3B,MYRIP,SEC22B,MAP2K1,TRAPPC6B,DNM1,DYNC1I1,DPYSL2,SYT16
GO: Biological Process	GO:0031346	positive regulation of cell projection organization		3.086e-09	1.831e-05	7.63e-07	7.069e-06	44	367	MAP1B,TENM2,AMIGO1,PTK2B,KIDINS220,LRRC7,FMR1,PPP1R9A,ENC1,NLGN1,SHTN1,RUFY3,TENM3,TMEM30A,NCKAP1,SYT17,NEFL,SYT1,SYT4,GPM6A,STMN2,ADNP,BHLHB9,PAFAH1B1,CDC42,NRG1,ENPP2,SERPINF1,HNRNPK,NEGR1,CNTN1,AKAP5,DNM3,DIXDC1,MAP2K1,NDRG4,CCP110,DPYSL3,ROBO1,ELAVL4,ROBO2,CAPRIN1,RPL4,MARCKS
GO: Biological Process	GO:0051656	establishment of organelle localization		4.032e-09	2.392e-05	9.568e-07	8.865e-06	49	438	MAP1B,ARL6,SYT13,CUL3,AMPH,FMR1,DCTN2,SH3GL2,NLGN1,SEC31A,BLOC1S2,NAPB,SNAP25,SPIRE2,SYT17,NEFL,STXBP1,SYT11,AP3M2,SYN1,SYT1,SYT4,TMED10,NSF,PCLO,GRIA1,TERF1,KIF3A,PAFAH1B1,CDC42,CENPE,CHGA,PFN2,UBB,KIF3B,MYRIP,SEC22B,CHMP2B,MAP2K1,TRAPPC6B,DLG1,DNM1,RAB6A,DYNC1I1,DPYSL2,MCPH1,SYT16,DCTN4,RHOT1
GO: Biological Process	GO:0000904	cell morphogenesis involved in differentiation		4.4e-09	2.61e-05	9.77e-07	9.053e-06	76	840	MAP1B,MATN2,ETV1,TENM2,ADCY1,MEF2A,MEF2C,AMIGO1,KIDINS220,BASP1,LRFN5,FGF13,ALCAM,SLC9A6,CUL3,PPP1R9A,LINGO2,NLGN1,LRRC4C,APP,SHTN1,RUFY3,SPP1,SPTAN1,NCAM1,GDI1,NEFL,CDK5R1,STXBP1,NRAS,NRCAM,B4GAT1,NR4A2,GRB2,ADNP,OMG,STRAP,BHLHB9,PAFAH1B1,CDC42,CDH2,TOP2B,NRG1,ENPP2,PECAM1,CHN1,NRXN1,HPRT1,AKAP5,XK,YWHAH,CRMP1,PPP2CA,PPP3CA,PPP3CB,PPP3R1,DNM3,DIXDC1,MAPK1,MAPK9,MAP2K1,VPS33A,PTEN,PTPRA,PLPPR4,KI…
GO: Biological Process	GO:0007610	behavior		4.446e-09	2.638e-05	9.77e-07	9.053e-06	65	671	STRBP,ETV1,ADCY1,MEF2C,FGF13,AMFR,AMPH,KLHL1,DEAF1,ANXA7,APLP2,NLGN1,INPP5F,APP,ARCN1,ARF4,CFAP20,NCOA1,SNAP25,GABRA5,GAD1,PLK2,NCAM1,PLCB1,TAC1,GNAO1,NPY,NOVA1,NPY1R,NR4A2,GRIA1,GPR88,ADNP,ATAD1,BHLHB9,PAFAH1B1,RNF180,NRG1,SERPINF1,NRXN1,SLC24A2,NEGR1,HPRT1,VDAC3,HTR2C,CARTPT,PPP3CB,PRKAR2B,PRKCE,MAPK10,ABHD12,NDRG4,PRNP,PTEN,CREBRF,PJA2,SLC17A7,DNM1,OXR1,FOXP2,NIPAL3,ABI2,NETO1,SLC4A10,ELAVL4
GO: Biological Process	GO:0002478	antigen processing and presentation of exogenous peptide antigen		6.207e-09	3.683e-05	1.315e-06	1.219e-05	27	166	FCGR1A,FCGR1B,OSBPL1A,DCTN2,SH3GL2,SEC31A,B2M,KIF3A,CD74,CENPE,AP2M1,KIF3B,PSMF1,CTSV,LGMN,PSMA1,PSMA4,PSMB1,PSMD1,PSMD7,PSMD9,PSMD13,KIF5A,DYNC1I1,KLC1,DCTN4,PSMD14
GO: Biological Process	GO:0060322	head development		7.033e-09	4.173e-05	1.439e-06	1.333e-05	73	802	RRM1,ARL6,BPTF,BASP1,UCHL5,ARID5B,FGF13,KLHL1,APLP1,APLP2,APP,AK8,ARCN1,ARF4,ZNF430,SETD2,SMARCA1,NCOA1,GABRA5,ATRX,NCAM1,NEFL,CDK5R1,PLCB1,SYT1,SYT4,GNAO1,NNAT,YWHAQ,NPY,CALM1,NR4A2,KIF3A,OXCT1,INA,PAFAH1B1,PAFAH1B2,CDC42,CDH2,TOP2B,NRG1,PFDN1,HNRNPK,MTPN,NRXN1,UBE3A,HPRT1,NME7,CNTN1,SCHIP1,AKAP5,YWHAE,YWHAH,PPP3CC,DIXDC1,MAPK1,MAP2K1,NDRG4,PTEN,SLC17A7,DPYSL2,MCPH1,FOXP2,C16orf45,STMN1,ATP6AP2,…
GO: Biological Process	GO:0010976	positive regulation of neuron projection development		7.323e-09	4.345e-05	1.448e-06	1.342e-05	37	286	MAP1B,AMIGO1,PTK2B,KIDINS220,LRRC7,FMR1,PPP1R9A,ENC1,NLGN1,SHTN1,RUFY3,TENM3,TMEM30A,SYT17,NEFL,SYT1,SYT4,STMN2,ADNP,BHLHB9,PAFAH1B1,NRG1,SERPINF1,HNRNPK,NEGR1,CNTN1,AKAP5,DIXDC1,MAP2K1,NDRG4,DPYSL3,ROBO1,ELAVL4,ROBO2,CAPRIN1,RPL4,MARCKS
GO: Biological Process	GO:0007409	axonogenesis		7.801e-09	4.628e-05	1.493e-06	1.383e-05	51	475	MAP1B,MATN2,ETV1,TENM2,ADCY1,AMIGO1,LRFN5,FGF13,ALCAM,SLC9A6,LINGO2,LRRC4C,APP,SHTN1,RUFY3,SPP1,SPTAN1,NCAM1,GDI1,NEFL,CDK5R1,STXBP1,NRAS,NRCAM,B4GAT1,NR4A2,GRB2,ADNP,OMG,PAFAH1B1,CDH2,TOP2B,NRG1,CHN1,NRXN1,XK,CRMP1,PPP3CB,DIXDC1,MAPK1,MAP2K1,PTEN,PTPRA,PLPPR4,KIF5A,DPYSL2,STMN1,ATL1,ROBO1,ROBO2,RPL4
GO: Biological Process	GO:0060341	regulation of cellular localization		8.672e-09	5.145e-05	1.608e-06	1.49e-05	110	1416	MAP1B,MEF2C,PTK2B,SCAMP5,STX7,CX3CL1,ELMOD1,SYT13,FMR1,DPP10,CTDSPL2,SCG5,PPP1R9A,NLGN1,INPP5F,RUFY3,RBM22,SETD2,ARNTL,NAPB,CCT8,TMEM30A,FOXP1,SNAP25,VAMP4,MGEA5,WBP11,SYT17,NCAM1,NCL,GDI1,ERLEC1,NELL2,CDK5R1,BNIP3L,STXBP1,SYT11,PLCB1,SYN1,SYT1,SYT4,TAC1,KCNMB4,NNAT,GNAS,YWHAQ,NPY1R,CALM1,NSF,CAMK2D,PCLO,TERF1,FAF1,KIF3A,KAT7,CCT6A,OXCT1,NUDT4,CDC42,CDH2,NRG1,CENPE,TSG101,CHGA,PFN2,HNRNPK,AP2M1,N…
GO: Biological Process	GO:0050769	positive regulation of neurogenesis		1.045e-08	6.2e-05	1.879e-06	1.741e-05	50	465	CYB5D2,MAP1B,MEF2C,AMIGO1,PTK2B,KIDINS220,LRRC7,CX3CL1,FMR1,PPP1R9A,ENC1,NLGN1,SHTN1,RUFY3,SNW1,TENM3,NCOA1,TMEM30A,XRCC6,SYT17,NAP1L2,NEFL,SYT1,SYT4,NRCAM,STMN2,ADNP,BHLHB9,PAFAH1B1,MMD,NRG1,ENPP2,SERPINF1,HNRNPK,NEGR1,CNTN1,AKAP5,XRCC5,KIF20B,DIXDC1,MAP2K1,NDRG4,PTPRA,DPYSL3,ROBO1,ELAVL4,ROBO2,CAPRIN1,RPL4,MARCKS
GO: Biological Process	GO:0050890	cognition		1.087e-08	6.449e-05	1.897e-06	1.758e-05	38	303	GPR155,ADCY1,MEF2C,FGF13,AMFR,AMPH,DEAF1,APP,ARF4,SNAP25,GABRA5,PLK2,NCAM1,PLCB1,TAC1,GNAS,GRIA1,ADNP,ATAD1,BHLHB9,PAFAH1B1,SERPINF1,NRXN1,SLC24A2,VDAC3,CHMP2B,PPP3CB,PRKAR2B,NDRG4,PRNP,PTEN,PJA2,SLC17A7,FOXP2,TUSC3,ABI2,NETO1,ELAVL4
GO: Biological Process	GO:0099536	synaptic signaling		1.12e-08	6.645e-05	1.899e-06	1.759e-05	65	687	RTN3,MEF2C,PTK2B,LRFN5,CX3CL1,SYT13,AMPH,FMR1,PPP1R9A,NLGN1,NAPB,SNAP25,GABRA5,GAD1,PLK2,SYT17,NCAM1,CDK5R1,STXBP1,SYT11,GLRA2,PLCB1,SYN1,SYN2,SYP,SYT1,SYT4,TAC1,KCNMB4,GNAI1,NPY,NOVA1,PCLO,GRIA1,ADNP,USP14,ATAD1,PEBP1,PAFAH1B1,CDH8,PFN2,CHRM3,HNRNPK,NRXN1,SLC24A2,VDAC3,AKAP5,HTR2C,YWHAG,YWHAH,CARTPT,PPP3CA,PPP3CB,PRKCE,MAPK1,PTEN,SV2B,SLC17A7,DLG1,KIF5A,DNM1,RIC3,SYT16,AKAP9,NETO1
GO: Biological Process	GO:0019884	antigen processing and presentation of exogenous antigen		1.544e-08	9.161e-05	2.474e-06	2.292e-05	27	173	FCGR1A,FCGR1B,OSBPL1A,DCTN2,SH3GL2,SEC31A,B2M,KIF3A,CD74,CENPE,AP2M1,KIF3B,PSMF1,CTSV,LGMN,PSMA1,PSMA4,PSMB1,PSMD1,PSMD7,PSMD9,PSMD13,KIF5A,DYNC1I1,KLC1,DCTN4,PSMD14
GO: Biological Process	GO:0061564	axon development		1.58e-08	9.376e-05	2.474e-06	2.292e-05	53	514	MAP1B,MATN2,ETV1,TENM2,ADCY1,AMIGO1,LRFN5,FGF13,ALCAM,SLC9A6,LINGO2,LRRC4C,INPP5F,APP,SHTN1,RUFY3,SPP1,SPTAN1,NCAM1,GDI1,NEFM,NEFL,CDK5R1,STXBP1,NRAS,NRCAM,B4GAT1,NR4A2,GRB2,ADNP,OMG,PAFAH1B1,CDH2,TOP2B,NRG1,CHN1,NRXN1,XK,CRMP1,PPP3CB,DIXDC1,MAPK1,MAP2K1,PTEN,PTPRA,PLPPR4,KIF5A,DPYSL2,STMN1,ATL1,ROBO1,ROBO2,RPL4
GO: Biological Process	GO:0007420	brain development		1.584e-08	9.401e-05	2.474e-06	2.292e-05	69	755	RRM1,ARL6,BPTF,BASP1,UCHL5,FGF13,KLHL1,APLP1,APLP2,APP,AK8,ARCN1,ARF4,ZNF430,SETD2,SMARCA1,NCOA1,GABRA5,ATRX,NCAM1,NEFL,CDK5R1,PLCB1,SYT1,SYT4,GNAO1,NNAT,YWHAQ,NPY,CALM1,NR4A2,KIF3A,OXCT1,INA,PAFAH1B1,PAFAH1B2,CDC42,CDH2,TOP2B,NRG1,PFDN1,HNRNPK,MTPN,NRXN1,UBE3A,HPRT1,NME7,CNTN1,AKAP5,YWHAE,YWHAH,PPP3CC,DIXDC1,MAP2K1,NDRG4,PTEN,SLC17A7,DPYSL2,MCPH1,FOXP2,C16orf45,STMN1,SLC4A10,ROBO1,ROBO2,RORB,GNB…
GO: Biological Process	GO:0045666	positive regulation of neuron differentiation		1.916e-08	0.0001137	2.915e-06	2.701e-05	43	376	CYB5D2,MAP1B,MEF2C,AMIGO1,PTK2B,KIDINS220,LRRC7,FMR1,PPP1R9A,ENC1,NLGN1,SHTN1,RUFY3,TENM3,NCOA1,TMEM30A,SYT17,NAP1L2,NEFL,SYT1,SYT4,NRCAM,STMN2,ADNP,BHLHB9,PAFAH1B1,MMD,NRG1,SERPINF1,HNRNPK,NEGR1,CNTN1,AKAP5,DIXDC1,MAP2K1,NDRG4,DPYSL3,ROBO1,ELAVL4,ROBO2,CAPRIN1,RPL4,MARCKS
GO: Biological Process	GO:0098916	anterograde trans-synaptic signaling		3.73e-08	0.0002213	5.269e-06	4.882e-05	63	678	RTN3,MEF2C,PTK2B,LRFN5,CX3CL1,SYT13,AMPH,FMR1,PPP1R9A,NLGN1,NAPB,SNAP25,GABRA5,GAD1,PLK2,SYT17,NCAM1,STXBP1,SYT11,GLRA2,SYN1,SYN2,SYP,SYT1,SYT4,TAC1,KCNMB4,GNAI1,NPY,NOVA1,PCLO,GRIA1,ADNP,USP14,ATAD1,PEBP1,PAFAH1B1,CDH8,PFN2,CHRM3,HNRNPK,NRXN1,SLC24A2,VDAC3,AKAP5,HTR2C,YWHAG,YWHAH,CARTPT,PPP3CA,PPP3CB,PRKCE,MAPK1,PTEN,SV2B,SLC17A7,DLG1,KIF5A,DNM1,RIC3,SYT16,AKAP9,NETO1
GO: Biological Process	GO:0099537	trans-synaptic signaling		3.73e-08	0.0002213	5.269e-06	4.882e-05	63	678	RTN3,MEF2C,PTK2B,LRFN5,CX3CL1,SYT13,AMPH,FMR1,PPP1R9A,NLGN1,NAPB,SNAP25,GABRA5,GAD1,PLK2,SYT17,NCAM1,STXBP1,SYT11,GLRA2,SYN1,SYN2,SYP,SYT1,SYT4,TAC1,KCNMB4,GNAI1,NPY,NOVA1,PCLO,GRIA1,ADNP,USP14,ATAD1,PEBP1,PAFAH1B1,CDH8,PFN2,CHRM3,HNRNPK,NRXN1,SLC24A2,VDAC3,AKAP5,HTR2C,YWHAG,YWHAH,CARTPT,PPP3CA,PPP3CB,PRKCE,MAPK1,PTEN,SV2B,SLC17A7,DLG1,KIF5A,DNM1,RIC3,SYT16,AKAP9,NETO1
GO: Biological Process	GO:0007268	chemical synaptic transmission		3.73e-08	0.0002213	5.269e-06	4.882e-05	63	678	RTN3,MEF2C,PTK2B,LRFN5,CX3CL1,SYT13,AMPH,FMR1,PPP1R9A,NLGN1,NAPB,SNAP25,GABRA5,GAD1,PLK2,SYT17,NCAM1,STXBP1,SYT11,GLRA2,SYN1,SYN2,SYP,SYT1,SYT4,TAC1,KCNMB4,GNAI1,NPY,NOVA1,PCLO,GRIA1,ADNP,USP14,ATAD1,PEBP1,PAFAH1B1,CDH8,PFN2,CHRM3,HNRNPK,NRXN1,SLC24A2,VDAC3,AKAP5,HTR2C,YWHAG,YWHAH,CARTPT,PPP3CA,PPP3CB,PRKCE,MAPK1,PTEN,SV2B,SLC17A7,DLG1,KIF5A,DNM1,RIC3,SYT16,AKAP9,NETO1
GO: Biological Process	GO:0051962	positive regulation of nervous system development		4.686e-08	0.000278	6.466e-06	5.991e-05	53	531	CYB5D2,MAP1B,MEF2C,AMIGO1,PTK2B,KIDINS220,LRRC7,CX3CL1,FMR1,PPP1R9A,ENC1,LINGO2,NLGN1,SHTN1,RUFY3,SNW1,TENM3,NCOA1,TMEM30A,XRCC6,SYT17,NAP1L2,NEFL,SYT1,SYT4,NRCAM,STMN2,ADNP,BHLHB9,PAFAH1B1,MMD,NRG1,ENPP2,SERPINF1,HNRNPK,NRXN1,NEGR1,CNTN1,AKAP5,XRCC5,KIF20B,LRRN3,DIXDC1,MAP2K1,NDRG4,PTPRA,DPYSL3,ROBO1,ELAVL4,ROBO2,CAPRIN1,RPL4,MARCKS
GO: Biological Process	GO:0007049	cell cycle		5.279e-08	0.0003132	7.118e-06	6.596e-05	127	1766	MCM4,MCM6,RRAGB,RRM1,RAB6C,TUBB4A,NDRG1,KLHL13,FHL1,CUL3,RAE1,DCTN2,MSH2,CINP,APP,SMC2,SKP1,USP16,PRPF40A,ARNTL,TPX2,CEP70,CCAR1,CCNB1IP1,TRIM37,THAP5,CAB39,PLK2,ZMYND11,SPIRE2,ATRX,BEX1,TSPYL2,SRPK2,KMT2E,PDCD4,SEPT6,CDK5R1,CDC123,SPIN1,PLCB1,GNAI1,BEX2,MAPRE2,DSTN,NRAS,CALM1,CAMK2D,CAMK2G,AZI2,TERF1,CCNG2,ORC4,GTF2H1,PEBP1,PAFAH1B1,RNF20,CDC42,TOP2B,CDK17,CENPE,CETN2,PFDN1,TSG101,PPP1R15A,CNOT8…
GO: Biological Process	GO:0007611	learning or memory		6.378e-08	0.0003784	8.409e-06	7.792e-05	34	271	ADCY1,MEF2C,FGF13,AMFR,AMPH,DEAF1,APP,ARF4,SNAP25,GABRA5,PLK2,NCAM1,PLCB1,TAC1,GRIA1,ADNP,ATAD1,BHLHB9,PAFAH1B1,SERPINF1,NRXN1,SLC24A2,VDAC3,PPP3CB,PRKAR2B,NDRG4,PRNP,PTEN,PJA2,SLC17A7,FOXP2,ABI2,NETO1,ELAVL4
GO: Biological Process	GO:0048002	antigen processing and presentation of peptide antigen		6.541e-08	0.0003881	8.437e-06	7.817e-05	27	185	FCGR1A,FCGR1B,OSBPL1A,DCTN2,SH3GL2,SEC31A,B2M,KIF3A,CD74,CENPE,AP2M1,KIF3B,PSMF1,CTSV,LGMN,PSMA1,PSMA4,PSMB1,PSMD1,PSMD7,PSMD9,PSMD13,KIF5A,DYNC1I1,KLC1,DCTN4,PSMD14
GO: Biological Process	GO:0034613	cellular protein localization		6.714e-08	0.0003983	8.475e-06	7.853e-05	121	1666	RPL27A,RPS3A,RRAGB,ADAR,ARL6,FGF13,STX7,ELMOD1,DPP10,RAE1,CTDSPL2,DCTN2,SCG5,SLU7,COPG2,NBEA,NLGN1,ARCN1,RUFY3,ARF4,RBM22,ARNTL,NAPB,CCT8,TMEM30A,KCNIP4,ATP1B1,VAMP4,MGEA5,VPS29,WBP11,ATRX,SRP9,SRP54,SSB,GDI1,ERLEC1,MOAP1,EFR3A,CEP68,CDK5R1,BNIP3L,STXBP1,AP3M2,YWHAQ,TMED10,NRAS,TBC1D30,NSF,TERF1,FAF1,KIF3A,KAT7,CCT6A,SCARB2,CD74,CDC42,CDH2,XPOT,NRG1,CENPE,GDAP1,PPP1R15A,TERF2IP,HNRNPK,AP2M1,ZFYVE…
GO: Biological Process	GO:0097479	synaptic vesicle localization		7.749e-08	0.0004598	9.578e-06	8.875e-05	23	141	SYT13,AMPH,FMR1,SH3GL2,NLGN1,BLOC1S2,NAPB,SNAP25,SYT17,STXBP1,SYT11,AP3M2,SYN1,SYT1,SYT4,PCLO,CDH2,PFN2,NRXN1,PTEN,DNM1,DPYSL2,SYT16
GO: Biological Process	GO:0060284	regulation of cell development		9.279e-08	0.0005505	1.106e-05	0.0001025	81	985	CYB5D2,MAP1B,MEF2C,AMIGO1,PTK2B,KIDINS220,LRRC7,FGF13,CX3CL1,FMR1,PPP1R9A,ENC1,NLGN1,LRRC4C,INPP5F,APP,SHTN1,RUFY3,ARNTL,CCDC88A,SNW1,TENM3,NCOA1,TMEM30A,SNAP25,XRCC6,PLK2,SPOCK1,SPP1,SYT17,B2M,NAP1L2,GDI1,NEFL,CDK5R1,SYT1,SYT4,NRCAM,STMN2,ADNP,OMG,STRAP,BHLHB9,PAFAH1B1,CDC42,CDH2,MMD,NRG1,ENPP2,SERPINF1,CHN1,HNRNPK,NEGR1,CNTN1,AKAP5,XK,XRCC5,YWHAG,YWHAH,KIF20B,CRMP1,PPP2CA,PPP2R1A,PPP3CA,DNM3,DI…
GO: Biological Process	GO:0070727	cellular macromolecule localization		9.324e-08	0.0005532	1.106e-05	0.0001025	121	1676	RPL27A,RPS3A,RRAGB,ADAR,ARL6,FGF13,STX7,ELMOD1,DPP10,RAE1,CTDSPL2,DCTN2,SCG5,SLU7,COPG2,NBEA,NLGN1,ARCN1,RUFY3,ARF4,RBM22,ARNTL,NAPB,CCT8,TMEM30A,KCNIP4,ATP1B1,VAMP4,MGEA5,VPS29,WBP11,ATRX,SRP9,SRP54,SSB,GDI1,ERLEC1,MOAP1,EFR3A,CEP68,CDK5R1,BNIP3L,STXBP1,AP3M2,YWHAQ,TMED10,NRAS,TBC1D30,NSF,TERF1,FAF1,KIF3A,KAT7,CCT6A,SCARB2,CD74,CDC42,CDH2,XPOT,NRG1,CENPE,GDAP1,PPP1R15A,TERF2IP,HNRNPK,AP2M1,ZFYVE…
GO: Biological Process	GO:0099504	synaptic vesicle cycle		9.511e-08	0.0005643	1.106e-05	0.0001025	21	121	SYT13,AMPH,FMR1,SH3GL2,NLGN1,NAPB,SNAP25,SYT17,STXBP1,SYT11,SYN1,SYT1,SYT4,PCLO,CDH2,PFN2,NRXN1,PTEN,SLC17A7,DNM1,SYT16
GO: Biological Process	GO:0070271	protein complex biogenesis		1.329e-07	0.0007887	1.488e-05	0.0001379	114	1562	EPS15,KCTD13,MAP1B,RRM1,ARL6,PTK2B,FGF13,CX3CL1,CUL3,AMFR,PPP1R9A,NLGN1,SEC31A,APP,NUBPL,USP16,BLOC1S2,NAPB,NSG1,TPX2,CCT8,SNAP25,VAMP4,XRCC6,CAB39,SPIRE2,CAND1,ATRX,NCKAP1,SPTAN1,RSF1,TSPYL2,NAP1L1,NAP1L2,NAP1L3,SRP54,NCAM1,NEFL,NELL2,STXBP1,SYT11,SYT1,TMED10,TSPYL4,WASF1,VMA21,NSF,CPSF6,CAMK2D,CAMK2G,STMN2,GRB2,GRIA1,TERF1,FAF1,GTF2H1,GTF2H3,TLE4,CD74,KCTD2,KAT6B,CDC42,CDH2,NRG1,UBE2K,CENPE,PEC…
GO: Biological Process	GO:0006461	protein complex assembly		1.329e-07	0.0007887	1.488e-05	0.0001379	114	1562	EPS15,KCTD13,MAP1B,RRM1,ARL6,PTK2B,FGF13,CX3CL1,CUL3,AMFR,PPP1R9A,NLGN1,SEC31A,APP,NUBPL,USP16,BLOC1S2,NAPB,NSG1,TPX2,CCT8,SNAP25,VAMP4,XRCC6,CAB39,SPIRE2,CAND1,ATRX,NCKAP1,SPTAN1,RSF1,TSPYL2,NAP1L1,NAP1L2,NAP1L3,SRP54,NCAM1,NEFL,NELL2,STXBP1,SYT11,SYT1,TMED10,TSPYL4,WASF1,VMA21,NSF,CPSF6,CAMK2D,CAMK2G,STMN2,GRB2,GRIA1,TERF1,FAF1,GTF2H1,GTF2H3,TLE4,CD74,KCTD2,KAT6B,CDC42,CDH2,NRG1,UBE2K,CENPE,PEC…
GO: Biological Process	GO:0010608	posttranscriptional regulation of gene expression		1.405e-07	0.0008339	1.544e-05	0.0001431	48	475	ADAR,PTK2B,EIF3M,FMR1,ENC1,APLP1,APP,USP16,PAIP1,PRKRA,CPEB4,EIF3D,EIF3F,SRP9,CDC123,GLE1,PARN,PPP1R15A,CNOT8,MTPN,CIRBP,UBB,CNOT7,PSMF1,EIF4H,IARS,YWHAB,MAPK1,MAP2K1,PSMA1,PSMA4,MATR3,PSMB1,EIF3E,PSMD1,PSMD7,PSMD9,PSMD13,DDX3X,FBXO4,THRAP3,EIF4B,EIF5,ELAVL4,EIF2A,PSMD14,CAPRIN1,SMAD1
GO: Biological Process	GO:0000902	cell morphogenesis		1.501e-07	0.0008905	1.619e-05	0.00015	101	1337	MAP1B,MATN2,ETV1,TENM2,ADCY1,MEF2A,MEF2C,AMIGO1,ARL6,PTK2B,KIDINS220,BASP1,LRFN5,FGF13,ALCAM,SLC9A6,CUL3,ANXA7,PPP1R9A,LINGO2,NLGN1,LRRC4C,APP,SHTN1,PRPF40A,RUFY3,CFAP20,SPARC,SPP1,SYT17,SPTAN1,NCAM1,GDI1,NEFL,CDK5R1,STXBP1,SYT1,SYT4,WASF1,ATMIN,GPM6A,NRAS,NRCAM,TBC1D30,B4GAT1,NR4A2,GRB2,ADNP,OMG,KIF3A,STRAP,BHLHB9,PAFAH1B1,CDC42,CDH2,TOP2B,NRG1,ENPP2,PECAM1,CHN1,HNRNPK,UBB,NRXN1,HPRT1,ATXN10,VDA…
GO: Biological Process	GO:0038093	Fc receptor signaling pathway		1.74e-07	0.001032	1.83e-05	0.0001696	28	206	FCGR1A,FCGR1B,SKP1,CYFIP2,NCKAP1,NRAS,CALM1,GRB2,CDC42,UBB,PIK3R1,HSP90AB1,PSMF1,PPP3CA,PPP3CB,PPP3R1,PRKCE,MAPK1,MAPK9,MAPK10,PSMA1,PSMA4,PSMB1,PSMD1,PSMD7,PSMD9,PSMD13,PSMD14
GO: Biological Process	GO:0033043	regulation of organelle organization		1.758e-07	0.001043	1.83e-05	0.0001696	92	1186	MAP1B,MEF2C,RAB6C,S100A8,PTK2B,FGF13,ELMOD1,CUL3,FMR1,PPP1R9A,MSH2,CCDC88A,SNW1,TPX2,CCT8,TRIM37,DHX36,WBP11,PLK2,SPIRE2,ATRX,NCKAP1,SPTAN1,NAP1L2,MOAP1,RTF1,RBSN,CDK5R1,BNIP3L,STXBP1,PLCB1,SYT1,SYT4,TAC1,YWHAQ,WASF1,DSTN,TBC1D30,CAMK2D,STMN2,GRB2,TERF1,CCT6A,PEBP1,PAFAH1B1,RNF20,CDC42,NRG1,CENPE,PECAM1,TSG101,PFN2,TERF2IP,MTPN,PIK3R1,VDAC3,UBQLN2,UBQLN1,BAG4,SEC22B,XRCC5,YWHAB,YWHAE,YWHAG,YWHAH,…
GO: Biological Process	GO:0051726	regulation of cell cycle		2.438e-07	0.001446	2.494e-05	0.0002311	81	1008	RRAGB,RAB6C,NDRG1,FHL1,CUL3,MSH2,APP,SKP1,USP16,PRPF40A,ARNTL,TPX2,TRIM37,THAP5,CAB39,PLK2,ATRX,TSPYL2,SRPK2,KMT2E,PDCD4,CDK5R1,CDC123,PLCB1,BEX2,NRAS,CALM1,CAMK2D,TERF1,CCNG2,GTF2H1,PEBP1,PAFAH1B1,RNF20,CDC42,TOP2B,CDK17,CENPE,CETN2,TSG101,PPP1R15A,CNOT8,UBB,KIF3B,UBE2E2,ANAPC1,MOV10L1,CNOT7,UVRAG,PSMF1,YWHAH,KIF20B,CHMP2B,PPP2CA,PPP2R1A,PRKAB2,PRKACB,PRKAG1,PRKCE,MAP2K1,PRNP,CCP110,PSMA1,PSMA4,…
GO: Biological Process	GO:0044265	cellular macromolecule catabolic process		2.695e-07	0.001599	2.703e-05	0.0002504	79	977	RPL27A,KCTD13,USP11,RPS3A,PTK2B,UCHL5,SPOP,PCYOX1,CUL3,AMFR,FMR1,ENC1,FBXO11,NT5C3B,COPS3,SKP1,USP16,PAIP1,ARAF,RNF11,ARNTL,MGEA5,PLK2,ERLEC1,LSM3,BNIP3L,TERF1,FAF1,NDFIP1,USP14,RNF20,PARN,RNF180,UBE2K,CENPE,USP25,TSG101,CNOT8,UBB,UBE3A,ANAPC1,UFD1,CNOT7,USP1,VCP,HSP90AB1,PSMF1,UBQLN2,UBQLN1,PPP2CA,PPP2R1A,IGFBP3,CTSV,LGMN,PSMA1,PSMA4,PSMB1,EIF3E,PSMD1,PSMD7,PSMD9,PSMD13,PTEN,DDB1,CSDE1,FBXO4,CCD…
GO: Biological Process	GO:0044087	regulation of cellular component biogenesis		2.733e-07	0.001622	2.703e-05	0.0002504	70	829	MAP1B,TENM2,MEF2C,AMIGO1,PTK2B,FMR1,PPP1R9A,LINGO2,NLGN1,NAPB,TRIM37,PLK2,SPIRE2,CAND1,NCKAP1,SPTAN1,NCAM1,NCL,STXBP1,TAC1,WASF1,GPM6A,TBC1D30,STMN2,GRB2,ADNP,TERF1,FAF1,LDB2,GTF2H1,GTF2H3,BHLHB9,CDC42,CDH2,ENPP2,PECAM1,TSG101,CHGA,PFN2,MTPN,NRXN1,PIK3R1,VCP,VDAC3,UBQLN2,UBQLN1,BAG4,XPA,CHMP2B,GDA,LRRN3,DNM3,PRKCE,MAPK9,CCP110,BCLAF1,PTEN,DDB1,DDX3X,DLG1,DPYSL3,WASHC2C,DNAJB6,RDX,DNM1L,STMN1,STAM…
GO: Biological Process	GO:0022604	regulation of cell morphogenesis		3.073e-07	0.001823	2.989e-05	0.000277	56	609	MAP1B,AMIGO1,PTK2B,FGF13,ANXA7,PPP1R9A,NLGN1,LRRC4C,SHTN1,PRPF40A,RUFY3,SPARC,SPP1,SYT17,GDI1,NEFL,CDK5R1,SYT1,SYT4,NRCAM,TBC1D30,ADNP,OMG,KIF3A,STRAP,BHLHB9,PAFAH1B1,CDC42,CDH2,NRG1,ENPP2,CHN1,HNRNPK,VDAC3,AKAP5,XK,YWHAH,PPP2CA,PPP3CA,DNM3,DIXDC1,MAPK9,MAP2K1,CCP110,QRICH1,PTEN,DLG1,PHIP,DPYSL2,WASHC2C,RDX,ROBO1,ROBO2,CAPRIN1,RPL4,MARCKS
GO: Biological Process	GO:0010769	regulation of cell morphogenesis involved in differentiation		3.617e-07	0.002146	3.461e-05	0.0003207	40	374	MAP1B,AMIGO1,FGF13,PPP1R9A,NLGN1,LRRC4C,SHTN1,RUFY3,SPP1,GDI1,NEFL,CDK5R1,NRCAM,ADNP,OMG,STRAP,BHLHB9,PAFAH1B1,CDC42,CDH2,NRG1,ENPP2,CHN1,AKAP5,XK,YWHAH,PPP2CA,PPP3CA,DNM3,DIXDC1,MAPK9,MAP2K1,PTEN,DPYSL2,WASHC2C,ROBO1,ROBO2,CAPRIN1,RPL4,MARCKS
GO: Biological Process	GO:0032989	cellular component morphogenesis		6.003e-07	0.003562	5.654e-05	0.0005238	104	1430	MAP1B,MATN2,ETV1,ACTC1,TENM2,ADCY1,MEF2A,MEF2C,AMIGO1,ARL6,PTK2B,KIDINS220,BASP1,LRFN5,FGF13,ALCAM,SLC9A6,CUL3,ANXA7,PPP1R9A,LINGO2,NLGN1,LRRC4C,APP,NUBPL,SHTN1,PRPF40A,RUFY3,CFAP20,SPARC,SPP1,SYT17,SPTAN1,NCAM1,GDI1,NEFL,CDK5R1,STXBP1,SYT1,SYT4,WASF1,ATMIN,GPM6A,NRAS,NRCAM,TBC1D30,B4GAT1,NR4A2,GRB2,ADNP,OMG,KIF3A,STRAP,BHLHB9,PAFAH1B1,CDC42,CDH2,TOP2B,NRG1,ENPP2,PECAM1,CHN1,HNRNPK,UBB,NRXN1,HPRT…
GO: Biological Process	GO:0042176	regulation of protein catabolic process		7.682e-07	0.004558	7.122e-05	0.0006599	42	414	PTK2B,UCHL5,CUL3,FMR1,SKP1,ARAF,AZIN1,ARNTL,PLK2,ERLEC1,NSF,TERF1,FAF1,NDFIP1,USP14,RNF180,CDC42,NRG1,UBE2K,CENPE,USP25,UBB,UBE3A,ANAPC1,VCP,HSP90AB1,PSMF1,UBQLN2,UBQLN1,SEC22B,PPP2CA,PSMA1,PSMA4,PSMB1,PSMD1,PSMD7,PSMD9,PSMD13,PTEN,CREBRF,RDX,PSMD14
GO: Biological Process	GO:0061024	membrane organization		8.569e-07	0.005084	7.822e-05	0.0007247	84	1091	EPS15,RPL27A,RPS3A,ARL6,NDRG1,FCGR1A,MIGA1,FGF13,STX7,SYT13,CUL3,DPP10,RAE1,SGCB,ANXA7,VTA1,NLGN1,SEC31A,BLOC1S2,CCDC88A,NAPB,NSG1,TMEM30A,KCNIP4,SNAP25,ATP1B1,VAMP4,MGEA5,SYT17,SRP9,SRP54,GDI1,MOAP1,EFR3A,RBSN,CDK5R1,BNIP3L,STXBP1,SYT11,SYP,SYT1,SYT4,YWHAQ,TMED10,NRCAM,TBC1D30,NSF,GRIA1,PAFAH1B1,CDH2,GDAP1,TSG101,AP2M1,NRXN1,PIK3R1,GCA,NME7,UVRAG,TMEM59,BAG4,SEC22B,YWHAB,YWHAE,YWHAG,YWHAH,CHMP2B…
GO: Biological Process	GO:0060998	regulation of dendritic spine development		8.862e-07	0.005258	7.966e-05	0.0007381	14	65	MEF2C,FMR1,PPP1R9A,NLGN1,PLK2,CDK5R1,BHLHB9,PAFAH1B1,NRG1,HNRNPK,DNM3,PTEN,CAPRIN1,MARCKS
GO: Biological Process	GO:0051049	regulation of transport		1.022e-06	0.006061	9.047e-05	0.0008382	133	1975	MAP1B,MEF2C,AMIGO1,S100A8,PTK2B,FCGR1A,SCAMP5,SCN2A,SCN3A,SCN7A,FHL1,CX3CL1,ELMOD1,SYT13,FMR1,DPP10,RAE1,CTDSPL2,SCG5,PPP1R9A,SH3GL2,NLGN1,INPP5F,RUFY3,AZIN1,RBM22,SETD2,ARNTL,NAPB,GNB5,TMEM30A,KCNIP4,FOXP1,SNAP25,ATP1A1,ATP1B1,VAMP4,MGEA5,CAB39,WBP11,SYT17,B2M,NCAM1,NCL,GDI1,ERLEC1,NELL2,CDK5R1,BNIP3L,STXBP1,SYT11,PLCB1,SYN1,SYT1,SYT4,TAC1,KCNMB4,GNAO1,NNAT,GNAS,YWHAQ,NPY1R,TBC1D30,CALM1,NSF,CAM…
GO: Biological Process	GO:0010720	positive regulation of cell development		1.154e-06	0.006849	0.0001007	0.0009332	52	572	CYB5D2,MAP1B,MEF2C,AMIGO1,PTK2B,KIDINS220,LRRC7,CX3CL1,FMR1,PPP1R9A,ENC1,NLGN1,SHTN1,RUFY3,SNW1,TENM3,NCOA1,TMEM30A,XRCC6,SYT17,NAP1L2,NEFL,SYT1,SYT4,NRCAM,STMN2,ADNP,BHLHB9,PAFAH1B1,CDC42,MMD,NRG1,ENPP2,SERPINF1,HNRNPK,NEGR1,CNTN1,AKAP5,XRCC5,KIF20B,DIXDC1,MAPK9,MAP2K1,NDRG4,PTPRA,DPYSL3,ROBO1,ELAVL4,ROBO2,CAPRIN1,RPL4,MARCKS
GO: Biological Process	GO:0016358	dendrite development		1.18e-06	0.007001	0.0001008	0.0009343	29	239	MAP1B,MATN2,MEF2A,MEF2C,KIDINS220,SLC9A6,KLHL1,FMR1,PPP1R9A,NLGN1,APP,ARF4,PLK2,CDK5R1,BHLHB9,PAFAH1B1,NRG1,HNRNPK,HPRT1,AKAP5,YWHAH,PPP3CA,DNM3,PTEN,ABI2,ROBO1,ELAVL4,CAPRIN1,MARCKS
GO: Biological Process	GO:0050770	regulation of axonogenesis		1.19e-06	0.007058	0.0001008	0.0009343	25	188	MAP1B,AMIGO1,FGF13,LRRC4C,SHTN1,RUFY3,SPP1,GDI1,NEFL,CDK5R1,NRCAM,ADNP,OMG,PAFAH1B1,CDH2,NRG1,CHN1,XK,DIXDC1,MAP2K1,PTEN,DPYSL2,ROBO1,ROBO2,RPL4
GO: Biological Process	GO:1903047	mitotic cell cycle process		1.254e-06	0.007438	0.0001033	0.0009571	74	931	MCM4,MCM6,TUBB4A,KLHL13,FHL1,CUL3,RAE1,DCTN2,MSH2,APP,SMC2,SKP1,USP16,TPX2,CEP70,PLK2,ATRX,PLCB1,MAPRE2,CALM1,CAMK2D,CAMK2G,TERF1,CCNG2,ORC4,PEBP1,PAFAH1B1,CDC42,TOP2B,CENPE,CETN2,CNOT8,UBB,KIF3B,UBE2E2,ANAPC1,CNOT7,PSMF1,BABAM2,YWHAE,YWHAG,YWHAH,KIF20B,CHMP2B,PPP2CA,PPP2R1A,PPP3CA,PRKAR2B,MAP2K1,CEP57,CCP110,PSMA1,PSMA4,PSMB1,PSMD1,PSMD7,PSMD9,PSMD13,PTEN,DDB1,DDX3X,DLG1,DNA2,PHIP,RAD21,MCPH1,RD…
GO: Biological Process	GO:0009057	macromolecule catabolic process		1.261e-06	0.007484	0.0001033	0.0009571	91	1223	RPL27A,KCTD13,USP11,RPS3A,PTK2B,UCHL5,AGL,SPOP,PCYOX1,CUL3,AMFR,FMR1,ENC1,FBXO11,NT5C3B,COPS3,SKP1,USP16,PAIP1,ARAF,RNF11,AZIN1,ARNTL,MGEA5,PLK2,ERLEC1,LSM3,BNIP3L,CALM1,NSF,TERF1,FAF1,NDFIP1,USP14,GYG1,RNF20,PARN,RNF180,CDC42,NRG1,UBE2K,CENPE,USP25,BACE1,TSG101,CNOT8,UBB,UBE3A,ANAPC1,UFD1,CNOT7,USP1,UVRAG,VCP,HSP90AB1,PSMF1,UBQLN2,UBQLN1,SEC22B,PPP2CA,PPP2R1A,IGFBP3,CTSV,LGMN,GPRASP1,PSMA1,PSMA4…
GO: Biological Process	GO:0000278	mitotic cell cycle		1.271e-06	0.007541	0.0001033	0.0009571	79	1016	MCM4,MCM6,RRM1,TUBB4A,KLHL13,FHL1,CUL3,RAE1,DCTN2,MSH2,APP,SMC2,SKP1,USP16,TPX2,CEP70,PLK2,ATRX,CDC123,PLCB1,MAPRE2,CALM1,CAMK2D,CAMK2G,AZI2,TERF1,CCNG2,ORC4,PEBP1,PAFAH1B1,RNF20,CDC42,TOP2B,CENPE,CETN2,CNOT8,UBB,KIF3B,UBE2E2,ANAPC1,CNOT7,PSMF1,BABAM2,YWHAE,YWHAG,YWHAH,KIF20B,CHMP2B,PPP2CA,PPP2R1A,PPP3CA,PRKAR2B,MAP2K1,CEP57,CCP110,PSMA1,PSMA4,PSMB1,PSMD1,PSMD7,PSMD9,PSMD13,PTEN,DDB1,DDX3X,DLG1,D…
GO: Biological Process	GO:0044089	positive regulation of cellular component biogenesis		1.373e-06	0.008146	0.0001101	0.00102	44	453	MAP1B,TENM2,AMIGO1,PTK2B,FMR1,LINGO2,NLGN1,SPIRE2,CAND1,NCKAP1,TAC1,WASF1,GPM6A,GRB2,ADNP,TERF1,FAF1,LDB2,GTF2H1,GTF2H3,BHLHB9,CDC42,CDH2,ENPP2,TSG101,CHGA,PFN2,NRXN1,VCP,BAG4,XPA,GDA,LRRN3,DNM3,PRKCE,MAPK9,CCP110,BCLAF1,DDB1,DLG1,DPYSL3,WASHC2C,LCP1,ABI2
GO: Biological Process	GO:0060996	dendritic spine development		1.426e-06	0.008461	0.0001128	0.001045	16	87	MEF2C,SLC9A6,FMR1,PPP1R9A,NLGN1,ARF4,PLK2,CDK5R1,BHLHB9,PAFAH1B1,NRG1,HNRNPK,DNM3,PTEN,CAPRIN1,MARCKS
GO: Biological Process	GO:0038095	Fc-epsilon receptor signaling pathway		1.497e-06	0.008879	0.0001168	0.001082	21	142	SKP1,NRAS,CALM1,GRB2,UBB,PIK3R1,PSMF1,PPP3CA,PPP3CB,PPP3R1,MAPK1,MAPK9,MAPK10,PSMA1,PSMA4,PSMB1,PSMD1,PSMD7,PSMD9,PSMD13,PSMD14
GO: Biological Process	GO:0006890	retrograde vesicle-mediated transport, Golgi to ER		1.991e-06	0.01181	0.0001505	0.001394	15	79	RAB6C,COPG2,ARCN1,ARF4,TMED10,NSF,KIF3A,CENPE,KIF3B,UVRAG,SEC22B,KIF5A,RAB6A,KLC1,ATP9A
GO: Biological Process	GO:0019882	antigen processing and presentation		1.999e-06	0.01186	0.0001505	0.001394	28	232	FCGR1A,FCGR1B,OSBPL1A,DCTN2,SH3GL2,SEC31A,B2M,KIF3A,CD74,CENPE,AP2M1,KIF3B,PSMF1,CTSV,LGMN,PSMA1,PSMA4,PSMB1,PSMD1,PSMD7,PSMD9,PSMD13,KIF5A,RAB6A,DYNC1I1,KLC1,DCTN4,PSMD14
GO: Biological Process	GO:0048489	synaptic vesicle transport		2.029e-06	0.01204	0.0001505	0.001394	20	133	SYT13,AMPH,FMR1,SH3GL2,NLGN1,BLOC1S2,NAPB,SNAP25,SYT17,STXBP1,SYT11,AP3M2,SYN1,SYT1,SYT4,PCLO,PFN2,DNM1,DPYSL2,SYT16
GO: Biological Process	GO:0097480	establishment of synaptic vesicle localization		2.029e-06	0.01204	0.0001505	0.001394	20	133	SYT13,AMPH,FMR1,SH3GL2,NLGN1,BLOC1S2,NAPB,SNAP25,SYT17,STXBP1,SYT11,AP3M2,SYN1,SYT1,SYT4,PCLO,PFN2,DNM1,DPYSL2,SYT16
GO: Biological Process	GO:0022402	cell cycle process		2.478e-06	0.0147	0.0001815	0.001682	99	1385	MCM4,MCM6,RRAGB,RAB6C,TUBB4A,NDRG1,KLHL13,FHL1,CUL3,RAE1,DCTN2,MSH2,APP,SMC2,SKP1,USP16,PRPF40A,TPX2,CEP70,CCNB1IP1,TRIM37,CAB39,PLK2,SPIRE2,ATRX,KMT2E,SEPT6,CDK5R1,CDC123,SPIN1,PLCB1,MAPRE2,DSTN,CALM1,CAMK2D,CAMK2G,TERF1,CCNG2,ORC4,PEBP1,PAFAH1B1,CDC42,TOP2B,CENPE,CETN2,TSG101,PPP1R15A,CNOT8,UBB,KIF3B,UBE2E2,ANAPC1,MOV10L1,CNOT7,UVRAG,PSMF1,BABAM2,YWHAE,YWHAG,YWHAH,KIF20B,CHMP2B,PPP2CA,PPP2R1A,P…
GO: Biological Process	GO:0006886	intracellular protein transport		2.662e-06	0.01579	0.0001926	0.001784	83	1105	RPL27A,RPS3A,ADAR,ARL6,STX7,ELMOD1,RAE1,CTDSPL2,SCG5,SLU7,COPG2,NBEA,NLGN1,ARCN1,RUFY3,RBM22,ARNTL,NAPB,TMEM30A,ATP1B1,VAMP4,MGEA5,VPS29,WBP11,SRP9,SRP54,GDI1,ERLEC1,CDK5R1,BNIP3L,AP3M2,YWHAQ,TMED10,TBC1D30,NSF,FAF1,KIF3A,SCARB2,CD74,CDC42,XPOT,NRG1,GDAP1,AP2M1,ZFYVE9,PIK3R1,UFD1,NME7,VCP,HSP90AB1,AKAP5,BAG4,MYRIP,YWHAB,YWHAE,YWHAG,YWHAH,KIF20B,PPP2CA,PPP3CA,PPP3CB,PPP3R1,MAPK1,MAPK9,CEP57,TCAF1,…
GO: Biological Process	GO:0051493	regulation of cytoskeleton organization		3.101e-06	0.0184	0.0002217	0.002054	43	452	MAP1B,MEF2C,RAB6C,S100A8,PTK2B,FGF13,PPP1R9A,CCDC88A,TPX2,TRIM37,PLK2,SPIRE2,NCKAP1,SPTAN1,CDK5R1,TAC1,WASF1,DSTN,STMN2,GRB2,TERF1,PAFAH1B1,CDC42,CENPE,PECAM1,PFN2,MTPN,PIK3R1,BAG4,CHMP2B,GDA,PRKCE,DIXDC1,MAPK1,CTSV,STMN4,DLG1,WASHC2C,MCPH1,C16orf45,RDX,STMN1,ABI2
GO: Biological Process	GO:0044772	mitotic cell cycle phase transition		3.145e-06	0.01866	0.0002221	0.002058	48	529	MCM4,MCM6,TUBB4A,FHL1,CUL3,DCTN2,APP,SKP1,TPX2,CEP70,PLK2,PLCB1,CALM1,CAMK2D,CAMK2G,TERF1,ORC4,PAFAH1B1,CENPE,CETN2,CNOT8,UBB,UBE2E2,ANAPC1,CNOT7,PSMF1,YWHAE,YWHAG,PPP2R1A,PPP3CA,PRKAR2B,CEP57,CCP110,PSMA1,PSMA4,PSMB1,PSMD1,PSMD7,PSMD9,PSMD13,PTEN,DDB1,DDX3X,RDX,AKAP9,PSMD14,KAT14,RPL17
GO: Biological Process	GO:1903827	regulation of cellular protein localization		4.243e-06	0.02518	0.0002962	0.002744	52	598	STX7,ELMOD1,DPP10,CTDSPL2,RUFY3,RBM22,CCT8,TMEM30A,VAMP4,WBP11,GDI1,ERLEC1,CDK5R1,BNIP3L,YWHAQ,TERF1,FAF1,KIF3A,KAT7,CCT6A,CDC42,CDH2,NRG1,CENPE,HNRNPK,AP2M1,NRXN1,PIK3R1,HSP90AB1,AKAP5,TMEM59,BAG4,YWHAB,YWHAE,YWHAG,YWHAH,KIF20B,PPP2CA,PPP3CA,PPP3CB,PPP3CC,PPP3R1,DCLK3,TCAF1,ATG13,FBXO4,DLG1,GNL3,SAE1,RDX,LCP1,STX6
GO: Biological Process	GO:0051258	protein polymerization		4.953e-06	0.02938	0.0003417	0.003166	28	243	MAP1B,ARL6,PTK2B,FGF13,PPP1R9A,BLOC1S2,SPIRE2,NCKAP1,SPTAN1,NEFL,WASF1,STMN2,GRB2,TERF1,UBE2K,PECAM1,PFN2,MTPN,BAG4,GDA,PRKCE,DLG1,WASHC2C,RDX,DNM1L,STMN1,AKAP9,ABI2
GO: Biological Process	GO:0072384	organelle transport along microtubule		5.223e-06	0.03099	0.0003562	0.0033	13	65	MAP1B,BLOC1S2,NEFL,AP3M2,KIF3A,PAFAH1B1,CDC42,UBB,KIF3B,MAP2K1,RAB6A,DYNC1I1,RHOT1
GO: Biological Process	GO:0031345	negative regulation of cell projection organization		5.669e-06	0.03363	0.0003815	0.003535	23	179	FGF13,NLGN1,INPP5F,RUFY3,PLK2,SPOCK1,SPP1,B2M,GDI1,CDK5R1,TBC1D30,STMN2,OMG,PAFAH1B1,PFN2,NRXN1,YWHAH,CRMP1,PPP3CA,DNM3,CCP110,PTEN,DPYSL3
GO: Biological Process	GO:0071826	ribonucleoprotein complex subunit organization		5.723e-06	0.03395	0.0003815	0.003535	26	218	ADAR,EIF3M,SLU7,PRPF8,RBM22,EIF3D,EIF3F,SRPK2,LSM3,CDC123,SF3A3,PSIP1,STRAP,CIRBP,ISY1-RAB43,CNOT7,EIF4H,EIF3E,DDX3X,KLC1,EFL1,EIF4B,EIF5,EIF2A,RSL24D1,RPL11
GO: Biological Process	GO:0097120	receptor localization to synapse		5.927e-06	0.03516	0.0003907	0.00362	6	12	STX7,NLGN1,NRXN1,ANKS1B,DLG1,NETO1
GO: Biological Process	GO:0043623	cellular protein complex assembly		6.188e-06	0.03671	0.0004034	0.003738	50	574	EPS15,MAP1B,ARL6,PTK2B,FGF13,PPP1R9A,NUBPL,BLOC1S2,NAPB,NSG1,SNAP25,VAMP4,SPIRE2,CAND1,NCKAP1,SPTAN1,SRP54,NCAM1,NEFL,STXBP1,TMED10,WASF1,VMA21,STMN2,GRB2,TERF1,NRG1,UBE2K,CENPE,PECAM1,PFN2,MTPN,ZFYVE9,UVRAG,EIF4H,BAG4,GDA,PRKCE,PSMD9,PSMD13,DLG1,RIC3,WASHC2C,RDX,DNM1L,STMN1,AKAP9,ABI2,EIF4B,SMAD1
GO: Biological Process	GO:0032508	DNA duplex unwinding		6.309e-06	0.03743	0.0004069	0.00377	14	76	MCM4,MCM6,XRCC6,ATRX,GTF2H1,GTF2H3,TOP2B,CETN2,UBB,XPA,XRCC5,DDB1,DDX3X,DNA2
GO: Biological Process	GO:0032535	regulation of cellular component size		7.451e-06	0.04421	0.0004741	0.004393	37	377	MAP1B,PTK2B,FGF13,ANXA7,PPP1R9A,SHTN1,RUFY3,SPIRE2,NCKAP1,SPP1,SPTAN1,NEFL,CDK5R1,WASF1,DSTN,NRCAM,GRB2,ADNP,OMG,PAFAH1B1,NRG1,PECAM1,PFN2,MTPN,HSP90AB1,BAG4,XK,PRKCE,RB1CC1,PTEN,HP1BP3,DLG1,DPYSL2,WASHC2C,RDX,ABI2,RPL4
GO: Biological Process	GO:0022618	ribonucleoprotein complex assembly		7.511e-06	0.04456	0.0004741	0.004393	25	208	ADAR,EIF3M,SLU7,PRPF8,RBM22,EIF3D,EIF3F,SRPK2,LSM3,CDC123,SF3A3,PSIP1,STRAP,CIRBP,ISY1-RAB43,CNOT7,EIF4H,EIF3E,DDX3X,EFL1,EIF4B,EIF5,EIF2A,RSL24D1,RPL11
GO: Biological Process	GO:0023056	positive regulation of signaling		8.085e-06	0.04797	0.0005049	0.004678	112	1662	EPS15,RRAGB,S100A8,PTK2B,KIDINS220,SPOP,CX3CL1,FMR1,MAP4K3,SH3BGRL,PPP1R9A,NLGN1,INPP5F,ARAF,PRKRA,ARNTL,SNW1,NSG1,SNAP25,MGEA5,PLK2,NCAM1,LMO3,MOAP1,NELL2,SULF1,SPIN1,PLCB1,SYT1,SERINC3,TAC1,NNAT,GNAS,YWHAQ,GNG3,CALM1,NSF,CAMK2D,GRB2,GRIA1,ZDHHC17,FAF1,NDFIP1,RSPO3,OXCT1,PEBP1,PAFAH1B1,CD74,CDC42,CDH2,NRG1,UBE2K,HINT1,PECAM1,CHGA,CHN1,TERF2IP,HNRNPK,UBB,NRXN1,UBE3A,SLC24A2,PIK3R1,NUCKS1,PSMF1,VS…
GO: Biological Process	GO:0030163	protein catabolic process		8.225e-06	0.0488	0.0005053	0.004682	66	844	KCTD13,USP11,PTK2B,UCHL5,SPOP,PCYOX1,CUL3,AMFR,FMR1,ENC1,FBXO11,COPS3,SKP1,USP16,ARAF,RNF11,AZIN1,ARNTL,MGEA5,PLK2,ERLEC1,BNIP3L,NSF,TERF1,FAF1,NDFIP1,USP14,RNF20,RNF180,CDC42,NRG1,UBE2K,CENPE,USP25,BACE1,TSG101,UBB,UBE3A,ANAPC1,UFD1,USP1,VCP,HSP90AB1,PSMF1,UBQLN2,UBQLN1,SEC22B,PPP2CA,CTSV,LGMN,PSMA1,PSMA4,PSMB1,PSMD1,PSMD7,PSMD9,PSMD13,PTEN,DDB1,CREBRF,FBXO4,CCDC47,PCNP,RBBP6,RDX,PSMD14
GO: Biological Process	GO:0009894	regulation of catabolic process		8.341e-06	0.04949	0.0005053	0.004682	62	777	RRAGB,PTK2B,UCHL5,CUL3,FMR1,SKP1,ARAF,AZIN1,ATP6V1H,ARNTL,ATP6V1B2,WBP11,ATP6V1E1,PLK2,ERLEC1,CDK5R1,BNIP3L,NSF,TERF1,FAF1,NDFIP1,USP14,PAFAH1B2,RNF180,CDC42,NRG1,UBE2K,CENPE,USP25,PGAM1,CNOT8,UBB,UBE3A,ANAPC1,CNOT7,UVRAG,VCP,HSP90AB1,PSMF1,RNF152,UBQLN2,UBQLN1,TMEM59,SEC22B,PPP2CA,IGFBP3,PRKAG1,PRKCE,PSMA1,PSMA4,PSMB1,PSMD1,PSMD7,PSMD9,PSMD13,RB1CC1,PTEN,CREBRF,RDX,DNM1L,PSMD14,MTDH
GO: Biological Process	GO:0044257	cellular protein catabolic process		8.346e-06	0.04952	0.0005053	0.004682	57	694	KCTD13,USP11,PTK2B,UCHL5,SPOP,PCYOX1,CUL3,AMFR,FMR1,ENC1,FBXO11,COPS3,SKP1,USP16,ARAF,RNF11,ARNTL,PLK2,ERLEC1,BNIP3L,TERF1,FAF1,NDFIP1,USP14,RNF20,RNF180,UBE2K,CENPE,USP25,TSG101,UBB,UBE3A,ANAPC1,UFD1,USP1,VCP,HSP90AB1,PSMF1,UBQLN2,UBQLN1,CTSV,LGMN,PSMA1,PSMA4,PSMB1,PSMD1,PSMD7,PSMD9,PSMD13,PTEN,DDB1,FBXO4,CCDC47,PCNP,RBBP6,RDX,PSMD14
GO: Biological Process	GO:0051603	proteolysis involved in cellular protein catabolic process		8.646e-06	0.05129	0.0005181	0.004801	55	662	KCTD13,USP11,PTK2B,UCHL5,SPOP,PCYOX1,CUL3,AMFR,FMR1,ENC1,FBXO11,COPS3,SKP1,USP16,ARAF,RNF11,ARNTL,PLK2,ERLEC1,TERF1,FAF1,NDFIP1,USP14,RNF20,RNF180,UBE2K,CENPE,USP25,TSG101,UBB,UBE3A,ANAPC1,UFD1,USP1,VCP,HSP90AB1,PSMF1,UBQLN2,UBQLN1,CTSV,LGMN,PSMA1,PSMA4,PSMB1,PSMD1,PSMD7,PSMD9,PSMD13,PTEN,DDB1,FBXO4,CCDC47,PCNP,RBBP6,PSMD14
GO: Biological Process	GO:0019941	modification-dependent protein catabolic process		9.013e-06	0.05348	0.0005295	0.004906	51	598	KCTD13,USP11,PTK2B,UCHL5,SPOP,PCYOX1,CUL3,AMFR,FBXO11,COPS3,SKP1,USP16,ARAF,RNF11,ARNTL,PLK2,ERLEC1,TERF1,FAF1,NDFIP1,USP14,RNF20,RNF180,UBE2K,CENPE,USP25,TSG101,UBB,UBE3A,ANAPC1,UFD1,USP1,VCP,HSP90AB1,PSMF1,UBQLN2,UBQLN1,PSMA1,PSMA4,PSMB1,PSMD1,PSMD7,PSMD9,PSMD13,PTEN,DDB1,FBXO4,CCDC47,PCNP,RBBP6,PSMD14
GO: Biological Process	GO:0010564	regulation of cell cycle process		9.013e-06	0.05348	0.0005295	0.004906	51	598	RAB6C,NDRG1,FHL1,CUL3,MSH2,APP,SKP1,PRPF40A,TPX2,TRIM37,PLK2,ATRX,CDK5R1,PLCB1,CALM1,CAMK2D,TERF1,PEBP1,CDC42,CENPE,CETN2,CNOT8,UBB,KIF3B,UBE2E2,ANAPC1,CNOT7,UVRAG,PSMF1,YWHAH,KIF20B,CHMP2B,PPP2R1A,PRKCE,CCP110,PSMA1,PSMA4,PSMB1,PSMD1,PSMD7,PSMD9,PSMD13,PTEN,DDB1,DDX3X,FBXO4,PHIP,MCPH1,RDX,PSMD14,RPL17
GO: Biological Process	GO:0016071	mRNA metabolic process		9.433e-06	0.05596	0.0005487	0.005084	55	664	SRRM1,RPL27A,RPS3A,BCAS2,ADAR,RSRC1,FMR1,SLU7,APLP1,NT5C3B,APP,PRPF8,PRPF40A,PAIP1,RBM22,SNW1,FRG1,CCAR1,SNRPA1,SNRPB2,WBP11,SRPK2,SSB,LSM3,SF3A3,PLCB1,HTATSF1,SF3B2,NOVA1,CPSF6,GTF2H1,GTF2H3,PSIP1,STRAP,RNF20,PARN,HNRNPK,CNOT8,RBM27,ISY1-RAB43,CNOT7,BAG4,PPP2CA,PPP2R1A,EIF3E,CSDE1,SLBP,THRAP3,RBM23,EIF4B,ELAVL4,RPL4,RPL9,RPL11,RPL17
GO: Biological Process	GO:0010638	positive regulation of organelle organization		9.805e-06	0.05817	0.0005648	0.005233	52	616	MAP1B,PTK2B,ELMOD1,CUL3,FMR1,SNW1,CCT8,DHX36,WBP11,SPIRE2,ATRX,NCKAP1,NAP1L2,MOAP1,RTF1,PLCB1,SYT1,TAC1,YWHAQ,WASF1,DSTN,STMN2,GRB2,TERF1,CCT6A,PEBP1,RNF20,NRG1,CENPE,TSG101,PFN2,BAG4,YWHAB,YWHAE,YWHAG,YWHAH,GDA,PPP3CC,PPP3R1,PRKCE,MAPK1,MAPK9,CCP110,ATG13,DLG1,PHIP,GNL3,WASHC2C,SAE1,DNM1L,LCP1,ABI2
GO: Biological Process	GO:0032880	regulation of protein localization		1.028e-05	0.06099	0.0005864	0.005433	78	1057	SCAMP5,STX7,CX3CL1,ELMOD1,DPP10,CTDSPL2,NLGN1,RUFY3,RBM22,ARNTL,CCT8,TMEM30A,FOXP1,SNAP25,VAMP4,MGEA5,WBP11,NCKAP1,NCL,GDI1,ERLEC1,CDK5R1,BNIP3L,NNAT,GNAS,YWHAQ,TERF1,FAF1,KIF3A,NDFIP1,KAT7,CCT6A,OXCT1,CDC42,CDH2,MMD,NRG1,CENPE,TSG101,HNRNPK,AP2M1,NRXN1,PIK3R1,HSP90AB1,VSNL1,AKAP5,TMEM59,BAG4,MYRIP,YWHAB,YWHAE,YWHAG,YWHAH,KIF20B,CARTPT,PPP2CA,PPP3CA,PPP3CB,PPP3CC,PPP3R1,DCLK3,PRKCE,PRNP,TCAF1,RSL…
GO: Biological Process	GO:0061001	regulation of dendritic spine morphogenesis		1.044e-05	0.06191	0.0005866	0.005435	9	33	PPP1R9A,NLGN1,CDK5R1,BHLHB9,PAFAH1B1,DNM3,PTEN,CAPRIN1,MARCKS
GO: Biological Process	GO:0006836	neurotransmitter transport		1.05e-05	0.06232	0.0005866	0.005435	25	212	MEF2C,SYT13,FMR1,PPP1R9A,NLGN1,NAPB,SNAP25,GAD1,SYT17,STXBP1,SYT11,SYN1,SYN2,SYT1,SYT4,KCNMB4,PCLO,PFN2,NRXN1,HTR2C,SV2B,SLC17A7,SLC17A6,SLC6A15,SYT16
GO: Biological Process	GO:0033365	protein localization to organelle		1.058e-05	0.06276	0.0005866	0.005435	70	919	RPL27A,RPS3A,ADAR,ARL6,ELMOD1,RAE1,DCTN2,ARF4,RBM22,ARNTL,CCT8,TMEM30A,WBP11,ATRX,SRP9,SRP54,SSB,MOAP1,CEP68,BNIP3L,YWHAQ,NRAS,TERF1,FAF1,KAT7,CCT6A,SCARB2,NRG1,GDAP1,PPP1R15A,TERF2IP,ZFYVE9,PIK3R1,HSP90AB1,AKAP5,BAG4,YWHAB,YWHAE,YWHAG,YWHAH,KIF20B,PPP2CA,PPP3CA,PPP3CB,PPP3CC,PPP3R1,DCLK3,MAPK1,MAPK9,CEP57,ATG13,DDX3X,TOMM70,FBXO4,RAB6A,PHIP,GNL3,RAD21,KPNA3,KPNA4,MCPH1,DNAJB6,SAE1,RDX,DNM1L,TAF3…
GO: Biological Process	GO:1903050	regulation of proteolysis involved in cellular protein catabolic process		1.075e-05	0.06376	0.0005903	0.00547	29	267	PTK2B,UCHL5,CUL3,FMR1,SKP1,ARAF,PLK2,TERF1,USP14,RNF180,UBE2K,CENPE,UBB,UBE3A,ANAPC1,VCP,HSP90AB1,PSMF1,UBQLN2,UBQLN1,PSMA1,PSMA4,PSMB1,PSMD1,PSMD7,PSMD9,PSMD13,PTEN,PSMD14
GO: Biological Process	GO:0031399	regulation of protein modification process		1.093e-05	0.06483	0.0005948	0.005511	121	1841	ADAR,ADCY1,MEF2C,PTK2B,KIDINS220,FGF13,CX3CL1,WDR48,CUL3,FMR1,MAP4K3,PPP1R9A,APLP2,LRRC4C,INPP5F,APP,SKP1,SLC7A14,ARAF,CCDC88A,SNW1,TPX2,MGEA5,CAB39,ZMYND11,TSPYL2,NAP1L2,LMO3,PDCD4,RTF1,CDK5R1,PLCB1,GNAS,GNG3,NRAS,CALM1,CAMK2D,GRB2,ADNP,FAF1,NDFIP1,PWP1,GTF2H1,STRAP,PEBP1,PAFAH1B1,RNF20,CD74,RNF180,CDC42,CDH2,MMD,NRG1,UBE2K,CENPE,ENPP2,PECAM1,TSG101,PPP1R15A,PFN2,TERF2IP,DUSP26,UBB,UBE3A,ANAPC1,…
GO: Biological Process	GO:0044770	cell cycle phase transition		1.145e-05	0.06795	0.0006177	0.005724	48	555	MCM4,MCM6,TUBB4A,FHL1,CUL3,DCTN2,APP,SKP1,TPX2,CEP70,PLK2,PLCB1,CALM1,CAMK2D,CAMK2G,TERF1,ORC4,PAFAH1B1,CENPE,CETN2,CNOT8,UBB,UBE2E2,ANAPC1,CNOT7,PSMF1,YWHAE,YWHAG,PPP2R1A,PPP3CA,PRKAR2B,CEP57,CCP110,PSMA1,PSMA4,PSMB1,PSMD1,PSMD7,PSMD9,PSMD13,PTEN,DDB1,DDX3X,RDX,AKAP9,PSMD14,KAT14,RPL17
GO: Biological Process	GO:0048193	Golgi vesicle transport		1.167e-05	0.06922	0.000623	0.005773	34	340	EPS15,RAB6C,CUL3,DCTN2,COPG2,NBEA,SEC31A,ARCN1,ARF4,VAMP4,VPS29,SPTAN1,RBSN,TMED10,NSF,GRIA1,KIF3A,CENPE,KIF3B,UVRAG,VCP,NRBP1,SCAMP1,SEC22B,CD55,TRAPPC6B,KIF5A,RAB2A,RAB6A,DYNC1I1,KLC1,ATP9A,DCTN4,STX6
GO: Biological Process	GO:0070647	protein modification by small protein conjugation or removal		1.176e-05	0.06978	0.000623	0.005773	76	1026	KCTD13,USP11,PTK2B,UCHL5,KLHL13,SPOP,UBE2E3,WDR48,CUL3,AMFR,KLHL1,RAE1,ENC1,FBXO11,COPS3,KIAA1586,SKP1,USP16,RNF11,UBE2D4,EIF3F,CCNB1IP1,TRIM37,CAND1,WSB2,KLHL4,TRIM2,TDG,NDFIP1,USP14,RNF20,UBE2QL1,RNF180,CDC42,TOP2B,UBE2K,CETN2,MKRN1,USP25,TSG101,HNRNPK,UBB,UBE2E2,UBE3A,ANAPC1,USP1,VCP,HSP90AB1,PSMF1,RNF152,UBQLN1,MARCH7,BABAM2,PRKCE,MAPK9,DCAF8,PSMA1,PSMA4,PSMB1,PSMD1,PSMD7,PSMD9,PSMD13,DCAF16,…
GO: Biological Process	GO:0043254	regulation of protein complex assembly		1.191e-05	0.07063	0.0006251	0.005792	38	400	MAP1B,PTK2B,PPP1R9A,NAPB,SPIRE2,CAND1,NCKAP1,SPTAN1,NCAM1,STXBP1,WASF1,STMN2,GRB2,TERF1,FAF1,GTF2H1,GTF2H3,CDC42,PECAM1,PFN2,MTPN,VCP,BAG4,XPA,CHMP2B,GDA,PRKCE,MAPK9,BCLAF1,DDB1,DDX3X,DLG1,WASHC2C,RDX,DNM1L,STMN1,LCP1,ABI2
GO: Biological Process	GO:0060292	long term synaptic depression		1.221e-05	0.07246	0.0006356	0.005889	8	26	PTK2B,FMR1,PPP1R9A,PLK2,STXBP1,GRIA1,SLC24A2,PTEN
GO: Biological Process	GO:0032386	regulation of intracellular transport		1.274e-05	0.0756	0.0006574	0.006091	55	671	MAP1B,PTK2B,ELMOD1,FMR1,CTDSPL2,NLGN1,INPP5F,RUFY3,RBM22,SETD2,NAPB,TMEM30A,VAMP4,MGEA5,WBP11,GDI1,ERLEC1,CDK5R1,BNIP3L,STXBP1,SYN1,YWHAQ,CALM1,CAMK2D,FAF1,KIF3A,NUDT4,CDC42,NRG1,PFN2,PIK3R1,HSP90AB1,AKAP5,BAG4,YWHAB,YWHAE,YWHAG,YWHAH,KIF20B,PPP2CA,PPP3CA,PPP3CB,PPP3CC,PPP3R1,PRKCE,MAPK1,MAP2K1,NDRG4,TCAF1,ATG13,CREBRF,DNM1,SAE1,RDX,LCP1
GO: Biological Process	GO:0043632	modification-dependent macromolecule catabolic process		1.297e-05	0.07695	0.0006634	0.006146	51	606	KCTD13,USP11,PTK2B,UCHL5,SPOP,PCYOX1,CUL3,AMFR,FBXO11,COPS3,SKP1,USP16,ARAF,RNF11,ARNTL,PLK2,ERLEC1,TERF1,FAF1,NDFIP1,USP14,RNF20,RNF180,UBE2K,CENPE,USP25,TSG101,UBB,UBE3A,ANAPC1,UFD1,USP1,VCP,HSP90AB1,PSMF1,UBQLN2,UBQLN1,PSMA1,PSMA4,PSMB1,PSMD1,PSMD7,PSMD9,PSMD13,PTEN,DDB1,FBXO4,CCDC47,PCNP,RBBP6,PSMD14
GO: Biological Process	GO:0006511	ubiquitin-dependent protein catabolic process		1.308e-05	0.07762	0.0006634	0.006147	50	590	KCTD13,USP11,PTK2B,UCHL5,SPOP,CUL3,AMFR,FBXO11,COPS3,SKP1,USP16,ARAF,RNF11,ARNTL,PLK2,ERLEC1,TERF1,FAF1,NDFIP1,USP14,RNF20,RNF180,UBE2K,CENPE,USP25,TSG101,UBB,UBE3A,ANAPC1,UFD1,USP1,VCP,HSP90AB1,PSMF1,UBQLN2,UBQLN1,PSMA1,PSMA4,PSMB1,PSMD1,PSMD7,PSMD9,PSMD13,PTEN,DDB1,FBXO4,CCDC47,PCNP,RBBP6,PSMD14
GO: Biological Process	GO:0050804	modulation of chemical synaptic transmission		1.337e-05	0.07934	0.0006724	0.00623	35	357	MEF2C,PTK2B,FMR1,PPP1R9A,NLGN1,NAPB,SNAP25,PLK2,NCAM1,STXBP1,SYT11,SYN1,SYP,SYT1,TAC1,KCNMB4,GNAI1,GRIA1,ADNP,ATAD1,PEBP1,PFN2,HNRNPK,NRXN1,SLC24A2,HTR2C,YWHAG,YWHAH,PPP3CA,PPP3CB,PRKCE,MAPK1,PTEN,DNM1,NETO1
GO: Biological Process	GO:0032392	DNA geometric change		1.359e-05	0.08063	0.0006728	0.006234	14	81	MCM4,MCM6,XRCC6,ATRX,GTF2H1,GTF2H3,TOP2B,CETN2,UBB,XPA,XRCC5,DDB1,DDX3X,DNA2
GO: Biological Process	GO:0099643	signal release from synapse		1.372e-05	0.08141	0.0006728	0.006234	21	163	MEF2C,SYT13,FMR1,PPP1R9A,NLGN1,NAPB,SNAP25,GAD1,SYT17,STXBP1,SYT11,SYN1,SYN2,SYT1,SYT4,KCNMB4,PCLO,PFN2,NRXN1,HTR2C,SYT16
GO: Biological Process	GO:0007269	neurotransmitter secretion		1.372e-05	0.08141	0.0006728	0.006234	21	163	MEF2C,SYT13,FMR1,PPP1R9A,NLGN1,NAPB,SNAP25,GAD1,SYT17,STXBP1,SYT11,SYN1,SYN2,SYT1,SYT4,KCNMB4,PCLO,PFN2,NRXN1,HTR2C,SYT16
GO: Biological Process	GO:0050803	regulation of synapse structure or activity		1.532e-05	0.0909	0.0007451	0.006904	29	272	MEF2C,AMIGO1,PTK2B,FMR1,PPP1R9A,LINGO2,NLGN1,APP,SNAP25,PLK2,NCAM1,STXBP1,SYP,GRIA1,ADNP,BHLHB9,CDC42,CDH2,HNRNPK,NRXN1,SLC24A2,YWHAG,YWHAH,LRRN3,PPP3CB,MAPK1,PTEN,NETO1,ROBO2
GO: Biological Process	GO:1903362	regulation of cellular protein catabolic process		1.615e-05	0.09583	0.0007791	0.007219	30	287	PTK2B,UCHL5,CUL3,FMR1,SKP1,ARAF,PLK2,TERF1,USP14,RNF180,UBE2K,CENPE,UBB,UBE3A,ANAPC1,VCP,HSP90AB1,PSMF1,UBQLN2,UBQLN1,PSMA1,PSMA4,PSMB1,PSMD1,PSMD7,PSMD9,PSMD13,PTEN,RDX,PSMD14
GO: Biological Process	GO:0019886	antigen processing and presentation of exogenous peptide antigen via MHC class II		1.833e-05	0.1087	0.0008769	0.008125	15	94	OSBPL1A,DCTN2,SH3GL2,SEC31A,KIF3A,CD74,CENPE,AP2M1,KIF3B,CTSV,LGMN,KIF5A,DYNC1I1,KLC1,DCTN4
GO: Biological Process	GO:0097345	mitochondrial outer membrane permeabilization		1.909e-05	0.1133	0.0009063	0.008397	11	53	BLOC1S2,MOAP1,BNIP3L,YWHAQ,YWHAB,YWHAE,YWHAG,YWHAH,PPP3CC,PPP3R1,RHOT1
GO: Biological Process	GO:1903052	positive regulation of proteolysis involved in cellular protein catabolic process		2.003e-05	0.1188	0.0009432	0.008739	22	180	PTK2B,CUL3,FMR1,SKP1,PLK2,RNF180,CENPE,UBB,ANAPC1,VCP,PSMF1,UBQLN2,UBQLN1,PSMA1,PSMA4,PSMB1,PSMD1,PSMD7,PSMD9,PSMD13,PTEN,PSMD14
GO: Biological Process	GO:0007626	locomotory behavior		2.038e-05	0.1209	0.0009521	0.008822	26	234	KLHL1,APLP2,INPP5F,APP,ARCN1,SNAP25,GAD1,GNAO1,NOVA1,NPY1R,NR4A2,GPR88,PAFAH1B1,NRG1,NEGR1,HPRT1,HTR2C,PPP3CB,PRKCE,MAPK10,ABHD12,PTEN,DNM1,OXR1,SLC4A10,ELAVL4
GO: Biological Process	GO:1903364	positive regulation of cellular protein catabolic process		2.149e-05	0.1275	0.0009963	0.009231	23	194	PTK2B,CUL3,FMR1,SKP1,PLK2,RNF180,CENPE,UBB,ANAPC1,VCP,PSMF1,UBQLN2,UBQLN1,PSMA1,PSMA4,PSMB1,PSMD1,PSMD7,PSMD9,PSMD13,PTEN,RDX,PSMD14
GO: Biological Process	GO:0070507	regulation of microtubule cytoskeleton organization		2.25e-05	0.1335	0.001035	0.009586	19	143	MAP1B,RAB6C,FGF13,TPX2,TRIM37,PLK2,CDK5R1,STMN2,TERF1,PAFAH1B1,CDC42,CENPE,CHMP2B,GDA,DIXDC1,STMN4,MCPH1,C16orf45,STMN1
GO: Biological Process	GO:1902686	mitochondrial outer membrane permeabilization involved in programmed cell death		2.301e-05	0.1365	0.001042	0.009658	11	54	BLOC1S2,MOAP1,BNIP3L,YWHAQ,YWHAB,YWHAE,YWHAG,YWHAH,PPP3CC,PPP3R1,RHOT1
GO: Biological Process	GO:1902110	positive regulation of mitochondrial membrane permeability involved in apoptotic process		2.301e-05	0.1365	0.001042	0.009658	11	54	BLOC1S2,MOAP1,BNIP3L,YWHAQ,YWHAB,YWHAE,YWHAG,YWHAH,PPP3CC,PPP3R1,RHOT1
GO: Biological Process	GO:0002479	antigen processing and presentation of exogenous peptide antigen via MHC class I, TAP-dependent		2.387e-05	0.1416	0.001073	0.00994	12	64	FCGR1A,FCGR1B,B2M,PSMF1,PSMA1,PSMA4,PSMB1,PSMD1,PSMD7,PSMD9,PSMD13,PSMD14
GO: Biological Process	GO:0016482	cytosolic transport		2.426e-05	0.144	0.001082	0.01003	57	720	EPS15,RAB6C,PTK2B,ELMOD1,SYT13,AMPH,FMR1,CTDSPL2,SH3GL2,NLGN1,BLOC1S2,SETD2,NAPB,TMEM30A,SNAP25,VAMP4,MGEA5,VPS29,WBP11,SYT17,WASHC2A,ERLEC1,RBSN,BNIP3L,STXBP1,SYT11,AP3M2,SYN1,SYT1,SYT4,CALM1,CAMK2D,PCLO,FAF1,NUDT4,NRG1,PFN2,PIK3R1,HSP90AB1,AKAP5,BAG4,PPP2CA,PPP3CA,PPP3CB,PPP3R1,PRKCE,MAPK1,MAP2K1,ATG13,DNM1,RAB6A,DPYSL2,WASHC2C,SAE1,RDX,SYT16,STX6
GO: Biological Process	GO:1903829	positive regulation of cellular protein localization		2.523e-05	0.1497	0.001117	0.01035	36	383	ELMOD1,DPP10,CTDSPL2,RUFY3,RBM22,CCT8,TMEM30A,WBP11,CDK5R1,YWHAQ,KIF3A,KAT7,CCT6A,CDC42,NRG1,CENPE,HNRNPK,NRXN1,PIK3R1,HSP90AB1,AKAP5,YWHAB,YWHAE,YWHAG,YWHAH,KIF20B,PPP3CA,PPP3CB,PPP3CC,PPP3R1,TCAF1,ATG13,DLG1,GNL3,SAE1,RDX
GO: Biological Process	GO:0032886	regulation of microtubule-based process		2.857e-05	0.1695	0.001255	0.01163	21	171	MAP1B,RAB6C,FGF13,CFAP20,TPX2,TRIM37,PLK2,CDK5R1,STMN2,TERF1,KIF3A,PAFAH1B1,CDC42,CENPE,CHMP2B,GDA,DIXDC1,STMN4,MCPH1,C16orf45,STMN1
GO: Biological Process	GO:0030705	cytoskeleton-dependent intracellular transport		3.162e-05	0.1876	0.001379	0.01278	18	134	MAP1B,APP,BLOC1S2,NEFL,AP3M2,KIF3A,PAFAH1B1,CDC42,UBB,KIF3B,NME7,MYRIP,MAP2K1,KIF5A,RAB6A,DYNC1I1,KLC1,RHOT1
GO: Biological Process	GO:0022603	regulation of anatomical structure morphogenesis		3.228e-05	0.1915	0.001398	0.01295	80	1128	MAP1B,MEF2C,AMIGO1,PTK2B,BASP1,FGF13,CX3CL1,ANXA7,PPP1R9A,NLGN1,LRRC4C,SHTN1,PRPF40A,RUFY3,TNFSF13B,FOXP1,SPARC,SPP1,SYT17,GDI1,NEFL,CDK5R1,SULF1,SYT1,SYT4,NRCAM,TBC1D30,ADNP,OMG,KIF3A,RSPO3,STRAP,BHLHB9,PAFAH1B1,CDC42,CDH2,NRG1,ENPP2,SERPINF1,PPP1R15A,CHN1,HNRNPK,UBB,AP2M1,VDAC3,PSMF1,AKAP5,MAGED1,XK,YWHAH,PPP2CA,PPP3CA,DNM3,DIXDC1,MAPK9,MAP2K1,CCP110,PSMA1,PSMA4,PSMB1,PSMD1,PSMD7,PSMD9,QRICH1,P…
GO: Biological Process	GO:0035794	positive regulation of mitochondrial membrane permeability		3.298e-05	0.1957	0.001418	0.01314	11	56	BLOC1S2,MOAP1,BNIP3L,YWHAQ,YWHAB,YWHAE,YWHAG,YWHAH,PPP3CC,PPP3R1,RHOT1
GO: Biological Process	GO:0099531	presynaptic process involved in chemical synaptic transmission		3.403e-05	0.2019	0.001453	0.01346	21	173	MEF2C,SYT13,FMR1,PPP1R9A,NLGN1,NAPB,SNAP25,GAD1,SYT17,STXBP1,SYT11,SYN1,SYN2,SYT1,SYT4,KCNMB4,PCLO,PFN2,NRXN1,HTR2C,SYT16
GO: Biological Process	GO:0002495	antigen processing and presentation of peptide antigen via MHC class II		3.446e-05	0.2045	0.00146	0.01353	15	99	OSBPL1A,DCTN2,SH3GL2,SEC31A,KIF3A,CD74,CENPE,AP2M1,KIF3B,CTSV,LGMN,KIF5A,DYNC1I1,KLC1,DCTN4
GO: Biological Process	GO:0001505	regulation of neurotransmitter levels		3.604e-05	0.2138	0.001516	0.01405	24	214	MEF2C,SYT13,FMR1,PPP1R9A,NLGN1,NAPB,SNAP25,GAD1,SYT17,STXBP1,SYT11,SYN1,SYN2,SYT1,SYT4,KCNMB4,PCLO,PEBP1,PFN2,NRXN1,HTR2C,SLC17A7,SLC17A6,SYT16
GO: Biological Process	GO:0007416	synapse assembly		3.659e-05	0.2171	0.001529	0.01416	19	148	MEF2C,AMIGO1,PPP1R9A,LINGO2,NLGN1,APP,GLRA2,GPM6A,NRCAM,PCLO,ADNP,BHLHB9,CDH2,NRG1,NRXN1,LRRN3,DNM3,PTEN,ROBO2
GO: Biological Process	GO:0015031	protein transport		3.696e-05	0.2193	0.001533	0.01421	124	1948	CCDC91,EPS15,RPL27A,RPS3A,ADAR,ARL6,SCAMP5,STX7,CX3CL1,ELMOD1,RAE1,CTDSPL2,SCG5,SLU7,VTA1,COPG2,NBEA,NLGN1,SEC31A,ARCN1,RUFY3,ARF4,RBM22,ATP6V1H,ARNTL,NAPB,TNFSF13B,TMEM30A,FOXP1,SNAP25,ATP1B1,VAMP4,MGEA5,VPS29,ATP6V1B2,WBP11,ATP6V1E1,SPIRE2,SRP9,SRP54,NCL,WASHC2A,GDI1,ERLEC1,RBSN,CDK5R1,BNIP3L,STXBP1,GLE1,AP3M2,NNAT,GNAS,YWHAQ,TMED10,TBC1D30,NSF,CAMK2G,PCLO,ZDHHC17,FAF1,KIF3A,NDFIP1,OXCT1,SCARB2…
GO: Biological Process	GO:0010647	positive regulation of cell communication		3.756e-05	0.2228	0.001547	0.01434	110	1684	RRAGB,S100A8,PTK2B,KIDINS220,SPOP,CX3CL1,FMR1,MAP4K3,SH3BGRL,PPP1R9A,NLGN1,ARAF,PRKRA,ARNTL,SNW1,SNAP25,MGEA5,PLK2,NCAM1,LMO3,MOAP1,NELL2,BNIP3L,SULF1,SPIN1,PLCB1,SYT1,SERINC3,TAC1,NNAT,GNAS,YWHAQ,GNG3,CALM1,CAMK2D,GRB2,GRIA1,ZDHHC17,FAF1,NDFIP1,RSPO3,OXCT1,PEBP1,PAFAH1B1,PAFAH1B2,CD74,CDC42,CDH2,NRG1,UBE2K,HINT1,PECAM1,CHGA,CHN1,TERF2IP,HNRNPK,UBB,NRXN1,UBE3A,SLC24A2,PIK3R1,NUCKS1,PSMF1,VSNL1,AK…
GO: Biological Process	GO:0002504	antigen processing and presentation of peptide or polysaccharide antigen via MHC class II		3.889e-05	0.2307	0.001568	0.01453	15	100	OSBPL1A,DCTN2,SH3GL2,SEC31A,KIF3A,CD74,CENPE,AP2M1,KIF3B,CTSV,LGMN,KIF5A,DYNC1I1,KLC1,DCTN4
GO: Biological Process	GO:0042391	regulation of membrane potential		3.908e-05	0.2319	0.001568	0.01453	36	391	MEF2C,PTK2B,SCN2A,SCN3A,SCN7A,FHL1,CX3CL1,FMR1,PPP1R9A,NLGN1,SHTN1,ATP1A1,ATP1B1,MGEA5,B2M,TAC1,KCNMB4,NRCAM,CAMK2D,GRIA1,GPR88,UBB,NRXN1,VCP,SLC25A27,YWHAE,YWHAH,PPP3CA,PRKCE,NOS1AP,PTEN,SLC17A7,DLG1,DSC2,AKAP9,NETO1
GO: Biological Process	GO:0010498	proteasomal protein catabolic process		3.91e-05	0.232	0.001568	0.01453	38	422	KCTD13,UCHL5,SPOP,CUL3,AMFR,FMR1,ENC1,SKP1,ARAF,ARNTL,PLK2,ERLEC1,TERF1,FAF1,USP14,RNF180,UBE2K,CENPE,UBB,ANAPC1,UFD1,VCP,HSP90AB1,PSMF1,UBQLN2,UBQLN1,PSMA1,PSMA4,PSMB1,PSMD1,PSMD7,PSMD9,PSMD13,DDB1,FBXO4,CCDC47,PCNP,PSMD14
GO: Biological Process	GO:0006259	DNA metabolic process		3.912e-05	0.2321	0.001568	0.01453	72	992	KCTD13,MCM4,MCM6,RRM1,PTK2B,UCHL5,SLC30A9,WDR48,MSH2,COPS3,CINP,SETD2,CCDC88A,SMARCA1,CCT8,CCNB1IP1,CACYBP,MGEA5,PTGES3,XRCC6,DHX36,ATRX,TSPYL2,NAP1L1,KMT2E,MORF4L1,GNAS,TDG,POLE3,TERF1,NDFIP1,KAT7,ORC4,CCT6A,GTF2H1,GTF2H3,SUPT16H,CDC42,TOP2B,CETN2,TTF1,TERF2IP,UBB,MOV10L1,UFD1,SELENOF,BOD1L1,FTO,USP1,UVRAG,VCP,XPA,XRCC5,BABAM2,PPP2CA,PPP2R1A,IGFBP3,MORF4L2,MPHOSPH8,MAPK1,EPC2,DDB1,FBXO4,SLBP,DNA…
GO: Biological Process	GO:0050773	regulation of dendrite development		4.414e-05	0.2619	0.001757	0.01628	19	150	MEF2C,FMR1,PPP1R9A,NLGN1,PLK2,CDK5R1,BHLHB9,PAFAH1B1,NRG1,HNRNPK,AKAP5,YWHAH,PPP3CA,DNM3,PTEN,ROBO1,ELAVL4,CAPRIN1,MARCKS
GO: Biological Process	GO:0010970	transport along microtubule		4.486e-05	0.2662	0.001763	0.01634	16	113	MAP1B,APP,BLOC1S2,NEFL,AP3M2,KIF3A,PAFAH1B1,CDC42,UBB,KIF3B,NME7,MAP2K1,RAB6A,DYNC1I1,KLC1,RHOT1
GO: Biological Process	GO:0042590	antigen processing and presentation of exogenous peptide antigen via MHC class I		4.488e-05	0.2662	0.001763	0.01634	12	68	FCGR1A,FCGR1B,B2M,PSMF1,PSMA1,PSMA4,PSMB1,PSMD1,PSMD7,PSMD9,PSMD13,PSMD14
GO: Biological Process	GO:0031401	positive regulation of protein modification process		4.598e-05	0.2728	0.001795	0.01663	85	1230	ADCY1,MEF2C,PTK2B,KIDINS220,FGF13,CX3CL1,FMR1,MAP4K3,PPP1R9A,SKP1,ARAF,CCDC88A,SNW1,TPX2,CAB39,NAP1L2,RTF1,CDK5R1,PLCB1,GNAS,GNG3,CALM1,CAMK2D,ADNP,NDFIP1,RNF20,CD74,RNF180,CDC42,CDH2,MMD,NRG1,UBE2K,CENPE,ENPP2,PECAM1,PPP1R15A,PFN2,TERF2IP,DUSP26,UBB,UBE3A,ANAPC1,PIK3R1,VCP,CNTN1,HSP90AB1,PSMF1,AKAP5,UBQLN1,MAGED1,HTR2C,BAG4,CARTPT,PPP2CA,LRRN3,IGFBP3,PRKACB,PRKAG1,PRKAR2B,PRKCE,DIXDC1,MAPK1,MAPK…
GO: Biological Process	GO:0016079	synaptic vesicle exocytosis		4.633e-05	0.2749	0.001797	0.01665	14	90	SYT13,FMR1,NLGN1,NAPB,SNAP25,SYT17,STXBP1,SYT11,SYN1,SYT1,SYT4,PCLO,PFN2,SYT16
GO: Biological Process	GO:0010977	negative regulation of neuron projection development		5.304e-05	0.3147	0.002043	0.01893	19	152	FGF13,NLGN1,INPP5F,RUFY3,PLK2,SPOCK1,SPP1,B2M,GDI1,CDK5R1,STMN2,OMG,PAFAH1B1,YWHAH,CRMP1,PPP3CA,DNM3,PTEN,DPYSL3
GO: Biological Process	GO:0007346	regulation of mitotic cell cycle		5.378e-05	0.3191	0.002047	0.01896	43	508	FHL1,CUL3,MSH2,APP,SKP1,TPX2,PLK2,ATRX,CDC123,PLCB1,CAMK2D,TERF1,PEBP1,PAFAH1B1,RNF20,CDC42,TOP2B,CENPE,CNOT8,UBB,UBE2E2,ANAPC1,CNOT7,PSMF1,YWHAH,KIF20B,CHMP2B,PSMA1,PSMA4,PSMB1,PSMD1,PSMD7,PSMD9,PSMD13,PTEN,DDB1,DDX3X,DLG1,PHIP,SAE1,RDX,PSMD14,RPL17
GO: Biological Process	GO:0050772	positive regulation of axonogenesis		5.382e-05	0.3193	0.002047	0.01896	13	80	MAP1B,AMIGO1,SHTN1,RUFY3,NEFL,ADNP,PAFAH1B1,NRG1,DIXDC1,MAP2K1,ROBO1,ROBO2,RPL4
GO: Biological Process	GO:2000058	regulation of protein ubiquitination involved in ubiquitin-dependent protein catabolic process		5.53e-05	0.3281	0.00209	0.01936	15	103	PTK2B,SKP1,UBB,UBE3A,ANAPC1,PSMF1,PSMA1,PSMA4,PSMB1,PSMD1,PSMD7,PSMD9,PSMD13,PTEN,PSMD14
GO: Biological Process	GO:1901575	organic substance catabolic process		5.737e-05	0.3404	0.00214	0.01982	121	1910	RPL27A,KCTD13,USP11,RPS3A,NT5C3A,PTK2B,UCHL5,AGL,SPOP,PCYOX1,CUL3,AMFR,FMR1,ENC1,FBXO11,NT5C3B,COPS3,INPP5F,SKP1,USP16,PAIP1,ARAF,RNF11,GDE1,AZIN1,ARNTL,PLCH1,MGEA5,GAD1,PLK2,ERLEC1,LSM3,BNIP3L,GLO1,PLCB1,GPD2,CALM1,NSF,TDG,TERF1,FAF1,NDFIP1,USP14,MTMR7,OXCT1,GYG1,PAFAH1B1,PAFAH1B2,RNF20,PARN,RNF180,CDC42,NRG1,PDE1A,UBE2K,HINT1,PDE4B,CENPE,PLCXD2,ENPP2,USP25,BACE1,TSG101,PGAM1,CNOT8,PHYH,UBB,UBE3…
GO: Biological Process	GO:0007017	microtubule-based process		5.761e-05	0.3418	0.00214	0.01982	52	658	MAP1B,RAB6C,TUBB4A,FGF13,DCTN2,SH3GL2,APP,BLOC1S2,CFAP20,TPX2,VAMP4,TRIM37,PLK2,SPIRE2,ACTR10,CEP68,NEFL,CDK5R1,AP3M2,STMN2,TERF1,KIF3A,ATAD1,PAFAH1B1,CDC42,CENPE,CETN2,UBB,AP2M1,KIF3B,NME7,UVRAG,KIF20B,CRMP1,CHMP2B,PPP2R1A,GDA,DIXDC1,MAP2K1,CEP57,CCP110,STMN4,DLG1,KIF5A,RAB6A,DYNC1I1,KLC1,MCPH1,C16orf45,STMN1,AKAP9,RHOT1
GO: Biological Process	GO:0009896	positive regulation of catabolic process		5.77e-05	0.3424	0.00214	0.01982	37	414	PTK2B,CUL3,FMR1,SKP1,PLK2,BNIP3L,NSF,NDFIP1,PAFAH1B2,RNF180,CENPE,CNOT8,UBB,ANAPC1,CNOT7,UVRAG,VCP,PSMF1,RNF152,UBQLN2,UBQLN1,TMEM59,SEC22B,IGFBP3,PRKCE,PSMA1,PSMA4,PSMB1,PSMD1,PSMD7,PSMD9,PSMD13,PTEN,CREBRF,RDX,PSMD14,MTDH
GO: Biological Process	GO:0050806	positive regulation of synaptic transmission		5.806e-05	0.3445	0.00214	0.01982	19	153	PTK2B,FMR1,PPP1R9A,NLGN1,SNAP25,PLK2,SYT1,TAC1,GRIA1,PEBP1,HNRNPK,NRXN1,SLC24A2,HTR2C,PRKCE,MAPK1,PTEN,DNM1,NETO1
GO: Biological Process	GO:2000060	positive regulation of protein ubiquitination involved in ubiquitin-dependent protein catabolic process		5.943e-05	0.3526	0.002177	0.02017	14	92	PTK2B,SKP1,UBB,ANAPC1,PSMF1,PSMA1,PSMA4,PSMB1,PSMD1,PSMD7,PSMD9,PSMD13,PTEN,PSMD14
GO: Biological Process	GO:2000026	regulation of multicellular organismal development		6.014e-05	0.3568	0.002189	0.02028	120	1893	CYB5D2,MAP1B,MEF2C,AMIGO1,PTK2B,KIDINS220,BASP1,KIAA1109,LRRC7,FGF13,CX3CL1,DEAF1,FMR1,PPP1R9A,ENC1,LINGO2,NLGN1,LRRC4C,INPP5F,APP,SHTN1,RUFY3,ARNTL,CCDC88A,SNW1,TENM3,NCOA1,TMEM30A,FOXP1,SNAP25,XRCC6,PLK2,SPARC,SPOCK1,SPP1,SYT17,B2M,NAP1L2,NCAM1,KMT2E,GDI1,NEFL,CDK5R1,SULF1,PLCB1,SYT1,C1QC,SYT4,GNAS,NRAS,NRCAM,STMN2,ADNP,OMG,NDFIP1,RSPO3,STRAP,BHLHB9,PAFAH1B1,CD74,LNPK,CDC42,CDH2,MMD,NRG1,ENPP2,…
GO: Biological Process	GO:1904668	positive regulation of ubiquitin protein ligase activity		6.151e-05	0.3649	0.002225	0.02062	13	81	SKP1,UBB,ANAPC1,PSMF1,PSMA1,PSMA4,PSMB1,PSMD1,PSMD7,PSMD9,PSMD13,PTEN,PSMD14
GO: Biological Process	GO:0048278	vesicle docking		6.444e-05	0.3823	0.002298	0.0213	11	60	STX7,SNAP25,NCAM1,STXBP1,SYT1,NSF,NRXN1,EXOC6,NDRG4,VPS33A,STX6
GO: Biological Process	GO:1902108	regulation of mitochondrial membrane permeability involved in apoptotic process		6.444e-05	0.3823	0.002298	0.0213	11	60	BLOC1S2,MOAP1,BNIP3L,YWHAQ,YWHAB,YWHAE,YWHAG,YWHAH,PPP3CC,PPP3R1,RHOT1
GO: Biological Process	GO:0001844	protein insertion into mitochondrial membrane involved in apoptotic signaling pathway		6.47e-05	0.3838	0.002298	0.0213	8	32	MOAP1,YWHAQ,YWHAB,YWHAE,YWHAG,YWHAH,PPP3CC,PPP3R1
GO: Biological Process	GO:0032446	protein modification by small protein conjugation		6.717e-05	0.3985	0.002372	0.02198	66	903	KCTD13,PTK2B,KLHL13,SPOP,UBE2E3,WDR48,CUL3,AMFR,KLHL1,RAE1,ENC1,FBXO11,KIAA1586,SKP1,RNF11,UBE2D4,CCNB1IP1,TRIM37,CAND1,WSB2,KLHL4,TRIM2,TDG,NDFIP1,RNF20,UBE2QL1,RNF180,CDC42,TOP2B,UBE2K,CETN2,MKRN1,TSG101,HNRNPK,UBB,UBE2E2,UBE3A,ANAPC1,VCP,HSP90AB1,PSMF1,RNF152,UBQLN1,MARCH7,PRKCE,MAPK9,DCAF8,PSMA1,PSMA4,PSMB1,PSMD1,PSMD7,PSMD9,PSMD13,DCAF16,PTEN,DDB1,PJA2,FBXO4,GNL3,RAD21,PCNP,MED6,RBBP6,SAE1,P…
GO: Biological Process	GO:0033238	regulation of cellular amine metabolic process		7.565e-05	0.4489	0.002656	0.02461	14	94	AZIN1,NR4A2,PEBP1,HPRT1,PSMF1,HTR2C,PSMA1,PSMA4,PSMB1,PSMD1,PSMD7,PSMD9,PSMD13,PSMD14
GO: Biological Process	GO:0044248	cellular catabolic process		7.767e-05	0.4608	0.002706	0.02507	116	1828	RPL27A,KCTD13,USP11,RPS3A,NT5C3A,RRAGB,PTK2B,UCHL5,AGL,SPOP,PCYOX1,CUL3,AMFR,FMR1,ENC1,FBXO11,NT5C3B,COPS3,INPP5F,SKP1,USP16,PAIP1,ARAF,RNF11,GDE1,ATP6V1H,ARNTL,MGEA5,GAD1,ATP6V1B2,WBP11,ATP6V1E1,PLK2,ERLEC1,LSM3,CDK5R1,BNIP3L,GLO1,GPD2,CALM1,TDG,TERF1,FAF1,NDFIP1,USP14,OXCT1,GYG1,PAFAH1B2,RNF20,PARN,RNF180,PDE1A,UBE2K,HINT1,PDE4B,CENPE,ENPP2,USP25,TSG101,PGAM1,CNOT8,PHYH,UBB,UBE3A,ANAPC1,HPRT1,U…
GO: Biological Process	GO:0032271	regulation of protein polymerization		7.799e-05	0.4627	0.002706	0.02507	21	183	MAP1B,PTK2B,PPP1R9A,SPIRE2,NCKAP1,SPTAN1,WASF1,STMN2,GRB2,TERF1,PECAM1,PFN2,MTPN,BAG4,GDA,PRKCE,DLG1,WASHC2C,RDX,STMN1,ABI2
GO: Biological Process	GO:0045732	positive regulation of protein catabolic process		7.97e-05	0.4729	0.002746	0.02544	27	268	PTK2B,CUL3,FMR1,SKP1,PLK2,NSF,NDFIP1,RNF180,CENPE,UBB,ANAPC1,VCP,PSMF1,UBQLN2,UBQLN1,SEC22B,PSMA1,PSMA4,PSMB1,PSMD1,PSMD7,PSMD9,PSMD13,PTEN,CREBRF,RDX,PSMD14
GO: Biological Process	GO:0000086	G2/M transition of mitotic cell cycle		8.006e-05	0.475	0.002746	0.02544	22	197	TUBB4A,FHL1,DCTN2,APP,SKP1,TPX2,CEP70,PLCB1,CALM1,CAMK2D,TERF1,PAFAH1B1,CETN2,UBB,YWHAE,YWHAG,PPP2R1A,PRKAR2B,CEP57,CCP110,AKAP9,KAT14
GO: Biological Process	GO:0051204	protein insertion into mitochondrial membrane		8.206e-05	0.4869	0.002798	0.02593	8	33	MOAP1,YWHAQ,YWHAB,YWHAE,YWHAG,YWHAH,PPP3CC,PPP3R1
GO: Biological Process	GO:0017158	regulation of calcium ion-dependent exocytosis		8.512e-05	0.505	0.002874	0.02663	14	95	SCAMP5,SYT13,FMR1,NLGN1,NAPB,SYT17,STXBP1,SYT11,PLCB1,SYN1,SYT1,SYT4,PFN2,SYT16
GO: Biological Process	GO:0001731	formation of translation preinitiation complex		8.526e-05	0.5059	0.002874	0.02663	7	25	EIF3M,EIF3D,EIF3F,EIF4H,EIF3E,EIF4B,EIF5
GO: Biological Process	GO:0006887	exocytosis		8.645e-05	0.5129	0.002898	0.02685	38	438	SERPINA3,SCAMP5,FAM3C,SYT13,FMR1,APLP2,NLGN1,APP,NAPB,SNAP25,VAMP4,BRPF3,SPARC,SYT17,NCAM1,STXBP1,SYT11,PLCB1,SYN1,SYT1,SYT4,TMED10,CALM1,NSF,PCLO,PECAM1,TSG101,CHGA,PFN2,NRXN1,EXOC6,VSNL1,SCAMP1,SEC22B,PPP3CB,VPS33A,STAM,SYT16
GO: Biological Process	GO:0007010	cytoskeleton organization		9.306e-05	0.5521	0.003102	0.02874	80	1164	KCTD13,MAP1B,ACTC1,MEF2A,MEF2C,RAB6C,S100A8,PTK2B,FGF13,CUL3,KLHL1,DCTN2,PPP1R9A,NLGN1,SHTN1,BLOC1S2,PRPF40A,RUFY3,CCDC88A,TPX2,VAMP4,TRIM37,PLK2,SPIRE2,NCKAP1,SPTAN1,NEFM,CEP68,NEFL,CDK5R1,RND1,TAC1,WASF1,DSTN,PCLO,STMN2,GRB2,TERF1,INA,ATAD1,PAFAH1B1,CDC42,CENPE,CETN2,PECAM1,PFDN1,PFN2,MTPN,KIF3B,PIK3R1,UVRAG,BAG4,YWHAH,CRMP1,CHMP2B,PPP2R1A,GDA,PRKCE,DIXDC1,MAPK1,CEP57,CTSV,CCP110,QRICH1,STMN4,D…
GO: Biological Process	GO:0055119	relaxation of cardiac muscle		9.438e-05	0.56	0.003128	0.02899	6	18	ATP1A1,ATP1B1,CAMK2D,CAMK2G,PDE4B,CHGA
GO: Biological Process	GO:0006468	protein phosphorylation		9.541e-05	0.566	0.003145	0.02914	122	1952	STYK1,ADAR,ADCY1,MEF2A,MEF2C,RSRC1,PTK2B,KIDINS220,FGF13,CX3CL1,CUL3,FMR1,MAP4K3,PPP1R9A,APLP2,LRRC4C,INPP5F,APP,SKP1,ARAF,PRKRA,CCDC88A,TPX2,CAB39,PLK2,ZMYND11,SPTAN1,TSPYL2,NCAM1,LMO3,SRPK2,PDCD4,NEFL,CDK5R1,PLCB1,GNAS,GNG3,NRAS,CALM1,CAMK2D,CAMK2G,GRB2,ADNP,FAF1,PWP1,GTF2H1,GTF2H3,STRAP,PEBP1,PAFAH1B1,CD74,CDC42,CDH2,MMD,CDK17,NRG1,UBE2K,CENPE,ENPP2,PECAM1,TSG101,PPP1R15A,PFN2,TERF2IP,DUSP26,U…
GO: Biological Process	GO:0043161	proteasome-mediated ubiquitin-dependent protein catabolic process		9.73e-05	0.5773	0.003179	0.02946	35	393	KCTD13,SPOP,CUL3,AMFR,SKP1,ARAF,ARNTL,PLK2,ERLEC1,TERF1,FAF1,USP14,RNF180,UBE2K,CENPE,UBB,ANAPC1,UFD1,VCP,HSP90AB1,PSMF1,UBQLN2,UBQLN1,PSMA1,PSMA4,PSMB1,PSMD1,PSMD7,PSMD9,PSMD13,DDB1,FBXO4,CCDC47,PCNP,PSMD14
GO: Biological Process	GO:0017156	calcium ion regulated exocytosis		9.781e-05	0.5803	0.003179	0.02946	17	133	SCAMP5,SYT13,FMR1,NLGN1,NAPB,SNAP25,SYT17,STXBP1,SYT11,PLCB1,SYN1,SYT1,SYT4,PCLO,PFN2,PPP3CB,SYT16
GO: Biological Process	GO:0035567	non-canonical Wnt signaling pathway		9.807e-05	0.5818	0.003179	0.02946	19	159	PLCB1,GNAO1,CALM1,RSPO3,CDC42,UBB,AP2M1,PSMF1,PPP3CA,PPP3CB,PPP3R1,PSMA1,PSMA4,PSMB1,PSMD1,PSMD7,PSMD9,PSMD13,PSMD14
GO: Biological Process	GO:0031334	positive regulation of protein complex assembly		9.915e-05	0.5883	0.003197	0.02962	24	228	MAP1B,PTK2B,SPIRE2,CAND1,NCKAP1,WASF1,GRB2,TERF1,FAF1,GTF2H1,GTF2H3,PFN2,VCP,BAG4,XPA,GDA,PRKCE,MAPK9,BCLAF1,DDB1,DLG1,WASHC2C,LCP1,ABI2
GO: Biological Process	GO:0006417	regulation of translation		0.0001004	0.5954	0.003218	0.02982	32	347	ADAR,PTK2B,EIF3M,FMR1,ENC1,APLP1,APP,USP16,PAIP1,PRKRA,CPEB4,EIF3D,EIF3F,SRP9,CDC123,GLE1,PPP1R15A,CNOT8,MTPN,CIRBP,CNOT7,EIF4H,IARS,MAPK1,MAP2K1,EIF3E,DDX3X,EIF4B,EIF5,EIF2A,CAPRIN1,SMAD1
GO: Biological Process	GO:0060999	positive regulation of dendritic spine development		0.0001019	0.6046	0.00325	0.03012	9	43	FMR1,PPP1R9A,NLGN1,BHLHB9,PAFAH1B1,NRG1,HNRNPK,CAPRIN1,MARCKS
GO: Biological Process	GO:1904666	regulation of ubiquitin protein ligase activity		0.0001026	0.6088	0.003255	0.03016	13	85	SKP1,UBB,ANAPC1,PSMF1,PSMA1,PSMA4,PSMB1,PSMD1,PSMD7,PSMD9,PSMD13,PTEN,PSMD14
GO: Biological Process	GO:0016032	viral process		0.0001035	0.6144	0.003268	0.03028	57	759	EPS15,RPL27A,RPS3A,RTN3,ADAR,WDR48,MRC1,FMR1,RAE1,VTA1,ATP6V1H,SNW1,EIF3D,EIF3F,XRCC6,ZMYND11,NCKAP1,RSF1,NCAM1,SRPK2,SSB,SEPT6,BNIP3L,HTATSF1,SF3B2,GRB2,PSIP1,SCARB2,TSG101,HNRNPK,UBB,UBE3A,PIK3R1,UVRAG,VCP,HSP90AB1,EIF4H,XRCC5,YWHAB,YWHAE,CHMP2B,MAPK1,PSMA4,PSMB1,CD55,DDB1,DDX3X,DLG1,RAB6A,KLC1,KPNA3,KPNA4,ABI2,RPL4,RPL9,RPL11,RPL17
GO: Biological Process	GO:0034248	regulation of cellular amide metabolic process		0.0001113	0.6605	0.003495	0.03238	34	380	ADAR,PTK2B,EIF3M,FMR1,ENC1,APLP1,APP,USP16,PAIP1,PRKRA,CPEB4,EIF3D,EIF3F,SRP9,CDC123,GLE1,TMED10,PPP1R15A,PGAM1,CNOT8,MTPN,CIRBP,CNOT7,EIF4H,IARS,MAPK1,MAP2K1,EIF3E,DDX3X,EIF4B,EIF5,EIF2A,CAPRIN1,SMAD1
GO: Biological Process	GO:0046928	regulation of neurotransmitter secretion		0.0001187	0.7043	0.003707	0.03435	11	64	MEF2C,FMR1,PPP1R9A,NLGN1,NAPB,STXBP1,SYT11,SYN1,KCNMB4,PFN2,HTR2C
GO: Biological Process	GO:0002768	immune response-regulating cell surface receptor signaling pathway		0.0001209	0.7172	0.003755	0.03479	33	366	MEF2C,FCGR1A,FCGR1B,SKP1,CYFIP2,NCKAP1,NRAS,CALM1,GRB2,CDC42,PDE4B,UBB,PIK3R1,HSP90AB1,PSMF1,PPP3CA,PPP3CB,PPP3R1,PRKACB,PRKCE,MAPK1,MAPK9,MAPK10,PRNP,PSMA1,PSMA4,PSMB1,PSMD1,PSMD7,PSMD9,PSMD13,PTEN,PSMD14
GO: Biological Process	GO:0016567	protein ubiquitination		0.0001217	0.7221	0.003761	0.03485	58	781	KCTD13,PTK2B,KLHL13,SPOP,UBE2E3,WDR48,CUL3,AMFR,KLHL1,ENC1,FBXO11,SKP1,RNF11,UBE2D4,CCNB1IP1,TRIM37,CAND1,WSB2,KLHL4,TRIM2,NDFIP1,RNF20,UBE2QL1,RNF180,CDC42,UBE2K,MKRN1,TSG101,UBB,UBE2E2,UBE3A,ANAPC1,VCP,HSP90AB1,PSMF1,RNF152,UBQLN1,MARCH7,PRKCE,MAPK9,DCAF8,PSMA1,PSMA4,PSMB1,PSMD1,PSMD7,PSMD9,PSMD13,DCAF16,PTEN,DDB1,PJA2,FBXO4,PCNP,MED6,RBBP6,SAE1,PSMD14
GO: Biological Process	GO:0090066	regulation of anatomical structure size		0.0001261	0.748	0.003861	0.03577	44	544	MAP1B,PTK2B,FGF13,CX3CL1,ANXA7,PPP1R9A,SHTN1,RUFY3,SPIRE2,NCKAP1,SPP1,SPTAN1,NEFL,CDK5R1,KCNMB4,WASF1,NPY1R,DSTN,NRCAM,GRB2,ADNP,OMG,PAFAH1B1,NRG1,PECAM1,CHGA,PFN2,CHRM3,MTPN,HSP90AB1,HTR2C,BAG4,XK,PRKCE,MAP2K1,RB1CC1,PTEN,HP1BP3,DLG1,DPYSL2,WASHC2C,RDX,ABI2,RPL4
GO: Biological Process	GO:0002181	cytoplasmic translation		0.0001262	0.749	0.003861	0.03577	10	54	EIF3M,FMR1,CPEB4,EIF3D,EIF3F,SSB,CDC123,EIF4H,EIF4B,RPL9
GO: Biological Process	GO:0031331	positive regulation of cellular catabolic process		0.0001309	0.7768	0.003984	0.03691	32	352	PTK2B,CUL3,FMR1,SKP1,PLK2,BNIP3L,PAFAH1B2,RNF180,CENPE,CNOT8,UBB,ANAPC1,CNOT7,UVRAG,VCP,PSMF1,RNF152,UBQLN2,UBQLN1,TMEM59,IGFBP3,PSMA1,PSMA4,PSMB1,PSMD1,PSMD7,PSMD9,PSMD13,PTEN,RDX,PSMD14,MTDH
GO: Biological Process	GO:0051129	negative regulation of cellular component organization		0.0001327	0.787	0.004015	0.03721	52	680	MAP1B,SCAMP5,FGF13,PPP1R9A,MSH2,NLGN1,INPP5F,RUFY3,TRIM37,PLK2,ATRX,SPOCK1,SPP1,SPTAN1,B2M,GDI1,CDK5R1,SYT4,TBC1D30,STMN2,TERF1,OMG,STRAP,PAFAH1B1,CDC42,CENPE,PECAM1,PFN2,TERF2IP,MTPN,AP2M1,NRXN1,UBQLN2,UBQLN1,TMEM59,BAG4,XRCC5,YWHAH,CRMP1,PPP2CA,PPP3CA,DNM3,CCP110,PTEN,DDX3X,DPYSL3,WASHC2C,DNAJB6,C16orf45,RDX,STMN1,ROBO2
GO: Biological Process	GO:0051437	positive regulation of ubiquitin-protein ligase activity involved in regulation of mitotic cell cycle transition		0.0001376	0.8161	0.004113	0.03811	12	76	SKP1,UBB,ANAPC1,PSMF1,PSMA1,PSMA4,PSMB1,PSMD1,PSMD7,PSMD9,PSMD13,PSMD14
GO: Biological Process	GO:0050805	negative regulation of synaptic transmission		0.0001376	0.8161	0.004113	0.03811	12	76	PTK2B,FMR1,PPP1R9A,PLK2,STXBP1,SYT11,GNAI1,GRIA1,ADNP,ATAD1,SLC24A2,PTEN
GO: Biological Process	GO:0032270	positive regulation of cellular protein metabolic process		0.000138	0.8185	0.004113	0.03811	98	1512	ADCY1,MEF2C,S100A8,PTK2B,KIDINS220,FGF13,CX3CL1,CUL3,FMR1,MAP4K3,PPP1R9A,APP,SKP1,USP16,PAIP1,ARAF,CYFIP2,CCDC88A,SNW1,TPX2,MGEA5,CAB39,PLK2,NAP1L2,RTF1,CDK5R1,PLCB1,GNAS,GNG3,CALM1,CAMK2D,ADNP,NDFIP1,RNF20,CD74,RNF180,CDC42,CDH2,MMD,NRG1,UBE2K,CENPE,ENPP2,PECAM1,PPP1R15A,PFN2,TERF2IP,CIRBP,DUSP26,UBB,UBE3A,ANAPC1,PIK3R1,VCP,CNTN1,HSP90AB1,PSMF1,AKAP5,UBQLN2,UBQLN1,MAGED1,HTR2C,BAG4,CARTPT,PPP2CA…
GO: Biological Process	GO:0044839	cell cycle G2/M phase transition		0.000144	0.8541	0.00427	0.03957	22	205	TUBB4A,FHL1,DCTN2,APP,SKP1,TPX2,CEP70,PLCB1,CALM1,CAMK2D,TERF1,PAFAH1B1,CETN2,UBB,YWHAE,YWHAG,PPP2R1A,PRKAR2B,CEP57,CCP110,AKAP9,KAT14
GO: Biological Process	GO:0060997	dendritic spine morphogenesis		0.0001477	0.8766	0.004361	0.04041	9	45	PPP1R9A,NLGN1,CDK5R1,BHLHB9,PAFAH1B1,DNM3,PTEN,CAPRIN1,MARCKS
GO: Biological Process	GO:0007613	memory		0.0001528	0.9063	0.004486	0.04157	16	125	ADCY1,FGF13,SNAP25,PLK2,PLCB1,TAC1,GRIA1,ADNP,ATAD1,SERPINF1,SLC24A2,PPP3CB,PTEN,PJA2,SLC17A7,NETO1
GO: Biological Process	GO:0051247	positive regulation of protein metabolic process		0.0001542	0.9149	0.004493	0.04163	103	1611	ADCY1,MEF2C,S100A8,PTK2B,KIDINS220,FGF13,CX3CL1,CUL3,FMR1,MAP4K3,PPP1R9A,APP,SKP1,USP16,PAIP1,ARAF,CYFIP2,CCDC88A,SNW1,TPX2,MGEA5,CAB39,PLK2,NAP1L2,RTF1,CDK5R1,PLCB1,GNAS,GNG3,CALM1,NSF,CAMK2D,ADNP,NDFIP1,RNF20,CD74,RNF180,CDC42,CDH2,MMD,NRG1,UBE2K,CENPE,ENPP2,PECAM1,PPP1R15A,PFN2,TERF2IP,HNRNPK,MTPN,CIRBP,DUSP26,UBB,UBE3A,ANAPC1,PIK3R1,VCP,CNTN1,HSP90AB1,PSMF1,AKAP5,UBQLN2,UBQLN1,MAGED1,HTR2C,BA…
GO: Biological Process	GO:1903322	positive regulation of protein modification by small protein conjugation or removal		0.0001545	0.9166	0.004493	0.04163	22	206	PTK2B,SKP1,NDFIP1,RNF20,RNF180,UBB,UBE3A,ANAPC1,VCP,PSMF1,UBQLN1,PSMA1,PSMA4,PSMB1,PSMD1,PSMD7,PSMD9,PSMD13,PTEN,FBXO4,GNL3,PSMD14
GO: Biological Process	GO:0045597	positive regulation of cell differentiation		0.0001595	0.9462	0.004615	0.04276	68	966	CYB5D2,MAP1B,MEF2A,MEF2C,AMIGO1,PTK2B,KIDINS220,LRRC7,CX3CL1,TSHZ3,FMR1,PPP1R9A,ENC1,NLGN1,SHTN1,RUFY3,ARNTL,SNW1,TENM3,NCOA1,TMEM30A,XRCC6,SYT17,NAP1L2,LMO3,KMT2E,NEFL,PLCB1,SYT1,SYT4,GNAS,NRCAM,STMN2,ADNP,PWP1,BHLHB9,PAFAH1B1,CD74,CDC42,CDH2,MMD,NRG1,ENPP2,SERPINF1,HNRNPK,NEGR1,PIK3R1,CNTN1,AKAP5,HTR2C,XRCC5,KIF20B,IGFBP3,MORF4L2,DIXDC1,MAPK9,MAP2K1,NDRG4,PTPRA,CCDC3,DPYSL3,ROBO1,ELAVL4,ROBO2,C…
GO: Biological Process	GO:0048814	regulation of dendrite morphogenesis		0.0001655	0.9821	0.004768	0.04417	13	89	PPP1R9A,NLGN1,CDK5R1,BHLHB9,PAFAH1B1,AKAP5,YWHAH,PPP3CA,DNM3,PTEN,ROBO1,CAPRIN1,MARCKS
GO: Biological Process	GO:0044764	multi-organism cellular process		0.0001674	0.9932	0.004798	0.04446	57	773	EPS15,RPL27A,RPS3A,RTN3,ADAR,WDR48,MRC1,FMR1,RAE1,VTA1,ATP6V1H,SNW1,EIF3D,EIF3F,XRCC6,ZMYND11,NCKAP1,RSF1,NCAM1,SRPK2,SSB,SEPT6,BNIP3L,HTATSF1,SF3B2,GRB2,PSIP1,SCARB2,TSG101,HNRNPK,UBB,UBE3A,PIK3R1,UVRAG,VCP,HSP90AB1,EIF4H,XRCC5,YWHAB,YWHAE,CHMP2B,MAPK1,PSMA4,PSMB1,CD55,DDB1,DDX3X,DLG1,RAB6A,KLC1,KPNA3,KPNA4,ABI2,RPL4,RPL9,RPL11,RPL17
GO: Biological Process	GO:0051489	regulation of filopodium assembly		0.0001764	1	0.005033	0.04663	9	46	TENM2,FMR1,PPP1R9A,NLGN1,GPM6A,CDC42,NRXN1,DNM3,DPYSL3
GO: Biological Process	GO:0006413	translational initiation		0.0001792	1	0.005086	0.04712	21	194	RPL27A,RPS3A,EIF3M,FMR1,PAIP1,EIF3D,EIF3F,SSB,CDC123,GLE1,PPP1R15A,EIF4H,EIF3E,DDX3X,EIF4B,EIF5,EIF2A,RPL4,RPL9,RPL11,RPL17
GO: Biological Process	GO:0051276	chromosome organization		0.0001848	1	0.00522	0.04837	80	1189	PHF20,MCM4,MCM6,BPTF,ARID5B,CUL3,FMR1,RAE1,MSH2,COPS3,SMC2,SKP1,USP16,SETD2,SNW1,SMARCA1,CCT8,NCOA1,CCNB1IP1,MGEA5,PTGES3,TRIM37,XRCC6,DHX36,BRPF3,ZMYND11,ARID4B,ATRX,RSF1,TSPYL2,NAP1L1,NAP1L2,NAP1L3,KMT2E,RTF1,SPIN1,MORF4L1,TSPYL4,CAMK2D,TDG,POLE3,TERF1,PWP1,KAT7,CCT6A,GTF2H1,GTF2H3,PAFAH1B1,SUPT16H,RNF20,KAT6B,TOP2B,CENPE,CETN2,TTF1,TERF2IP,UBB,UBTF,SELENOF,XPA,XRCC5,BABAM2,CHMP2B,PPP2R1A,MORF4…
GO: Biological Process	GO:0035418	protein localization to synapse		0.0001867	1	0.005249	0.04863	7	28	STX7,NLGN1,NRXN1,ANKS1B,DLG1,KLC1,NETO1
GO: Biological Process	GO:0030900	forebrain development		0.0001924	1	0.005385	0.04989	35	407	RRM1,UCHL5,FGF13,APLP1,APLP2,APP,SETD2,NCOA1,ATRX,NCAM1,NEFL,CDK5R1,PLCB1,GNAO1,NPY,NR4A2,KIF3A,PAFAH1B1,CDH2,TOP2B,NRG1,PFDN1,HNRNPK,HPRT1,AKAP5,YWHAE,DIXDC1,PTEN,DPYSL2,MCPH1,FOXP2,C16orf45,SLC4A10,ROBO1,ROBO2
GO: Biological Process	GO:0043266	regulation of potassium ion transport		0.0002079	1	0.005769	0.05345	13	91	AMIGO1,PTK2B,FHL1,DPP10,KCNIP4,ATP1B1,CAB39,AKAP5,YWHAE,PRNP,NOS1AP,DLG1,AKAP9
GO: Biological Process	GO:0000209	protein polyubiquitination		0.0002081	1	0.005769	0.05345	25	254	UBE2E3,CUL3,AMFR,SKP1,UBE2D4,RNF20,RNF180,UBE2K,MKRN1,UBB,UBE2E2,UBE3A,ANAPC1,PSMF1,RNF152,PSMA1,PSMA4,PSMB1,PSMD1,PSMD7,PSMD9,PSMD13,FBXO4,RBBP6,PSMD14
GO: Biological Process	GO:0021762	substantia nigra development		0.0002096	1	0.005785	0.0536	9	47	BASP1,ZNF430,YWHAQ,CALM1,INA,CDC42,YWHAE,YWHAH,GNB4
GO: Biological Process	GO:0048813	dendrite morphogenesis		0.0002192	1	0.006011	0.0557	17	142	MEF2A,KIDINS220,PPP1R9A,NLGN1,CDK5R1,BHLHB9,PAFAH1B1,HPRT1,AKAP5,YWHAH,PPP3CA,DNM3,PTEN,ROBO1,ELAVL4,CAPRIN1,MARCKS
GO: Biological Process	GO:0048167	regulation of synaptic plasticity		0.0002199	1	0.006011	0.0557	19	169	MEF2C,PTK2B,FMR1,PPP1R9A,NLGN1,SNAP25,PLK2,NCAM1,STXBP1,SYP,GRIA1,HNRNPK,SLC24A2,YWHAG,YWHAH,PPP3CB,MAPK1,PTEN,NETO1
GO: Biological Process	GO:0010770	positive regulation of cell morphogenesis involved in differentiation		0.0002226	1	0.006037	0.05594	20	183	MAP1B,AMIGO1,SHTN1,RUFY3,NEFL,ADNP,BHLHB9,PAFAH1B1,CDC42,NRG1,ENPP2,AKAP5,DIXDC1,MAPK9,MAP2K1,ROBO1,ROBO2,CAPRIN1,RPL4,MARCKS
GO: Biological Process	GO:0007267	cell-cell signaling		0.0002229	1	0.006037	0.05594	82	1233	RTN3,MEF2C,PTK2B,LRFN5,FGF13,CX3CL1,SYT13,AMPH,FMR1,SCG5,PPP1R9A,NLGN1,ARNTL,NAPB,SNAP25,MGEA5,GABRA5,GAD1,PLK2,SYT17,NCAM1,NELL2,CDK5R1,STXBP1,SYT11,GLRA2,PLCB1,SYN1,SYN2,SYP,SYT1,SYT4,TAC1,KCNMB4,GNAI1,NNAT,GNAS,NPY,NOVA1,NPY1R,CAMK2G,PCLO,GRB2,GRIA1,ADNP,USP14,OXCT1,ATAD1,PEBP1,PAFAH1B1,CDC42,CDH8,PFN2,CHRM3,HNRNPK,NRXN1,SLC24A2,VDAC3,VSNL1,AKAP5,HTR2C,MYRIP,YWHAG,YWHAH,CARTPT,PPP3CA,PPP3CB,PR…
GO: Biological Process	GO:1901897	regulation of relaxation of cardiac muscle		0.0002453	1	0.006585	0.06101	4	8	CAMK2D,CAMK2G,PDE4B,CHGA
GO: Biological Process	GO:0070262	peptidyl-serine dephosphorylation		0.0002453	1	0.006585	0.06101	4	8	PPP1R15A,DUSP26,YWHAE,PPP2R1A
GO: Biological Process	GO:0006928	movement of cell or subcellular component		0.0002516	1	0.006725	0.06231	116	1882	KCTD13,MAP1B,STRBP,MATN2,STYK1,ETV1,ACTC1,TENM2,MEF2C,S100A8,PTK2B,ARID5B,FGF13,ALCAM,CX3CL1,MPP1,CUL3,AMFR,SH3GL2,INPP5F,APP,SHTN1,BLOC1S2,PRPF40A,RUFY3,ARF4,SETD2,CCDC88A,CFAP20,CCAR1,FOXP1,ATP1A1,ATP1B1,SPARC,NCKAP1,SPOCK1,AVL9,SPP1,ACTR10,SPTAN1,NCAM1,NEFL,CDK5R1,SULF1,AP3M2,PLCB1,TAC1,WASF1,NPY,GPM6A,DSTN,NRAS,NRCAM,B4GAT1,CAMK2D,NR4A2,GRB2,OLR1,KIF3A,LDB2,STRAP,PAFAH1B1,PAFAH1B2,RNF20,CD74,…
GO: Biological Process	GO:0000165	MAPK cascade		0.0002552	1	0.006789	0.0629	65	928	MEF2A,MEF2C,PTK2B,KIDINS220,FGF13,CX3CL1,CUL3,MAP4K3,SKP1,ARAF,ZMYND11,SPTAN1,NCAM1,LMO3,PDCD4,NEFL,PLCB1,GNG3,NRAS,CALM1,CAMK2D,CAMK2G,GRB2,PEBP1,PAFAH1B1,CD74,CDC42,CDH2,NRG1,TSG101,DUSP26,UBB,NRBP1,PSMF1,MAGED1,HTR2C,YWHAB,CARTPT,PPP2CA,PPP2R1A,IGFBP3,PRKCE,DIXDC1,MAPK1,MAPK9,MAPK10,MAP2K1,NDRG4,DIRAS2,PSMA1,PSMA4,PSMB1,PSMD1,PSMD7,PSMD9,PSMD13,RB1CC1,PTEN,PTPRA,DLG1,HIPK3,AKAP9,ATP6AP2,PSMD14…
GO: Biological Process	GO:0043488	regulation of mRNA stability		0.0002595	1	0.006872	0.06367	17	144	FMR1,PAIP1,PARN,CIRBP,UBB,PSMF1,YWHAB,PSMA1,PSMA4,PSMB1,PSMD1,PSMD7,PSMD9,PSMD13,THRAP3,ELAVL4,PSMD14
GO: Biological Process	GO:0006897	endocytosis		0.0002653	1	0.00699	0.06477	50	665	EPS15,FCGR1A,FCGR1B,SCAMP5,MRC1,AMPH,FMR1,SH3GL2,SH3GL3,APLP1,NLGN1,INPP5F,APP,CYFIP2,ATP6V1H,C9orf72,SPARC,NCKAP1,B2M,NCL,RBSN,SYP,SYT1,GRB2,GRIA1,OLR1,KIF3A,ATAD1,CDC42,ENPP2,PECAM1,TSG101,CD163,HNRNPK,AP2M1,ZFYVE9,UBE3A,PIK3R1,HSP90AB1,UBQLN2,SCAMP1,DNM3,PRKCE,MAPK1,PTEN,DNAJC6,DNM1,DPYSL2,DNM1L,ATP9A
GO: Biological Process	GO:0080135	regulation of cellular response to stress		0.0002663	1	0.00699	0.06477	55	752	PTK2B,SPOP,FMR1,RAE1,INPP5F,ATP6V1H,ARNTL,PTGES3,ATP6V1B2,WBP11,ATP6V1E1,ZMYND11,SPP1,ERLEC1,PDCD4,CDK5R1,BNIP3L,PLCB1,SERINC3,CAMK2D,CAMK2G,GRINA,OMG,USP14,PAFAH1B1,PAFAH1B2,CD74,CDC42,USP25,PPP1R15A,DNAJC7,TERF2IP,HNRNPK,PIK3R1,USP1,HSP90AB1,UBQLN2,UBQLN1,BAG4,BABAM2,YWHAE,DIXDC1,MAPK1,MAPK9,MAP2K1,RSL1D1,BCLAF1,RB1CC1,PTEN,CREBRF,FBXO4,DLG1,DNAJB6,DNM1L,HIPK3
GO: Biological Process	GO:0046902	regulation of mitochondrial membrane permeability		0.0002704	1	0.007036	0.06519	11	70	BLOC1S2,MOAP1,BNIP3L,YWHAQ,YWHAB,YWHAE,YWHAG,YWHAH,PPP3CC,PPP3R1,RHOT1
GO: Biological Process	GO:0048857	neural nucleus development		0.0002704	1	0.007036	0.06519	11	70	BASP1,ZNF430,CDK5R1,YWHAQ,CALM1,INA,CDC42,YWHAE,YWHAH,FOXP2,GNB4
GO: Biological Process	GO:0002474	antigen processing and presentation of peptide antigen via MHC class I		0.0002886	1	0.007476	0.06927	13	94	FCGR1A,FCGR1B,SEC31A,B2M,PSMF1,PSMA1,PSMA4,PSMB1,PSMD1,PSMD7,PSMD9,PSMD13,PSMD14
GO: Biological Process	GO:0032412	regulation of ion transmembrane transporter activity		0.0002924	1	0.007542	0.06988	21	201	MEF2C,PTK2B,FHL1,FMR1,NLGN1,GNB5,ATP1B1,CAB39,PLCB1,CALM1,CAMK2D,PDE4B,NRXN1,UBQLN1,YWHAE,YWHAH,PPP2CA,PRKCE,NOS1AP,TCAF1,AKAP9
GO: Biological Process	GO:1900740	positive regulation of protein insertion into mitochondrial membrane involved in apoptotic signaling pathway		0.0002967	1	0.007588	0.07031	7	30	YWHAQ,YWHAB,YWHAE,YWHAG,YWHAH,PPP3CC,PPP3R1
GO: Biological Process	GO:1900739	regulation of protein insertion into mitochondrial membrane involved in apoptotic signaling pathway		0.0002967	1	0.007588	0.07031	7	30	YWHAQ,YWHAB,YWHAE,YWHAG,YWHAH,PPP3CC,PPP3R1
GO: Biological Process	GO:0016050	vesicle organization		0.0003051	1	0.007769	0.07198	31	353	EPS15,STX7,SYT13,CUL3,VTA1,SEC31A,BLOC1S2,NSG1,SNAP25,VAMP4,SYT17,RBSN,STXBP1,SYT11,SYP,SYT1,SYT4,TMED10,TBC1D30,NSF,GRIA1,PAFAH1B1,TSG101,UVRAG,SEC22B,CHMP2B,TRAPPC6B,SLC17A7,STAM,SYT16,STX6
GO: Biological Process	GO:0051436	negative regulation of ubiquitin-protein ligase activity involved in mitotic cell cycle		0.0003072	1	0.007789	0.07217	11	71	UBB,ANAPC1,PSMF1,PSMA1,PSMA4,PSMB1,PSMD1,PSMD7,PSMD9,PSMD13,PSMD14
GO: Biological Process	GO:0030901	midbrain development		0.0003208	1	0.008099	0.07505	13	95	BASP1,UCHL5,APLP2,ZNF430,YWHAQ,CALM1,NR4A2,INA,CDC42,YWHAE,YWHAH,GNB4,SMAD1
GO: Biological Process	GO:0000717	nucleotide-excision repair, DNA duplex unwinding		0.0003251	1	0.008173	0.07573	6	22	GTF2H1,GTF2H3,CETN2,UBB,XPA,DDB1
GO: Biological Process	GO:0022613	ribonucleoprotein complex biogenesis		0.0003309	1	0.008285	0.07676	38	468	RPL27A,RPS3A,ADAR,EIF3M,THUMPD1,SLU7,PRPF8,RBM22,FRG1,EIF3D,EIF3F,WBP11,SRPK2,NCL,LSM3,CDC123,SF3A3,GNL1,PSIP1,STRAP,CIRBP,ISY1-RAB43,CNOT7,EIF4H,RSL1D1,EIF3E,PTEN,DDX3X,GNL3,EFL1,EIF4B,EIF5,EIF2A,RPL4,RSL24D1,RPL9,RPL11,RPL17
GO: Biological Process	GO:0031398	positive regulation of protein ubiquitination		0.0003416	1	0.008515	0.07889	20	189	PTK2B,SKP1,NDFIP1,RNF20,RNF180,UBB,UBE3A,ANAPC1,PSMF1,UBQLN1,PSMA1,PSMA4,PSMB1,PSMD1,PSMD7,PSMD9,PSMD13,PTEN,FBXO4,PSMD14
GO: Biological Process	GO:0021987	cerebral cortex development		0.0003459	1	0.008586	0.07956	15	121	FGF13,NCOA1,NEFL,CDK5R1,PLCB1,NPY,PAFAH1B1,CDH2,HNRNPK,YWHAE,DIXDC1,MCPH1,FOXP2,C16orf45,ROBO1
GO: Biological Process	GO:0051439	regulation of ubiquitin-protein ligase activity involved in mitotic cell cycle		0.0003481	1	0.008605	0.07973	11	72	UBB,ANAPC1,PSMF1,PSMA1,PSMA4,PSMB1,PSMD1,PSMD7,PSMD9,PSMD13,PSMD14
GO: Biological Process	GO:0043487	regulation of RNA stability		0.0003596	1	0.008852	0.08202	17	148	FMR1,PAIP1,PARN,CIRBP,UBB,PSMF1,YWHAB,PSMA1,PSMA4,PSMB1,PSMD1,PSMD7,PSMD9,PSMD13,THRAP3,ELAVL4,PSMD14
GO: Biological Process	GO:0007612	learning		0.0003683	1	0.00903	0.08367	18	162	FGF13,AMPH,DEAF1,APP,ARF4,SNAP25,GABRA5,TAC1,ATAD1,NRXN1,SLC24A2,VDAC3,PPP3CB,PRKAR2B,NDRG4,FOXP2,NETO1,ELAVL4
GO: Biological Process	GO:1904667	negative regulation of ubiquitin protein ligase activity		0.0003935	1	0.009568	0.08865	11	73	UBB,ANAPC1,PSMF1,PSMA1,PSMA4,PSMB1,PSMD1,PSMD7,PSMD9,PSMD13,PSMD14
GO: Biological Process	GO:0022406	membrane docking		0.0003935	1	0.009568	0.08865	11	73	STX7,SNAP25,NCAM1,STXBP1,SYT1,NSF,NRXN1,EXOC6,NDRG4,VPS33A,STX6
GO: Biological Process	GO:0007018	microtubule-based movement		0.0003979	1	0.009636	0.08929	23	235	MAP1B,SH3GL2,APP,BLOC1S2,CFAP20,ACTR10,NEFL,AP3M2,KIF3A,PAFAH1B1,CDC42,CENPE,UBB,AP2M1,KIF3B,NME7,KIF20B,MAP2K1,KIF5A,RAB6A,DYNC1I1,KLC1,RHOT1
GO: Biological Process	GO:0023014	signal transduction by protein phosphorylation		0.0004041	1	0.009746	0.0903	66	962	MEF2A,MEF2C,PTK2B,KIDINS220,FGF13,CX3CL1,CUL3,MAP4K3,SKP1,ARAF,CAB39,ZMYND11,SPTAN1,NCAM1,LMO3,PDCD4,NEFL,PLCB1,GNG3,NRAS,CALM1,CAMK2D,CAMK2G,GRB2,PEBP1,PAFAH1B1,CD74,CDC42,CDH2,NRG1,TSG101,DUSP26,UBB,NRBP1,PSMF1,MAGED1,HTR2C,YWHAB,CARTPT,PPP2CA,PPP2R1A,IGFBP3,PRKCE,DIXDC1,MAPK1,MAPK9,MAPK10,MAP2K1,NDRG4,DIRAS2,PSMA1,PSMA4,PSMB1,PSMD1,PSMD7,PSMD9,PSMD13,RB1CC1,PTEN,PTPRA,DLG1,HIPK3,AKAP9,ATP6AP2,…
GO: Biological Process	GO:0022898	regulation of transmembrane transporter activity		0.0004077	1	0.009793	0.09074	21	206	MEF2C,PTK2B,FHL1,FMR1,NLGN1,GNB5,ATP1B1,CAB39,PLCB1,CALM1,CAMK2D,PDE4B,NRXN1,UBQLN1,YWHAE,YWHAH,PPP2CA,PRKCE,NOS1AP,TCAF1,AKAP9
GO: Biological Process	GO:0051248	negative regulation of protein metabolic process		0.0004119	1	0.009855	0.09131	78	1183	SERPINA3,ADAR,UCHL5,CUL3,FMR1,ENC1,APLP2,LRRC4C,INPP5F,APP,SLC7A14,AZIN1,PRKRA,CPEB4,MGEA5,ZMYND11,SPOCK1,SRP9,LMO3,ERLEC1,PDCD4,CALM1,TERF1,PWP1,USP14,STRAP,PEBP1,PAFAH1B1,NRG1,CENPE,PECAM1,SERPINF1,USP25,PPP1R15A,CNOT8,CIRBP,DUSP26,UBB,SERPINI1,ANAPC1,PIK3R1,CNOT7,ITM2B,SH3BP5,HSP90AB1,PSMF1,TMEM59,BAG4,YWHAB,YWHAE,YWHAG,PPP2CA,PPP2R1A,IGFBP3,PRKAR2B,PRKCE,MAP2K1,PRNP,PSMA1,PSMA4,PSMB1,EIF3E,CD…
GO: Biological Process	GO:0032409	regulation of transporter activity		0.0004177	1	0.009953	0.09222	22	221	MEF2C,PTK2B,FHL1,FMR1,NLGN1,GNB5,ATP1B1,CAB39,PLCB1,CALM1,CAMK2D,NDFIP1,PDE4B,NRXN1,UBQLN1,YWHAE,YWHAH,PPP2CA,PRKCE,NOS1AP,TCAF1,AKAP9
GO: Biological Process	GO:0000715	nucleotide-excision repair, DNA damage recognition		0.0004232	1	0.01004	0.09307	6	23	COPS3,CETN2,UBB,XPA,DDB1,COPS4
GO: Biological Process	GO:0097091	synaptic vesicle clustering		0.0004258	1	0.01005	0.09309	4	9	NLGN1,CDH2,NRXN1,PTEN
GO: Biological Process	GO:0006888	ER to Golgi vesicle-mediated transport		0.0004267	1	0.01005	0.09309	19	178	CUL3,DCTN2,COPG2,SEC31A,ARCN1,ARF4,VAMP4,SPTAN1,TMED10,NSF,GRIA1,VCP,NRBP1,SEC22B,CD55,TRAPPC6B,RAB2A,DYNC1I1,DCTN4
GO: Biological Process	GO:0048588	developmental cell growth		0.0004445	1	0.01039	0.09627	22	222	MAP1B,FGF13,ALCAM,SLC9A6,APP,SHTN1,RUFY3,SPP1,SYT17,CDK5R1,SYT1,SYT4,NRCAM,CAMK2D,ADNP,OMG,PAFAH1B1,NRG1,HNRNPK,PPP3CB,DPYSL2,RPL4
GO: Biological Process	GO:0007015	actin filament organization		0.0004471	1	0.01039	0.09627	30	345	KCTD13,ACTC1,PTK2B,CUL3,PPP1R9A,SHTN1,RUFY3,SPIRE2,NCKAP1,SPTAN1,RND1,TAC1,WASF1,DSTN,GRB2,CDC42,PECAM1,PFN2,MTPN,PIK3R1,BAG4,PRKCE,DLG1,DPYSL3,WASHC2C,RDX,LCP1,FRY,ABI2,MARCKS
GO: Biological Process	GO:0090150	establishment of protein localization to membrane		0.0004473	1	0.01039	0.09627	32	377	RPL27A,RPS3A,ARL6,DPP10,ATP1B1,VAMP4,MGEA5,SRP9,SRP54,GDI1,MOAP1,EFR3A,CDK5R1,YWHAQ,NSF,CDH2,NRXN1,PIK3R1,TMEM59,YWHAB,YWHAE,YWHAG,YWHAH,PPP3CC,PPP3R1,TCAF1,DLG1,RDX,RPL4,RPL9,RPL11,RPL17
GO: Biological Process	GO:2001235	positive regulation of apoptotic signaling pathway		0.0004488	1	0.01039	0.09627	20	193	S100A8,SPOP,PRKRA,MOAP1,SERINC3,YWHAQ,FAF1,UBB,MAGED1,YWHAB,YWHAE,YWHAG,YWHAH,PPP2R1A,PPP3CC,PPP3R1,MAPK9,BCLAF1,PTEN,DNM1L
GO: Biological Process	GO:0031329	regulation of cellular catabolic process		0.0004501	1	0.01039	0.09627	49	663	RRAGB,PTK2B,UCHL5,CUL3,FMR1,SKP1,ARAF,ATP6V1H,ATP6V1B2,WBP11,ATP6V1E1,PLK2,CDK5R1,BNIP3L,TERF1,USP14,PAFAH1B2,RNF180,UBE2K,CENPE,PGAM1,CNOT8,UBB,UBE3A,ANAPC1,CNOT7,UVRAG,VCP,HSP90AB1,PSMF1,RNF152,UBQLN2,UBQLN1,TMEM59,IGFBP3,PRKAG1,PSMA1,PSMA4,PSMB1,PSMD1,PSMD7,PSMD9,PSMD13,RB1CC1,PTEN,RDX,DNM1L,PSMD14,MTDH
GO: Biological Process	GO:0045595	regulation of cell differentiation		0.0004614	1	0.01059	0.09809	105	1699	CYB5D2,MAP1B,MEF2A,MEF2C,AMIGO1,PTK2B,KIDINS220,KIAA1109,LRRC7,FGF13,CX3CL1,TSHZ3,FMR1,PPP1R9A,ENC1,NLGN1,LRRC4C,INPP5F,APP,SHTN1,RUFY3,ARNTL,CCDC88A,SNW1,TENM3,NCOA1,TMEM30A,FOXP1,SNAP25,XRCC6,PLK2,SPOCK1,SPP1,SYT17,B2M,NAP1L2,LMO3,KMT2E,GDI1,PDCD4,NEFL,CDK5R1,PLCB1,SYT1,C1QC,SYT4,GNAS,NRCAM,STMN2,ADNP,OMG,NDFIP1,PWP1,STRAP,BHLHB9,PAFAH1B1,CD74,LNPK,CDC42,CDH2,MMD,NRG1,ENPP2,SERPINF1,CHN1,HNRNPK…
GO: Biological Process	GO:0072583	clathrin-dependent endocytosis		0.0004631	1	0.01059	0.09809	9	52	AMPH,SH3GL2,NLGN1,INPP5F,SYT1,AP2M1,UBQLN2,DNAJC6,DNM1
GO: Biological Process	GO:0042787	protein ubiquitination involved in ubiquitin-dependent protein catabolic process		0.0004639	1	0.01059	0.09809	21	208	PTK2B,SPOP,CUL3,AMFR,SKP1,RNF11,UBB,UBE3A,ANAPC1,PSMF1,PSMA1,PSMA4,PSMB1,PSMD1,PSMD7,PSMD9,PSMD13,PTEN,DDB1,RBBP6,PSMD14
GO: Biological Process	GO:0001508	action potential		0.0004774	1	0.01085	0.1006	16	138	SCN2A,SCN3A,SCN7A,FMR1,ATP1A1,ATP1B1,TAC1,KCNMB4,NRCAM,CAMK2D,GRIA1,GPR88,YWHAE,YWHAH,NOS1AP,DSC2
GO: Biological Process	GO:0016055	Wnt signaling pathway		0.0004838	1	0.01096	0.1015	39	494	ARL6,CUL3,SKP1,ARNTL,CXXC4,DKK3,VPS29,RTF1,SULF1,SPIN1,PLCB1,GNAO1,CALM1,NR4A2,RSPO3,TLE4,CDC42,CDH2,UBB,AP2M1,PSMF1,PPP2CA,PPP2R1A,PPP3CA,PPP3CB,PPP3R1,DIXDC1,PSMA1,PSMA4,PSMB1,PSMD1,PSMD7,PSMD9,PSMD13,PTEN,DDB1,DDX3X,ATP6AP2,PSMD14
GO: Biological Process	GO:0008088	axo-dendritic transport		0.0004877	1	0.011	0.1019	8	42	APP,BLOC1S2,NEFL,AP3M2,KIF3A,PAFAH1B1,KIF3B,KLC1
GO: Biological Process	GO:0051050	positive regulation of transport		0.0004973	1	0.01114	0.1032	71	1061	AMIGO1,S100A8,FCGR1A,SCAMP5,FHL1,ELMOD1,FMR1,CTDSPL2,NLGN1,RUFY3,AZIN1,RBM22,TMEM30A,SNAP25,ATP1B1,MGEA5,WBP11,B2M,NCL,NELL2,CDK5R1,STXBP1,PLCB1,SYT1,TAC1,NNAT,GNAS,YWHAQ,CALM1,KIF3A,OXCT1,ATAD1,CDC42,CDH2,NRG1,TSG101,HNRNPK,PIK3R1,CNTN1,HSP90AB1,VSNL1,AKAP5,HTR2C,MYRIP,YWHAB,YWHAE,YWHAG,YWHAH,KIF20B,CARTPT,PPP3CA,PPP3CB,PPP3CC,PPP3R1,PRKCE,MAPK9,NOS1AP,TCAF1,ATG13,PSMD9,CREBRF,DLG1,DNM1,DPYSL2,A…
GO: Biological Process	GO:0051338	regulation of transferase activity		0.0004976	1	0.01114	0.1032	68	1006	ADAR,ADCY1,PTK2B,KIDINS220,SERINC1,FGF13,CUL3,MAP4K3,PPP1R9A,APLP2,LRRC4C,APP,SKP1,ARAF,CCDC88A,TPX2,CAB39,TSPYL2,PDCD4,CDK5R1,GNG3,CALM1,ADNP,TERF1,FAF1,LDB2,GTF2H1,CD74,CDC42,MMD,NRG1,CENPE,TSG101,DUSP26,UBB,ANAPC1,PIK3R1,UVRAG,SH3BP5,HSP90AB1,PSMF1,MAGED1,YWHAG,CARTPT,PPP2CA,PPP2R1A,PRKAB2,PRKACB,PRKAG1,PRKAR2B,MAPK1,MAPK10,MAP2K1,DIRAS2,PSMA1,PSMA4,PSMB1,PSMD1,PSMD7,PSMD9,PSMD13,PTEN,DLG1,MCP…
GO: Biological Process	GO:0032388	positive regulation of intracellular transport		0.0005078	1	0.01129	0.1046	33	396	ELMOD1,FMR1,CTDSPL2,NLGN1,RUFY3,RBM22,TMEM30A,MGEA5,WBP11,CDK5R1,YWHAQ,CALM1,KIF3A,CDC42,NRG1,PIK3R1,HSP90AB1,AKAP5,YWHAB,YWHAE,YWHAG,YWHAH,KIF20B,PPP3CA,PPP3CB,PPP3CC,PPP3R1,TCAF1,ATG13,CREBRF,DNM1,SAE1,RDX
GO: Biological Process	GO:0044419	interspecies interaction between organisms		0.0005102	1	0.01129	0.1046	57	808	EPS15,RPL27A,RPS3A,RTN3,ADAR,WDR48,MRC1,FMR1,RAE1,VTA1,ATP6V1H,SNW1,EIF3D,EIF3F,XRCC6,ZMYND11,NCKAP1,RSF1,NCAM1,SRPK2,SSB,SEPT6,BNIP3L,HTATSF1,SF3B2,GRB2,PSIP1,SCARB2,TSG101,HNRNPK,UBB,UBE3A,PIK3R1,UVRAG,VCP,HSP90AB1,EIF4H,XRCC5,YWHAB,YWHAE,CHMP2B,MAPK1,PSMA4,PSMB1,CD55,DDB1,DDX3X,DLG1,RAB6A,KLC1,KPNA3,KPNA4,ABI2,RPL4,RPL9,RPL11,RPL17
GO: Biological Process	GO:0044403	symbiont process		0.0005102	1	0.01129	0.1046	57	808	EPS15,RPL27A,RPS3A,RTN3,ADAR,WDR48,MRC1,FMR1,RAE1,VTA1,ATP6V1H,SNW1,EIF3D,EIF3F,XRCC6,ZMYND11,NCKAP1,RSF1,NCAM1,SRPK2,SSB,SEPT6,BNIP3L,HTATSF1,SF3B2,GRB2,PSIP1,SCARB2,TSG101,HNRNPK,UBB,UBE3A,PIK3R1,UVRAG,VCP,HSP90AB1,EIF4H,XRCC5,YWHAB,YWHAE,CHMP2B,MAPK1,PSMA4,PSMB1,CD55,DDB1,DDX3X,DLG1,RAB6A,KLC1,KPNA3,KPNA4,ABI2,RPL4,RPL9,RPL11,RPL17
GO: Biological Process	GO:0006397	mRNA processing		0.0005184	1	0.01143	0.1059	38	479	SRRM1,BCAS2,ADAR,RSRC1,FMR1,SLU7,APLP1,APP,PRPF8,PRPF40A,RBM22,SNW1,FRG1,CCAR1,SNRPA1,SNRPB2,WBP11,SRPK2,LSM3,SF3A3,PLCB1,HTATSF1,SF3B2,NOVA1,CPSF6,GTF2H1,GTF2H3,PSIP1,STRAP,RNF20,HNRNPK,RBM27,ISY1-RAB43,CNOT7,SLBP,THRAP3,RBM23,ELAVL4
GO: Biological Process	GO:0060078	regulation of postsynaptic membrane potential		0.0005321	1	0.01169	0.1083	13	100	MEF2C,PTK2B,SCN2A,SCN3A,SCN7A,CX3CL1,PPP1R9A,NLGN1,NRXN1,PPP3CA,PTEN,SLC17A7,NETO1
GO: Biological Process	GO:0061025	membrane fusion		0.0005341	1	0.01169	0.1083	22	225	MIGA1,STX7,SYT13,ANXA7,NAPB,SNAP25,VAMP4,SYT17,RBSN,STXBP1,SYT11,SYT1,SYT4,TBC1D30,NSF,GDAP1,GCA,UVRAG,SEC22B,DNM1L,SYT16,STX6
GO: Biological Process	GO:1904951	positive regulation of establishment of protein localization		0.0005465	1	0.01192	0.1105	43	565	SCAMP5,ELMOD1,DPP10,CTDSPL2,RUFY3,RBM22,CCT8,TMEM30A,MGEA5,WBP11,NCL,CDK5R1,NNAT,YWHAQ,KIF3A,CCT6A,OXCT1,CDC42,NRG1,TSG101,NRXN1,PIK3R1,HSP90AB1,VSNL1,AKAP5,MYRIP,YWHAB,YWHAE,YWHAG,YWHAH,KIF20B,PPP3CA,PPP3CB,PPP3CC,PPP3R1,PRKCE,TCAF1,ATG13,PSMD9,CREBRF,DLG1,SAE1,DNM1L
GO: Biological Process	GO:0090559	regulation of membrane permeability		0.0005605	1	0.01216	0.1127	11	76	BLOC1S2,MOAP1,BNIP3L,YWHAQ,YWHAB,YWHAE,YWHAG,YWHAH,PPP3CC,PPP3R1,RHOT1
GO: Biological Process	GO:1901990	regulation of mitotic cell cycle phase transition		0.0005615	1	0.01216	0.1127	28	318	FHL1,CUL3,APP,SKP1,PLK2,PLCB1,CAMK2D,TERF1,CENPE,CNOT8,UBB,UBE2E2,ANAPC1,CNOT7,PSMF1,PSMA1,PSMA4,PSMB1,PSMD1,PSMD7,PSMD9,PSMD13,PTEN,DDB1,DDX3X,RDX,PSMD14,RPL17
GO: Biological Process	GO:0023061	signal release		0.0005656	1	0.0122	0.1131	39	498	MEF2C,SYT13,FMR1,SCG5,PPP1R9A,NLGN1,ARNTL,NAPB,SNAP25,MGEA5,GAD1,SYT17,NELL2,STXBP1,SYT11,SYN1,SYN2,SYT1,SYT4,TAC1,KCNMB4,NNAT,GNAS,NPY1R,CAMK2G,PCLO,OXCT1,PFN2,NRXN1,VSNL1,HTR2C,MYRIP,CARTPT,PPP3CA,PPP3CB,PRKCE,PSMD9,SYT16,MARCKS
GO: Biological Process	GO:0072657	protein localization to membrane		0.0005682	1	0.01221	0.1132	40	515	RPL27A,RPS3A,ARL6,FGF13,STX7,DPP10,NLGN1,KCNIP4,ATP1B1,VAMP4,MGEA5,SRP9,SRP54,GDI1,MOAP1,EFR3A,CDK5R1,STXBP1,YWHAQ,NSF,CDH2,AP2M1,NRXN1,PIK3R1,NME7,TMEM59,BAG4,YWHAB,YWHAE,YWHAG,YWHAH,PPP3CC,PPP3R1,TCAF1,DLG1,RDX,RPL4,RPL9,RPL11,RPL17
GO: Biological Process	GO:0099518	vesicle cytoskeletal trafficking		0.0005759	1	0.01233	0.1143	8	43	BLOC1S2,AP3M2,KIF3A,PAFAH1B1,KIF3B,MYRIP,MAP2K1,DYNC1I1
GO: Biological Process	GO:0019932	second-messenger-mediated signaling		0.000595	1	0.0127	0.1177	24	257	NCALD,TENM2,ADCY1,PTK2B,PPP1R9A,ATP1B1,NCAM1,GNAI1,GNAS,CALM1,CAMK2D,PCLO,NUDT4,PEBP1,NRG1,HINT1,HTR2C,PPP2CA,PPP2R1A,PPP3CA,PPP3CB,PPP3R1,PRNP,NOS1AP
GO: Biological Process	GO:0097061	dendritic spine organization		0.0006178	1	0.01314	0.1217	9	54	PPP1R9A,NLGN1,CDK5R1,BHLHB9,PAFAH1B1,DNM3,PTEN,CAPRIN1,MARCKS
GO: Biological Process	GO:0031145	anaphase-promoting complex-dependent catabolic process		0.0006278	1	0.0133	0.1233	11	77	UBB,ANAPC1,PSMF1,PSMA1,PSMA4,PSMB1,PSMD1,PSMD7,PSMD9,PSMD13,PSMD14
GO: Biological Process	GO:0032273	positive regulation of protein polymerization		0.0006477	1	0.01368	0.1267	14	115	MAP1B,PTK2B,SPIRE2,NCKAP1,WASF1,GRB2,TERF1,PFN2,BAG4,GDA,PRKCE,DLG1,WASHC2C,ABI2
GO: Biological Process	GO:1903320	regulation of protein modification by small protein conjugation or removal		0.0006662	1	0.01402	0.1299	26	290	PTK2B,WDR48,SKP1,NDFIP1,RNF20,RNF180,UBB,UBE3A,ANAPC1,VCP,HSP90AB1,PSMF1,UBQLN1,PRKCE,MAPK9,PSMA1,PSMA4,PSMB1,PSMD1,PSMD7,PSMD9,PSMD13,PTEN,FBXO4,GNL3,PSMD14
GO: Biological Process	GO:0006521	regulation of cellular amino acid metabolic process		0.0006848	1	0.01431	0.1325	10	66	AZIN1,PSMF1,PSMA1,PSMA4,PSMB1,PSMD1,PSMD7,PSMD9,PSMD13,PSMD14
GO: Biological Process	GO:1901379	regulation of potassium ion transmembrane transport		0.0006848	1	0.01431	0.1325	10	66	AMIGO1,FHL1,DPP10,KCNIP4,ATP1B1,CAB39,YWHAE,PRNP,NOS1AP,AKAP9
GO: Biological Process	GO:0072594	establishment of protein localization to organelle		0.0006916	1	0.0144	0.1334	49	676	RPL27A,RPS3A,ADAR,ELMOD1,RAE1,RBM22,ARNTL,CCT8,WBP11,SRP9,SRP54,MOAP1,BNIP3L,YWHAQ,NRAS,TERF1,FAF1,CCT6A,SCARB2,NRG1,GDAP1,ZFYVE9,PIK3R1,HSP90AB1,AKAP5,BAG4,YWHAB,YWHAE,YWHAG,YWHAH,PPP2CA,PPP3CA,PPP3CB,PPP3CC,PPP3R1,MAPK1,MAPK9,CEP57,ATG13,TOMM70,RAB6A,PHIP,KPNA3,KPNA4,SAE1,RPL4,RPL9,RPL11,RPL17
GO: Biological Process	GO:0021537	telencephalon development		0.0007017	1	0.01451	0.1344	24	260	UCHL5,FGF13,NCOA1,NEFL,CDK5R1,PLCB1,NPY,KIF3A,PAFAH1B1,CDH2,NRG1,PFDN1,HNRNPK,HPRT1,AKAP5,YWHAE,DIXDC1,PTEN,DPYSL2,MCPH1,FOXP2,C16orf45,ROBO1,ROBO2
GO: Biological Process	GO:0051588	regulation of neurotransmitter transport		0.0007018	1	0.01451	0.1344	11	78	MEF2C,FMR1,PPP1R9A,NLGN1,NAPB,STXBP1,SYT11,SYN1,KCNMB4,PFN2,HTR2C
GO: Biological Process	GO:0051443	positive regulation of ubiquitin-protein transferase activity		0.000708	1	0.01455	0.1348	13	103	SKP1,UBB,ANAPC1,PSMF1,PSMA1,PSMA4,PSMB1,PSMD1,PSMD7,PSMD9,PSMD13,PTEN,PSMD14
GO: Biological Process	GO:0032269	negative regulation of cellular protein metabolic process		0.0007116	1	0.01455	0.1348	73	1112	SERPINA3,ADAR,UCHL5,CUL3,FMR1,ENC1,APLP2,LRRC4C,INPP5F,APP,SLC7A14,PRKRA,CPEB4,MGEA5,ZMYND11,SPOCK1,SRP9,LMO3,PDCD4,CALM1,TERF1,PWP1,USP14,STRAP,PEBP1,PAFAH1B1,CENPE,PECAM1,SERPINF1,PPP1R15A,CNOT8,CIRBP,DUSP26,UBB,SERPINI1,ANAPC1,PIK3R1,CNOT7,SH3BP5,HSP90AB1,PSMF1,TMEM59,BAG4,YWHAB,YWHAE,YWHAG,PPP2CA,PPP2R1A,IGFBP3,PRKAR2B,PRKCE,MAP2K1,PRNP,PSMA1,PSMA4,PSMB1,EIF3E,CD55,PSMD1,PSMD7,PSMD9,PSMD13,TI…
GO: Biological Process	GO:0050774	negative regulation of dendrite morphogenesis		0.0007135	1	0.01455	0.1348	5	17	NLGN1,YWHAH,PPP3CA,DNM3,PTEN
GO: Biological Process	GO:0002183	cytoplasmic translational initiation		0.0007135	1	0.01455	0.1348	5	17	EIF3M,EIF3D,EIF3F,SSB,CDC123
GO: Biological Process	GO:0070201	regulation of establishment of protein localization		0.0007418	1	0.01507	0.1397	61	893	SCAMP5,CX3CL1,ELMOD1,DPP10,CTDSPL2,RUFY3,RBM22,ARNTL,CCT8,TMEM30A,FOXP1,SNAP25,VAMP4,MGEA5,WBP11,NCL,GDI1,ERLEC1,CDK5R1,BNIP3L,NNAT,GNAS,YWHAQ,TERF1,FAF1,KIF3A,NDFIP1,CCT6A,OXCT1,CDC42,NRG1,TSG101,NRXN1,PIK3R1,HSP90AB1,VSNL1,AKAP5,TMEM59,BAG4,MYRIP,YWHAB,YWHAE,YWHAG,YWHAH,KIF20B,CARTPT,PPP2CA,PPP3CA,PPP3CB,PPP3CC,PPP3R1,PRKCE,TCAF1,ATG13,PSMD9,CREBRF,DLG1,SAE1,DNM1L,LCP1,MARCKS
GO: Biological Process	GO:0097190	apoptotic signaling pathway		0.0007516	1	0.01522	0.141	46	626	S100A8,SCN2A,SPOP,CX3CL1,CUL3,MSH2,BLOC1S2,PRKRA,SNW1,ZMYND11,MOAP1,BNIP3L,SERINC3,YWHAQ,NR4A2,GRINA,FAF1,CD74,NRG1,UBE2K,HINT1,PPP1R15A,HNRNPK,UBB,PIK3R1,ITM2B,UBQLN1,MAGED1,ERO1A,XPA,YWHAB,YWHAE,YWHAG,YWHAH,PPP2R1A,PPP3CC,PPP3R1,MAPK9,BCLAF1,RB1CC1,PTEN,DDX3X,SGPP1,PHIP,DNM1L,RHOT1
GO: Biological Process	GO:0032465	regulation of cytokinesis		0.0007731	1	0.0156	0.1445	10	67	CUL3,PRPF40A,CALM1,CDC42,CETN2,KIF3B,UVRAG,KIF20B,PRKCE,CCP110
GO: Biological Process	GO:0002223	stimulatory C-type lectin receptor signaling pathway		0.0007766	1	0.01562	0.1447	13	104	SKP1,NRAS,UBB,PSMF1,PRKACB,PSMA1,PSMA4,PSMB1,PSMD1,PSMD7,PSMD9,PSMD13,PSMD14
GO: Biological Process	GO:0048284	organelle fusion		0.0008021	1	0.01608	0.149	20	202	MIGA1,STX7,SYT13,SNAP25,VAMP4,SYT17,RBSN,STXBP1,SYT11,SYT1,SYT4,TBC1D30,GDAP1,TSG101,UVRAG,UBQLN1,SEC22B,VPS33A,SYT16,STX6
GO: Biological Process	GO:0010959	regulation of metal ion transport		0.0008094	1	0.01617	0.1498	31	374	AMIGO1,PTK2B,FHL1,FMR1,DPP10,GNB5,KCNIP4,ATP1A1,ATP1B1,MGEA5,CAB39,B2M,PLCB1,GNAO1,GNAS,CALM1,CAMK2D,CAMK2G,PDE4B,CNTN1,AKAP5,UBQLN1,YWHAE,YWHAH,PPP2CA,PRKCE,PRNP,NOS1AP,DLG1,AKT3,AKAP9
GO: Biological Process	GO:0032970	regulation of actin filament-based process		0.0008249	1	0.01642	0.1522	29	342	MEF2C,PTK2B,PPP1R9A,CCDC88A,ATP1A1,SPIRE2,NCKAP1,SPTAN1,CDK5R1,TAC1,WASF1,DSTN,CAMK2D,GRB2,PDE4B,PECAM1,PFN2,MTPN,PIK3R1,BAG4,PRKCE,DIXDC1,CTSV,NOS1AP,DLG1,WASHC2C,DSC2,RDX,ABI2
GO: Biological Process	GO:1902308	regulation of peptidyl-serine dephosphorylation		0.0008451	1	0.01671	0.1549	3	5	PPP1R15A,DUSP26,YWHAE
GO: Biological Process	GO:0016199	axon midline choice point recognition		0.0008451	1	0.01671	0.1549	3	5	APP,ROBO1,ROBO2
GO: Biological Process	GO:2000300	regulation of synaptic vesicle exocytosis		0.0008602	1	0.01696	0.1571	6	26	FMR1,NLGN1,NAPB,STXBP1,SYN1,PFN2
GO: Biological Process	GO:0010256	endomembrane system organization		0.0008652	1	0.017	0.1575	43	578	RTN3,ARL6,NDRG1,FGF13,STX7,DPP10,RAE1,VTA1,SHTN1,BLOC1S2,KCNIP4,ATP1B1,VAMP4,EFR3A,RBSN,STXBP1,SYP,TMED10,NSF,PAFAH1B1,LNPK,CDC42,CDH2,TSG101,AP2M1,NRXN1,PIK3R1,TMEM59,BAG4,CHMP2B,PPP2CA,PPP2R1A,MAPK1,MAP2K1,PTEN,CCDC47,DLG1,DNM1,RAB2A,RDX,STAM,ATL1,STX6
GO: Biological Process	GO:0001932	regulation of protein phosphorylation		0.0008872	1	0.01737	0.161	88	1404	ADAR,ADCY1,PTK2B,KIDINS220,FGF13,CX3CL1,CUL3,FMR1,MAP4K3,PPP1R9A,APLP2,LRRC4C,INPP5F,APP,ARAF,CCDC88A,TPX2,CAB39,ZMYND11,TSPYL2,LMO3,PDCD4,CDK5R1,PLCB1,GNAS,GNG3,NRAS,CALM1,CAMK2D,GRB2,ADNP,FAF1,PWP1,GTF2H1,STRAP,PEBP1,PAFAH1B1,CD74,CDC42,CDH2,MMD,NRG1,UBE2K,CENPE,ENPP2,PECAM1,TSG101,PPP1R15A,PFN2,TERF2IP,DUSP26,UBB,PIK3R1,UVRAG,CNTN1,SH3BP5,HSP90AB1,AKAP5,MAGED1,HTR2C,BAG4,YWHAG,CARTPT,PPP2CA,PP…
GO: Biological Process	GO:0006412	translation		0.0009112	1	0.01778	0.1648	48	667	RPL27A,RPS3A,ADAR,PTK2B,EIF3M,FMR1,ENC1,APLP1,APP,USP16,PAIP1,PRKRA,SLC25A12,CPEB4,EIF3D,EIF3F,GARS,NARS,SRP9,SSB,CDC123,GLE1,GTF2H3,PPP1R15A,CNOT8,MTPN,CIRBP,SLC25A3,CNOT7,SLC25A27,EIF4H,IARS,MAPK1,MAP2K1,RSL1D1,EIF3E,DDX3X,EFL1,EIF4B,EIF5,EIF2A,CAPRIN1,RPL4,RSL24D1,RPL9,SMAD1,RPL11,RPL17
GO: Biological Process	GO:0021543	pallium development		0.0009254	1	0.018	0.1668	18	175	FGF13,NCOA1,NEFL,CDK5R1,PLCB1,NPY,KIF3A,PAFAH1B1,CDH2,HNRNPK,AKAP5,YWHAE,DIXDC1,PTEN,MCPH1,FOXP2,C16orf45,ROBO1
GO: Biological Process	GO:1902803	regulation of synaptic vesicle transport		0.0009622	1	0.01863	0.1726	7	36	FMR1,NLGN1,NAPB,STXBP1,SYN1,PFN2,DNM1
GO: Biological Process	GO:0017157	regulation of exocytosis		0.0009638	1	0.01863	0.1726	20	205	SCAMP5,SYT13,FMR1,NLGN1,NAPB,SYT17,NCAM1,STXBP1,SYT11,PLCB1,SYN1,SYT1,SYT4,NSF,PCLO,TSG101,PFN2,VSNL1,STAM,SYT16
GO: Biological Process	GO:0051444	negative regulation of ubiquitin-protein transferase activity		0.0009683	1	0.01865	0.1728	11	81	UBB,ANAPC1,PSMF1,PSMA1,PSMA4,PSMB1,PSMD1,PSMD7,PSMD9,PSMD13,PSMD14
GO: Biological Process	GO:0016311	dephosphorylation		0.0009857	1	0.01893	0.1754	35	445	NT5C3A,MEF2C,CTDSPL2,NT5C3B,INPP5F,SLC7A14,ATP1A1,CALM1,CAMK2G,MTMR7,TPTE,PPP1R15A,PGAM1,DUSP26,TPTE2,BAG4,YWHAB,YWHAE,PPP2CA,PPP2R1A,PPP2R5E,PPP3CA,PPP3CB,PPP3CC,PPP3R1,TIPRL,PTEN,DNAJC6,PTP4A1,SGPP1,IMPAD1,PTPRA,PLPPR4,PTPRK,DLG1
GO: Biological Process	GO:0002220	innate immune response activating cell surface receptor signaling pathway		0.001017	1	0.01941	0.1798	13	107	SKP1,NRAS,UBB,PSMF1,PRKACB,PSMA1,PSMA4,PSMB1,PSMD1,PSMD7,PSMD9,PSMD13,PSMD14
GO: Biological Process	GO:0031396	regulation of protein ubiquitination		0.001017	1	0.01941	0.1798	24	267	PTK2B,WDR48,SKP1,NDFIP1,RNF20,RNF180,UBB,UBE3A,ANAPC1,HSP90AB1,PSMF1,UBQLN1,PRKCE,MAPK9,PSMA1,PSMA4,PSMB1,PSMD1,PSMD7,PSMD9,PSMD13,PTEN,FBXO4,PSMD14
GO: Biological Process	GO:0030833	regulation of actin filament polymerization		0.001028	1	0.01955	0.1811	16	148	PTK2B,PPP1R9A,SPIRE2,NCKAP1,SPTAN1,WASF1,GRB2,PECAM1,PFN2,MTPN,BAG4,PRKCE,DLG1,WASHC2C,RDX,ABI2
GO: Biological Process	GO:1901077	regulation of relaxation of muscle		0.001037	1	0.01964	0.182	4	11	CAMK2D,CAMK2G,PDE4B,CHGA
GO: Biological Process	GO:0009967	positive regulation of signal transduction		0.00104	1	0.01964	0.182	92	1488	RRAGB,S100A8,PTK2B,KIDINS220,SPOP,CX3CL1,MAP4K3,SH3BGRL,NLGN1,ARAF,PRKRA,ARNTL,SNW1,PLK2,NCAM1,LMO3,MOAP1,SULF1,SPIN1,PLCB1,SERINC3,GNAS,YWHAQ,GNG3,CALM1,CAMK2D,GRB2,ZDHHC17,FAF1,NDFIP1,RSPO3,PEBP1,PAFAH1B1,CD74,CDC42,CDH2,NRG1,UBE2K,HINT1,PECAM1,CHGA,CHN1,TERF2IP,UBB,NRXN1,UBE3A,PIK3R1,NUCKS1,PSMF1,AKAP5,UBQLN2,MAGED1,HTR2C,BAG4,YWHAB,YWHAE,YWHAG,YWHAH,CARTPT,PPP2R1A,PPP3CC,IGFBP3,PPP3R1,PRKCE,D…
GO: Biological Process	GO:0045055	regulated exocytosis		0.001047	1	0.01972	0.1827	27	315	SERPINA3,SCAMP5,FAM3C,SYT13,FMR1,APLP2,NLGN1,APP,NAPB,SNAP25,BRPF3,SPARC,SYT17,STXBP1,SYT11,PLCB1,SYN1,SYT1,SYT4,TMED10,CALM1,PCLO,PECAM1,CHGA,PFN2,PPP3CB,SYT16
GO: Biological Process	GO:0070198	protein localization to chromosome, telomeric region		0.001064	1	0.01995	0.1849	6	27	CCT8,ATRX,TERF1,CCT6A,TERF2IP,GNL3
GO: Biological Process	GO:1901185	negative regulation of ERBB signaling pathway		0.001066	1	0.01995	0.1849	8	47	EPS15,SH3GL2,GRB2,CDC42,UBB,AP2M1,LGMN,STAM
GO: Biological Process	GO:1904062	regulation of cation transmembrane transport		0.001129	1	0.02106	0.1951	22	238	AMIGO1,PTK2B,FHL1,FMR1,DPP10,GNB5,KCNIP4,ATP1B1,CAB39,PLCB1,CALM1,CAMK2D,PDE4B,UBQLN1,YWHAE,YWHAH,PPP2CA,PRKCE,PRNP,NOS1AP,DLG1,AKAP9
GO: Biological Process	GO:1901030	positive regulation of mitochondrial outer membrane permeabilization involved in apoptotic signaling pathway		0.001141	1	0.02119	0.1963	7	37	YWHAQ,YWHAB,YWHAE,YWHAG,YWHAH,PPP3CC,PPP3R1
GO: Biological Process	GO:0071103	DNA conformation change		0.001143	1	0.02119	0.1963	25	285	MCM4,MCM6,SMC2,XRCC6,ATRX,RSF1,TSPYL2,NAP1L1,NAP1L2,NAP1L3,TSPYL4,GTF2H1,GTF2H3,KAT6B,TOP2B,CETN2,UBB,SELENOF,XPA,XRCC5,DDB1,DDX3X,HP1BP3,DNA2,MCPH1
GO: Biological Process	GO:0070585	protein localization to mitochondrion		0.001147	1	0.0212	0.1965	19	193	ELMOD1,WBP11,MOAP1,BNIP3L,YWHAQ,NRG1,GDAP1,BAG4,YWHAB,YWHAE,YWHAG,YWHAH,PPP3CC,PPP3R1,MAPK9,ATG13,TOMM70,SAE1,DNM1L
GO: Biological Process	GO:0006974	cellular response to DNA damage stimulus		0.001154	1	0.02126	0.197	55	800	NDRG1,UCHL5,SLC30A9,WDR48,FMR1,MSH2,COPS3,CINP,USP16,SETD2,SNW1,XRCC6,PLK2,ATRX,MOAP1,MORF4L1,GNL1,ATMIN,GRB2,TDG,GTF2H1,GTF2H3,SUPT16H,CD74,CETN2,PPP1R15A,TERF2IP,HNRNPK,CNOT8,UBB,UBE2E2,PIK3R1,UFD1,CNOT7,BOD1L1,FTO,USP1,UVRAG,VCP,XPA,XRCC5,BABAM2,MORF4L2,MAPK1,EPC2,BCLAF1,TIPRL,DDB1,FBXO4,DNA2,RAD21,RBBP6,RFC2,COPS4,PSMD14
GO: Biological Process	GO:0051352	negative regulation of ligase activity		0.001189	1	0.02183	0.2023	11	83	UBB,ANAPC1,PSMF1,PSMA1,PSMA4,PSMB1,PSMD1,PSMD7,PSMD9,PSMD13,PSMD14
GO: Biological Process	GO:0006915	apoptotic process		0.001193	1	0.02184	0.2024	114	1923	RPS3A,ACTC1,RTN3,ADAR,MEF2A,MEF2C,S100A8,PTK2B,NDRG1,SCN2A,FGF13,SPOP,CX3CL1,CUL3,APLP1,MSH2,APP,BLOC1S2,ARAF,CYFIP2,ARF4,PRKRA,SNW1,CPEB4,TPX2,PNMA2,CCAR1,NCOA1,FOXP1,GABRA5,PLK2,ZMYND11,NCKAP1,SPP1,BEX1,SRPK2,NCL,MOAP1,PDCD4,NEFL,CDK5R1,BNIP3L,STXBP1,SULF1,GLO1,SERINC3,YWHAQ,BEX2,TRIM2,CAMK2D,NR4A2,GRINA,ADNP,TERF1,FAF1,TIAL1,BHLHB9,CD74,CDC42,NRG1,PDE1A,UBE2K,HINT1,PPP1R15A,HNRNPK,UBB,PIK3R1,R…
GO: Biological Process	GO:0051351	positive regulation of ligase activity		0.001209	1	0.02207	0.2045	13	109	SKP1,UBB,ANAPC1,PSMF1,PSMA1,PSMA4,PSMB1,PSMD1,PSMD7,PSMD9,PSMD13,PTEN,PSMD14
GO: Biological Process	GO:0043647	inositol phosphate metabolic process		0.001225	1	0.02229	0.2066	10	71	PTK2B,PLCH1,NUDT10,PLCB1,CALM1,MTMR7,NUDT4,IP6K1,PTEN,NUDT11
GO: Biological Process	GO:0051205	protein insertion into membrane		0.00123	1	0.02231	0.2067	8	48	MOAP1,YWHAQ,YWHAB,YWHAE,YWHAG,YWHAH,PPP3CC,PPP3R1
GO: Biological Process	GO:0051531	NFAT protein import into nucleus		0.001244	1	0.0225	0.2085	5	19	PIK3R1,AKAP5,PPP3CA,PPP3CB,PPP3R1
GO: Biological Process	GO:0038127	ERBB signaling pathway		0.001273	1	0.02296	0.2128	16	151	EPS15,PTK2B,SH3GL2,APLP2,APP,ARF4,NRAS,GRB2,CDC42,NRG1,UBB,AP2M1,PIK3R1,MAPK1,LGMN,STAM
GO: Biological Process	GO:0043043	peptide biosynthetic process		0.00129	1	0.0232	0.2149	49	696	RPL27A,RPS3A,ADAR,PTK2B,EIF3M,FMR1,ENC1,APLP1,APP,USP16,PAIP1,PRKRA,SLC25A12,CPEB4,CNDP2,EIF3D,EIF3F,GARS,NARS,SRP9,SSB,CDC123,GLE1,GTF2H3,PPP1R15A,CNOT8,MTPN,CIRBP,SLC25A3,CNOT7,SLC25A27,EIF4H,IARS,MAPK1,MAP2K1,RSL1D1,EIF3E,DDX3X,EFL1,EIF4B,EIF5,EIF2A,CAPRIN1,RPL4,RSL24D1,RPL9,SMAD1,RPL11,RPL17
GO: Biological Process	GO:0006446	regulation of translational initiation		0.001313	1	0.02347	0.2175	11	84	EIF3M,FMR1,EIF3D,EIF3F,GLE1,PPP1R15A,EIF4H,EIF3E,DDX3X,EIF4B,EIF5
GO: Biological Process	GO:1900006	positive regulation of dendrite development		0.001313	1	0.02347	0.2175	11	84	FMR1,PPP1R9A,NLGN1,BHLHB9,PAFAH1B1,NRG1,HNRNPK,AKAP5,ELAVL4,CAPRIN1,MARCKS
GO: Biological Process	GO:0048791	calcium ion-regulated exocytosis of neurotransmitter		0.001346	1	0.0239	0.2215	7	38	SYT13,SNAP25,SYT17,SYT11,SYT1,SYT4,SYT16
GO: Biological Process	GO:0047496	vesicle transport along microtubule		0.001346	1	0.0239	0.2215	7	38	BLOC1S2,AP3M2,KIF3A,PAFAH1B1,KIF3B,MAP2K1,DYNC1I1
GO: Biological Process	GO:0060560	developmental growth involved in morphogenesis		0.0014	1	0.02479	0.2297	22	242	MAP1B,FGF13,ALCAM,SLC9A6,APP,SHTN1,RUFY3,SPP1,SYT17,CDK5R1,SYT1,SYT4,NRCAM,ADNP,OMG,PAFAH1B1,NRG1,HNRNPK,PPP3CB,DPYSL2,ROBO1,RPL4
GO: Biological Process	GO:0012501	programmed cell death		0.00141	1	0.02489	0.2306	115	1952	RPS3A,ACTC1,RTN3,ADAR,MEF2A,MEF2C,S100A8,PTK2B,NDRG1,SCN2A,FGF13,SPOP,CX3CL1,CUL3,APLP1,MSH2,APP,BLOC1S2,ARAF,CYFIP2,ARF4,PRKRA,SNW1,CPEB4,TPX2,PNMA2,CCAR1,NCOA1,FOXP1,GABRA5,PLK2,ZMYND11,NCKAP1,SPP1,BEX1,SRPK2,NCL,MOAP1,PDCD4,NEFL,CDK5R1,BNIP3L,STXBP1,SULF1,GLO1,SERINC3,YWHAQ,BEX2,TRIM2,CAMK2D,NR4A2,GRINA,ADNP,TERF1,FAF1,TIAL1,BHLHB9,CD74,CDC42,NRG1,PDE1A,UBE2K,HINT1,PPP1R15A,HNRNPK,UBB,PIK3R1,R…
GO: Biological Process	GO:1990138	neuron projection extension		0.001421	1	0.02499	0.2316	17	167	MAP1B,ALCAM,SLC9A6,SHTN1,RUFY3,SYT17,CDK5R1,SYT1,SYT4,NRCAM,ADNP,PAFAH1B1,NRG1,HNRNPK,PPP3CB,DPYSL2,RPL4
GO: Biological Process	GO:1901987	regulation of cell cycle phase transition		0.001429	1	0.02499	0.2316	28	338	FHL1,CUL3,APP,SKP1,PLK2,PLCB1,CAMK2D,TERF1,CENPE,CNOT8,UBB,UBE2E2,ANAPC1,CNOT7,PSMF1,PSMA1,PSMA4,PSMB1,PSMD1,PSMD7,PSMD9,PSMD13,PTEN,DDB1,DDX3X,RDX,PSMD14,RPL17
GO: Biological Process	GO:0019751	polyol metabolic process		0.001431	1	0.02499	0.2316	13	111	PTK2B,PLCH1,NUDT10,PLCB1,GPD2,CALM1,MTMR7,NUDT4,IP6K1,PTEN,SGPP1,IMPAD1,NUDT11
GO: Biological Process	GO:0045665	negative regulation of neuron differentiation		0.001432	1	0.02499	0.2316	21	227	FGF13,NLGN1,INPP5F,APP,RUFY3,PLK2,SPOCK1,SPP1,B2M,GDI1,CDK5R1,STMN2,OMG,PAFAH1B1,YWHAH,CRMP1,PPP3CA,DNM3,DIXDC1,PTEN,DPYSL3
GO: Biological Process	GO:0035637	multicellular organismal signaling		0.001461	1	0.02542	0.2355	19	197	MEF2A,SCN2A,SCN3A,SCN7A,FMR1,KCNIP4,ATP1A1,ATP1B1,KCNMB4,NRCAM,CALM1,CAMK2D,GRIA1,GPR88,PAFAH1B1,YWHAE,CARTPT,DSC2,AKAP9
GO: Biological Process	GO:0051347	positive regulation of transferase activity		0.001485	1	0.02577	0.2388	47	665	ADCY1,PTK2B,KIDINS220,SERINC1,FGF13,MAP4K3,PPP1R9A,SKP1,ARAF,CCDC88A,TPX2,CAB39,CDK5R1,GNG3,CALM1,ADNP,CD74,CDC42,MMD,NRG1,CENPE,UBB,ANAPC1,HSP90AB1,PSMF1,MAGED1,CARTPT,PPP2CA,PRKACB,PRKAG1,PRKAR2B,MAPK1,MAPK10,MAP2K1,DIRAS2,PSMA1,PSMA4,PSMB1,PSMD1,PSMD7,PSMD9,PSMD13,PTEN,DLG1,RFC2,PSMD14,MARCKS
GO: Biological Process	GO:0051533	positive regulation of NFAT protein import into nucleus		0.001501	1	0.02589	0.2399	4	12	AKAP5,PPP3CA,PPP3CB,PPP3R1
GO: Biological Process	GO:0086013	membrane repolarization during cardiac muscle cell action potential		0.001501	1	0.02589	0.2399	4	12	ATP1A1,ATP1B1,YWHAE,NOS1AP
GO: Biological Process	GO:0008064	regulation of actin polymerization or depolymerization		0.001516	1	0.02607	0.2416	17	168	PTK2B,PPP1R9A,SPIRE2,NCKAP1,SPTAN1,WASF1,DSTN,GRB2,PECAM1,PFN2,MTPN,BAG4,PRKCE,DLG1,WASHC2C,RDX,ABI2
GO: Biological Process	GO:0046847	filopodium assembly		0.001523	1	0.02612	0.242	9	61	TENM2,FMR1,PPP1R9A,NLGN1,GPM6A,CDC42,NRXN1,DNM3,DPYSL3
GO: Biological Process	GO:0060627	regulation of vesicle-mediated transport		0.001531	1	0.02618	0.2426	38	508	FCGR1A,SCAMP5,SYT13,FMR1,SH3GL2,NLGN1,INPP5F,NAPB,VAMP4,SYT17,B2M,NCAM1,STXBP1,SYT11,PLCB1,SYN1,SYT1,SYT4,TBC1D30,NSF,PCLO,KIF3A,ATAD1,TSG101,PFN2,HNRNPK,UVRAG,VSNL1,UBQLN2,MAPK1,MAP2K1,NDRG4,PTEN,DNAJC6,DNM1,RDX,STAM,SYT16
GO: Biological Process	GO:0040008	regulation of growth		0.001544	1	0.02633	0.244	50	720	MAP1B,NDRG3,MEF2C,S100A8,PTK2B,BASP1,KIAA1109,FGF13,FHL1,UBE2E3,ENOX2,APP,SHTN1,RUFY3,SPOCK1,SPP1,SYT17,TSPYL2,NCAM1,NELL2,CDK5R1,MORF4L1,PLCB1,SYT1,SYT4,GNAS,NPY1R,NRCAM,CAMK2D,ADNP,OMG,PAFAH1B1,CDC42,NRG1,TSG101,HNRNPK,MTPN,FTO,PPP2CA,PPP2R1A,IGFBP3,MORF4L2,LGMN,PTEN,DDX3X,DLG1,PHIP,DPYSL2,YEATS4,RPL4
GO: Biological Process	GO:0007270	neuron-neuron synaptic transmission		0.001566	1	0.02662	0.2467	16	154	MEF2C,PTK2B,NLGN1,NAPB,STXBP1,GLRA2,SYT1,TAC1,ATAD1,CDH8,NRXN1,VDAC3,PRKCE,PTEN,SLC17A7,DNM1
GO: Biological Process	GO:0006294	nucleotide-excision repair, preincision complex assembly		0.001582	1	0.02678	0.2482	6	29	GTF2H1,GTF2H3,CETN2,UBB,XPA,DDB1
GO: Biological Process	GO:0051592	response to calcium ion		0.001593	1	0.02678	0.2482	14	126	ADCY1,MEF2A,MEF2C,PTK2B,ANXA7,SEC31A,SLC25A12,SPARC,GDI1,SYT1,KCNMB4,CALM1,CAMK2D,PPP3CA
GO: Biological Process	GO:0001736	establishment of planar polarity		0.001593	1	0.02678	0.2482	14	126	RSPO3,PAFAH1B1,CDC42,UBB,AP2M1,PSMF1,PSMA1,PSMA4,PSMB1,PSMD1,PSMD7,PSMD9,PSMD13,PSMD14
GO: Biological Process	GO:0050807	regulation of synapse organization		0.001593	1	0.02678	0.2482	14	126	MEF2C,AMIGO1,PPP1R9A,LINGO2,NLGN1,ADNP,BHLHB9,CDC42,CDH2,HNRNPK,NRXN1,LRRN3,PTEN,ROBO2
GO: Biological Process	GO:0030832	regulation of actin filament length		0.001617	1	0.0271	0.2511	17	169	PTK2B,PPP1R9A,SPIRE2,NCKAP1,SPTAN1,WASF1,DSTN,GRB2,PECAM1,PFN2,MTPN,BAG4,PRKCE,DLG1,WASHC2C,RDX,ABI2
GO: Biological Process	GO:0042325	regulation of phosphorylation		0.001626	1	0.02717	0.2517	92	1510	ADAR,ADCY1,PTK2B,KIDINS220,FGF13,CX3CL1,CUL3,FMR1,MAP4K3,PPP1R9A,APLP2,LRRC4C,INPP5F,APP,ARAF,CCDC88A,TPX2,CAB39,ZMYND11,TSPYL2,LMO3,PDCD4,CDK5R1,PLCB1,GNAS,GNG3,NRAS,CALM1,CAMK2D,GRB2,ADNP,FAF1,LDB2,PWP1,GTF2H1,STRAP,PEBP1,PAFAH1B1,CD74,CDC42,CDH2,MMD,NRG1,UBE2K,CENPE,ENPP2,PECAM1,TSG101,PPP1R15A,PFN2,PGAM1,TERF2IP,DUSP26,UBB,PIK3R1,UVRAG,VCP,CNTN1,SH3BP5,HSP90AB1,AKAP5,MAGED1,HTR2C,BAG4,YWHAG,C…
GO: Biological Process	GO:0061002	negative regulation of dendritic spine morphogenesis		0.001634	1	0.02723	0.2523	3	6	NLGN1,DNM3,PTEN
GO: Biological Process	GO:0008361	regulation of cell size		0.001643	1	0.02731	0.253	19	199	MAP1B,FGF13,ANXA7,SHTN1,RUFY3,SPP1,CDK5R1,NRCAM,ADNP,OMG,PAFAH1B1,NRG1,HSP90AB1,XK,RB1CC1,PTEN,DPYSL2,RDX,RPL4
GO: Biological Process	GO:0051961	negative regulation of nervous system development		0.00167	1	0.02768	0.2565	26	309	FGF13,NLGN1,INPP5F,APP,RUFY3,PLK2,SPOCK1,SPP1,B2M,GDI1,CDK5R1,STMN2,OMG,PAFAH1B1,NRG1,HNRNPK,YWHAH,CRMP1,PPP3CA,PRKACB,DNM3,DIXDC1,PTEN,DPYSL3,C16orf45,ROBO2
GO: Biological Process	GO:0060071	Wnt signaling pathway, planar cell polarity pathway		0.001685	1	0.02784	0.258	13	113	RSPO3,CDC42,UBB,AP2M1,PSMF1,PSMA1,PSMA4,PSMB1,PSMD1,PSMD7,PSMD9,PSMD13,PSMD14
GO: Biological Process	GO:0007164	establishment of tissue polarity		0.001719	1	0.02833	0.2625	14	127	RSPO3,PAFAH1B1,CDC42,UBB,AP2M1,PSMF1,PSMA1,PSMA4,PSMB1,PSMD1,PSMD7,PSMD9,PSMD13,PSMD14
GO: Biological Process	GO:0048638	regulation of developmental growth		0.001774	1	0.02916	0.2702	28	343	MAP1B,MEF2C,BASP1,FGF13,APP,SHTN1,RUFY3,SPP1,SYT17,NCAM1,CDK5R1,PLCB1,SYT1,SYT4,GNAS,NPY1R,NRCAM,ADNP,OMG,PAFAH1B1,NRG1,HNRNPK,FTO,LGMN,PTEN,DLG1,DPYSL2,RPL4
GO: Biological Process	GO:0090175	regulation of establishment of planar polarity		0.001825	1	0.02992	0.2772	13	114	RSPO3,CDC42,UBB,AP2M1,PSMF1,PSMA1,PSMA4,PSMB1,PSMD1,PSMD7,PSMD9,PSMD13,PSMD14
GO: Biological Process	GO:0007215	glutamate receptor signaling pathway		0.001872	1	0.0306	0.2835	10	75	MEF2C,PTK2B,FMR1,NLGN1,APP,CPEB4,CDK5R1,PLCB1,GRIA1,NRXN1
GO: Biological Process	GO:0048589	developmental growth		0.001888	1	0.03077	0.2851	47	673	MAP1B,MEF2C,BASP1,ARID5B,FGF13,ALCAM,SLC9A6,WDR48,APP,SHTN1,RUFY3,ATRX,SPP1,SYT17,NCAM1,RTF1,CDK5R1,PLCB1,SYT1,SYT4,GNAS,GPD2,NPY1R,NRCAM,CAMK2D,ADNP,OMG,PAFAH1B1,CDC42,NRG1,HNRNPK,MTPN,UBE3A,FTO,EIF4H,XPA,PPP3CB,NDRG4,LGMN,PTEN,DLG1,DPYSL2,RBBP6,SLC4A10,ROBO1,RPL4,SMAD1
GO: Biological Process	GO:0090075	relaxation of muscle		0.001904	1	0.03086	0.2859	6	30	ATP1A1,ATP1B1,CAMK2D,CAMK2G,PDE4B,CHGA
GO: Biological Process	GO:0051491	positive regulation of filopodium assembly		0.001904	1	0.03086	0.2859	6	30	TENM2,FMR1,NLGN1,GPM6A,DNM3,DPYSL3
GO: Biological Process	GO:1903747	regulation of establishment of protein localization to mitochondrion		0.001994	1	0.03223	0.2987	14	129	ELMOD1,WBP11,BNIP3L,YWHAQ,NRG1,BAG4,YWHAB,YWHAE,YWHAG,YWHAH,PPP3CC,PPP3R1,ATG13,SAE1
GO: Biological Process	GO:0000226	microtubule cytoskeleton organization		0.002007	1	0.03236	0.2999	35	464	MAP1B,RAB6C,FGF13,DCTN2,BLOC1S2,TPX2,VAMP4,TRIM37,PLK2,SPIRE2,CEP68,NEFL,CDK5R1,STMN2,TERF1,ATAD1,PAFAH1B1,CDC42,CENPE,CETN2,KIF3B,UVRAG,CRMP1,CHMP2B,PPP2R1A,GDA,DIXDC1,CEP57,CCP110,STMN4,DLG1,MCPH1,C16orf45,STMN1,AKAP9
GO: Biological Process	GO:0006260	DNA replication		0.002014	1	0.03239	0.3001	28	346	KCTD13,MCM4,MCM6,RRM1,CINP,CCDC88A,CCT8,CACYBP,ATRX,TSPYL2,NAP1L1,POLE3,TERF1,KAT7,ORC4,CCT6A,SUPT16H,CDC42,TOP2B,TTF1,BOD1L1,PPP2CA,PPP2R1A,MAPK1,SLBP,DNA2,RBBP6,RFC2
GO: Biological Process	GO:0030177	positive regulation of Wnt signaling pathway		0.002043	1	0.03275	0.3035	16	158	ARNTL,SULF1,SPIN1,RSPO3,UBB,PSMF1,DIXDC1,PSMA1,PSMA4,PSMB1,PSMD1,PSMD7,PSMD9,PSMD13,ATP6AP2,PSMD14
GO: Biological Process	GO:1900034	regulation of cellular response to heat		0.002071	1	0.03288	0.3047	10	76	RAE1,PTGES3,CAMK2D,CAMK2G,DNAJC7,HSP90AB1,BAG4,YWHAE,MAPK1,DNAJB6
GO: Biological Process	GO:0072655	establishment of protein localization to mitochondrion		0.002085	1	0.03288	0.3047	18	188	ELMOD1,WBP11,MOAP1,BNIP3L,YWHAQ,NRG1,GDAP1,BAG4,YWHAB,YWHAE,YWHAG,YWHAH,PPP3CC,PPP3R1,MAPK9,ATG13,TOMM70,SAE1
GO: Biological Process	GO:0007638	mechanosensory behavior		0.002092	1	0.03288	0.3047	4	13	STRBP,ETV1,NRXN1,FOXP2
GO: Biological Process	GO:0061000	negative regulation of dendritic spine development		0.002092	1	0.03288	0.3047	4	13	NLGN1,PLK2,DNM3,PTEN
GO: Biological Process	GO:0023057	negative regulation of signaling		0.002112	1	0.03288	0.3047	81	1311	EPS15,KCTD13,ADAR,PTK2B,CX3CL1,CUL3,FMR1,CTDSPL2,PPP1R9A,SH3GL2,LRRC4C,INPP5F,ARNTL,CXXC4,RASL11B,FOXP1,DKK3,PLK2,ZMYND11,LMO3,SESN1,PDCD4,STXBP1,SYT11,SULF1,GNAI1,NPY1R,CALM1,NR4A2,GRB2,GRIA1,GRINA,ADNP,FAF1,ATAD1,STRAP,PEBP1,PAFAH1B1,CD74,CDC42,CDH2,NRG1,PPP1R15A,DUSP26,UBB,AP2M1,SLC24A2,PSMF1,VSNL1,RNF152,UBQLN2,UBQLN1,YWHAB,CARTPT,PPP2CA,PPP2R1A,PPP3CA,IGFBP3,PRKACB,NDRG4,PRNP,LGMN,GPRASP1,PS…
GO: Biological Process	GO:0097338	response to clozapine		0.002117	1	0.03288	0.3047	2	2	PRKACB,PRKAR2B
GO: Biological Process	GO:0097010	eukaryotic translation initiation factor 4F complex assembly		0.002117	1	0.03288	0.3047	2	2	EIF4H,EIF4B
GO: Biological Process	GO:0071874	cellular response to norepinephrine stimulus		0.002117	1	0.03288	0.3047	2	2	APLP1,APP
GO: Biological Process	GO:0048683	regulation of collateral sprouting of intact axon in response to injury		0.002117	1	0.03288	0.3047	2	2	SPP1,OMG
GO: Biological Process	GO:0050925	negative regulation of negative chemotaxis		0.002117	1	0.03288	0.3047	2	2	ROBO1,ROBO2
GO: Biological Process	GO:1902310	positive regulation of peptidyl-serine dephosphorylation		0.002117	1	0.03288	0.3047	2	2	PPP1R15A,DUSP26
GO: Biological Process	GO:0048673	collateral sprouting of intact axon in response to injury		0.002117	1	0.03288	0.3047	2	2	SPP1,OMG
GO: Biological Process	GO:0006839	mitochondrial transport		0.002127	1	0.03295	0.3053	24	282	ELMOD1,BLOC1S2,SLC25A12,ATP5F1A,WBP11,MOAP1,BNIP3L,YWHAQ,NRG1,GDAP1,BAG4,YWHAB,YWHAE,YWHAG,YWHAH,CRYM,PPP3CC,PPP3R1,PRKAB2,MAPK9,ATG13,TOMM70,SAE1,RHOT1
GO: Biological Process	GO:0019228	neuronal action potential		0.002133	1	0.03295	0.3053	7	41	SCN2A,SCN3A,SCN7A,FMR1,KCNMB4,GRIA1,GPR88
GO: Biological Process	GO:0045862	positive regulation of proteolysis		0.002158	1	0.03325	0.3081	30	381	S100A8,PTK2B,CUL3,FMR1,APP,SKP1,CYFIP2,MGEA5,PLK2,RNF180,CENPE,UBB,ANAPC1,VCP,PSMF1,UBQLN2,UBQLN1,PPP2CA,MAPK9,PSMA1,PSMA4,PSMB1,PSMD1,PSMD7,PSMD9,PSMD13,PTEN,DDX3X,ROBO1,PSMD14
GO: Biological Process	GO:0000910	cytokinesis		0.002258	1	0.0347	0.3215	15	145	KLHL13,CUL3,PRPF40A,SPIRE2,SEPT6,DSTN,CALM1,CDC42,CETN2,KIF3B,UVRAG,KIF20B,PRKCE,CCP110,STMN1
GO: Biological Process	GO:0071824	protein-DNA complex subunit organization		0.002333	1	0.03577	0.3315	22	252	SETD2,CAND1,ATRX,RSF1,TSPYL2,NAP1L1,NAP1L2,NAP1L3,TSPYL4,TERF1,GTF2H1,GTF2H3,POLR1E,SUPT16H,KAT6B,CENPE,CETN2,UBB,XPA,DDB1,HP1BP3,MED6
GO: Biological Process	GO:0050852	T cell receptor signaling pathway		0.002349	1	0.03592	0.3328	17	175	SKP1,NRAS,PDE4B,UBB,PIK3R1,PSMF1,MAPK1,PRNP,PSMA1,PSMA4,PSMB1,PSMD1,PSMD7,PSMD9,PSMD13,PTEN,PSMD14
GO: Biological Process	GO:0007157	heterophilic cell-cell adhesion via plasma membrane cell adhesion molecules		0.002371	1	0.03616	0.3351	8	53	TENM2,AMIGO1,ALCAM,CD200,NLGN1,CADM3,CDH2,NRXN1
GO: Biological Process	GO:0060291	long-term synaptic potentiation		0.002394	1	0.03642	0.3374	9	65	PTK2B,PPP1R9A,NLGN1,SNAP25,PLK2,HNRNPK,SLC24A2,MAPK1,PTEN
GO: Biological Process	GO:0032940	secretion by cell		0.002488	1	0.03763	0.3487	69	1090	SERPINA3,MEF2C,SCAMP5,FAM3C,CX3CL1,SYT13,FMR1,SCG5,PPP1R9A,APLP2,NLGN1,APP,ARNTL,NAPB,TNFSF13B,FOXP1,SNAP25,VAMP4,MGEA5,GAD1,BRPF3,SPARC,SYT17,NCAM1,NCL,NELL2,STXBP1,SYT11,PLCB1,SYN1,SYN2,SYT1,SYT4,TAC1,KCNMB4,NNAT,GNAS,TMED10,NPY1R,CALM1,NSF,CAMK2G,PCLO,OXCT1,PAFAH1B1,PECAM1,TSG101,CHGA,PFN2,NRXN1,EXOC6,VSNL1,AKAP5,HTR2C,SCAMP1,MYRIP,SEC22B,CARTPT,PPP3CA,PPP3CB,PRKCE,VPS33A,PSMD9,SLC17A7,DPYSL2,…
GO: Biological Process	GO:0061387	regulation of extent of cell growth		0.002488	1	0.03763	0.3487	13	118	MAP1B,FGF13,SHTN1,RUFY3,SPP1,CDK5R1,NRCAM,ADNP,OMG,PAFAH1B1,NRG1,DPYSL2,RPL4
GO: Biological Process	GO:0006518	peptide metabolic process		0.002493	1	0.03763	0.3487	56	847	RPL27A,RPS3A,ADAR,PTK2B,EIF3M,FMR1,SCG5,ENC1,APLP1,APP,USP16,PAIP1,PRKRA,SLC25A12,CPEB4,CNDP2,EIF3D,EIF3F,GARS,NARS,SRP9,SSB,CDC123,GLE1,GLO1,TMED10,GTF2H3,PCSK2,GDAP1,BACE1,PPP1R15A,CNOT8,MTPN,CIRBP,SLC25A3,CNOT7,SLC25A27,EIF4H,IARS,MAPK1,MAP2K1,RSL1D1,EIF3E,DDX3X,EFL1,ATP6AP2,EIF4B,EIF5,EIF2A,CAPRIN1,RPL4,RSL24D1,RPL9,SMAD1,RPL11,RPL17
GO: Biological Process	GO:0006513	protein monoubiquitination		0.002676	1	0.04022	0.3727	8	54	WDR48,CUL3,SKP1,TRIM37,RNF20,TSG101,UBB,DDB1
GO: Biological Process	GO:0070911	global genome nucleotide-excision repair		0.002692	1	0.04022	0.3727	6	32	GTF2H1,GTF2H3,CETN2,UBB,XPA,DDB1
GO: Biological Process	GO:1903170	negative regulation of calcium ion transmembrane transport		0.002692	1	0.04022	0.3727	6	32	FMR1,GNB5,CALM1,UBQLN1,PPP2CA,PRKCE
GO: Biological Process	GO:0007616	long-term memory		0.002692	1	0.04022	0.3727	6	32	ADCY1,SNAP25,TAC1,GRIA1,PJA2,SLC17A7
GO: Biological Process	GO:0075522	IRES-dependent viral translational initiation		0.002763	1	0.04079	0.3779	3	7	EIF3D,EIF3F,SSB
GO: Biological Process	GO:0016198	axon choice point recognition		0.002763	1	0.04079	0.3779	3	7	APP,ROBO1,ROBO2
GO: Biological Process	GO:2000807	regulation of synaptic vesicle clustering		0.002763	1	0.04079	0.3779	3	7	NLGN1,CDH2,PTEN
GO: Biological Process	GO:2000601	positive regulation of Arp2/3 complex-mediated actin nucleation		0.002763	1	0.04079	0.3779	3	7	NCKAP1,WASF1,ABI2
GO: Biological Process	GO:0000389	mRNA 3'-splice site recognition		0.002763	1	0.04079	0.3779	3	7	SLU7,SF3A3,ISY1-RAB43
GO: Biological Process	GO:0006605	protein targeting		0.002798	1	0.0411	0.3808	49	723	RPL27A,RPS3A,ADAR,ARL6,ELMOD1,RAE1,NBEA,NLGN1,RBM22,ARNTL,MGEA5,WBP11,SRP9,SRP54,GDI1,CDK5R1,BNIP3L,YWHAQ,FAF1,SCARB2,NRG1,GDAP1,ZFYVE9,PIK3R1,HSP90AB1,AKAP5,BAG4,YWHAB,YWHAE,YWHAG,PPP2CA,PPP3CA,PPP3CB,PPP3R1,MAPK1,MAPK9,CEP57,TCAF1,ATG13,TOMM70,RAB6A,PHIP,KPNA3,KPNA4,SAE1,RPL4,RPL9,RPL11,RPL17
GO: Biological Process	GO:0007034	vacuolar transport		0.002798	1	0.0411	0.3808	24	288	EPS15,RAB6C,VTA1,INPP5F,NSG1,SNAP25,VPS29,WASHC2A,RBSN,NDFIP1,SCARB2,TSG101,UBB,CHMP2B,MAPK1,MAP2K1,NDRG4,GPRASP1,VPS33A,RAB6A,WASHC2C,RDX,STAM,STX6
GO: Biological Process	GO:0007411	axon guidance		0.00282	1	0.04128	0.3825	21	240	MATN2,ETV1,TENM2,ALCAM,APP,SPTAN1,NCAM1,CDK5R1,NRAS,NRCAM,B4GAT1,GRB2,CHN1,NRXN1,CRMP1,MAPK1,PTPRA,KIF5A,DPYSL2,ROBO1,ROBO2
GO: Biological Process	GO:1904814	regulation of protein localization to chromosome, telomeric region		0.002825	1	0.04128	0.3825	4	14	CCT8,TERF1,CCT6A,GNL3
GO: Biological Process	GO:0030162	regulation of proteolysis		0.002834	1	0.04132	0.3828	51	760	SERPINA3,S100A8,PTK2B,UCHL5,CUL3,FMR1,APLP2,APP,SKP1,ARAF,CYFIP2,MGEA5,PLK2,SPOCK1,TERF1,USP14,PEBP1,RNF180,UBE2K,CENPE,SERPINF1,PPP1R15A,UBB,SERPINI1,UBE3A,ANAPC1,PIK3R1,VCP,HSP90AB1,PSMF1,UBQLN2,UBQLN1,TMEM59,YWHAE,PPP2CA,PRKACB,MAPK9,PSMA1,PSMA4,PSMB1,CD55,PSMD1,PSMD7,PSMD9,PSMD13,PTEN,DDX3X,SPOCK3,DNAJB6,ROBO1,PSMD14
GO: Biological Process	GO:0000377	RNA splicing, via transesterification reactions with bulged adenosine as nucleophile		0.002881	1	0.04167	0.3861	25	305	SRRM1,BCAS2,RSRC1,FMR1,SLU7,PRPF8,PRPF40A,RBM22,SNW1,FRG1,CCAR1,SNRPA1,SNRPB2,WBP11,SRPK2,LSM3,SF3A3,HTATSF1,SF3B2,NOVA1,PSIP1,STRAP,HNRNPK,ISY1-RAB43,THRAP3
GO: Biological Process	GO:0000398	mRNA splicing, via spliceosome		0.002881	1	0.04167	0.3861	25	305	SRRM1,BCAS2,RSRC1,FMR1,SLU7,PRPF8,PRPF40A,RBM22,SNW1,FRG1,CCAR1,SNRPA1,SNRPB2,WBP11,SRPK2,LSM3,SF3A3,HTATSF1,SF3B2,NOVA1,PSIP1,STRAP,HNRNPK,ISY1-RAB43,THRAP3
GO: Biological Process	GO:0080134	regulation of response to stress		0.002886	1	0.04167	0.3861	94	1579	MDH1,ADAR,FAM13B,MEF2C,S100A8,PTK2B,FCGR1A,SPOP,CX3CL1,FMR1,RAE1,ZCCHC17,INPP5F,SKP1,ATP6V1H,ARNTL,FOXP1,ATP1B1,SNRPB2,PTGES3,GABRA5,ATP6V1B2,WBP11,ATP6V1E1,ZMYND11,SPP1,B2M,SESN1,ERLEC1,PDCD4,CDK5R1,BNIP3L,PLCB1,SERINC3,TAC1,NRAS,CAMK2D,CAMK2G,GRINA,OMG,NDFIP1,USP14,PAFAH1B1,PAFAH1B2,CD74,CDC42,UBE2K,SERPINF1,USP25,PPP1R15A,DNAJC7,TERF2IP,HNRNPK,UBB,AP2M1,PIK3R1,USP1,HSP90AB1,PSMF1,UBQLN2,UBQLN1…
GO: Biological Process	GO:0051438	regulation of ubiquitin-protein transferase activity		0.002887	1	0.04167	0.3861	13	120	SKP1,UBB,ANAPC1,PSMF1,PSMA1,PSMA4,PSMB1,PSMD1,PSMD7,PSMD9,PSMD13,PTEN,PSMD14
GO: Biological Process	GO:0006508	proteolysis		0.002898	1	0.04173	0.3866	100	1697	SERPINA3,KCTD13,USP11,TENM2,PM20D2,S100A8,PTK2B,UCHL5,SPOP,PCYOX1,WDR48,CUL3,AMFR,FMR1,DPP10,SCG5,ENC1,FBXO11,APLP2,COPS3,APP,SKP1,USP16,ARAF,RNF11,CYFIP2,ARNTL,TENM3,CNDP2,EIF3F,MGEA5,PLK2,SPOCK1,ERLEC1,C1QB,C1QC,TERF1,OLR1,FAF1,NDFIP1,USP14,PEBP1,RNF20,RNF180,PCSK2,UBE2K,CENPE,SERPINF1,USP25,BACE1,TSG101,PPP1R15A,UBB,SERPINI1,ZFYVE9,UBE3A,ANAPC1,PIK3R1,UFD1,GCA,USP1,VCP,HSP90AB1,PSMF1,UBQLN2,UB…
GO: Biological Process	GO:0065004	protein-DNA complex assembly		0.002931	1	0.04211	0.3902	20	225	CAND1,ATRX,RSF1,TSPYL2,NAP1L1,NAP1L2,NAP1L3,TSPYL4,TERF1,GTF2H1,GTF2H3,POLR1E,KAT6B,CENPE,CETN2,UBB,XPA,DDB1,HP1BP3,MED6
GO: Biological Process	GO:0060079	excitatory postsynaptic potential		0.002957	1	0.04236	0.3925	9	67	MEF2C,PTK2B,PPP1R9A,NLGN1,NRXN1,PPP3CA,PTEN,SLC17A7,NETO1
GO: Biological Process	GO:0097485	neuron projection guidance		0.002963	1	0.04236	0.3925	21	241	MATN2,ETV1,TENM2,ALCAM,APP,SPTAN1,NCAM1,CDK5R1,NRAS,NRCAM,B4GAT1,GRB2,CHN1,NRXN1,CRMP1,MAPK1,PTPRA,KIF5A,DPYSL2,ROBO1,ROBO2
GO: Biological Process	GO:0030041	actin filament polymerization		0.00298	1	0.04244	0.3933	16	164	PTK2B,PPP1R9A,SPIRE2,NCKAP1,SPTAN1,WASF1,GRB2,PECAM1,PFN2,MTPN,BAG4,PRKCE,DLG1,WASHC2C,RDX,ABI2
GO: Biological Process	GO:0010648	negative regulation of cell communication		0.002983	1	0.04244	0.3933	81	1328	EPS15,KCTD13,ADAR,PTK2B,CX3CL1,CUL3,FMR1,CTDSPL2,PPP1R9A,SH3GL2,LRRC4C,INPP5F,ARNTL,CXXC4,RASL11B,FOXP1,DKK3,PLK2,ZMYND11,LMO3,SESN1,PDCD4,STXBP1,SYT11,SULF1,GNAI1,NPY1R,CALM1,NR4A2,GRB2,GRIA1,GRINA,ADNP,FAF1,ATAD1,STRAP,PEBP1,PAFAH1B1,CD74,CDC42,CDH2,NRG1,PPP1R15A,DUSP26,UBB,AP2M1,SLC24A2,PSMF1,VSNL1,RNF152,UBQLN2,UBQLN1,YWHAB,CARTPT,PPP2CA,PPP2R1A,PPP3CA,IGFBP3,PRKACB,NDRG4,PRNP,LGMN,GPRASP1,PS…
GO: Biological Process	GO:0019226	transmission of nerve impulse		0.003042	1	0.04316	0.3999	10	80	SCN2A,SCN3A,SCN7A,FMR1,KCNMB4,NRCAM,GRIA1,GPR88,PAFAH1B1,CARTPT
GO: Biological Process	GO:0030001	metal ion transport		0.003048	1	0.04316	0.3999	56	855	AMIGO1,PTK2B,SCN2A,SCN3A,SCN7A,SLC30A9,FHL1,SLC9A6,FMR1,DPP10,ATP6V1H,GNB5,KCNIP4,SNAP25,ATP1A1,ATP1B1,MGEA5,CAB39,ATP6V1B2,ATP6V1E1,B2M,PLCB1,KCNMB4,GNAO1,GNAS,NPY,GPM6A,CALM1,NSF,CAMK2D,CAMK2G,NDFIP1,PDE4B,SLC24A2,SLC39A6,CNTN1,AKAP5,UBQLN1,HTR2C,ERO1A,YWHAE,YWHAH,PPP2CA,PPP3CA,PRKCE,PRNP,NOS1AP,SLC17A7,DLG1,SLC17A6,AKT3,TUSC3,SLC6A15,NIPAL3,AKAP9,SLC4A10
GO: Biological Process	GO:0048679	regulation of axon regeneration		0.003101	1	0.04374	0.4053	5	23	INPP5F,SPP1,OMG,MAP2K1,PTEN
GO: Biological Process	GO:0051495	positive regulation of cytoskeleton organization		0.003104	1	0.04374	0.4053	18	195	MAP1B,PTK2B,SPIRE2,NCKAP1,TAC1,WASF1,DSTN,STMN2,GRB2,TERF1,CENPE,PFN2,BAG4,GDA,PRKCE,DLG1,WASHC2C,ABI2
GO: Biological Process	GO:0050808	synapse organization		0.003114	1	0.04378	0.4056	22	258	MEF2C,AMIGO1,SLC9A6,PPP1R9A,LINGO2,NLGN1,APP,GLRA2,GPM6A,NRCAM,PCLO,ADNP,BHLHB9,CDC42,CDH2,NRG1,HNRNPK,NRXN1,LRRN3,DNM3,PTEN,ROBO2
GO: Biological Process	GO:0043112	receptor metabolic process		0.003167	1	0.04442	0.4116	16	165	EPS15,FMR1,SH3GL2,INPP5F,NSG1,NSF,GRB2,GRIA1,ATAD1,NRG1,HNRNPK,UVRAG,UBQLN2,LGMN,GPRASP1,DNM1
GO: Biological Process	GO:0009117	nucleotide metabolic process		0.003243	1	0.04523	0.4191	47	692	NT5C3A,MDH1,RRM1,ADCY1,PTK2B,MPP1,APLP1,NT5C3B,MSH2,AK8,MT-ATP6,ATP1B1,MGEA5,ATP5F1A,ATP6V1B2,CMPK1,GARS,GMPS,GNAS,GPD2,CALM1,TDG,ADNP,PAPSS1,NUDT4,PDE1A,HINT1,PDE4B,CHGA,OLA1,PGAM1,HPRT1,NME7,SULT4A1,VCP,AKAP5,HTR2C,PMPCB,COX6C,GDA,PRKAG1,AK5,DLG1,ADSSL1,DNM1L,NAMPT,ENO2
GO: Biological Process	GO:0030838	positive regulation of actin filament polymerization		0.003258	1	0.04523	0.4191	11	94	PTK2B,SPIRE2,NCKAP1,WASF1,GRB2,PFN2,BAG4,PRKCE,DLG1,WASHC2C,ABI2
GO: Biological Process	GO:0016197	endosomal transport		0.003263	1	0.04523	0.4191	22	259	EPS15,RAB6C,VTA1,INPP5F,NSG1,SNAP25,VPS29,WASHC2A,RBSN,TSG101,UBB,CHMP2B,MAPK1,MAP2K1,NDRG4,GPRASP1,VPS33A,RAB6A,WASHC2C,RDX,STAM,STX6
GO: Biological Process	GO:0090068	positive regulation of cell cycle process		0.003263	1	0.04523	0.4191	22	259	NDRG1,CUL3,APP,PLK2,ATRX,CDK5R1,PLCB1,TERF1,PEBP1,CDC42,CENPE,CNOT8,UBB,KIF3B,UBE2E2,CNOT7,KIF20B,PRKCE,DDX3X,PHIP,RDX,RPL17
GO: Biological Process	GO:0032410	negative regulation of transporter activity		0.003275	1	0.04523	0.4191	9	68	FMR1,GNB5,CAB39,CALM1,CAMK2D,NDFIP1,UBQLN1,PPP2CA,PRKCE
GO: Biological Process	GO:0032204	regulation of telomere maintenance		0.003275	1	0.04523	0.4191	9	68	CCT8,DHX36,ATRX,TERF1,CCT6A,TERF2IP,XRCC5,MAPK1,GNL3
GO: Biological Process	GO:2001233	regulation of apoptotic signaling pathway		0.003278	1	0.04523	0.4191	31	409	S100A8,SPOP,CX3CL1,PRKRA,ZMYND11,MOAP1,SERINC3,YWHAQ,NR4A2,GRINA,FAF1,CD74,NRG1,HNRNPK,UBB,UBQLN1,MAGED1,YWHAB,YWHAE,YWHAG,YWHAH,PPP2R1A,PPP3CC,PPP3R1,MAPK9,BCLAF1,RB1CC1,PTEN,DDX3X,PHIP,DNM1L
GO: Biological Process	GO:0021766	hippocampus development		0.003335	1	0.0459	0.4253	10	81	FGF13,NCOA1,NEFL,CDK5R1,KIF3A,PAFAH1B1,HNRNPK,AKAP5,YWHAE,PTEN
GO: Biological Process	GO:0043085	positive regulation of catalytic activity		0.003398	1	0.04667	0.4325	94	1588	FAM13B,ADCY1,MEF2C,S100A8,PTK2B,KIDINS220,SERINC1,FGF13,CX3CL1,ELMOD1,AMPH,MAP4K3,PPP1R9A,MSH2,APP,SKP1,ARAF,CYFIP2,ARF4,AZIN1,PRKRA,CCDC88A,GNB5,TPX2,ATP1B1,CAB39,SPTAN1,NCAM1,GDI1,NEFL,CDK5R1,PLCB1,GNAO1,GNAS,GNG3,TBC1D30,CALM1,CAMK2D,CAMK2G,NR4A2,PSD3,GRB2,ADNP,CD74,CDC42,MMD,NRG1,CENPE,PPP1R15A,PFN2,DNAJC7,CHN1,UBB,ANAPC1,VCP,HSP90AB1,PSMF1,AKAP5,MAGED1,YWHAB,CARTPT,PPP2CA,IGFBP3,PRKACB,PRKAG…
GO: Biological Process	GO:0000375	RNA splicing, via transesterification reactions		0.003417	1	0.04682	0.4338	25	309	SRRM1,BCAS2,RSRC1,FMR1,SLU7,PRPF8,PRPF40A,RBM22,SNW1,FRG1,CCAR1,SNRPA1,SNRPB2,WBP11,SRPK2,LSM3,SF3A3,HTATSF1,SF3B2,NOVA1,PSIP1,STRAP,HNRNPK,ISY1-RAB43,THRAP3
GO: Biological Process	GO:0006906	vesicle fusion		0.003556	1	0.04862	0.4505	15	152	STX7,SYT13,SNAP25,VAMP4,SYT17,RBSN,STXBP1,SYT11,SYT1,SYT4,TBC1D30,UVRAG,SEC22B,SYT16,STX6
GO: Biological Process	GO:0051340	regulation of ligase activity		0.003581	1	0.04884	0.4525	13	123	SKP1,UBB,ANAPC1,PSMF1,PSMA1,PSMA4,PSMB1,PSMD1,PSMD7,PSMD9,PSMD13,PTEN,PSMD14
GO: Biological Process	GO:0051261	protein depolymerization		0.003609	1	0.04911	0.455	12	109	MAP1B,FGF13,SPTAN1,DSTN,STMN2,MTPN,DNAJC6,STMN4,WASHC2C,C16orf45,RDX,STMN1
GO: Biological Process	GO:0006470	protein dephosphorylation		0.003656	1	0.04939	0.4577	27	344	MEF2C,CTDSPL2,SLC7A14,CALM1,CAMK2G,MTMR7,TPTE,PPP1R15A,DUSP26,TPTE2,BAG4,YWHAB,YWHAE,PPP2CA,PPP2R1A,PPP2R5E,PPP3CA,PPP3CB,PPP3CC,PPP3R1,TIPRL,PTEN,DNAJC6,PTP4A1,PTPRA,PTPRK,DLG1
GO: Biological Process	GO:1901028	regulation of mitochondrial outer membrane permeabilization involved in apoptotic signaling pathway		0.003686	1	0.04939	0.4577	7	45	YWHAQ,YWHAB,YWHAE,YWHAG,YWHAH,PPP3CC,PPP3R1
GO: Biological Process	GO:0045773	positive regulation of axon extension		0.003686	1	0.04939	0.4577	7	45	MAP1B,SHTN1,RUFY3,ADNP,PAFAH1B1,NRG1,RPL4
GO: Biological Process	GO:2000171	negative regulation of dendrite development		0.003702	1	0.04939	0.4577	6	34	NLGN1,PLK2,YWHAH,PPP3CA,DNM3,PTEN
GO: Biological Process	GO:0006898	receptor-mediated endocytosis		0.003715	1	0.04939	0.4577	25	311	EPS15,FCGR1A,FCGR1B,MRC1,AMPH,FMR1,SH3GL2,NLGN1,INPP5F,SPARC,B2M,SYT1,GRB2,GRIA1,OLR1,KIF3A,ATAD1,ENPP2,CD163,HNRNPK,AP2M1,UBQLN2,MAPK1,DNAJC6,DNM1
GO: Biological Process	GO:0097090	presynaptic membrane organization		0.003716	1	0.04939	0.4577	4	15	NLGN1,CDH2,NRXN1,PTEN
GO: Biological Process	GO:0034643	establishment of mitochondrion localization, microtubule-mediated		0.003716	1	0.04939	0.4577	4	15	MAP1B,NEFL,UBB,RHOT1
GO: Biological Process	GO:0086011	membrane repolarization during action potential		0.003716	1	0.04939	0.4577	4	15	ATP1A1,ATP1B1,YWHAE,NOS1AP
GO: Biological Process	GO:0047497	mitochondrion transport along microtubule		0.003716	1	0.04939	0.4577	4	15	MAP1B,NEFL,UBB,RHOT1
GO: Biological Process	GO:0001921	positive regulation of receptor recycling		0.003716	1	0.04939	0.4577	4	15	EPS15,INPP5F,NSG1,NSF
GO: Biological Process	GO:0061572	actin filament bundle organization		0.003721	1	0.04939	0.4577	14	138	KCTD13,PTK2B,CUL3,PPP1R9A,SHTN1,SPIRE2,TAC1,CDC42,PFN2,PIK3R1,BAG4,DPYSL3,RDX,LCP1
GO: Biological Process	GO:0032878	regulation of establishment or maintenance of cell polarity		0.003775	1	0.04988	0.4621	5	24	PTK2B,SHTN1,RUFY3,KIF3A,KIF20B
GO: Biological Process	GO:0097484	dendrite extension		0.003775	1	0.04988	0.4621	5	24	SLC9A6,SYT17,SYT1,SYT4,HNRNPK
