# Supplementary material for: Transgenic rhesus monkeys carrying the human MCPH1 gene copies show human-like neoteny of brain development
Source: Natl Sci Rev. 2019 Mar 27;6(3):480–93. doi: 10.1093/nsr/nwz043 (PMC8291473; doi:10.1093/nsr/nwz043)
Supplement: nwz043_Supplemental_Files [file nwz043_supplemental_files.zip › Supplementary_Table8.xlsx]

## Sheet: e92_CP
	baseMean	log2FoldChange	lfcSE	stat	pvalue	padj	symbol	entrez
ENSMMUG00000004468	1101.57	3.10757	0.217236	14.285	2.71591e-46	5.05105e-42	IRGQ	710309
ENSMMUG00000003584	1411.15	-3.86493	0.326478	-11.833	2.63629e-32	2.45149e-28	MESP2	701003
ENSMMUG00000009763	287.44	5.00574	0.405285	11.7108	1.12213e-31	6.95645e-28	LOC717865	717865
ENSMMUG00000038367	5686.06	2.66566	0.230726	11.5453	7.7959e-31	3.10957e-27	SOX11	707983
ENSMMUG00000048708	539.652	3.2288	0.278783	11.5393	8.35996e-31	3.10957e-27	NA	NA
ENSMMUG00000020840	2951.68	2.99054	0.280083	10.6585	1.59125e-26	4.93236e-23	TBC1D16	711901
ENSMMUG00000037756	1382.92	2.42811	0.23221	10.4477	1.5014e-25	3.98902e-22	NA	NA
ENSMMUG00000029263	3083.57	2.12234	0.203903	10.4048	2.35801e-25	5.48179e-22	PKD1	694905
ENSMMUG00000018502	1021	2.93106	0.284254	10.2878	8.00132e-25	1.65343e-21	NA	NA
ENSMMUG00000017120	434.677	3.04532	0.298306	10.168	2.75511e-24	5.12396e-21	NA	NA
ENSMMUG00000017324	2209.07	2.26452	0.227975	9.92702	3.176e-23	5.36975e-20	KIF26B	712374
ENSMMUG00000022699	52409.6	-1.871	0.189411	-9.87992	5.08744e-23	7.88468e-20	NEUROD6	694337
ENSMMUG00000023342	91.2706	4.04858	0.408458	9.29929	1.41384e-20	2.02266e-17	PAG1	700748
ENSMMUG00000003237	13245.1	-2.16311	0.234429	-9.23218	2.65183e-20	3.52276e-17	NA	NA
ENSMMUG00000018984	1585.73	2.32683	0.253576	9.16687	4.86944e-20	6.03745e-17	BAHCC1	718946
ENSMMUG00000019292	27971.5	1.75528	0.193208	9.08307	1.05551e-19	1.2269e-16	NFIX	717108
ENSMMUG00000022067	1371.45	1.98113	0.219636	9.01553	1.95927e-19	2.14345e-16	IQSEC3	721576
ENSMMUG00000008222	1092.77	2.30485	0.260188	8.84822	8.89282e-19	9.18826e-16	NA	NA
ENSMMUG00000006342	974.959	2.25197	0.255558	8.80236	1.33966e-18	1.31132e-15	GRIP2	702096
ENSMMUG00000031527	1064.18	1.91414	0.220119	8.69146	3.5782e-18	3.32737e-15	MSI1	699286
ENSMMUG00000021453	1797.28	3.06368	0.356916	8.54438	1.29227e-17	1.14446e-14	KCTD12	695756
ENSMMUG00000029973	1542.2	3.66114	0.434055	8.37065	5.72995e-17	4.84389e-14	LOC709583	709583
ENSMMUG00000001909	6099.57	2.23763	0.268237	8.33338	7.85659e-17	6.35291e-14	CUX2	107001015
ENSMMUG00000005943	133.143	3.33108	0.393722	8.30801	9.73184e-17	7.54137e-14	NA	NA
ENSMMUG00000018704	757.706	1.89583	0.228476	8.29261	1.10788e-16	8.24172e-14	MECP2	700174
ENSMMUG00000013989	143.007	3.43244	0.409967	8.21153	2.1839e-16	1.56216e-13	NDNF	706304
ENSMMUG00000000276	1129.44	1.92088	0.234958	8.17034	3.07511e-16	2.11818e-13	NACC2	721794
ENSMMUG00000021186	602.685	-2.62913	0.322012	-8.16138	3.31216e-16	2.19999e-13	ANLN	706404
ENSMMUG00000013115	1604.08	2.38364	0.293831	8.09814	5.58043e-16	3.57879e-13	GFAP	712941
ENSMMUG00000029310	4085.7	-1.96051	0.244773	-8.01303	1.11912e-15	6.93782e-13	HBA	693930
ENSMMUG00000023616	1897.14	1.9272	0.241224	7.98424	1.41387e-15	8.48229e-13	ZBTB4	721849
ENSMMUG00000012314	2818.36	2.29181	0.287302	7.9655	1.64553e-15	9.56362e-13	CDH4	720209
ENSMMUG00000046147	3818.01	1.7827	0.224043	7.95378	1.80907e-15	1.01955e-12	SOX2	707039
ENSMMUG00000043502	1255.37	-3.23546	0.417965	-7.94057	2.01254e-15	1.0694e-12	NA	NA
ENSMMUG00000021742	300.214	2.54403	0.319167	7.94097	2.00613e-15	1.0694e-12	NA	NA
ENSMMUG00000013565	1499.35	1.73886	0.219983	7.90137	2.75857e-15	1.42511e-12	DNMT3A	694822
ENSMMUG00000019688	527.545	-2.34432	0.296544	-7.89489	2.90571e-15	1.46055e-12	NA	NA
ENSMMUG00000002371	437.007	1.88914	0.24118	7.82599	5.03687e-15	2.46515e-12	MYO1C	721217
ENSMMUG00000014010	328.362	2.69177	0.342474	7.82155	5.21785e-15	2.48824e-12	RBFOX2	693642
ENSMMUG00000008220	8116.07	1.75418	0.224481	7.8114	5.65584e-15	2.62968e-12	TNRC18	717191
ENSMMUG00000011845	487.129	2.27122	0.293954	7.71051	1.25318e-14	5.68454e-12	HK2	710479
ENSMMUG00000047347	3707.35	2.57515	0.336649	7.62611	2.41941e-14	1.07134e-11	C14H11orf95	722159
ENSMMUG00000023169	673.356	2.96156	0.386011	7.62142	2.509e-14	1.08517e-11	EIF4EBP2	100424761
ENSMMUG00000017022	654.493	2.46334	0.322621	7.61351	2.66752e-14	1.10246e-11	NOTCH1	709947
ENSMMUG00000007851	1004.17	2.11987	0.277997	7.61551	2.62651e-14	1.10246e-11	SELENON	719707
ENSMMUG00000045138	263.514	2.28553	0.301183	7.56704	3.81822e-14	1.54372e-11	GREM2	708280
ENSMMUG00000021790	1203.93	2.09177	0.276415	7.55831	4.08349e-14	1.61585e-11	IRS2	698536
ENSMMUG00000016232	1455.5	1.77849	0.23562	7.54413	4.55326e-14	1.7282e-11	NA	NA
ENSMMUG00000041147	179.111	-3.09689	0.405836	-7.54566	4.49994e-14	1.7282e-11	NA	NA
ENSMMUG00000017030	1671.39	1.98131	0.263787	7.50409	6.18547e-14	2.30075e-11	NA	NA
ENSMMUG00000010280	2024.51	1.92311	0.256205	7.50025	6.36957e-14	2.32277e-11	SKI	697890
ENSMMUG00000002637	1511.3	2.63319	0.35036	7.48708	7.04242e-14	2.47123e-11	MLLT6	694045
ENSMMUG00000001992	676.229	2.36589	0.315133	7.4888	6.95036e-14	2.47123e-11	FAM8A1	703789
ENSMMUG00000015718	2653.6	2.1015	0.281193	7.46443	8.36624e-14	2.8814e-11	KMT2D	710795
ENSMMUG00000014709	1404.97	2.33971	0.314722	7.41763	1.19233e-13	4.03182e-11	ZC3H4	717905
ENSMMUG00000005184	938.817	2.33887	0.316558	7.37078	1.69633e-13	5.63363e-11	DCAF7	720299
ENSMMUG00000009357	5081.41	1.774	0.241589	7.33913	2.14991e-13	6.91765e-11	SHANK1	719673
ENSMMUG00000001674	896.115	3.14219	0.424629	7.3374	2.17783e-13	6.91765e-11	ERBB4	693341
ENSMMUG00000049177	2147.55	2.06662	0.281353	7.33638	2.19455e-13	6.91765e-11	NCS1	722507
ENSMMUG00000014100	908.034	1.77492	0.242526	7.31379	2.59716e-13	8.05034e-11	TUBGCP6	720629
ENSMMUG00000008173	2376.61	1.78177	0.244003	7.29803	2.92017e-13	8.90316e-11	NA	NA
ENSMMUG00000014707	3641.51	1.79171	0.245875	7.28279	3.26995e-13	9.8088e-11	CELSR3	709315
ENSMMUG00000000286	204.044	2.72564	0.372388	7.26516	3.72603e-13	1.09995e-10	SALL3	717303
ENSMMUG00000018378	563.422	3.20339	0.438422	7.23803	4.55232e-13	1.32288e-10	PRKCA	718412
ENSMMUG00000023421	1149.6	1.86106	0.257963	7.20853	5.65606e-13	1.61833e-10	DNAJC5	694810
ENSMMUG00000017888	651.771	2.08846	0.292212	7.1354	9.65083e-13	2.71949e-10	KSR1	706388
ENSMMUG00000002742	446.681	1.9084	0.268261	7.10539	1.19979e-12	3.33041e-10	ST8SIA5	696611
ENSMMUG00000028680	4851.97	2.99929	0.419433	7.09751	1.27029e-12	3.47425e-10	ND3	2846622
ENSMMUG00000005527	403.465	1.89472	0.2671	7.08509	1.38955e-12	3.74534e-10	PPM1F	698441
ENSMMUG00000023132	1932.71	1.77247	0.250427	7.07316	1.51441e-12	4.02357e-10	DUSP8	720960
ENSMMUG00000000558	12950.5	-2.32425	0.330048	-7.0689	1.56166e-12	4.09068e-10	NA	NA
ENSMMUG00000007794	1330.32	1.58279	0.224649	7.04288	1.88304e-12	4.86401e-10	LOC106993493	106993493
ENSMMUG00000017175	1821.3	2.2375	0.317707	7.02726	2.10634e-12	5.36626e-10	NA	NA
ENSMMUG00000039868	364.864	2.98519	0.421374	7.01803	2.25019e-12	5.65527e-10	NA	NA
ENSMMUG00000028686	19006.9	-2.14261	0.306721	-7.00178	2.52729e-12	6.26701e-10	COX2	2846628
ENSMMUG00000001192	1919.86	1.78161	0.25473	6.98921	2.76442e-12	6.76482e-10	LMNB2	100426602
ENSMMUG00000044284	2466.3	-2.67424	0.392283	-6.90476	5.02873e-12	1.2146e-09	LOC706532	706532
ENSMMUG00000014831	2740.59	1.64348	0.238693	6.88202	5.90116e-12	1.40705e-09	ZNF710	701358
ENSMMUG00000014414	416.485	2.69785	0.39006	6.86948	6.44384e-12	1.51699e-09	ABHD2	699258
ENSMMUG00000017607	3266.47	1.62461	0.236551	6.86478	6.65941e-12	1.54815e-09	N4BP3	701704
ENSMMUG00000017408	240.37	2.238	0.328736	6.78424	1.16703e-11	2.67955e-09	ZNF516	707509
ENSMMUG00000012147	141.04	2.22315	0.326374	6.78212	1.18421e-11	2.68586e-09	LOC722014	722014
ENSMMUG00000038813	3552.07	1.5322	0.226329	6.76743	1.31093e-11	2.93743e-09	NA	NA
ENSMMUG00000010014	518.197	1.96289	0.290255	6.75211	1.45714e-11	3.22617e-09	NA	NA
ENSMMUG00000001426	506.556	2.09413	0.30966	6.74829	1.49595e-11	3.27314e-09	NA	NA
ENSMMUG00000021230	505.198	2.31673	0.343595	6.71876	1.83274e-11	3.96341e-09	NA	NA
ENSMMUG00000001658	2594.4	1.97192	0.293755	6.70357	2.03385e-11	4.34777e-09	NA	NA
ENSMMUG00000012937	3275.16	1.488	0.222966	6.6715	2.53204e-11	5.11857e-09	PRR12	719344
ENSMMUG00000004082	1455.36	1.68753	0.252548	6.6777	2.42726e-11	5.11857e-09	GIGYF1	712775
ENSMMUG00000041927	513.598	2.15998	0.322737	6.6757	2.46052e-11	5.11857e-09	NA	NA
ENSMMUG00000011227	277.992	1.96439	0.293843	6.67249	2.51495e-11	5.11857e-09	FOXK1	106997337
ENSMMUG00000040701	291.841	-2.9168	0.462832	-6.67466	2.4781e-11	5.11857e-09	NA	NA
ENSMMUG00000045190	829.455	-2.30802	0.347119	-6.6688	2.57912e-11	5.15768e-09	S100A10	574374
ENSMMUG00000010277	2054.22	1.95802	0.293328	6.66607	2.62735e-11	5.19824e-09	DTX4	700410
ENSMMUG00000016817	432.525	-1.85989	0.278804	-6.66345	2.6747e-11	5.23621e-09	SOSTDC1	709577
ENSMMUG00000021558	230.186	2.01308	0.301872	6.65325	2.86694e-11	5.55409e-09	NA	NA
ENSMMUG00000005297	12814.3	1.4049	0.211917	6.62788	3.40536e-11	6.52916e-09	PRRC2A	715715
ENSMMUG00000000515	5934.58	1.82918	0.277113	6.59441	4.26943e-11	8.10234e-09	NA	NA
ENSMMUG00000010703	3998.44	-1.36497	0.207238	-6.58715	4.48355e-11	8.42273e-09	KIAA0895	706527
ENSMMUG00000009346	1420.66	1.85229	0.281479	6.57325	4.92289e-11	9.15559e-09	AGAP1	693652
ENSMMUG00000006779	891.058	-2.63553	0.407142	-6.56983	5.03719e-11	9.27541e-09	MET	704562
ENSMMUG00000016040	4487.64	-1.32779	0.202251	-6.56566	5.18029e-11	9.44539e-09	RND3	694168
ENSMMUG00000009973	7761.11	2.62398	0.397827	6.5561	5.52343e-11	9.97328e-09	PRRC2B	100425699
ENSMMUG00000017322	3375.8	1.33869	0.204343	6.54989	5.75798e-11	1.02968e-08	TTBK1	699913
ENSMMUG00000004563	3336.96	1.5173	0.231701	6.54601	5.9093e-11	1.04289e-08	PLXNA2	713800
ENSMMUG00000001837	251.712	-2.2759	0.346965	-6.54514	5.94399e-11	1.04289e-08	STRA6	701591
ENSMMUG00000047932	235.054	2.09002	0.318646	6.54002	6.15104e-11	1.06913e-08	PURB	705519
ENSMMUG00000010611	3095.39	2.01796	0.308517	6.52967	6.59144e-11	1.13507e-08	SOGA3	715731
ENSMMUG00000038574	1099.73	2.0795	0.317884	6.52789	6.67011e-11	1.13808e-08	NA	NA
ENSMMUG00000021382	3489.4	2.00056	0.306599	6.51428	7.30378e-11	1.23487e-08	BRD4	718195
ENSMMUG00000010984	275.396	1.8883	0.289551	6.51028	7.50085e-11	1.25676e-08	MOB3A	721441
ENSMMUG00000003161	1933.6	1.83178	0.282619	6.47432	9.52373e-11	1.58145e-08	MAST3	720145
ENSMMUG00000043398	5535.74	-2.71057	0.434064	-6.45524	1.08047e-10	1.77828e-08	NA	NA
ENSMMUG00000002654	1138.36	1.63775	0.254515	6.43055	1.27139e-10	2.07415e-08	CYP2D6	678691
ENSMMUG00000028886	702.333	1.57905	0.245612	6.42529	1.31618e-10	2.12854e-08	SCRT1	714311
ENSMMUG00000022416	428.858	1.77566	0.277077	6.40095	1.54412e-10	2.47565e-08	SORCS2	100423846
ENSMMUG00000019097	107.943	2.7341	0.421648	6.39581	1.59702e-10	2.53858e-08	KLF12	694575
ENSMMUG00000001200	5701.69	-1.61738	0.25354	-6.38273	1.7396e-10	2.74179e-08	LOC695715	695715
ENSMMUG00000014299	3674.59	-1.3687	0.214618	-6.37821	1.79173e-10	2.77688e-08	C12H2orf80	106992709
ENSMMUG00000046821	102.797	2.66981	0.413253	6.37888	1.78391e-10	2.77688e-08	ZNF469	709714
ENSMMUG00000023107	3555.08	1.76793	0.27815	6.34987	2.15495e-10	3.27895e-08	NCOR2	706261
ENSMMUG00000017666	2366.32	-2.2551	0.357035	-6.34958	2.15903e-10	3.27895e-08	RNASE1	704676
ENSMMUG00000017645	841.586	1.5017	0.236423	6.3489	2.16857e-10	3.27895e-08	ZSWIM4	717380
ENSMMUG00000021165	631.844	1.98366	0.313029	6.32447	2.54108e-10	3.81121e-08	RHOBTB3	702554
ENSMMUG00000041051	184.245	2.55595	0.402346	6.29854	3.00456e-10	4.47031e-08	TMEM178B	100426725
ENSMMUG00000003733	428.844	1.77699	0.283707	6.25554	3.96149e-10	5.84729e-08	NA	NA
ENSMMUG00000008546	360.781	1.90829	0.304704	6.25106	4.07671e-10	5.96998e-08	CCND2	710379
ENSMMUG00000005222	4293.34	1.67816	0.268464	6.24607	4.20921e-10	6.11585e-08	NA	NA
ENSMMUG00000003112	193.106	2.11928	0.338651	6.23425	4.53953e-10	6.54467e-08	POU3F4	710157
ENSMMUG00000014537	2076.68	2.55653	0.40748	6.23214	4.60114e-10	6.58246e-08	BSN	705757
ENSMMUG00000042019	671.104	2.01808	0.32403	6.21368	5.17568e-10	7.34789e-08	NA	NA
ENSMMUG00000000430	263.078	2.32759	0.373068	6.20532	5.45848e-10	7.69066e-08	C2H3orf70	702548
ENSMMUG00000005786	429.2	2.31145	0.371411	6.19384	5.87167e-10	8.21063e-08	MAP3K9	693835
ENSMMUG00000011853	4730.1	-2.05824	0.333671	-6.18912	6.05024e-10	8.35894e-08	NA	NA
ENSMMUG00000003261	564.605	2.46711	0.396136	6.18866	6.06762e-10	8.35894e-08	BCL11B	705238
ENSMMUG00000020531	679.306	2.53594	0.407424	6.18089	6.37397e-10	8.7164e-08	SOCS7	693737
ENSMMUG00000020416	6266.18	1.42785	0.23152	6.16509	7.04411e-10	9.56251e-08	NA	NA
ENSMMUG00000016063	927.163	-1.68099	0.272954	-6.15952	7.29662e-10	9.83352e-08	PTER	699387
ENSMMUG00000003492	980.03	2.00321	0.324626	6.15721	7.40392e-10	9.90634e-08	SIPA1L3	714601
ENSMMUG00000040268	341.488	1.89125	0.307031	6.14771	7.86093e-10	1.04427e-07	PITPNA	721228
ENSMMUG00000041748	65.7281	-2.70984	0.424319	-6.14639	7.92663e-10	1.04553e-07	LOC699695	699695
ENSMMUG00000003564	1444.55	-1.29929	0.211502	-6.14266	8.11526e-10	1.06287e-07	ITM2A	708039
ENSMMUG00000030412	1572.83	1.39184	0.228467	6.08999	1.12917e-09	1.45835e-07	HS6ST1	715479
ENSMMUG00000009916	591.347	-1.81878	0.29866	-6.09017	1.12791e-09	1.45835e-07	AK8	714698
ENSMMUG00000018500	172.162	1.94331	0.318253	6.08877	1.13782e-09	1.45939e-07	ZFP41	106999981
ENSMMUG00000004420	372.686	1.92841	0.316171	6.08623	1.15602e-09	1.47258e-07	INCENP	722320
ENSMMUG00000009511	385.183	1.56791	0.257908	6.07465	1.24259e-09	1.57208e-07	ASB1	696716
ENSMMUG00000022791	246.497	-1.94092	0.319784	-6.05634	1.39255e-09	1.74991e-07	HSF2BP	722276
ENSMMUG00000045453	1383.56	-1.27016	0.210029	-6.04697	1.47598e-09	1.8423e-07	LRRC3B	701323
ENSMMUG00000039487	60.8636	2.90653	0.468523	6.04418	1.50172e-09	1.86193e-07	NA	NA
ENSMMUG00000005046	4001.01	1.70042	0.281118	6.04289	1.51375e-09	1.86441e-07	AJM1	708922
ENSMMUG00000032342	182.388	-2.37122	0.39235	-6.04089	1.53269e-09	1.87533e-07	LOC707204	707204
ENSMMUG00000018092	1040.55	1.98537	0.328108	6.03707	1.56933e-09	1.90761e-07	GAS7	717827
ENSMMUG00000005219	2847.22	1.87235	0.310611	6.01803	1.76549e-09	2.11938e-07	ZC3H7B	706706
ENSMMUG00000040901	368.543	2.3693	0.391269	6.01796	1.76634e-09	2.11938e-07	NA	NA
ENSMMUG00000020183	381.996	1.81232	0.301019	6.01065	1.84783e-09	2.20295e-07	TRIL	697462
ENSMMUG00000021137	401.886	2.01128	0.334255	6.00077	1.96388e-09	2.32638e-07	TMX4	718375
ENSMMUG00000003722	1157.66	1.55778	0.259838	5.99124	2.08251e-09	2.4513e-07	SP8	706739
ENSMMUG00000012179	123.201	-2.51855	0.419638	-5.98308	2.18961e-09	2.56116e-07	NA	NA
ENSMMUG00000013653	1076.05	2.22826	0.371791	5.96761	2.40749e-09	2.79841e-07	SLC6A13	705918
ENSMMUG00000011584	1403.82	1.91701	0.321294	5.95467	2.60603e-09	3.01037e-07	CHD7	706471
ENSMMUG00000014932	5937.27	1.70626	0.286561	5.94801	2.71423e-09	3.116e-07	MEGF8	709352
ENSMMUG00000044784	347.133	1.82404	0.306333	5.94389	2.78343e-09	3.17585e-07	SPRED2	697196
ENSMMUG00000007528	715.951	1.4049	0.236406	5.94031	2.8448e-09	3.22607e-07	CHRD	702281
ENSMMUG00000021788	368.26	1.61008	0.271285	5.92941	3.04017e-09	3.40609e-07	IGDCC4	713405
ENSMMUG00000001283	1664.39	-2.36001	0.403263	-5.93017	3.02622e-09	3.40609e-07	TP53I3	704206
ENSMMUG00000014045	1361.75	1.41453	0.238544	5.92739	3.07779e-09	3.42759e-07	PTPN23	711601
ENSMMUG00000022674	309.956	1.63421	0.275473	5.92594	3.10522e-09	3.43755e-07	SLC51A	711340
ENSMMUG00000039098	645.227	-2.4621	0.423548	-5.92342	3.15306e-09	3.46986e-07	NA	NA
ENSMMUG00000042351	382.622	1.60763	0.271221	5.9218	3.18446e-09	3.4838e-07	SHISA7	701148
ENSMMUG00000030448	2979.52	-1.67457	0.283624	-5.9098	3.4252e-09	3.72525e-07	NA	NA
ENSMMUG00000012842	1077.62	1.99595	0.337786	5.89356	3.77973e-09	4.08694e-07	SETD1B	703717
ENSMMUG00000005597	4969.22	1.41929	0.240932	5.88837	3.90034e-09	4.19298e-07	NA	NA
ENSMMUG00000011243	664.303	1.69797	0.288113	5.88657	3.94303e-09	4.21451e-07	KLHL36	715423
ENSMMUG00000028699	13839.6	-1.67675	0.285799	-5.87401	4.25381e-09	4.52071e-07	ND1	2846627
ENSMMUG00000047184	375.799	1.91007	0.32483	5.8668	4.4429e-09	4.69484e-07	MUC4	713146
ENSMMUG00000048420	6766.17	2.51716	0.425826	5.86582	4.46907e-09	4.69581e-07	RELN	696372
ENSMMUG00000010727	851.355	1.57256	0.268049	5.86218	4.56841e-09	4.77321e-07	LOC694887	694887
ENSMMUG00000002634	1051.01	1.34132	0.229107	5.85263	4.83853e-09	5.0272e-07	PTCH1	718751
ENSMMUG00000014454	16625.4	2.23112	0.379717	5.84917	4.9402e-09	5.0892e-07	SOX4	706531
ENSMMUG00000006891	503.327	-1.80856	0.309263	-5.84875	4.95293e-09	5.0892e-07	LOC715583	715583
ENSMMUG00000043363	85.9844	2.49685	0.422006	5.8425	5.14225e-09	5.2547e-07	NA	NA
ENSMMUG00000022004	639.372	1.66455	0.284841	5.83726	5.30672e-09	5.39314e-07	MNT	703659
ENSMMUG00000022222	129.736	2.01764	0.344384	5.83401	5.41098e-09	5.46921e-07	IL17RA	709005
ENSMMUG00000022221	30825.7	1.38934	0.238265	5.82882	5.5819e-09	5.61147e-07	CHD3	716508
ENSMMUG00000018087	1627.01	1.47546	0.253724	5.81198	6.17388e-09	6.17321e-07	NA	NA
ENSMMUG00000005052	897.491	1.79872	0.309638	5.79968	6.64407e-09	6.60783e-07	FBXL18	716863
ENSMMUG00000004903	385.881	-1.72294	0.297128	-5.795	6.83204e-09	6.75863e-07	ENPP2	705287
ENSMMUG00000028670	5387.91	-2.05197	0.356035	-5.79235	6.94092e-09	6.83001e-07	CYTB	2846625
ENSMMUG00000008183	198.13	2.06755	0.355703	5.78784	7.12966e-09	6.97881e-07	RXRA	722068
ENSMMUG00000010630	299.221	-1.70656	0.294684	-5.7831	7.33359e-09	7.14084e-07	NA	NA
ENSMMUG00000007951	427.683	-2.41209	0.424736	-5.77679	7.61405e-09	7.37532e-07	ERVMER34-1	100429988
ENSMMUG00000021296	139.7	1.92735	0.332883	5.77052	7.90282e-09	7.61537e-07	EML6	718818
ENSMMUG00000005645	10526.5	1.70174	0.295173	5.75836	8.49359e-09	8.14246e-07	NUCKS1	697298
ENSMMUG00000012141	548.086	1.42054	0.246988	5.74851	9.00335e-09	8.58688e-07	LOC704750	704750
ENSMMUG00000017508	836.839	1.84136	0.319933	5.7444	9.22449e-09	8.75292e-07	NFASC	699444
ENSMMUG00000005578	1669.59	2.16738	0.375737	5.74332	9.28364e-09	8.76432e-07	SLC35E2B	100427470
ENSMMUG00000003106	1680.36	1.565	0.272685	5.7346	9.77401e-09	9.18066e-07	SEC16A	721736
ENSMMUG00000001689	4550.71	-1.20088	0.209468	-5.73371	9.82572e-09	9.18285e-07	SH3BGRL	712392
ENSMMUG00000030465	2437.56	-2.08676	0.366127	-5.73254	9.89373e-09	9.20018e-07	LOC696151	696151
ENSMMUG00000023382	3495.25	1.10825	0.193409	5.72938	1.00801e-08	9.32683e-07	EPHB2	718570
ENSMMUG00000048089	30389.4	-1.62656	0.28446	-5.72477	1.03573e-08	9.53592e-07	NA	NA
ENSMMUG00000023157	553.102	1.96441	0.342249	5.72357	1.04307e-08	9.5562e-07	SNX18	704669
ENSMMUG00000008127	3242.32	1.2774	0.22349	5.71416	1.1025e-08	1.00511e-06	RAB11FIP4	717629
ENSMMUG00000012624	711.814	1.72945	0.302997	5.69943	1.20207e-08	1.09055e-06	PCGF3	697151
ENSMMUG00000002412	584.82	1.81609	0.31814	5.69756	1.21533e-08	1.09722e-06	SOX9	574208
ENSMMUG00000044121	182.618	1.64821	0.289419	5.68638	1.29757e-08	1.16581e-06	MKI67	697883
ENSMMUG00000039485	818.979	1.62821	0.28612	5.68463	1.31099e-08	1.1722e-06	TMEM129	712960
ENSMMUG00000022824	410.88	1.58712	0.27939	5.67492	1.38754e-08	1.23471e-06	SPDEF	718648
ENSMMUG00000001558	307.593	1.861	0.327253	5.67302	1.40305e-08	1.24257e-06	OLIG1	706574
ENSMMUG00000017729	1408.13	1.91748	0.337341	5.67018	1.42649e-08	1.25141e-06	LOC709936	709936
ENSMMUG00000001825	2158.04	-1.17046	0.206423	-5.67027	1.42569e-08	1.25141e-06	LGI1	700520
ENSMMUG00000005041	2739.43	2.03502	0.358372	5.65965	1.51679e-08	1.32438e-06	SRCIN1	693662
ENSMMUG00000041565	182.041	2.18804	0.384435	5.6581	1.53056e-08	1.33016e-06	NA	NA
ENSMMUG00000001248	215.394	2.23457	0.39304	5.64983	1.60602e-08	1.38925e-06	F13A1	711264
ENSMMUG00000020551	843.757	2.4714	0.434463	5.64008	1.69972e-08	1.46349e-06	TET3	707759
ENSMMUG00000001888	1979.3	1.88015	0.333195	5.63004	1.80172e-08	1.54417e-06	MGRN1	709272
ENSMMUG00000023230	2042.1	-1.21327	0.215568	-5.62851	1.81769e-08	1.55071e-06	SNX10	701684
ENSMMUG00000031947	1853.05	-2.38879	0.437535	-5.61824	1.92913e-08	1.63826e-06	LOC702847	702847
ENSMMUG00000048041	2007.89	1.37501	0.244696	5.61677	1.9456e-08	1.64474e-06	DLX1	695620
ENSMMUG00000017529	2978.91	1.30319	0.232256	5.6092	2.03266e-08	1.71056e-06	ARRB1	695250
ENSMMUG00000030481	63.3881	2.43998	0.430501	5.58301	2.36392e-08	1.98037e-06	NA	NA
ENSMMUG00000019925	2087.94	1.56144	0.279866	5.57428	2.48557e-08	2.07294e-06	DGCR2	100423715
ENSMMUG00000007067	805.15	1.44591	0.259524	5.56791	2.5782e-08	2.1406e-06	SH3PXD2A	714868
ENSMMUG00000048852	430.559	1.56879	0.282117	5.55503	2.77557e-08	2.29422e-06	COL26A1	719721
ENSMMUG00000020555	1054.45	1.48968	0.26818	5.55076	2.84425e-08	2.34059e-06	IQSEC2	702562
ENSMMUG00000004235	22462.2	-1.62356	0.293063	-5.54746	2.89845e-08	2.37469e-06	RPL19	695987
ENSMMUG00000017653	291.916	-1.53757	0.276859	-5.54622	2.91906e-08	2.38109e-06	BUB1	696598
ENSMMUG00000039036	1390.42	1.41589	0.255256	5.54393	2.9575e-08	2.40191e-06	GNAO1	574394
ENSMMUG00000017833	2674.85	1.3499	0.243997	5.53011	3.20032e-08	2.58781e-06	ATP1A4	719623
ENSMMUG00000017497	1751.42	1.63822	0.296029	5.52741	3.24986e-08	2.61649e-06	RIPOR2	715354
ENSMMUG00000042878	320.859	1.92653	0.347777	5.52202	3.35116e-08	2.68642e-06	GAS1	694650
ENSMMUG00000038424	68.2641	2.1826	0.39169	5.51965	3.39676e-08	2.71129e-06	NA	NA
ENSMMUG00000040840	146.437	-2.26626	0.412071	-5.51008	3.58664e-08	2.85061e-06	NA	NA
ENSMMUG00000009187	3017.07	1.2544	0.227743	5.50639	3.66276e-08	2.89872e-06	CACNA1B	721452
ENSMMUG00000013668	5229.06	1.28376	0.23314	5.50457	3.7006e-08	2.91626e-06	FLNA	699524
ENSMMUG00000008640	127.984	2.10855	0.380891	5.5018	3.75937e-08	2.95008e-06	STUM	698311
ENSMMUG00000016001	2206.37	1.36681	0.248377	5.50041	3.78909e-08	2.9609e-06	VAT1	100424563
ENSMMUG00000045225	1251.9	1.52022	0.27682	5.4871	4.08593e-08	3.1795e-06	NA	NA
ENSMMUG00000015948	8490.93	-1.57735	0.28824	-5.47869	4.28476e-08	3.31745e-06	MGST3	695275
ENSMMUG00000042282	106.504	2.40726	0.434488	5.47811	4.29888e-08	3.31745e-06	NA	NA
ENSMMUG00000014288	2451.55	1.20815	0.22052	5.47733	4.31787e-08	3.31834e-06	EIF3J	712295
ENSMMUG00000001427	368.511	1.80493	0.328884	5.47585	4.35427e-08	3.33254e-06	MYH14	719560
ENSMMUG00000000838	11191.7	1.41443	0.258402	5.47068	4.483e-08	3.417e-06	AGRN	700400
ENSMMUG00000013101	1272.88	1.33373	0.243793	5.46851	4.53828e-08	3.44502e-06	TAF3	722623
ENSMMUG00000012778	2454.08	1.47233	0.269119	5.46705	4.57582e-08	3.4594e-06	RPH3A	712197
ENSMMUG00000046573	373.696	1.52168	0.278342	5.4617	4.71589e-08	3.55086e-06	FAM212B	704844
ENSMMUG00000022329	1636.36	1.29748	0.23783	5.45353	4.93809e-08	3.68318e-06	LSS	709227
ENSMMUG00000020004	718.651	1.38363	0.253596	5.45308	4.95045e-08	3.68318e-06	RASSF2	718924
ENSMMUG00000041157	169.891	-1.66444	0.304256	-5.45306	4.95104e-08	3.68318e-06	CXHXorf36	709814
ENSMMUG00000039143	582.047	1.35306	0.248421	5.44406	5.20801e-08	3.85891e-06	NA	NA
ENSMMUG00000006353	15123.8	-1.17623	0.216162	-5.44258	5.25153e-08	3.87572e-06	NA	NA
ENSMMUG00000021434	5283.91	1.32389	0.24324	5.44052	5.31255e-08	3.90525e-06	ABCA2	721631
ENSMMUG00000032216	3534.26	-1.71762	0.316732	-5.43362	5.52222e-08	4.04339e-06	NA	NA
ENSMMUG00000047041	46.9976	2.62272	0.471781	5.42557	5.77709e-08	4.21342e-06	NA	NA
ENSMMUG00000001058	2793.31	2.35971	0.431598	5.42344	5.84639e-08	4.24731e-06	TTC28	717025
ENSMMUG00000003162	15498.2	1.53672	0.283618	5.41335	6.18568e-08	4.47631e-06	PIK3R2	719367
ENSMMUG00000005588	2996.29	1.5327	0.283442	5.40251	6.57134e-08	4.73697e-06	NA	NA
ENSMMUG00000010556	5388.28	1.10661	0.204961	5.39825	6.72949e-08	4.83224e-06	SRCAP	712944
ENSMMUG00000042076	10539.1	1.25708	0.232924	5.39524	6.84329e-08	4.89506e-06	ELFN2	697071
ENSMMUG00000010608	1291.23	1.98996	0.368076	5.38618	7.19698e-08	5.12833e-06	RIMS4	712194
ENSMMUG00000008221	1316.1	1.30956	0.243215	5.38215	7.36029e-08	5.20482e-06	MCL1	707539
ENSMMUG00000039684	64.0327	2.50318	0.457145	5.38268	7.33857e-08	5.20482e-06	NA	NA
ENSMMUG00000044785	62.7105	-2.59986	0.48274	-5.3807	7.41964e-08	5.22691e-06	NA	NA
ENSMMUG00000017243	1365.2	1.98812	0.368598	5.37355	7.72002e-08	5.418e-06	RNF165	702104
ENSMMUG00000002069	126.597	2.30745	0.42553	5.37018	7.86585e-08	5.47899e-06	MSI2	100423536
ENSMMUG00000005847	114.071	2.59731	0.487691	5.37061	7.84706e-08	5.47899e-06	NA	NA
ENSMMUG00000002286	3482.03	1.43761	0.268295	5.35471	8.56917e-08	5.94662e-06	CREBBP	704331
ENSMMUG00000007068	16276.3	-1.13265	0.211706	-5.35113	8.7409e-08	6.04324e-06	TUSC3	701123
ENSMMUG00000013788	90.0844	2.21821	0.410907	5.34842	8.87267e-08	6.11163e-06	GPR37L1	706485
ENSMMUG00000016730	65.4852	2.2454	0.415207	5.34555	9.01428e-08	6.18625e-06	NA	NA
ENSMMUG00000044706	98848.5	-1.3082	0.244919	-5.34379	9.10212e-08	6.22357e-06	TUBA1B	709643
ENSMMUG00000040798	514.543	1.43329	0.268362	5.33705	9.44726e-08	6.4359e-06	NA	NA
ENSMMUG00000016053	816.144	1.31766	0.246898	5.33447	9.58241e-08	6.50415e-06	LIX1L	100430860
ENSMMUG00000008392	2017.17	1.7423	0.326464	5.32658	1.00081e-07	6.76836e-06	HTT	700306
ENSMMUG00000004639	2655.74	1.49845	0.281159	5.32494	1.00986e-07	6.80487e-06	DAB2IP	699080
ENSMMUG00000023525	365.665	-1.3169	0.247486	-5.31658	1.05738e-07	7.09931e-06	CDH5	693297
ENSMMUG00000002884	331.777	2.13403	0.399066	5.31573	1.0623e-07	7.10672e-06	NA	NA
ENSMMUG00000000342	303.788	-1.78185	0.335284	-5.31418	1.07139e-07	7.14185e-06	TRPC7	712863
ENSMMUG00000021718	829.659	1.90471	0.357498	5.31075	1.09176e-07	7.25165e-06	ANKS1A	677717
ENSMMUG00000044377	32461.4	-1.24903	0.235445	-5.30687	1.11522e-07	7.38112e-06	NA	NA
ENSMMUG00000015808	134.397	2.24116	0.419069	5.30222	1.14405e-07	7.54504e-06	NA	NA
ENSMMUG00000001475	2655.1	-1.15805	0.21848	-5.30104	1.15143e-07	7.5669e-06	TMEFF2	694555
ENSMMUG00000019970	1361.25	1.15132	0.217536	5.29147	1.21338e-07	7.94595e-06	SDK2	699027
ENSMMUG00000047333	1379.65	1.8357	0.346069	5.29036	1.22078e-07	7.96636e-06	NA	NA
ENSMMUG00000012174	9667.74	1.2118	0.230141	5.26394	1.41004e-07	9.16921e-06	CIC	707463
ENSMMUG00000019041	1202.07	-1.18619	0.225529	-5.25937	1.44548e-07	9.36689e-06	HSD17B11	701203
ENSMMUG00000032583	360.992	-1.62748	0.309613	-5.255	1.48024e-07	9.55888e-06	NA	NA
ENSMMUG00000039822	132.397	-2.03494	0.386492	-5.2538	1.4899e-07	9.58796e-06	NA	NA
ENSMMUG00000018010	37839.9	-1.13367	0.216012	-5.24932	1.52662e-07	9.79039e-06	LOC706606	706606
ENSMMUG00000021806	960.058	1.23998	0.236185	5.24825	1.53547e-07	9.81329e-06	VGLL4	699034
ENSMMUG00000020559	651.777	1.1929	0.227318	5.2463	1.55183e-07	9.88385e-06	ZCCHC24	702083
ENSMMUG00000001730	359.921	2.35409	0.444586	5.24501	1.56276e-07	9.9195e-06	AMOTL1	698211
ENSMMUG00000005921	12352.5	2.27894	0.431465	5.24007	1.60514e-07	1.01539e-05	KIF21B	710792
ENSMMUG00000008970	61.7756	2.27915	0.429222	5.23857	1.61824e-07	1.02021e-05	CASQ2	712373
ENSMMUG00000008740	2718.58	1.40436	0.268137	5.23405	1.65835e-07	1.04196e-05	NA	NA
ENSMMUG00000016696	1195.14	1.27648	0.243862	5.23234	1.67376e-07	1.0481e-05	MEF2D	718449
ENSMMUG00000017971	833.339	1.70458	0.326633	5.20846	1.90413e-07	1.18835e-05	NA	NA
ENSMMUG00000017449	1779.31	2.20409	0.420556	5.20341	1.95667e-07	1.21706e-05	TRIM67	713730
ENSMMUG00000012606	626.077	1.56654	0.300745	5.20228	1.96854e-07	1.22037e-05	SS18L1	700308
ENSMMUG00000048667	110.328	2.28764	0.435215	5.20025	1.99019e-07	1.22968e-05	NA	NA
ENSMMUG00000006345	121.046	1.9862	0.380416	5.19145	2.08665e-07	1.28502e-05	CRB2	695065
ENSMMUG00000017161	5546.67	1.16357	0.224108	5.1907	2.09504e-07	1.28593e-05	ANKRD11	698722
ENSMMUG00000026717	42.2007	2.53476	0.489252	5.17825	2.23978e-07	1.37025e-05	NA	NA
ENSMMUG00000008557	361.148	1.90972	0.367504	5.17665	2.2591e-07	1.37753e-05	ZNF618	708866
ENSMMUG00000006296	150.365	1.7358	0.334433	5.17577	2.26978e-07	1.37952e-05	FLNC	700223
ENSMMUG00000028689	2290.09	-1.41099	0.272934	-5.17283	2.30569e-07	1.39679e-05	COX1	2846624
ENSMMUG00000023116	4973.31	-1.35945	0.263374	-5.16465	2.40884e-07	1.44982e-05	LDB2	714918
ENSMMUG00000041996	623.906	1.59752	0.308842	5.16522	2.40158e-07	1.44982e-05	LOC100429866	100429866
ENSMMUG00000030473	120.228	-1.93681	0.373714	-5.16248	2.43699e-07	1.46204e-05	LOC702001	702001
ENSMMUG00000001841	242.078	1.41522	0.273952	5.16155	2.44909e-07	1.46457e-05	SETD7	700426
ENSMMUG00000022645	1098.05	-1.43546	0.278976	-5.14767	2.63741e-07	1.57213e-05	GLRX2	712396
ENSMMUG00000015773	1904.06	1.29064	0.250742	5.14494	2.6761e-07	1.5901e-05	ULK1	709746
ENSMMUG00000004180	222.939	2.17119	0.418831	5.14346	2.69727e-07	1.59757e-05	GPR17	699576
ENSMMUG00000031592	352.959	2.01779	0.390528	5.13997	2.74776e-07	1.61794e-05	NA	NA
ENSMMUG00000030631	152.996	-2.16929	0.425109	-5.13989	2.74906e-07	1.61794e-05	LOC696316	696316
ENSMMUG00000020898	1238.76	1.78861	0.347646	5.1313	2.87744e-07	1.68816e-05	NA	NA
ENSMMUG00000016553	885.876	1.39061	0.271028	5.12732	2.9389e-07	1.71879e-05	SLC12A5	707974
ENSMMUG00000030217	189.783	-2.10813	0.48859	-5.12397	2.99161e-07	1.74414e-05	NA	NA
ENSMMUG00000010444	145.333	1.99805	0.387801	5.12329	3.00253e-07	1.74503e-05	RNF150	702799
ENSMMUG00000028890	714.389	-2.24205	0.455988	-5.11609	3.11933e-07	1.80727e-05	LOC710937	710937
ENSMMUG00000023156	2136.04	-1.06344	0.207906	-5.11517	3.13458e-07	1.81046e-05	NA	NA
ENSMMUG00000002250	3480.73	1.37986	0.270209	5.1032	3.33961e-07	1.91698e-05	B3GAT1	695293
ENSMMUG00000005156	411.755	2.1732	0.42261	5.10325	3.33865e-07	1.91698e-05	NR2C2	703135
ENSMMUG00000020712	320.289	1.47596	0.289252	5.09745	3.44252e-07	1.96997e-05	ZBTB46	695166
ENSMMUG00000007574	671.839	1.3969	0.273982	5.09476	3.49189e-07	1.99209e-05	SLX4	705887
ENSMMUG00000003482	4406.31	-1.13589	0.223131	-5.0916	3.55047e-07	2.01932e-05	GLRA2	711926
ENSMMUG00000014691	1774.59	1.39046	0.272974	5.09012	3.57845e-07	2.02902e-05	ID4	705825
ENSMMUG00000011264	833.169	-1.48151	0.291551	-5.08401	3.69556e-07	2.08906e-05	NA	NA
ENSMMUG00000016358	5015.9	1.78106	0.349664	5.08009	3.77259e-07	2.12614e-05	KIAA1211	695217
ENSMMUG00000005682	297.324	2.02549	0.396605	5.07794	3.81557e-07	2.14387e-05	NA	NA
ENSMMUG00000008143	634.553	1.4243	0.280332	5.07643	3.84602e-07	2.148e-05	CCDC97	706342
ENSMMUG00000046235	662.231	-1.23496	0.243203	-5.07678	3.83888e-07	2.148e-05	YEATS4	718376
ENSMMUG00000002652	7384.71	1.29827	0.256018	5.06848	4.01008e-07	2.23292e-05	ZMIZ2	705890
ENSMMUG00000019072	1071.19	1.74361	0.343327	5.06604	4.06173e-07	2.25493e-05	DAAM2	719553
ENSMMUG00000031451	892.967	1.55975	0.307585	5.06408	4.10379e-07	2.2715e-05	GOLGA3	694167
ENSMMUG00000012489	246.399	1.62045	0.319949	5.055	4.30383e-07	2.37515e-05	GJD3	700473
ENSMMUG00000014176	825.051	-1.41864	0.281305	-5.04465	4.54354e-07	2.50002e-05	CYTIP	697677
ENSMMUG00000013735	3832.28	-1.001	0.198694	-5.03822	4.6988e-07	2.57783e-05	DCTN6	694273
ENSMMUG00000000869	3004.34	-1.08887	0.216185	-5.03729	4.7217e-07	2.58277e-05	NA	NA
ENSMMUG00000014131	4429.15	1.01077	0.200731	5.03479	4.78378e-07	2.60905e-05	MARK2	718065
ENSMMUG00000000075	64.0509	2.34317	0.458823	5.02957	4.91574e-07	2.67319e-05	LRRC58	714461
ENSMMUG00000022648	3334.82	-1.18465	0.235788	-5.02538	5.02427e-07	2.72424e-05	B3GALT2	712334
ENSMMUG00000022590	8260.54	1.39463	0.277792	5.0166	5.25932e-07	2.84339e-05	NA	NA
ENSMMUG00000005430	2849.22	1.35426	0.269857	5.01519	5.29816e-07	2.85609e-05	NR2F2	707483
ENSMMUG00000002227	950.838	2.17143	0.429944	5.01068	5.42388e-07	2.90701e-05	ENAH	700559
ENSMMUG00000009744	1449.79	-1.115	0.222521	-5.01084	5.41938e-07	2.90701e-05	MRPL47	709030
ENSMMUG00000011893	434.956	1.77091	0.352682	5.00676	5.53551e-07	2.95832e-05	KIAA0513	715713
ENSMMUG00000019736	1361.45	2.125	0.421905	5.00056	5.71646e-07	3.04627e-05	SHANK2	708192
ENSMMUG00000002320	75883.8	-1.2397	0.248102	-4.99904	5.76178e-07	3.06165e-05	UBC	712934
ENSMMUG00000010034	505.134	1.33513	0.267571	4.98655	6.14681e-07	3.25693e-05	SEMA5B	715682
ENSMMUG00000010966	89.3183	2.14446	0.426133	4.98363	6.24034e-07	3.2971e-05	SNX30	710803
ENSMMUG00000048395	8724.37	0.964728	0.19365	4.98126	6.31731e-07	3.32831e-05	CBX6	702133
ENSMMUG00000000763	2542.2	2.28619	0.45483	4.97944	6.37669e-07	3.3501e-05	NA	NA
ENSMMUG00000015475	506.917	-1.33576	0.268223	-4.97866	6.40247e-07	3.35417e-05	NA	NA
ENSMMUG00000020035	78.8328	-2.20445	0.443708	-4.97805	6.42283e-07	3.35539e-05	NA	NA
ENSMMUG00000029026	4196.35	-1.14675	0.230738	-4.971	6.66082e-07	3.46997e-05	LOC702875	702875
ENSMMUG00000010695	617.841	1.47881	0.297492	4.96539	6.85646e-07	3.56191e-05	ADARB1	722016
ENSMMUG00000006265	6315.91	1.69821	0.341824	4.95664	7.17213e-07	3.71552e-05	NES	718562
ENSMMUG00000007095	4598.01	-1.24341	0.25128	-4.95029	7.41019e-07	3.82819e-05	COMMD9	716992
ENSMMUG00000038497	64.6654	2.01612	0.404057	4.94716	7.53036e-07	3.87949e-05	NA	NA
ENSMMUG00000023802	904.047	1.38617	0.280356	4.94037	7.79757e-07	3.99502e-05	SAMD4B	696615
ENSMMUG00000046978	58.0254	2.41025	0.488693	4.9408	7.78023e-07	3.99502e-05	NA	NA
ENSMMUG00000010352	55.2657	2.04112	0.409086	4.93933	7.83921e-07	4.00532e-05	NEXN	710960
ENSMMUG00000005435	2157.36	-1.05971	0.21482	-4.93328	8.08586e-07	4.12002e-05	ICA1	695889
ENSMMUG00000017355	2632.82	1.83667	0.371045	4.93218	8.13179e-07	4.12085e-05	RSF1	699078
ENSMMUG00000030210	4327.91	-1.67242	0.340065	-4.93254	8.11684e-07	4.12085e-05	NA	NA
ENSMMUG00000008583	46.4475	-2.20115	0.436427	-4.93085	8.18727e-07	4.13769e-05	SLCO1B1	705308
ENSMMUG00000023620	3100.07	1.1724	0.237755	4.92954	8.24239e-07	4.15426e-05	POLR2A	721865
ENSMMUG00000038892	1047.67	1.36812	0.277435	4.92762	8.32371e-07	4.1839e-05	ZNF853	100423412
ENSMMUG00000007255	12838.2	1.0721	0.217827	4.92076	8.62089e-07	4.3216e-05	MAP1A	710514
ENSMMUG00000009477	1550.24	1.62041	0.32886	4.91811	8.73832e-07	4.36869e-05	NA	NA
ENSMMUG00000015977	855.691	1.3214	0.26869	4.91482	8.88653e-07	4.43088e-05	ST3GAL2	709319
ENSMMUG00000013646	1032.38	1.10365	0.224886	4.90647	9.27301e-07	4.59892e-05	UNK	708156
ENSMMUG00000017514	260.715	1.75077	0.355718	4.90656	9.26882e-07	4.59892e-05	FRRS1L	710212
ENSMMUG00000002940	993.906	1.56409	0.318391	4.90475	9.35474e-07	4.62712e-05	ATXN1	702975
ENSMMUG00000014952	603.727	-1.64384	0.335954	-4.90078	9.54591e-07	4.70915e-05	NUP210L	716115
ENSMMUG00000003725	1693.99	1.32243	0.269842	4.89764	9.69945e-07	4.77223e-05	MDGA1	719423
ENSMMUG00000009140	6308.32	-1.16687	0.238509	-4.89387	9.88727e-07	4.85181e-05	TAF9	700239
ENSMMUG00000016385	1680.38	2.24032	0.454441	4.88335	1.04301e-06	5.09132e-05	PSD3	712115
ENSMMUG00000048629	21.7253	2.64383	0.489256	4.88351	1.04215e-06	5.09132e-05	NA	NA
ENSMMUG00000022182	1497.48	-1.35442	0.27769	-4.88007	1.0605e-06	5.16313e-05	GNG5	710548
ENSMMUG00000023326	850.219	-1.09836	0.225367	-4.87297	1.09934e-06	5.33828e-05	EPAS1	714641
ENSMMUG00000006492	8549.92	-1.24884	0.256539	-4.87046	1.11337e-06	5.3923e-05	ARPC3	709199
ENSMMUG00000022478	465.897	1.29222	0.265214	4.86947	1.11898e-06	5.4054e-05	FGFR1	700126
ENSMMUG00000041524	132.53	-2.179	0.461268	-4.86449	1.1475e-06	5.52881e-05	LOC694967	694967
ENSMMUG00000003313	5990.17	-1.01091	0.207905	-4.86298	1.15631e-06	5.55686e-05	NA	NA
ENSMMUG00000046816	222.16	1.4017	0.28811	4.86024	1.17246e-06	5.61993e-05	NA	NA
ENSMMUG00000031089	216.486	1.55201	0.318957	4.85726	1.19019e-06	5.69026e-05	HIC2	698399
ENSMMUG00000020359	14574	1.23186	0.25357	4.85587	1.19857e-06	5.71564e-05	SPTBN2	713419
ENSMMUG00000022903	1926.71	1.734	0.356124	4.85521	1.20261e-06	5.72026e-05	INPP4A	707986
ENSMMUG00000041557	330.859	-1.44533	0.297641	-4.85351	1.21296e-06	5.75476e-05	C1D	698450
ENSMMUG00000022341	16508.9	-1.35851	0.280228	-4.85214	1.22134e-06	5.77978e-05	RPL7A	722215
ENSMMUG00000002080	1788.7	1.57629	0.324505	4.84919	1.23965e-06	5.85152e-05	DIP2C	721789
ENSMMUG00000048855	147.034	1.90999	0.391967	4.84508	1.26558e-06	5.95881e-05	GNG7	711335
ENSMMUG00000018790	167.056	1.72826	0.355671	4.8438	1.27381e-06	5.9824e-05	NA	NA
ENSMMUG00000003827	80.2516	-2.63132	0.487447	-4.84097	1.29206e-06	6.05283e-05	ALB	704892
ENSMMUG00000012463	2162.19	1.38631	0.286871	4.82831	1.37693e-06	6.41809e-05	DDX46	711026
ENSMMUG00000020082	128.229	2.25536	0.461816	4.82855	1.37532e-06	6.41809e-05	BCAS1	699063
ENSMMUG00000039007	1267.66	1.35399	0.280444	4.82433	1.40477e-06	6.51518e-05	DIO2	707484
ENSMMUG00000011333	117.746	1.73447	0.358223	4.8246	1.40282e-06	6.51518e-05	MBP	710350
ENSMMUG00000004552	2338.4	-1.50372	0.312451	-4.81986	1.43659e-06	6.64618e-05	DDT	699933
ENSMMUG00000040642	1322.95	-1.51959	0.3159	-4.81709	1.45669e-06	6.72245e-05	NA	NA
ENSMMUG00000001357	988.804	1.33558	0.277255	4.8136	1.48235e-06	6.82394e-05	TSPAN11	694030
ENSMMUG00000017383	13451.8	-0.961868	0.199983	-4.81032	1.50692e-06	6.91993e-05	LMO4	712752
ENSMMUG00000023690	13902.7	1.14515	0.238112	4.80774	1.52647e-06	6.96485e-05	AGAP2	715504
ENSMMUG00000023719	879.17	1.2815	0.266487	4.80608	1.53917e-06	6.96485e-05	TMPO	693387
ENSMMUG00000012499	1750.05	1.63441	0.339164	4.80845	1.52104e-06	6.96485e-05	ABL1	722449
ENSMMUG00000007284	2428.93	1.1741	0.244199	4.80619	1.5383e-06	6.96485e-05	SUN2	704914
ENSMMUG00000043960	824.232	1.67043	0.346659	4.80668	1.53457e-06	6.96485e-05	NA	NA
ENSMMUG00000017659	363.658	1.38606	0.288117	4.80626	1.53781e-06	6.96485e-05	FBLN2	100429735
ENSMMUG00000005357	1454.26	1.05875	0.220379	4.80325	1.56113e-06	7.04705e-05	MAST4	701878
ENSMMUG00000000050	3975.86	-1.22534	0.255467	-4.79851	1.59851e-06	7.19834e-05	NA	NA
ENSMMUG00000006197	2711.72	-1.30759	0.272872	-4.79484	1.62808e-06	7.31379e-05	PLGRKT	693286
ENSMMUG00000011327	41076.7	-1.4903	0.311428	-4.79352	1.63877e-06	7.34406e-05	RPS17L	100425105
ENSMMUG00000007085	469.043	2.31272	0.479687	4.79033	1.66509e-06	7.44407e-05	ZBTB16	695064
ENSMMUG00000010536	22872.1	1.10498	0.230927	4.78365	1.72145e-06	7.67446e-05	DLG4	714273
ENSMMUG00000016195	658.433	-1.38747	0.290162	-4.78325	1.72488e-06	7.67446e-05	SNAI2	708962
ENSMMUG00000013614	57.8485	2.28836	0.47148	4.78046	1.74898e-06	7.76311e-05	GLI3	702494
ENSMMUG00000047661	243.817	-1.6683	0.349068	-4.77996	1.75327e-06	7.76366e-05	NA	NA
ENSMMUG00000020654	7896.05	-1.09315	0.228819	-4.77852	1.7659e-06	7.78253e-05	WRB	106997239
ENSMMUG00000043389	2243.56	-1.52971	0.320672	-4.7788	1.76342e-06	7.78253e-05	NA	NA
ENSMMUG00000044871	1290.96	-1.21403	0.254205	-4.77668	1.78216e-06	7.83559e-05	LOC715154	715154
ENSMMUG00000020678	1096.57	1.10392	0.231183	4.77384	1.80748e-06	7.92818e-05	SYNPO	711221
ENSMMUG00000016563	2796.21	1.24534	0.261121	4.76672	1.87252e-06	8.19416e-05	PIK3C2B	701974
ENSMMUG00000008639	655.914	1.21729	0.255782	4.75691	1.9658e-06	8.58216e-05	TP53	716170
ENSMMUG00000003081	2615.13	1.45062	0.304705	4.75504	1.98409e-06	8.64171e-05	GPSM1	710652
ENSMMUG00000047621	86.0931	-1.73067	0.362043	-4.74954	2.03876e-06	8.85906e-05	TM4SF18	712063
ENSMMUG00000021202	1458.64	1.3714	0.288616	4.74739	2.06058e-06	8.93304e-05	NA	NA
ENSMMUG00000043580	1625.41	-1.16747	0.246021	-4.7463	2.07172e-06	8.96043e-05	NA	NA
ENSMMUG00000000482	1126.58	1.10041	0.232059	4.7407	2.12983e-06	9.1904e-05	FLRT1	717942
ENSMMUG00000002332	6696.95	1.1875	0.250948	4.73008	2.24432e-06	9.61746e-05	RBM25	695911
ENSMMUG00000028683	4319.83	2.12779	0.445846	4.7301	2.24414e-06	9.61746e-05	ATP6	2846629
ENSMMUG00000002847	1738.16	1.155	0.244067	4.73062	2.23839e-06	9.61746e-05	REXO1	708931
ENSMMUG00000012283	12356.4	-1.17932	0.249713	-4.7247	2.30451e-06	9.85273e-05	SCG5	694088
ENSMMUG00000000863	493.243	1.45449	0.307541	4.72349	2.31835e-06	9.88914e-05	DNAAF4	100429795
ENSMMUG00000003349	492.758	1.79271	0.378509	4.71731	2.38979e-06	0.000101705	TOM1L2	699471
ENSMMUG00000006262	252.962	2.02937	0.427123	4.71385	2.43081e-06	0.000103215	ABL2	717037
ENSMMUG00000008679	552.155	1.78573	0.377592	4.71078	2.46767e-06	0.000104541	ANKRD52	709518
ENSMMUG00000005363	518.554	1.7449	0.369216	4.70951	2.48316e-06	0.000104959	ZHX2	708694
ENSMMUG00000041701	113.729	-2.12889	0.470187	-4.70883	2.49143e-06	0.000105069	NA	NA
ENSMMUG00000006397	7921.65	-1.07031	0.227408	-4.70763	2.50609e-06	0.000105339	PPA1	716720
ENSMMUG00000005539	2930.12	-1.33506	0.283833	-4.70738	2.50915e-06	0.000105339	MRPL15	694274
ENSMMUG00000030786	1474.9	-1.12002	0.238006	-4.70636	2.52183e-06	0.000105633	TRPC4	695636
ENSMMUG00000001911	230.329	-1.91416	0.409589	-4.70573	2.52955e-06	0.000105718	SRARP	696582
ENSMMUG00000019785	20149	-1.03783	0.220828	-4.70072	2.5925e-06	0.000108106	EIF3L	699189
ENSMMUG00000003236	9198.57	1.1154	0.237396	4.69703	2.63976e-06	0.00010983	STX1B	714251
ENSMMUG00000043076	36.794	2.31642	0.489165	4.6963	2.64912e-06	0.000109974	NA	NA
ENSMMUG00000042107	2990.62	-1.70636	0.365693	-4.68781	2.76146e-06	0.000114128	NA	NA
ENSMMUG00000020687	1321.88	1.01773	0.217053	4.68801	2.7587e-06	0.000114128	CCDC88C	701155
ENSMMUG00000020519	43.6783	2.055	0.433006	4.6836	2.81881e-06	0.00011624	TMEM86B	699222
ENSMMUG00000021538	188.657	-1.39189	0.296796	-4.68173	2.8446e-06	0.000117044	FLT1	574133
ENSMMUG00000016461	1215.2	2.08492	0.441589	4.68057	2.86074e-06	0.000117448	EFR3B	693990
ENSMMUG00000012667	113.47	1.59088	0.33912	4.67897	2.88326e-06	0.000118112	ANXA1	702946
ENSMMUG00000042895	541.44	1.60753	0.342848	4.67803	2.89646e-06	0.000118392	SYT16	705114
ENSMMUG00000039174	4019.64	-1.00793	0.215553	-4.67662	2.91645e-06	0.000118948	NA	NA
ENSMMUG00000008783	366.397	1.71064	0.364913	4.67247	2.97594e-06	0.000121108	SLCO5A1	705846
ENSMMUG00000015455	105.809	2.06551	0.438103	4.66844	3.03489e-06	0.000123238	SMAD3	711355
ENSMMUG00000014586	3310.5	1.09469	0.234535	4.6662	3.06815e-06	0.000123831	SREK1	697731
ENSMMUG00000014718	3366.53	1.00805	0.215976	4.6666	3.06227e-06	0.000123831	SLC8A2	718243
ENSMMUG00000029338	808.496	-1.90175	0.412217	-4.66612	3.06947e-06	0.000123831	LOC702514	702514
ENSMMUG00000008380	3812.53	1.47877	0.316531	4.66507	3.08513e-06	0.000124193	CDC42BPB	695720
ENSMMUG00000021716	809.543	1.04336	0.223691	4.66337	3.11079e-06	0.000124956	DPP9	695587
ENSMMUG00000011122	1026.9	1.46759	0.315048	4.65173	3.29169e-06	0.000131937	ZNF862	712175
ENSMMUG00000011782	1350.32	1.29857	0.279775	4.6381	3.5162e-06	0.000140633	CHD2	706310
ENSMMUG00000015453	898.012	1.23769	0.266893	4.63483	3.57239e-06	0.000142355	ZEB1	701157
ENSMMUG00000002725	364.525	1.3543	0.29194	4.6347	3.57457e-06	0.000142355	MRPL53	709302
ENSMMUG00000001399	551.768	-1.18749	0.25677	-4.62376	3.76838e-06	0.000149753	HMGCLL1	714982
ENSMMUG00000047780	4181.15	1.25146	0.270626	4.62148	3.81008e-06	0.000151087	TAF15	716349
ENSMMUG00000013176	3845.02	-1.28682	0.278795	-4.61898	3.85638e-06	0.000152598	NSDHL	693333
ENSMMUG00000017431	4952.17	0.982254	0.212708	4.61708	3.89184e-06	0.000153674	LOC706629	706629
ENSMMUG00000020014	1295.84	1.56339	0.338158	4.61372	3.95529e-06	0.000155848	SRGAP3	701809
ENSMMUG00000003621	1120.27	1.24563	0.269875	4.61283	3.97231e-06	0.000156188	AKT2	700591
ENSMMUG00000023028	1986.88	1.30002	0.28173	4.61091	4.0091e-06	0.000157302	RBFOX3	711256
ENSMMUG00000005579	4159.62	0.939672	0.203791	4.61036	4.01974e-06	0.000157387	SOGA1	702131
ENSMMUG00000013261	778.553	1.30003	0.281801	4.60982	4.03025e-06	0.000157468	CDS2	718026
ENSMMUG00000011962	16841.6	1.09768	0.238098	4.60877	4.05062e-06	0.000157723	PTPRS	574274
ENSMMUG00000023282	1557.03	-1.21816	0.264415	-4.60861	4.05374e-06	0.000157723	AKR1C1	711198
ENSMMUG00000011997	1771.52	-1.2066	0.262066	-4.60583	4.10818e-06	0.000159507	LRFN5	700512
ENSMMUG00000001392	2483.5	-0.985421	0.214091	-4.60318	4.16095e-06	0.00016122	SLF1	701994
ENSMMUG00000045555	1029.18	1.14857	0.24952	4.60133	4.19809e-06	0.00016232	LOC713120	713120
ENSMMUG00000022030	2169.09	-1.05568	0.229624	-4.59805	4.26461e-06	0.00016455	PFDN5	702355
ENSMMUG00000007918	1242.8	-1.03451	0.225012	-4.5976	4.27385e-06	0.000164565	ZNHIT3	574277
ENSMMUG00000046015	1583.89	1.13298	0.246424	4.59604	4.30592e-06	0.000165458	NA	NA
ENSMMUG00000020061	16935.2	1.05546	0.229966	4.58845	4.46539e-06	0.000170879	PPP1R9B	106994003
ENSMMUG00000016920	636.301	2.1095	0.455257	4.58851	4.46431e-06	0.000170879	SNX27	710990
ENSMMUG00000023767	456.153	1.10745	0.241467	4.58495	4.54092e-06	0.000173136	NR2E1	701101
ENSMMUG00000014825	495.432	-1.28575	0.280415	-4.58486	4.54299e-06	0.000173136	RARRES1	703781
ENSMMUG00000001941	713.171	1.21017	0.263958	4.58231	4.59864e-06	0.000174899	CXXC5	694746
ENSMMUG00000019802	341.515	1.8245	0.396499	4.57795	4.69548e-06	0.000178217	FAM133B	702054
ENSMMUG00000022394	137.432	2.19508	0.474779	4.57449	4.77372e-06	0.000180818	EGFR	613027
ENSMMUG00000019967	6182.19	-0.992962	0.217149	-4.57344	4.79777e-06	0.00018136	KLHL1	708779
ENSMMUG00000003439	307.068	2.11169	0.457136	4.57248	4.81984e-06	0.000181824	NFIC	721702
ENSMMUG00000016653	1260.52	1.16098	0.254081	4.56739	4.93845e-06	0.000185922	CHMP7	710050
ENSMMUG00000003295	74196.1	-1.29592	0.284305	-4.56243	5.05653e-06	0.000189983	RPS4X	699397
ENSMMUG00000020527	1608.36	1.25217	0.274458	4.55935	5.13128e-06	0.000192402	CLUH	704219
ENSMMUG00000019402	284.983	-1.69945	0.37374	-4.55858	5.15014e-06	0.000192721	CTHRC1	694882
ENSMMUG00000000428	563.953	2.01064	0.437767	4.55447	5.25189e-06	0.000196134	QKI	712600
ENSMMUG00000001745	738.703	1.56875	0.343926	4.55101	5.33895e-06	0.000198986	OSBP	699325
ENSMMUG00000018976	972.728	1.04821	0.230436	4.54777	5.42172e-06	0.000201666	ADGRV1	697794
ENSMMUG00000012305	978.169	1.45702	0.319998	4.54635	5.4583e-06	0.000202622	IGF1R	708227
ENSMMUG00000041108	4651.91	1.16871	0.257149	4.5428	5.5512e-06	0.00020566	NA	NA
ENSMMUG00000000130	3218.37	-0.985647	0.217023	-4.5422	5.56711e-06	0.000205839	CSGALNACT1	704901
ENSMMUG00000022693	355.493	-1.23773	0.272412	-4.54124	5.59253e-06	0.000206369	OXNAD1	695203
ENSMMUG00000004712	29177.7	-0.910324	0.20052	-4.54037	5.61543e-06	0.000206412	LPL	712887
ENSMMUG00000004401	2922.31	1.01346	0.223164	4.54036	5.6159e-06	0.000206412	CARM1	715977
ENSMMUG00000007626	1640.04	1.50086	0.331065	4.52529	6.03116e-06	0.000221238	ITSN1	698606
ENSMMUG00000003164	428.352	1.4288	0.315488	4.52249	6.11154e-06	0.000223395	GATAD2A	720361
ENSMMUG00000003476	526.513	1.44588	0.319233	4.52241	6.114e-06	0.000223395	EHD3	705316
ENSMMUG00000008790	4357.99	1.74385	0.384415	4.51782	6.248e-06	0.000227547	ZMIZ1	702311
ENSMMUG00000015723	492.153	2.10202	0.460584	4.51768	6.25209e-06	0.000227547	TNR	708707
ENSMMUG00000004878	352.006	1.15178	0.254871	4.51718	6.26678e-06	0.000227636	CACNA1I	708146
ENSMMUG00000001616	408.946	1.21905	0.269737	4.51673	6.2801e-06	0.000227675	PADI2	711044
ENSMMUG00000049246	1420.27	-1.05966	0.234659	-4.51612	6.29818e-06	0.000227886	NA	NA
ENSMMUG00000022489	14734.9	-0.91042	0.201724	-4.51373	6.36973e-06	0.000230028	LOC702174	702174
ENSMMUG00000005331	533.528	1.54777	0.342624	4.50734	6.56457e-06	0.000236604	MON1B	715104
ENSMMUG00000006623	2289.16	1.62884	0.360777	4.50183	6.73724e-06	0.000242351	NA	NA
ENSMMUG00000044354	497.167	-1.52709	0.339748	-4.50142	6.75008e-06	0.000242351	LOC100423098	100423098
ENSMMUG00000007073	290.172	-2.00226	0.479626	-4.49674	6.90048e-06	0.000247274	NA	NA
ENSMMUG00000022293	348.281	1.5778	0.350069	4.49567	6.93499e-06	0.000248033	FRMPD3	702442
ENSMMUG00000006101	2357.38	1.0738	0.239018	4.49121	7.08186e-06	0.000252799	MYH9	695017
ENSMMUG00000008848	484.339	1.81923	0.403184	4.48757	7.20393e-06	0.000256664	NEURL1B	709907
ENSMMUG00000048622	96.978	1.54321	0.34314	4.48496	7.29274e-06	0.000259331	NA	NA
ENSMMUG00000022347	315.35	1.19723	0.266863	4.4839	7.32905e-06	0.000260125	GRIK4	706383
ENSMMUG00000008101	2957.38	-0.932342	0.208074	-4.48113	7.42491e-06	0.000263026	SPATS2L	699458
ENSMMUG00000010591	732.393	1.2004	0.267777	4.48031	7.45335e-06	0.000263531	TGFA	613031
ENSMMUG00000017746	355.788	1.4885	0.331886	4.47644	7.58988e-06	0.000267849	PLIN1	706465
ENSMMUG00000013246	10149.5	-0.879322	0.196512	-4.47505	7.6393e-06	0.000269083	MFF	708489
ENSMMUG00000011453	2797	1.03171	0.230519	4.47451	7.65884e-06	0.000269261	LHX6	698587
ENSMMUG00000007126	5736.8	1.70683	0.380171	4.47252	7.73022e-06	0.00027031	HECTD4	711721
ENSMMUG00000023391	2009.86	-1.38323	0.309642	-4.47286	7.71795e-06	0.00027031	EMC6	707030
ENSMMUG00000046273	250.316	-1.72868	0.387914	-4.47247	7.73227e-06	0.00027031	NA	NA
ENSMMUG00000041517	96.0212	-1.99698	0.45367	-4.47192	7.75196e-06	0.00027049	LOC100427498	100427498
ENSMMUG00000009318	4166.42	1.04294	0.233203	4.47105	7.78381e-06	0.000270586	BCL9L	100428938
ENSMMUG00000023168	1038.59	-1.15758	0.258938	-4.47123	7.77725e-06	0.000270586	MAIP1	699322
ENSMMUG00000002246	298.235	-1.62728	0.364789	-4.47004	7.82034e-06	0.000271348	NA	NA
ENSMMUG00000011332	16703	0.958082	0.214536	4.46506	8.00461e-06	0.000277214	ARHGAP35	716936
ENSMMUG00000021783	674.233	0.993973	0.222592	4.46467	8.01922e-06	0.000277214	IGDCC3	709239
ENSMMUG00000039018	3294.91	1.34831	0.301812	4.4626	8.097e-06	0.000279384	NA	NA
ENSMMUG00000005407	151.951	1.8545	0.412977	4.46176	8.12909e-06	0.000279972	GFOD1	700607
ENSMMUG00000032104	107.118	-1.93622	0.437775	-4.4612	8.15023e-06	0.000280181	LOC107000401	107000401
ENSMMUG00000010075	52381.5	-0.974124	0.218495	-4.45923	8.22553e-06	0.000281867	MLLT11	709190
ENSMMUG00000021991	2384.13	1.24153	0.278234	4.45912	8.22959e-06	0.000281867	CCAR2	716288
ENSMMUG00000015479	2808.08	1.30403	0.292367	4.45625	8.34077e-06	0.00028515	TECPR1	706290
ENSMMUG00000007351	619.551	1.72856	0.38632	4.45552	8.36908e-06	0.000285593	RBM33	718881
ENSMMUG00000017200	909.426	1.231	0.276367	4.45133	8.53408e-06	0.000289689	SALL1	699909
ENSMMUG00000049018	975.007	-1.30409	0.293118	-4.45172	8.51832e-06	0.000289689	BHLHE40	707083
ENSMMUG00000030680	640.39	-1.36292	0.306376	-4.45128	8.53584e-06	0.000289689	LOC701250	701250
ENSMMUG00000021592	3078.01	-1.20606	0.271161	-4.45025	8.57719e-06	0.000290084	FEZF2	699851
ENSMMUG00000023513	1515.44	-0.943454	0.212003	-4.45021	8.57867e-06	0.000290084	ANKRA2	703691
ENSMMUG00000048152	730.494	1.46142	0.328121	4.4463	8.73619e-06	0.000294874	NA	NA
ENSMMUG00000010576	5642.89	1.20676	0.271415	4.44351	8.8501e-06	0.000298178	CEP170B	697998
ENSMMUG00000038935	938.686	1.43179	0.321814	4.44231	8.89981e-06	0.00029931	ZCCHC3	714477
ENSMMUG00000001868	63.7999	2.14495	0.477299	4.43824	9.06983e-06	0.000304478	GLI2	705877
ENSMMUG00000018947	3006.77	-1.00507	0.226607	-4.43598	9.16524e-06	0.000306767	TXNDC9	709303
ENSMMUG00000012315	173.114	-1.69767	0.383215	-4.43585	9.17101e-06	0.000306767	NAALADL1	717018
ENSMMUG00000008941	451.145	1.29375	0.291586	4.4331	9.28892e-06	0.000309597	TOP2A	700707
ENSMMUG00000000122	2074.01	-1.40932	0.31838	-4.43343	9.27436e-06	0.000309597	HEBP2	709176
ENSMMUG00000010128	333.261	1.15454	0.260361	4.4324	9.31903e-06	0.000310045	NA	NA
ENSMMUG00000003331	540.785	-1.06537	0.24034	-4.43164	9.35212e-06	0.000310591	ZSCAN16	706297
ENSMMUG00000008438	722.041	1.10017	0.248386	4.4277	9.52439e-06	0.000315748	ZBTB10	704721
ENSMMUG00000015484	2628.69	-0.950484	0.214931	-4.42264	9.75019e-06	0.000322107	STYK1	717844
ENSMMUG00000048333	1062.17	-1.02733	0.23229	-4.42263	9.75084e-06	0.000322107	HYLS1	713815
ENSMMUG00000020616	34890.3	1.30768	0.295804	4.41659	1.00272e-05	0.00033065	ELAVL3	716563
ENSMMUG00000004332	1374.87	1.74861	0.39424	4.41478	1.01112e-05	0.000332828	TRIM44	717072
ENSMMUG00000040850	305.734	-1.24822	0.282655	-4.41343	1.01747e-05	0.000334327	NA	NA
ENSMMUG00000011544	429.688	1.54586	0.349665	4.41025	1.03251e-05	0.00033867	WASL	696556
ENSMMUG00000011516	1333.97	1.73867	0.392788	4.40631	1.05144e-05	0.000344273	ARL4C	715121
ENSMMUG00000005196	339.914	1.28495	0.291546	4.40357	1.06482e-05	0.00034804	TPBG	693944
ENSMMUG00000017652	968.032	1.16727	0.265032	4.40203	1.07245e-05	0.00034992	OLIG2	700098
ENSMMUG00000008018	469.902	1.18655	0.269429	4.40144	1.07536e-05	0.000350254	AKNA	708252
ENSMMUG00000019172	2155.6	1.06424	0.241755	4.40076	1.07874e-05	0.00035074	SPTB	711142
ENSMMUG00000003846	128.561	1.52446	0.345596	4.39991	1.08298e-05	0.000351504	EHD4	707376
ENSMMUG00000016475	2668.6	1.52852	0.346671	4.3992	1.08652e-05	0.00035204	MPHOSPH8	721276
ENSMMUG00000038615	4929.83	0.889061	0.202119	4.39818	1.09161e-05	0.000352887	TRIB2	710966
ENSMMUG00000019448	1232.27	2.00458	0.451538	4.39792	1.09293e-05	0.000352887	TULP4	100425605
ENSMMUG00000018159	3491.23	0.928277	0.211095	4.39678	1.09871e-05	0.000354137	RAD21L1	717271
ENSMMUG00000002061	671.736	0.999152	0.227373	4.39347	1.11556e-05	0.000358828	PCSK7	697567
ENSMMUG00000015330	351.53	1.55741	0.353584	4.39317	1.11712e-05	0.000358828	CCDC50	705459
ENSMMUG00000006225	13991.5	0.947751	0.215752	4.39203	1.12299e-05	0.000360093	CTNNBIP1	712257
ENSMMUG00000030744	323.097	1.3446	0.305941	4.38993	1.13385e-05	0.00036295	ARID5A	709608
ENSMMUG00000011420	2661.47	1.40799	0.320395	4.38815	1.14321e-05	0.000365315	SYN1	100423092
ENSMMUG00000020401	5013.34	-1.36151	0.310841	-4.38638	1.15253e-05	0.000367035	COPRS	713293
ENSMMUG00000017131	235.865	1.84948	0.418777	4.38643	1.15224e-05	0.000367035	XYLT1	718187
ENSMMUG00000009969	448.274	2.08184	0.469911	4.38475	1.16118e-05	0.000369156	ZNF704	700514
ENSMMUG00000047035	86.4731	2.14592	0.48686	4.38394	1.16554e-05	0.000369909	NA	NA
ENSMMUG00000044867	88.6002	-1.98345	0.481996	-4.38139	1.17924e-05	0.000373619	NA	NA
ENSMMUG00000031047	509.237	-1.72932	0.397772	-4.37748	1.20061e-05	0.000379743	NA	NA
ENSMMUG00000032524	2153.73	2.07122	0.468806	4.37364	1.22191e-05	0.000385825	PEG10	700853
ENSMMUG00000008491	398.933	1.55975	0.355773	4.37267	1.22738e-05	0.000386273	SLC12A4	701196
ENSMMUG00000030099	1367.65	-1.05293	0.240826	-4.37265	1.22748e-05	0.000386273	PLPP1	706539
ENSMMUG00000044679	236.063	1.37358	0.313904	4.37005	1.24216e-05	0.000390232	NHLH2	709920
ENSMMUG00000039033	190.474	1.25304	0.286783	4.36579	1.26667e-05	0.00039726	NOM1	719786
ENSMMUG00000006243	39.197	-1.97127	0.444358	-4.36527	1.26965e-05	0.000397525	TDRD9	701635
ENSMMUG00000007395	545.102	1.75918	0.400985	4.36465	1.27326e-05	0.000397985	BICD1	695170
ENSMMUG00000010007	324.357	-1.28662	0.294745	-4.36381	1.27819e-05	0.000398161	CD14	697482
ENSMMUG00000037577	156.194	1.7302	0.394491	4.36386	1.27785e-05	0.000398161	NA	NA
ENSMMUG00000032012	510.899	-1.18808	0.465035	-4.36345	1.28025e-05	0.000398161	LOC708147	708147
ENSMMUG00000014620	513.063	1.94369	0.441676	4.36281	1.28401e-05	0.000398666	TRIM33	710600
ENSMMUG00000042938	959.283	1.07928	0.247393	4.36112	1.29398e-05	0.000401091	CDR2L	700082
ENSMMUG00000013257	305.123	-1.51213	0.347114	-4.36069	1.2965e-05	0.000401203	NA	NA
ENSMMUG00000037901	2918.84	1.06358	0.244107	4.35561	1.32694e-05	0.000409261	NA	NA
ENSMMUG00000010208	1912.06	-1.04261	0.239408	-4.35568	1.32655e-05	0.000409261	NRN1	722968
ENSMMUG00000014711	861.182	-1.42347	0.327364	-4.35468	1.33263e-05	0.000410336	RBP4	701270
ENSMMUG00000046362	245.319	1.39285	0.319563	4.35226	1.34743e-05	0.000414206	SOX21	695074
ENSMMUG00000005002	2104.52	1.05706	0.242998	4.3487	1.36949e-05	0.000420292	DENND4B	718490
ENSMMUG00000008792	319.386	1.59604	0.365929	4.34791	1.37443e-05	0.000421114	GPATCH2L	703697
ENSMMUG00000017510	4041.66	1.259	0.289352	4.34751	1.37692e-05	0.000421183	MAGI1	698092
ENSMMUG00000000125	563.509	1.19009	0.273636	4.34659	1.38273e-05	0.000422268	RAB22A	699283
ENSMMUG00000017179	731.268	1.77271	0.405679	4.346	1.38645e-05	0.000422709	SOWAHC	696417
ENSMMUG00000003279	5210.9	-1.21603	0.28027	-4.34197	1.4121e-05	0.000428937	PFDN1	697795
ENSMMUG00000019542	211.779	-1.45137	0.334066	-4.3424	1.40937e-05	0.000428937	NA	NA
ENSMMUG00000027278	61.0843	1.74037	0.398269	4.34171	1.4138e-05	0.000428937	MIR572	100315314
ENSMMUG00000010115	3673.84	-0.964556	0.222249	-4.34061	1.42085e-05	0.000430373	CHST15	693845
ENSMMUG00000007910	2757.01	-0.851236	0.196395	-4.33445	1.46124e-05	0.000441887	HSF2	713938
ENSMMUG00000017490	167.545	-1.73251	0.401278	-4.33282	1.47212e-05	0.000444456	DEPP1	706321
ENSMMUG00000016438	558.747	1.07477	0.248163	4.32946	1.49476e-05	0.000449831	PRKD3	709647
ENSMMUG00000019948	1350.76	1.09339	0.252431	4.32977	1.49268e-05	0.000449831	LETM1	722530
ENSMMUG00000004436	147.471	1.54628	0.356302	4.32718	1.51028e-05	0.000453767	LHFPL3	697053
ENSMMUG00000007758	519.83	1.34331	0.310507	4.32091	1.55386e-05	0.000466107	EPB41L2	714889
ENSMMUG00000023674	1572.15	0.926915	0.214575	4.31913	1.56648e-05	0.000469136	SZT2	702661
ENSMMUG00000020482	2206.45	1.1189	0.259037	4.31752	1.57794e-05	0.000471808	LZTR1	696330
ENSMMUG00000000388	6623.91	1.00265	0.232351	4.31416	1.60214e-05	0.000478278	PLEC	699517
ENSMMUG00000012387	197.365	2.00117	0.459502	4.30934	1.63744e-05	0.00048803	MAP3K1	710979
ENSMMUG00000005229	477.872	1.7848	0.411773	4.30879	1.64147e-05	0.000488449	HIP1	716133
ENSMMUG00000011929	9456.45	1.2889	0.298953	4.30714	1.65379e-05	0.00049133	NA	NA
ENSMMUG00000049169	59.3824	1.87579	0.431865	4.3001	1.70725e-05	0.000505596	DLX6	697974
ENSMMUG00000022951	135.677	-1.72672	0.402501	-4.30023	1.70623e-05	0.000505596	NA	NA
ENSMMUG00000008362	815.041	1.38683	0.322077	4.2995	1.71183e-05	0.000506147	PCDH18	698420
ENSMMUG00000003049	33.416	-2.06543	0.480594	-4.29728	1.7291e-05	0.00051044	TEX11	697543
ENSMMUG00000014804	262.078	1.92614	0.444373	4.29569	1.74148e-05	0.000513281	CASTOR2	694456
ENSMMUG00000002309	11628.3	-1.44361	0.336963	-4.29481	1.74844e-05	0.000513706	LOC720019	720019
ENSMMUG00000012669	406.188	-1.14118	0.265619	-4.29495	1.7473e-05	0.000513706	KDR	698293
ENSMMUG00000043433	855.249	-1.01348	0.236337	-4.28811	1.80198e-05	0.000528601	NA	NA
ENSMMUG00000008347	130.351	1.84648	0.427327	4.28728	1.80872e-05	0.000529741	NA	NA
ENSMMUG00000021722	3166.99	-0.849346	0.198156	-4.28644	1.81561e-05	0.000530091	ST7	704776
ENSMMUG00000011505	569.029	1.40991	0.328357	4.28673	1.81326e-05	0.000530091	BET1L	696599
ENSMMUG00000006061	318.474	1.57587	0.366575	4.28558	1.82261e-05	0.000531299	SCUBE1	107000682
ENSMMUG00000030761	420.282	-1.57628	0.369026	-4.28433	1.83289e-05	0.00053346	NA	NA
ENSMMUG00000006898	96.5178	2.01017	0.463838	4.28315	1.84262e-05	0.000535454	ITGB8	707247
ENSMMUG00000004263	1879	1.17097	0.273274	4.2824	1.84887e-05	0.000536431	RPS6KL1	701119
ENSMMUG00000013785	138.519	1.58603	0.369174	4.28147	1.85666e-05	0.000537854	LOC696960	696960
ENSMMUG00000040278	78.5051	-1.66821	0.387926	-4.28064	1.8636e-05	0.000539024	NA	NA
ENSMMUG00000001925	144.835	-1.62988	0.380942	-4.28009	1.86816e-05	0.000539504	NA	NA
ENSMMUG00000006479	2282.23	1.73207	0.403162	4.27412	1.9189e-05	0.00055244	RAPGEF1	715272
ENSMMUG00000012652	386.062	1.53184	0.357424	4.27439	1.91658e-05	0.00055244	MLXIP	705874
ENSMMUG00000031704	109.869	1.70887	0.397844	4.27268	1.9314e-05	0.000555181	ZNF660	106996939
ENSMMUG00000004035	283.222	1.42292	0.332536	4.27138	1.94269e-05	0.000557563	RNF168	709903
ENSMMUG00000039563	3862.51	1.40298	0.328194	4.2679	1.9732e-05	0.000565448	NA	NA
ENSMMUG00000000319	5096.03	0.922165	0.216258	4.26348	2.01272e-05	0.000575884	HCFC1	106995371
ENSMMUG00000010546	152.594	1.66431	0.388795	4.26176	2.02825e-05	0.000579439	STXBP4	706062
ENSMMUG00000010638	256.048	2.06902	0.481831	4.25738	2.06836e-05	0.00058999	UNC5D	697619
ENSMMUG00000016860	339.341	1.5475	0.362574	4.2558	2.08303e-05	0.000592606	ZNF490	100426568
ENSMMUG00000038285	47.645	1.9987	0.462919	4.25571	2.0839e-05	0.000592606	NA	NA
ENSMMUG00000046877	1254.63	1.15582	0.271502	4.25471	2.09321e-05	0.000594344	ACVR1B	696587
ENSMMUG00000014462	1463.36	0.944301	0.221942	4.25396	2.10025e-05	0.000595434	KNSTRN	702753
ENSMMUG00000015306	867.354	1.13485	0.266774	4.25179	2.12068e-05	0.000599487	LOC711432	711432
ENSMMUG00000012224	444.792	1.67704	0.392664	4.25176	2.12099e-05	0.000599487	FAM126B	700818
ENSMMUG00000042444	205.517	1.73869	0.406847	4.24938	2.14362e-05	0.000604963	NA	NA
ENSMMUG00000029695	72.4713	-1.87484	0.44377	-4.24712	2.16533e-05	0.000610163	NA	NA
ENSMMUG00000002481	306.021	2.02727	0.472389	4.24635	2.17282e-05	0.000611349	HIPK2	716152
ENSMMUG00000010659	4182.93	1.38487	0.325653	4.24601	2.17611e-05	0.000611349	SYNGAP1	717858
ENSMMUG00000012783	2259.58	-0.896161	0.211117	-4.24509	2.18501e-05	0.000612924	THOC7	701741
ENSMMUG00000013343	11371.8	0.837218	0.19729	4.24315	2.20405e-05	0.000615307	MPRIP	100427935
ENSMMUG00000009746	3710.67	-0.897175	0.211463	-4.24312	2.20431e-05	0.000615307	NDUFB5	708821
ENSMMUG00000006443	3004.36	-1.34239	0.316863	-4.24288	2.20674e-05	0.000615307	LOC701866	701866
ENSMMUG00000018707	106.406	1.50167	0.352939	4.24291	2.20638e-05	0.000615307	NA	NA
ENSMMUG00000031549	45.2981	-1.92147	0.450182	-4.24197	2.21568e-05	0.000616875	LOC704440	704440
ENSMMUG00000009009	917.873	1.83026	0.42842	4.24138	2.22154e-05	0.000617581	BMPR2	704088
ENSMMUG00000013411	1189.84	1.84883	0.432948	4.23791	2.25613e-05	0.00062626	TANC2	717679
ENSMMUG00000016603	492.339	-1.22557	0.289316	-4.23648	2.27046e-05	0.0006293	LOC707834	707834
ENSMMUG00000005610	231.267	1.5037	0.35411	4.23567	2.27868e-05	0.000630639	PTPN4	695516
ENSMMUG00000023081	5506.34	-0.999916	0.236314	-4.23234	2.31269e-05	0.000636263	SCHIP1	703321
ENSMMUG00000043419	647.689	-1.23891	0.29283	-4.23241	2.31196e-05	0.000636263	COX7A2L	712764
ENSMMUG00000007096	162.27	1.76465	0.414247	4.23269	2.30917e-05	0.000636263	KCNJ3	696473
ENSMMUG00000038581	118.075	-1.91883	0.477739	-4.23323	2.30354e-05	0.000636263	NA	NA
ENSMMUG00000001108	345.071	1.93831	0.453647	4.23148	2.32163e-05	0.000637779	PTPRT	696796
ENSMMUG00000029458	116.026	-1.7907	0.426126	-4.22709	2.36732e-05	0.000649371	NA	NA
ENSMMUG00000008784	935.387	0.968895	0.229266	4.2252	2.38724e-05	0.000653872	LITAF	711743
ENSMMUG00000009435	61.4312	1.65228	0.389306	4.22068	2.43563e-05	0.000666145	NA	NA
ENSMMUG00000006548	1740.21	1.53606	0.363227	4.21697	2.4761e-05	0.000676219	KIAA1549	710668
ENSMMUG00000002636	371.106	1.25445	0.297403	4.21408	2.508e-05	0.000683925	NA	NA
ENSMMUG00000048801	1470.72	1.33564	0.316654	4.21243	2.52635e-05	0.000687921	TMEM229B	710681
ENSMMUG00000041344	103.124	-1.91176	0.469371	-4.20945	2.55998e-05	0.000696059	NA	NA
ENSMMUG00000000104	564.697	1.47804	0.350661	4.20516	2.60897e-05	0.000708346	RRP1B	713759
ENSMMUG00000012397	278.14	-1.36453	0.324647	-4.20315	2.63227e-05	0.000713629	NA	NA
ENSMMUG00000022518	4497.5	1.39968	0.332481	4.20259	2.63884e-05	0.000714368	NA	NA
ENSMMUG00000021774	1271.19	-1.34331	0.320131	-4.2019	2.64689e-05	0.000715507	DYDC2	706473
ENSMMUG00000001580	216.278	1.66987	0.395924	4.1975	2.69879e-05	0.000728478	NA	NA
ENSMMUG00000037601	138.981	1.82917	0.432311	4.19693	2.70553e-05	0.000729238	NA	NA
ENSMMUG00000014011	105.287	-1.55714	0.37019	-4.19635	2.71245e-05	0.000730046	IGFBP7	693564
ENSMMUG00000011714	1039.81	1.3375	0.318527	4.19335	2.74865e-05	0.000738719	ZFP91	701788
ENSMMUG00000046429	26018.6	-0.969527	0.231363	-4.19156	2.77042e-05	0.000743496	SUMO2	705512
ENSMMUG00000012248	890.415	1.33166	0.317401	4.18996	2.79005e-05	0.000747685	UBXN4	712091
ENSMMUG00000008297	1112.41	0.956772	0.228336	4.18936	2.79739e-05	0.000748574	HOMER2	693493
ENSMMUG00000016894	19266.3	-1.06261	0.253777	-4.18895	2.80245e-05	0.000748851	RPS25	702593
ENSMMUG00000009082	10521	1.22341	0.291961	4.18679	2.82931e-05	0.000754943	SBF1	715955
ENSMMUG00000029237	2478.49	-1.37411	0.32885	-4.1864	2.83418e-05	0.000755158	NA	NA
ENSMMUG00000016552	139.954	1.56252	0.37199	4.18543	2.84625e-05	0.00075729	INF2	706242
ENSMMUG00000005684	12772.9	1.15513	0.275993	4.18277	2.87973e-05	0.000765103	TNPO2	717710
ENSMMUG00000001614	3643.48	-1.08798	0.260266	-4.182	2.88955e-05	0.000765957	SDHB	699810
ENSMMUG00000012917	607.648	1.00322	0.239835	4.18187	2.89118e-05	0.000765957	HUNK	709993
ENSMMUG00000003221	420.135	1.82737	0.433685	4.18113	2.90065e-05	0.000767373	DENND5B	694421
ENSMMUG00000008223	3398.78	-0.899502	0.215225	-4.17979	2.91774e-05	0.000770798	UBE2V2	714735
ENSMMUG00000004329	497.799	2.01192	0.477137	4.17463	2.98477e-05	0.000787034	SLC1A2	574358
ENSMMUG00000019462	277.157	1.93038	0.457789	4.1744	2.98766e-05	0.000787034	ITGAV	707756
ENSMMUG00000031160	873.497	1.0866	0.260276	4.17298	3.00637e-05	0.000790841	MEN1	722041
ENSMMUG00000011265	1450.43	1.0941	0.262104	4.1724	3.01412e-05	0.00079176	MKNK2	721436
ENSMMUG00000001404	14266.6	0.980176	0.234942	4.17091	3.03379e-05	0.000793564	NEUROD2	696976
ENSMMUG00000007453	180.153	1.92276	0.456288	4.17114	3.03081e-05	0.000793564	ARL5B	701595
ENSMMUG00000045419	86.9214	1.62158	0.387018	4.17106	3.03182e-05	0.000793564	NA	NA
ENSMMUG00000007612	1204.26	1.59204	0.380378	4.17014	3.04419e-05	0.000795166	LRP8	714317
ENSMMUG00000015885	413.162	1.68336	0.401686	4.16968	3.05028e-05	0.000795639	MEGF9	704605
ENSMMUG00000009207	9762.66	-1.01039	0.242437	-4.16892	3.06043e-05	0.000797169	ATP5C1	713768
ENSMMUG00000017476	1400.18	0.963315	0.231054	4.1683	3.06881e-05	0.000797733	USP35	700073
ENSMMUG00000006812	777.247	1.20038	0.28777	4.16812	3.07117e-05	0.000797733	DCLK3	699654
ENSMMUG00000016103	1797.2	-1.16117	0.278879	-4.16595	3.10052e-05	0.000804233	IMP3	706202
ENSMMUG00000013635	456.208	1.38897	0.33286	4.16556	3.10586e-05	0.000804496	CLCN4	709512
ENSMMUG00000017025	6025.41	1.27583	0.306035	4.16441	3.12157e-05	0.000807441	ZC3H13	703196
ENSMMUG00000045826	2308.91	-1.17102	0.281546	-4.16186	3.1566e-05	0.000815367	OST4	700028
ENSMMUG00000039599	315.724	-1.44992	0.348889	-4.16072	3.17246e-05	0.000818327	NA	NA
ENSMMUG00000022897	389.53	1.8675	0.4451	4.15862	3.20172e-05	0.000824732	SNX29	716922
ENSMMUG00000018366	590.506	1.69492	0.406142	4.1511	3.30884e-05	0.000851146	OPHN1	710787
ENSMMUG00000023304	5510.71	-0.945606	0.227878	-4.1504	3.31893e-05	0.000852562	DNAJC25	708100
ENSMMUG00000013712	3824.57	0.964294	0.232402	4.14826	3.35008e-05	0.000859375	CIZ1	717725
ENSMMUG00000022130	513.486	-1.78252	0.437311	-4.1472	3.36564e-05	0.00086218	LOC698099	698099
ENSMMUG00000009938	6770.47	0.989463	0.238548	4.1467	3.37299e-05	0.000862872	MYO18A	711171
ENSMMUG00000046860	3830.06	1.27357	0.306953	4.14455	3.40484e-05	0.000868632	NA	NA
ENSMMUG00000046296	2090.27	-1.38663	0.335261	-4.1446	3.40406e-05	0.000868632	LOC695627	695627
ENSMMUG00000022915	1017.14	-1.02031	0.246265	-4.14342	3.42159e-05	0.000871708	TFB2M	703287
ENSMMUG00000042676	367.873	-1.80152	0.487638	-4.14298	3.4282e-05	0.000872198	TMA7	710220
ENSMMUG00000013579	109.344	1.44472	0.347936	4.14179	3.44612e-05	0.00087556	SLC45A4	694014
ENSMMUG00000014771	850.435	1.37589	0.331709	4.14093	3.45894e-05	0.000877618	ZFHX2	100429448
ENSMMUG00000013881	7556.07	1.15768	0.279415	4.14051	3.46535e-05	0.000878045	WNK2	717275
ENSMMUG00000012521	1775.08	1.14808	0.277136	4.1401	3.47153e-05	0.000878415	PANK3	100427204
ENSMMUG00000012539	952.194	1.69764	0.407866	4.13975	3.47689e-05	0.000878577	MTURN	699039
ENSMMUG00000020402	2400.03	-0.822724	0.198803	-4.1385	3.49591e-05	0.000882183	MCU	708334
ENSMMUG00000012811	46835.9	1.06224	0.256627	4.13752	3.51077e-05	0.000884732	FASN	715708
ENSMMUG00000032479	169.029	-1.78821	0.437935	-4.13706	3.51779e-05	0.000885303	NA	NA
ENSMMUG00000040556	176.899	1.68833	0.405978	4.13556	3.54095e-05	0.000889927	CCDC117	713804
ENSMMUG00000047568	87.3921	-1.5784	0.380491	-4.13502	3.54924e-05	0.000890806	NA	NA
ENSMMUG00000011687	386.971	-1.21944	0.294987	-4.13385	3.56742e-05	0.000894162	DSC2	712942
ENSMMUG00000023274	985.893	-1.21191	0.293422	-4.13277	3.58423e-05	0.000897168	SULF1	705606
ENSMMUG00000009128	3131.14	1.36207	0.329161	4.13138	3.6059e-05	0.000901251	DLG5	703123
ENSMMUG00000023048	2260.01	-1.16683	0.282643	-4.13089	3.61357e-05	0.000901251	LOC705178	705178
ENSMMUG00000004998	1231.71	1.04594	0.253132	4.13049	3.61993e-05	0.000901251	DLGAP3	711238
ENSMMUG00000003142	360.649	1.7361	0.417663	4.13071	3.61646e-05	0.000901251	NA	NA
ENSMMUG00000023104	5511.37	-0.94502	0.228881	-4.12967	3.63281e-05	0.000903248	ELMO1	705818
ENSMMUG00000032384	3543.88	-0.859303	0.208191	-4.12781	3.6623e-05	0.000909364	TCEAL7	695831
ENSMMUG00000011839	501.536	1.05668	0.25594	4.12707	3.67415e-05	0.000909879	ACSBG1	709676
ENSMMUG00000011373	56.2586	-1.80096	0.435145	-4.12721	3.67194e-05	0.000909879	PLEKHF1	700343
ENSMMUG00000016777	215.899	-1.40116	0.339489	-4.1267	3.68012e-05	0.000910146	LOC694923	694923
ENSMMUG00000014632	139.519	-1.67984	0.408817	-4.12374	3.72769e-05	0.000920685	BFSP1	695840
ENSMMUG00000015123	1110.78	1.03785	0.251751	4.12108	3.77093e-05	0.000929498	CDAN1	708838
ENSMMUG00000010387	2406.2	-1.35893	0.330392	-4.12094	3.77337e-05	0.000929498	MPC2	698807
ENSMMUG00000000134	16305.9	-0.90043	0.218597	-4.11985	3.79115e-05	0.000932644	SRP9	700304
ENSMMUG00000011607	3723.12	-1.09968	0.267073	-4.11953	3.79646e-05	0.000932716	NR4A2	697077
ENSMMUG00000042992	829.495	-0.982001	0.238395	-4.11907	3.80411e-05	0.000933362	TAF12	717135
ENSMMUG00000010305	1263.81	1.1434	0.277499	4.11786	3.82415e-05	0.000935809	PURA	695224
ENSMMUG00000020784	844.395	1.37589	0.333534	4.11804	3.82115e-05	0.000935809	CEP126	701911
ENSMMUG00000005886	852.343	1.39252	0.337686	4.11608	3.85378e-05	0.000941821	C1H1orf198	714084
ENSMMUG00000017455	767.769	1.75335	0.423243	4.11513	3.86961e-05	0.000944449	LONRF2	709835
ENSMMUG00000019692	2488.63	-0.85766	0.208495	-4.11381	3.89186e-05	0.000946902	SCFD1	716756
ENSMMUG00000006251	404.96	1.67388	0.404794	4.11363	3.89494e-05	0.000946902	AGO1	712398
ENSMMUG00000014004	817.874	-0.9649	0.234528	-4.11402	3.88824e-05	0.000946902	FAM96A	712029
ENSMMUG00000044406	840.981	1.08802	0.264478	4.11191	3.92393e-05	0.000951462	NA	NA
ENSMMUG00000014798	546.727	-1.16396	0.283096	-4.11197	3.92295e-05	0.000951462	NA	NA
ENSMMUG00000016764	5326.47	-1.15956	0.282262	-4.1111	3.93782e-05	0.000953589	CRYM	697588
ENSMMUG00000000043	5148.02	-0.887556	0.21598	-4.10997	3.95705e-05	0.000956998	ORC4	721876
ENSMMUG00000010113	1261.24	-0.879756	0.214149	-4.10808	3.98963e-05	0.000963625	NA	NA
ENSMMUG00000029177	530.629	1.24898	0.303765	4.10747	4.00012e-05	0.000964906	NA	NA
ENSMMUG00000012977	266.957	1.09579	0.266716	4.10654	4.01622e-05	0.000967535	TMEM132E	715004
ENSMMUG00000007939	1720.81	1.66051	0.402443	4.10561	4.03243e-05	0.000970183	NA	NA
ENSMMUG00000047433	802.077	1.47269	0.357837	4.10499	4.04332e-05	0.000971546	NA	NA
ENSMMUG00000008045	150.515	1.70678	0.413302	4.10448	4.05223e-05	0.00097243	AGO2	711873
ENSMMUG00000002270	2597.96	1.40658	0.342185	4.10246	4.08773e-05	0.000979685	NA	NA
ENSMMUG00000041518	2220.77	-1.21934	0.29764	-4.1004	4.12442e-05	0.000987208	NA	NA
ENSMMUG00000001308	674.301	1.17197	0.286033	4.0944	4.23262e-05	0.00101106	VSTM2A	705954
ENSMMUG00000003585	422.324	-1.13095	0.276187	-4.09427	4.23494e-05	0.00101106	ALG5	694836
ENSMMUG00000002200	253.065	1.43634	0.350227	4.09174	4.28145e-05	0.00102085	PLPP3	715993
ENSMMUG00000002277	215.575	1.49082	0.363403	4.09085	4.29804e-05	0.00102349	UBN2	711019
ENSMMUG00000002315	1039.15	1.14396	0.279522	4.08998	4.31402e-05	0.00102599	MYT1	719050
ENSMMUG00000015362	2236.85	1.04153	0.254614	4.08905	4.33152e-05	0.00102883	JARID2	702291
ENSMMUG00000042283	18.6391	-1.6029	0.481922	-4.08676	4.37441e-05	0.00103769	NA	NA
ENSMMUG00000003368	167.919	1.42656	0.348647	4.08266	4.45236e-05	0.00105484	PLXNB3	696903
ENSMMUG00000014316	2718.03	-0.893741	0.219005	-4.08133	4.47778e-05	0.00105951	ORMDL1	709832
ENSMMUG00000019432	233.822	1.69988	0.414267	4.07886	4.52577e-05	0.00106951	LOC706216	706216
ENSMMUG00000016922	526.986	1.13837	0.279176	4.07515	4.59846e-05	0.0010844	STK32B	711509
ENSMMUG00000013203	262.423	1.32753	0.32528	4.07505	4.60046e-05	0.0010844	ZNHIT6	711621
ENSMMUG00000013253	1020.94	1.83128	0.445606	4.07394	4.62244e-05	0.0010882	PTPN11	712044
ENSMMUG00000017145	4686.27	-0.961272	0.236312	-4.06873	4.72695e-05	0.0011114	CDC123	694239
ENSMMUG00000011459	2520.47	1.09168	0.268205	4.06825	4.73678e-05	0.00111231	PDPK1	697523
ENSMMUG00000044099	477.552	1.04473	0.256783	4.06702	4.76185e-05	0.00111678	CACNG8	106994852
ENSMMUG00000009915	787.989	1.05659	0.259809	4.06517	4.79973e-05	0.00112425	GTF3C4	714849
ENSMMUG00000012410	83.1122	1.74791	0.426926	4.06324	4.83956e-05	0.00113215	IGSF9B	699412
ENSMMUG00000015640	824.832	1.95924	0.47739	4.06239	4.85719e-05	0.00113485	AFF4	709137
ENSMMUG00000017852	7614.92	0.908899	0.223716	4.06195	4.86649e-05	0.0011356	PEG3	707825
ENSMMUG00000039871	629.897	0.935156	0.230246	4.06082	4.89002e-05	0.00113966	NA	NA
ENSMMUG00000029283	170.594	1.57193	0.386022	4.05535	5.00587e-05	0.00116374	NA	NA
ENSMMUG00000002375	151.435	1.37586	0.33858	4.05549	5.00293e-05	0.00116374	ZBTB32	710216
ENSMMUG00000009293	1152.52	1.45999	0.359148	4.05467	5.02046e-05	0.00116567	SMC1A	677711
ENSMMUG00000005122	6221.44	0.898966	0.221782	4.05263	5.06448e-05	0.00117151	SYT7	722368
ENSMMUG00000009107	3268.49	-0.883694	0.218055	-4.05308	5.05475e-05	0.00117151	ALCAM	703777
ENSMMUG00000015758	541.812	1.10818	0.273287	4.05274	5.06209e-05	0.00117151	GLIS2	708454
ENSMMUG00000012504	864.531	-1.13	0.279374	-4.04602	5.20956e-05	0.00120357	GPR19	697072
ENSMMUG00000009159	189.875	1.24574	0.307575	4.04565	5.21792e-05	0.00120401	NA	NA
ENSMMUG00000019739	126.759	1.83729	0.449837	4.04486	5.23535e-05	0.00120653	CNTNAP5	697828
ENSMMUG00000009679	494.491	1.95575	0.479221	4.04024	5.33962e-05	0.00122904	GRIK3	713545
ENSMMUG00000022766	167.826	1.557	0.383915	4.03939	5.35896e-05	0.00123196	CDCA7L	711948
ENSMMUG00000040709	62.9125	-1.82656	0.4867	-4.03804	5.3899e-05	0.00123755	NA	NA
ENSMMUG00000042931	45.1688	1.86169	0.455607	4.03565	5.44508e-05	0.00124868	NA	NA
ENSMMUG00000041473	179.786	1.50583	0.37226	4.03165	5.53866e-05	0.00126857	LOC695887	695887
ENSMMUG00000012477	9853.24	0.824717	0.204752	4.0274	5.63961e-05	0.00129011	PTPRF	701160
ENSMMUG00000009382	1772.45	-0.980419	0.243508	-4.02694	5.65067e-05	0.00129058	NA	NA
ENSMMUG00000043412	868.389	-0.978528	0.243016	-4.0266	5.65887e-05	0.00129058	LOC100429934	100429934
ENSMMUG00000011447	46.5878	1.8972	0.465028	4.02645	5.66253e-05	0.00129058	EBF3	713536
ENSMMUG00000036153	26.054	2.0006	0.488245	4.02588	5.6763e-05	0.00129214	NA	NA
ENSMMUG00000016838	14146.7	0.978562	0.243023	4.02541	5.68764e-05	0.00129314	CHD5	720712
ENSMMUG00000011667	66.2155	-1.59817	0.395367	-4.02277	5.75179e-05	0.00130613	MYF6	697306
ENSMMUG00000017563	28.3533	-1.93288	0.484321	-4.02216	5.76676e-05	0.00130793	CETP	710267
ENSMMUG00000043299	46.3692	-1.86459	0.468835	-4.02182	5.77494e-05	0.00130819	NA	NA
ENSMMUG00000001282	5126.88	-1.04759	0.260668	-4.02058	5.80556e-05	0.00131353	SF3B6	704090
ENSMMUG00000009818	6934.4	-1.60957	0.404191	-4.01743	5.88367e-05	0.00132958	NPY	574114
ENSMMUG00000046478	1584.42	-1.02073	0.254197	-4.01644	5.90833e-05	0.00133225	WASHC3	697824
ENSMMUG00000006878	586.952	1.02151	0.254252	4.01638	5.90983e-05	0.00133225	NFATC2IP	704878
ENSMMUG00000019893	1197.63	-1.01082	0.251737	-4.01597	5.92008e-05	0.00133295	MYL12A	695077
ENSMMUG00000021784	877.53	1.11424	0.277362	4.0149	5.94716e-05	0.00133743	NXPH4	574171
ENSMMUG00000012400	210.293	-1.31604	0.327754	-4.01343	5.98432e-05	0.00134416	ASB2	699882
ENSMMUG00000021549	304.16	1.5889	0.394421	4.01068	6.05439e-05	0.00135826	ADAM19	715164
ENSMMUG00000001388	148.454	1.4515	0.360991	4.00963	6.08141e-05	0.00136104	TNFAIP8L3	693574
ENSMMUG00000042914	121.364	1.57968	0.392131	4.00981	6.07684e-05	0.00136104	NA	NA
ENSMMUG00000010092	374.375	1.32326	0.329541	4.00914	6.0939e-05	0.00136219	TRIM35	712720
ENSMMUG00000042965	606.567	1.64047	0.407259	4.00686	6.15304e-05	0.00137376	NA	NA
ENSMMUG00000008515	5884.71	-0.883463	0.220556	-4.00624	6.16939e-05	0.00137576	LOC716015	716015
ENSMMUG00000008919	1897.93	1.43882	0.358307	4.00552	6.18825e-05	0.00137831	RAB6B	717431
ENSMMUG00000022535	36.9274	-1.87478	0.46922	-4.00512	6.19869e-05	0.00137899	FBP2	100430821
ENSMMUG00000020241	2943.29	-1.0415	0.260363	-4.00171	6.28869e-05	0.00139734	NPY1R	574206
ENSMMUG00000011471	2444.26	-0.955751	0.238958	-4.00042	6.3229e-05	0.00140326	TTC1	695225
ENSMMUG00000013536	1190.43	0.889507	0.222372	3.99944	6.34935e-05	0.00140745	PFAS	717046
ENSMMUG00000007509	2487.8	1.67688	0.416864	3.99864	6.37078e-05	0.00140976	MYO5A	574273
ENSMMUG00000005791	168.48	-1.38148	0.345347	-3.99849	6.3749e-05	0.00140976	PIK3R6	722023
ENSMMUG00000023005	676.38	1.29111	0.322569	3.99694	6.41662e-05	0.00141534	SP9	697936
ENSMMUG00000014323	2583.64	1.02801	0.257089	3.99707	6.41317e-05	0.00141534	ZC3H18	696501
ENSMMUG00000031677	2210.31	-1.05186	0.263281	-3.99671	6.42298e-05	0.00141534	SS18L2	716387
ENSMMUG00000029507	1210.31	0.923742	0.231173	3.99504	6.46821e-05	0.00142362	AP3S2	701217
ENSMMUG00000042575	484.217	1.06494	0.266469	3.99463	6.47959e-05	0.00142444	ZBTB3	722240
ENSMMUG00000019023	932.964	-1.05207	0.263801	-3.98885	6.63945e-05	0.00145614	COA1	701198
ENSMMUG00000044629	92.6106	-1.67646	0.421324	-3.9891	6.63247e-05	0.00145614	NA	NA
ENSMMUG00000009043	2333.34	-1.1241	0.282047	-3.98799	6.66368e-05	0.00145973	MCTS1	696543
ENSMMUG00000001802	325.829	1.90691	0.473404	3.98432	6.76722e-05	0.00148067	ST6GAL2	713552
ENSMMUG00000012578	81833	-1.00461	0.252365	-3.98239	6.82247e-05	0.001491	GAP43	711260
ENSMMUG00000041509	85.6419	-1.80995	0.483079	-3.9818	6.83955e-05	0.00149298	NA	NA
ENSMMUG00000047848	13006.7	-0.964231	0.242264	-3.98128	6.85455e-05	0.0014945	MYL12B	694957
ENSMMUG00000009375	3529.23	1.01705	0.255513	3.9789	6.92355e-05	0.00150778	LDB1	712653
ENSMMUG00000021777	517.277	-1.03039	0.258978	-3.97819	6.94421e-05	0.00151051	COMMD8	704346
ENSMMUG00000017823	673.499	1.77082	0.441559	3.97741	6.96694e-05	0.00151368	RSBN1	707312
ENSMMUG00000005994	2886.18	-0.895309	0.225201	-3.97612	7.00501e-05	0.00151841	ST6GALNAC5	705908
ENSMMUG00000019109	261.084	-1.48347	0.373947	-3.97637	6.99757e-05	0.00151841	NA	NA
ENSMMUG00000014442	2287.33	-0.9247	0.232635	-3.97546	7.02429e-05	0.00151984	PPP3CC	708233
ENSMMUG00000046363	22.7559	1.83792	0.478333	3.97534	7.02796e-05	0.00151984	NA	NA
ENSMMUG00000015556	4723.78	0.943543	0.237406	3.97336	7.08672e-05	0.00153076	ZNF512B	719372
ENSMMUG00000006340	212.939	1.59186	0.398821	3.97262	7.10872e-05	0.00153373	SLC6A6	701172
ENSMMUG00000001789	298.266	1.684	0.421582	3.9684	7.23562e-05	0.00155931	HTR1A	694991
ENSMMUG00000002790	1490.34	-1.41083	0.356674	-3.96747	7.26396e-05	0.0015636	MRPL55	695962
ENSMMUG00000023614	246.387	1.74842	0.437268	3.9667	7.28735e-05	0.00156682	PDE10A	714983
ENSMMUG00000047311	141.676	-1.58199	0.399942	-3.96614	7.30461e-05	0.00156872	NA	NA
ENSMMUG00000048553	128.195	1.53593	0.385835	3.96515	7.33487e-05	0.0015734	NA	NA
ENSMMUG00000018973	178.988	-1.29407	0.326118	-3.9646	7.35185e-05	0.00157523	RHBDF2	707033
ENSMMUG00000015339	164.086	-1.18134	0.297584	-3.96405	7.36897e-05	0.00157527	CFAP58	716289
ENSMMUG00000025663	14.6112	2.02137	0.484493	3.96423	7.36331e-05	0.00157527	NA	NA
ENSMMUG00000015285	1841.36	-0.831233	0.209725	-3.96356	7.38417e-05	0.0015767	NA	NA
ENSMMUG00000003363	483.028	1.0973	0.276731	3.96299	7.40177e-05	0.00157684	KLF3	697724
ENSMMUG00000044903	34.7181	1.83386	0.456324	3.96304	7.40023e-05	0.00157684	NA	NA
ENSMMUG00000021578	198.855	-1.22607	0.309156	-3.96245	7.41858e-05	0.00157861	ROBO4	712556
ENSMMUG00000037644	335.617	1.61571	0.405723	3.96189	7.43581e-05	0.00158047	CPD	712407
ENSMMUG00000012762	6204.28	-0.763167	0.1927	-3.96064	7.47507e-05	0.001587	ATP6AP2	705048
ENSMMUG00000035269	77.6992	1.93411	0.489422	3.95782	7.56383e-05	0.00160402	NA	NA
ENSMMUG00000002665	343.11	1.79906	0.450501	3.95671	7.59899e-05	0.00160964	FSD1L	712272
ENSMMUG00000012838	267.614	1.16488	0.294225	3.9559	7.62467e-05	0.00161324	OTUD7A	720680
ENSMMUG00000001397	961.489	1.18075	0.298298	3.9548	7.65979e-05	0.00161883	MCTP1	697733
ENSMMUG00000009183	473.339	1.40802	0.35541	3.95234	7.73909e-05	0.00163213	SMURF1	718616
ENSMMUG00000015107	216.12	1.79143	0.449079	3.9523	7.74029e-05	0.00163213	SSH1	707809
ENSMMUG00000019994	9798.98	-1.37109	0.347938	-3.95165	7.76145e-05	0.00163474	SDCCAG8	705545
ENSMMUG00000044282	66.2532	1.55984	0.392854	3.95014	7.8104e-05	0.00164319	NA	NA
ENSMMUG00000046259	7196.07	-1.0308	0.261097	-3.9497	7.82497e-05	0.00164439	MAGEH1	703812
ENSMMUG00000012958	1777.43	1.13026	0.286017	3.94891	7.85067e-05	0.00164793	CHERP	718689
ENSMMUG00000017126	2993.67	-1.17982	0.299184	-3.94721	7.9066e-05	0.0016578	ISCU	705669
ENSMMUG00000020250	152.906	-1.41707	0.359243	-3.94382	8.01951e-05	0.00167958	NTSR2	697563
ENSMMUG00000045529	2295.69	-0.902594	0.229065	-3.94084	8.1196e-05	0.00169731	SMIM19	705371
ENSMMUG00000008094	193.983	1.51778	0.383682	3.94076	8.12243e-05	0.00169731	NA	NA
ENSMMUG00000003042	1172.32	1.18708	0.301004	3.94008	8.14528e-05	0.00170018	VPS53	699470
ENSMMUG00000047242	53.932	1.75346	0.440959	3.93848	8.19994e-05	0.00170967	OPCML	693404
ENSMMUG00000012988	1234.93	1.09081	0.27686	3.93763	8.2289e-05	0.00171379	CACNA1C	721721
ENSMMUG00000002440	12178.4	-0.767267	0.195015	-3.93473	8.32905e-05	0.0017327	FAM3C	694209
ENSMMUG00000006509	1754.7	1.14696	0.291664	3.92939	8.51605e-05	0.00176963	CRTC1	720274
ENSMMUG00000018538	97.2987	1.91486	0.481915	3.92895	8.5316e-05	0.00177088	NA	NA
ENSMMUG00000019332	898.532	1.43639	0.364979	3.92474	8.6822e-05	0.00180013	BAZ2A	713220
ENSMMUG00000016821	801.073	1.28088	0.326042	3.92289	8.74919e-05	0.001812	NA	NA
ENSMMUG00000031415	2042.88	-1.21004	0.30884	-3.92237	8.76817e-05	0.00181391	APOD	709223
ENSMMUG00000000208	667.71	-0.996195	0.254075	-3.92082	8.82496e-05	0.00182178	NRG1	696275
ENSMMUG00000029730	4214.69	-1.75465	0.464467	-3.92049	8.83702e-05	0.00182178	RPL29	698602
ENSMMUG00000002726	395.923	0.971927	0.247825	3.92076	8.82694e-05	0.00182178	NA	NA
ENSMMUG00000006283	44.2978	-1.77227	0.45156	-3.92026	8.84539e-05	0.00182178	LOC700872	700872
ENSMMUG00000023659	3565.74	-0.779906	0.199004	-3.91926	8.88212e-05	0.0018253	STARD3NL	705212
ENSMMUG00000040672	350.66	-1.43297	0.366483	-3.91944	8.87558e-05	0.0018253	NA	NA
ENSMMUG00000007887	2207.7	0.889843	0.227048	3.91844	8.91224e-05	0.00182947	NA	NA
ENSMMUG00000021461	3572.65	1.37117	0.349232	3.91786	8.93385e-05	0.00182986	CUTL1	574390
ENSMMUG00000016540	1420.34	-0.990501	0.252853	-3.91809	8.92549e-05	0.00182986	TMEM126B	702719
ENSMMUG00000047706	1079.64	-0.861445	0.219932	-3.91679	8.97368e-05	0.00183469	NA	NA
ENSMMUG00000008486	635.894	-1.25425	0.320539	-3.91669	8.97715e-05	0.00183469	ESAM	712200
ENSMMUG00000001531	866.281	1.4534	0.370046	3.91593	9.00553e-05	0.00183847	LRIG1	700033
ENSMMUG00000018446	148.029	1.37899	0.351586	3.91338	9.10114e-05	0.00185595	FGD5	702022
ENSMMUG00000044870	76.7492	1.80515	0.456284	3.91292	9.11869e-05	0.0018575	NA	NA
ENSMMUG00000030159	3131.35	-1.16314	0.297585	-3.91218	9.14654e-05	0.00186113	LOC100429388	100429388
ENSMMUG00000009958	7571.52	-0.748912	0.191566	-3.90967	9.2422e-05	0.00187631	ANKRD46	705491
ENSMMUG00000044603	566.785	0.918304	0.234843	3.90956	9.24651e-05	0.00187631	ZFP36L1	714309
ENSMMUG00000021379	870.921	-1.25642	0.321759	-3.90943	9.2514e-05	0.00187631	NA	NA
ENSMMUG00000008274	305.281	1.65785	0.421572	3.90732	9.33268e-05	0.00189073	NA	NA
ENSMMUG00000005463	11108.8	0.893233	0.228598	3.90662	9.35976e-05	0.00189415	BRD3	713107
ENSMMUG00000042793	251.596	1.4409	0.367973	3.90437	9.44695e-05	0.00190972	BRAF	693554
ENSMMUG00000021242	1293.62	1.65958	0.422509	3.90297	9.50182e-05	0.00191873	NKTR	717392
ENSMMUG00000000345	691.025	-0.954798	0.244648	-3.90254	9.51868e-05	0.00192005	TEX30	701917
ENSMMUG00000021579	688.515	1.02053	0.261569	3.90002	9.61867e-05	0.00193812	DRP2	702655
ENSMMUG00000011329	365.213	1.59288	0.406907	3.89443	9.84301e-05	0.00197955	ZNF236	709991
ENSMMUG00000005744	218.742	1.37621	0.352596	3.8941	9.85624e-05	0.00197955	GRIN2C	699216
ENSMMUG00000005253	755.168	-1.68391	0.440205	-3.89431	9.848e-05	0.00197955	NA	NA
ENSMMUG00000013650	2184.64	-0.825295	0.212256	-3.88842	0.000100897	0.00202426	SLC6A15	698900
ENSMMUG00000049095	3167.48	-1.04143	0.267983	-3.88796	0.000101091	0.00202596	SVBP	698308
ENSMMUG00000031253	21305.5	-1.2222	0.314853	-3.8874	0.000101322	0.0020284	DYNLRB1	100428465
ENSMMUG00000031398	668.766	0.927204	0.238645	3.88444	0.000102565	0.00204888	NA	NA
ENSMMUG00000013587	64.8715	1.56655	0.401078	3.88466	0.000102474	0.00204888	NA	NA
ENSMMUG00000005828	204.249	-1.11237	0.286167	-3.88351	0.000102961	0.00205331	NA	NA
ENSMMUG00000044158	102.312	1.5162	0.388744	3.8834	0.000103008	0.00205331	NA	NA
ENSMMUG00000006643	323.348	1.79785	0.458414	3.88287	0.00010323	0.00205554	ETNK1	707177
ENSMMUG00000020808	4849.89	-0.76567	0.197357	-3.87986	0.000104515	0.0020789	CMAS	706604
ENSMMUG00000005213	220.099	1.32617	0.341399	3.8773	0.000105622	0.00209867	BRI3BP	713069
ENSMMUG00000023364	1640.17	0.808133	0.208457	3.87631	0.000106054	0.00210501	ATP8B2	716652
ENSMMUG00000015614	821.054	-0.974794	0.25153	-3.87567	0.000106331	0.00210825	TRPV2	695986
ENSMMUG00000038108	1941.84	-1.51922	0.3949	-3.87295	0.000107524	0.00212964	CLEC3B	106996937
ENSMMUG00000038511	5181.39	-1.0068	0.260087	-3.87262	0.000107673	0.00213032	C2H3orf14	699965
ENSMMUG00000046503	720.879	-1.10466	0.2855	-3.8705	0.000108614	0.00214665	NA	NA
ENSMMUG00000045540	1015.61	-1.08935	0.281732	-3.8682	0.000109644	0.00216471	NA	NA
ENSMMUG00000010926	310.384	1.27002	0.327867	3.86787	0.000109788	0.00216526	PXDC1	722937
ENSMMUG00000012848	1396.26	1.81718	0.465021	3.86709	0.000110144	0.00216997	XPR1	716337
ENSMMUG00000012697	9621.43	0.997633	0.257919	3.86647	0.00011042	0.00217081	ARID1A	719949
ENSMMUG00000008727	168.093	1.4717	0.379271	3.86671	0.000110312	0.00217081	GABPA	708312
ENSMMUG00000047590	2162.85	0.950057	0.245809	3.86388	0.000111601	0.00219033	NA	NA
ENSMMUG00000015275	443.998	0.972114	0.251531	3.86368	0.000111691	0.00219033	SUMF2	715253
ENSMMUG00000010936	23.4017	-1.88307	0.485445	-3.86352	0.000111766	0.00219033	GABRE	704693
ENSMMUG00000015338	58.6754	1.62372	0.417484	3.86294	0.00011203	0.0021932	ITPRIP	716246
ENSMMUG00000009861	501.523	1.4916	0.384837	3.86172	0.00011259	0.00220184	CNKSR3	702627
ENSMMUG00000005883	502.929	-1.1986	0.310724	-3.8595	0.000113618	0.00221962	PDCD2L	705688
ENSMMUG00000017690	1975.98	-1.22481	0.317872	-3.85828	0.000114189	0.00222609	CHRNB1	715509
ENSMMUG00000039983	147.337	1.32103	0.341743	3.85837	0.000114148	0.00222609	NA	NA
ENSMMUG00000011566	6867.33	0.87525	0.227056	3.85401	0.000116198	0.00225815	ARNT2	712786
ENSMMUG00000016982	3332.22	0.961995	0.249512	3.85425	0.000116085	0.00225815	BAP1	697221
ENSMMUG00000014423	2074.1	1.03954	0.269595	3.85403	0.000116191	0.00225815	CSPP1	704476
ENSMMUG00000011579	3865.26	-0.832488	0.216083	-3.85306	0.000116653	0.00226463	FAM19A2	716656
ENSMMUG00000008149	14653	-0.853247	0.221548	-3.85197	0.00011717	0.00226993	ILF2	715452
ENSMMUG00000019697	2674.11	-0.902391	0.234305	-3.85199	0.000117162	0.00226993	PXYLP1	715229
ENSMMUG00000007861	74.0283	1.67246	0.430885	3.85135	0.000117471	0.00227338	SPATA32	714131
ENSMMUG00000009029	5888.87	-0.837765	0.217572	-3.85104	0.000117617	0.00227385	GTF3A	710492
ENSMMUG00000042036	15618.3	-1.25926	0.327738	-3.84933	0.000118441	0.00228741	GNG3	100169972
ENSMMUG00000017214	5799.63	0.938347	0.243751	3.8485	0.000118841	0.00229274	VAV2	713227
ENSMMUG00000009249	432.417	1.6527	0.42661	3.84809	0.000119042	0.00229425	RLIM	703471
ENSMMUG00000003508	6526.89	-0.827225	0.2153	-3.8427	0.00012169	0.00234285	ACTR10	700125
ENSMMUG00000015522	679.784	1.2211	0.317685	3.83902	0.000123528	0.00237578	GRAMD1B	708497
ENSMMUG00000013527	56.3408	-1.67667	0.437045	-3.83668	0.000124708	0.002396	NA	NA
ENSMMUG00000019536	93.9405	1.48346	0.385169	3.83615	0.000124977	0.00239869	KCNQ4	100426025
ENSMMUG00000019953	251.515	1.2686	0.330445	3.83323	0.00012647	0.00242483	LIX1	700619
ENSMMUG00000008006	4555.53	-0.785672	0.20501	-3.83266	0.000126764	0.00242546	RAB11A	714144
ENSMMUG00000009607	38.9574	-1.7899	0.471265	-3.83267	0.00012676	0.00242546	HTR2C	708141
ENSMMUG00000029608	52.8004	-1.77177	0.481457	-3.83138	0.000127424	0.0024356	LOC712599	712599
ENSMMUG00000021387	93.1856	-1.52707	0.398518	-3.8311	0.000127574	0.00243595	NA	NA
ENSMMUG00000022695	328.438	1.46107	0.380401	3.82772	0.000129337	0.00246709	NA	NA
ENSMMUG00000038155	865.008	-1.14454	0.299327	-3.82614	0.00013017	0.00248043	SMIM18	106999735
ENSMMUG00000003191	184.178	1.6974	0.440095	3.82569	0.000130408	0.00248243	KIRREL1	718870
ENSMMUG00000018946	5639.03	1.26866	0.331157	3.82506	0.00013074	0.00248366	EIF5B	714129
ENSMMUG00000011517	760.813	1.31907	0.34417	3.82529	0.00013062	0.00248366	HAPLN1	712501
ENSMMUG00000044788	86.6564	-1.47097	0.383801	-3.8248	0.000130877	0.00248372	NA	NA
ENSMMUG00000006163	12812.8	-0.876583	0.229353	-3.82278	0.000131953	0.00250159	MDH1	694703
ENSMMUG00000002739	320.366	-1.11739	0.292295	-3.822	0.000132371	0.00250697	PDGFB	703173
ENSMMUG00000045129	871.423	-1.23841	0.324497	-3.82114	0.000132838	0.00251325	NA	NA
ENSMMUG00000004215	3167.96	0.860223	0.225152	3.81993	0.000133488	0.00252298	FAM84A	698070
ENSMMUG00000008994	5092.14	0.804226	0.210535	3.81942	0.000133768	0.0025257	EIF3A	713211
ENSMMUG00000038074	10.1438	1.38721	0.444238	3.81872	0.000134146	0.00253027	NA	NA
ENSMMUG00000040655	3517.36	-1.00078	0.262203	-3.81832	0.000134364	0.00253182	SUPT4H1	710214
ENSMMUG00000011317	1090.47	0.968032	0.253609	3.81575	0.000135768	0.00255329	RAB3D	714222
ENSMMUG00000043686	696.921	-0.380916	0.336576	-3.81573	0.000135778	0.00255329	NA	NA
ENSMMUG00000011051	4885.25	0.853582	0.223763	3.81399	0.000136743	0.00256884	TRIM9	706951
ENSMMUG00000042008	34598.7	-1.1144	0.292532	-3.81293	0.000137328	0.00257722	LOC700534	700534
ENSMMUG00000012768	1086.09	1.31381	0.343961	3.81236	0.000137648	0.00258063	NA	NA
ENSMMUG00000002554	899.863	1.13074	0.296475	3.81085	0.000138488	0.00259375	TOB2	707216
ENSMMUG00000017520	53.5157	1.62875	0.424166	3.81014	0.000138886	0.00259859	MFSD4B	696009
ENSMMUG00000013495	5526.18	-0.984721	0.258669	-3.80838	0.000139881	0.00261195	SSR2	719383
ENSMMUG00000003590	3649.28	-0.751349	0.197294	-3.80847	0.000139827	0.00261195	SUPT20H	696174
ENSMMUG00000017780	1246.04	-0.838186	0.220108	-3.8081	0.000140041	0.00261232	TRMT10C	702107
ENSMMUG00000007169	2324.79	-0.763336	0.200571	-3.80592	0.000141276	0.00263272	TDRD3	696228
ENSMMUG00000030891	1832.21	1.13846	0.298922	3.80527	0.000141651	0.00263706	HYOU1	707715
ENSMMUG00000015412	2549.1	-0.871885	0.229203	-3.80451	0.000142087	0.00264019	GPR22	699492
ENSMMUG00000013625	169.012	1.63223	0.426125	3.80448	0.000142103	0.00264019	ATP11A	712589
ENSMMUG00000014256	128865	-0.896517	0.235759	-3.80368	0.000142561	0.00264605	TMSB4X	710959
ENSMMUG00000019302	53.0299	-1.6733	0.439914	-3.80246	0.000143265	0.00265647	TNFSF10	694451
ENSMMUG00000019189	2176.48	-0.866833	0.228068	-3.8012	0.000143996	0.00266693	HERPUD1	703210
ENSMMUG00000006416	191.906	1.45464	0.38133	3.801	0.000144116	0.00266693	FAM155B	695830
ENSMMUG00000012599	3205.8	-1.08637	0.286123	-3.79948	0.000145002	0.00268067	NRSN2	714586
ENSMMUG00000000653	280178	-0.938797	0.247236	-3.79847	0.000145594	0.00268627	STMN1	719733
ENSMMUG00000012860	1590.13	0.926839	0.243923	3.79867	0.000145473	0.00268627	ZNF646	712774
ENSMMUG00000009847	2583.81	-0.89362	0.23534	-3.79778	0.000145997	0.00269104	TIMM23	709594
ENSMMUG00000017306	902.859	0.85638	0.22549	3.79727	0.000146296	0.00269121	PLK1	697686
ENSMMUG00000019868	189.835	1.07566	0.283096	3.79747	0.00014618	0.00269121	NKD1	698036
ENSMMUG00000006089	2471.02	1.04029	0.273915	3.79583	0.000147152	0.00270427	KNDC1	719767
ENSMMUG00000046584	191.8	-1.11116	0.292505	-3.79507	0.000147603	0.00270989	NA	NA
ENSMMUG00000030923	467.449	-1.60659	0.428655	-3.79458	0.000147896	0.00271259	NA	NA
ENSMMUG00000020773	6417.23	0.792437	0.208862	3.7936	0.000148478	0.00272059	FAM219A	700651
ENSMMUG00000022001	1778.98	-0.812455	0.214265	-3.79197	0.000149459	0.00273587	ME2	711129
ENSMMUG00000017675	2633.41	1.2448	0.327896	3.79081	0.000150155	0.00274591	AUTS2	701038
ENSMMUG00000006403	432.271	0.986235	0.260096	3.79044	0.000150378	0.00274728	KCNC1	696106
ENSMMUG00000012623	799.925	1.23328	0.324953	3.79001	0.000150643	0.00274942	OSBPL2	699811
ENSMMUG00000003604	51034	-1.07366	0.283644	-3.78809	0.000151813	0.00276805	RACK1	708526
ENSMMUG00000004103	359.521	1.1992	0.316416	3.78565	0.000153305	0.00278979	COL11A1	712753
ENSMMUG00000015292	1266.11	-0.786977	0.207877	-3.78569	0.000153283	0.00278979	GRB14	707075
ENSMMUG00000013100	297.31	1.69436	0.443901	3.78522	0.000153571	0.0027919	LRP4	714038
ENSMMUG00000003376	1429.44	1.00328	0.265122	3.78255	0.000155233	0.00281935	SLC32A1	698315
ENSMMUG00000007257	6540.45	0.775749	0.20514	3.78114	0.000156112	0.00283256	SV2A	715018
ENSMMUG00000018075	2570.31	-0.806601	0.213388	-3.78025	0.000156674	0.00283998	LOC719288	719288
ENSMMUG00000007115	686.806	-0.995837	0.263495	-3.77956	0.000157105	0.00284131	NA	NA
ENSMMUG00000047942	116.386	1.23781	0.327006	3.77987	0.00015691	0.00284131	NA	NA
ENSMMUG00000008584	44.1211	-1.75808	0.47347	-3.7794	0.000157206	0.00284131	SLCO1A2	705434
ENSMMUG00000014498	1411.37	1.57984	0.415878	3.77722	0.000158587	0.0028635	CACNA1E	718092
ENSMMUG00000003013	286.698	1.50246	0.39608	3.77689	0.000158797	0.00286452	NIPA1	710236
ENSMMUG00000006227	1314.32	-0.771615	0.204336	-3.77612	0.000159293	0.00287067	NA	NA
ENSMMUG00000011064	15051.2	-0.791711	0.209847	-3.77326	0.000161126	0.0029009	SNAP25	574204
ENSMMUG00000008273	10179.7	0.723835	0.1919	3.77165	0.00016217	0.00291134	SMARCC2	709158
ENSMMUG00000010107	3175.46	1.0803	0.286205	3.772	0.000161944	0.00291134	DOT1L	710033
ENSMMUG00000001592	8171.11	-1.10333	0.292805	-3.7714	0.000162333	0.00291134	NDUFB4	713428
ENSMMUG00000022682	152.033	1.42747	0.377245	3.77151	0.000162263	0.00291134	TRIM68	717644
ENSMMUG00000048566	9976.65	0.846709	0.224639	3.7685	0.000164229	0.00294022	MCF2L	713961
ENSMMUG00000023324	254.727	-1.28389	0.340877	-3.76846	0.000164259	0.00294022	MUM1L1	700396
ENSMMUG00000017370	3771.29	-0.854345	0.226923	-3.76548	0.000166231	0.00297265	SPCS1	696426
ENSMMUG00000043282	956.248	-1.15171	0.306318	-3.76285	0.000167985	0.00300115	NA	NA
ENSMMUG00000003615	2753.36	-0.842185	0.223916	-3.76162	0.000168817	0.00301312	NFE2L3	702171
ENSMMUG00000011672	128.811	1.70465	0.449055	3.76112	0.000169151	0.00301618	LOC701090	701090
ENSMMUG00000017583	12077.8	-0.801053	0.213065	-3.76016	0.000169803	0.00302087	SSBP2	711752
ENSMMUG00000006255	2452.27	0.873534	0.232273	3.76002	0.000169902	0.00302087	NCKAP5L	711480
ENSMMUG00000016564	724.792	1.34512	0.356884	3.76034	0.000169684	0.00302087	HCN4	705414
ENSMMUG00000005734	478.869	1.13842	0.302626	3.75842	0.00017099	0.00303732	MED28	722863
ENSMMUG00000008091	656.948	0.878851	0.23386	3.75733	0.000171736	0.00304476	RUNDC1	712278
ENSMMUG00000043141	101.423	1.63573	0.43211	3.7574	0.000171686	0.00304476	NA	NA
ENSMMUG00000001054	27890.1	-1.13207	0.301661	-3.7568	0.000172098	0.00304827	EEF1B2	707019
ENSMMUG00000028767	15768.9	-1.10397	0.29415	-3.75648	0.000172323	0.00304935	EIF3K	693536
ENSMMUG00000046607	51.0211	1.73934	0.457892	3.75596	0.000172681	0.00305277	NA	NA
ENSMMUG00000019454	6755.38	-1.02292	0.272545	-3.75527	0.000173153	0.00305822	DYNLT1	106998065
ENSMMUG00000001354	5393.2	-1.14664	0.305746	-3.75447	0.000173712	0.00306518	NA	NA
ENSMMUG00000005998	94.5433	1.49591	0.396823	3.75291	0.000174795	0.00308136	UNC5B	715786
ENSMMUG00000015861	6372.9	-1.13112	0.301773	-3.75211	0.000175351	0.00308824	NA	NA
ENSMMUG00000040155	132.013	-1.66269	0.450533	-3.75129	0.000175926	0.00309543	LOC704267	704267
ENSMMUG00000018777	1181.05	0.927824	0.247341	3.75012	0.00017675	0.00310698	RPRD1A	709217
ENSMMUG00000017279	21022.5	-0.898926	0.239799	-3.7497	0.000177047	0.00310927	NELL2	703134
ENSMMUG00000017004	958.488	-0.900522	0.240185	-3.74938	0.00017727	0.00311024	PPA2	694267
ENSMMUG00000014052	128.19	1.46472	0.389106	3.74894	0.000177584	0.00311283	CA5B	713128
ENSMMUG00000005646	4366.12	0.894526	0.238646	3.7474	0.000178676	0.00312607	DGKD	714210
ENSMMUG00000004750	270.742	1.60586	0.425699	3.74748	0.000178623	0.00312607	WIPF2	700279
ENSMMUG00000004503	533.468	1.65709	0.438823	3.74688	0.00017905	0.00312967	PANX1	697204
ENSMMUG00000019715	1808.12	1.136	0.30297	3.74608	0.000179618	0.00313665	ARL10	696524
ENSMMUG00000015878	1874.03	-1.09311	0.292064	-3.74533	0.000180154	0.0031403	NA	NA
ENSMMUG00000007688	296.165	1.77601	0.469035	3.74532	0.000180164	0.0031403	AMOT	707701
ENSMMUG00000016446	5243.03	-0.940997	0.251346	-3.74502	0.000180376	0.00314104	PSMA1	701029
ENSMMUG00000038348	11522.9	-1.34014	0.359118	-3.74404	0.000181087	0.00314776	NA	NA
ENSMMUG00000044983	183.049	1.36423	0.363403	3.74402	0.0001811	0.00314776	LOC106995328	106995328
ENSMMUG00000002368	772.936	0.914103	0.244132	3.74339	0.000181556	0.00314979	CCND1	574320
ENSMMUG00000007381	807.991	-1.21013	0.323646	-3.7434	0.000181546	0.00314979	CHCHD8	718275
ENSMMUG00000010451	910.494	0.942007	0.251802	3.73989	0.000184097	0.00319091	INPPL1	718421
ENSMMUG00000006363	1817.54	-0.9721	0.260095	-3.73861	0.000185044	0.00320433	MAD2L1BP	701099
ENSMMUG00000031385	586.646	-1.50752	0.406223	-3.73837	0.000185218	0.00320435	LOC706108	706108
ENSMMUG00000043635	18.1658	1.86422	0.487435	3.73805	0.000185454	0.00320546	NA	NA
ENSMMUG00000003421	292.152	1.5237	0.405739	3.73693	0.000186282	0.00321679	ANKRD40	706451
ENSMMUG00000016666	734.809	1.45237	0.387435	3.73468	0.000187955	0.00324266	CHRDL1	706100
ENSMMUG00000015907	52480.4	-1.05811	0.283725	-3.73211	0.000189885	0.00327291	RPL10A	718783
ENSMMUG00000004861	4434.38	-1.09303	0.293253	-3.73035	0.000191211	0.00328391	NA	NA
ENSMMUG00000021344	33.8619	1.72557	0.456686	3.73096	0.000190754	0.00328391	IL33	717301
ENSMMUG00000019416	350.163	0.968549	0.259539	3.73057	0.000191044	0.00328391	RETSAT	695058
ENSMMUG00000000969	164.28	-1.40977	0.378386	-3.73033	0.000191229	0.00328391	FOXS1	712759
ENSMMUG00000048195	1739.08	-1.0069	0.270176	-3.72828	0.000192794	0.00330773	NA	NA
ENSMMUG00000011870	28651.1	-1.11296	0.298995	-3.72605	0.000194503	0.00332545	RPS7	721900
ENSMMUG00000018966	725.099	1.09926	0.294752	3.72652	0.00019414	0.00332545	RFX1	718526
ENSMMUG00000017401	706.18	-1.00646	0.270143	-3.72621	0.000194377	0.00332545	LNX1	697862
ENSMMUG00000000429	91.6903	1.51453	0.404364	3.726	0.000194542	0.00332545	BMP4	694618
ENSMMUG00000017542	184.456	1.5944	0.425236	3.72425	0.000195896	0.00334552	UBE2H	702056
ENSMMUG00000015580	550.767	1.22106	0.32758	3.7223	0.000197417	0.00336841	TXLNA	707704
ENSMMUG00000018776	41877.8	-1.29749	0.349603	-3.72151	0.000198038	0.00337037	FAU	716761
ENSMMUG00000003277	2063.18	-1.12986	0.303892	-3.72146	0.000198076	0.00337037	CPNE4	719231
ENSMMUG00000016900	436.207	1.57473	0.420553	3.72174	0.000197857	0.00337037	PTGFRN	713889
ENSMMUG00000014899	6927.98	-0.712787	0.191561	-3.72116	0.000198311	0.00337129	GSTA4	709666
ENSMMUG00000017725	372.824	1.46196	0.391421	3.72029	0.000198997	0.00337986	EEF2K	698604
ENSMMUG00000011906	4773.93	-0.780713	0.209902	-3.71977	0.000199406	0.00338372	PSMD14	701063
ENSMMUG00000018679	121767	-1.17626	0.31683	-3.71796	0.000200838	0.00340491	GAPDH	574353
ENSMMUG00000009026	5244.07	-0.794189	0.213702	-3.71676	0.000201796	0.00341803	EIF3M	695698
ENSMMUG00000044507	641.864	-1.06674	0.287197	-3.71535	0.000202924	0.00343402	NA	NA
ENSMMUG00000022650	371.606	-1.32345	0.356985	-3.7141	0.000203926	0.00344783	LOC100430397	100430397
ENSMMUG00000046701	83.3071	-1.50851	0.406457	-3.7107	0.000206686	0.00349132	NA	NA
ENSMMUG00000004885	311.666	1.28912	0.346756	3.71045	0.000206891	0.00349162	QSOX2	721768
ENSMMUG00000011937	876.994	0.873521	0.235552	3.70764	0.000209203	0.00352742	NA	NA
ENSMMUG00000020629	577.132	1.18023	0.318	3.70707	0.000209669	0.00353208	SUDS3	696166
ENSMMUG00000010009	4652.05	-0.734307	0.198134	-3.70636	0.000210262	0.00353737	EI24	713226
ENSMMUG00000010633	1661.02	1.56579	0.420015	3.70578	0.000210743	0.00353737	PHF20	711122
ENSMMUG00000046625	1723.39	0.918391	0.247746	3.70588	0.000210655	0.00353737	VPS26B	694566
ENSMMUG00000001989	976.136	-0.884156	0.238594	-3.7058	0.000210722	0.00353737	POLR2D	699945
ENSMMUG00000023681	709.599	1.33386	0.359157	3.70505	0.00021135	0.00354436	NOL9	703850
ENSMMUG00000011386	52.2705	-1.55839	0.419186	-3.7031	0.000212977	0.00356842	GIMAP4	713506
ENSMMUG00000022610	691.11	1.08757	0.293589	3.70167	0.000214187	0.00358547	SPATA13	721468
ENSMMUG00000021361	2258.99	-0.762056	0.205925	-3.70081	0.000214915	0.00359119	WDR41	708223
ENSMMUG00000016921	71.986	-1.49641	0.403676	-3.70097	0.000214773	0.00359119	CYTL1	711664
ENSMMUG00000021815	2297.17	-0.760584	0.205583	-3.69979	0.000215779	0.00360238	SMIM15	693623
ENSMMUG00000002919	293.959	1.68659	0.451743	3.6994	0.000216108	0.00360465	UBASH3B	707452
ENSMMUG00000010592	10083.9	0.924629	0.250072	3.69626	0.000218803	0.00364325	ADD2	702939
ENSMMUG00000017381	3121.45	0.768157	0.207803	3.69615	0.000218895	0.00364325	RGMA	712949
ENSMMUG00000017730	2509.34	-0.950183	0.257163	-3.69601	0.00021901	0.00364325	HIKESHI	704098
ENSMMUG00000019226	8488.79	1.31795	0.355941	3.69434	0.000220457	0.00365791	CASKIN1	695482
ENSMMUG00000006525	2226.19	-1.06006	0.287103	-3.69466	0.000220179	0.00365791	MRPS18B	713694
ENSMMUG00000014862	79.6115	-1.64133	0.448932	-3.69431	0.000220482	0.00365791	NA	NA
ENSMMUG00000029880	232.386	-1.06674	0.288732	-3.69228	0.000222252	0.003684	LOC704012	704012
ENSMMUG00000020950	416.356	1.27928	0.345875	3.69167	0.000222783	0.0036895	CERK	714480
ENSMMUG00000023273	12.1526	-1.42604	0.476626	-3.69098	0.00022339	0.00369627	DCDC2C	721910
ENSMMUG00000017231	4252.36	-1.24452	0.337966	-3.69002	0.000224235	0.00370487	NA	NA
ENSMMUG00000003483	3271.85	-1.25641	0.34124	-3.68994	0.000224308	0.00370487	CINP	709044
ENSMMUG00000007250	491.395	1.35706	0.366891	3.68894	0.00022519	0.00371613	RBM28	698858
ENSMMUG00000029871	228.765	1.12873	0.305907	3.68657	0.000227297	0.00374758	FITM2	693640
ENSMMUG00000009176	2925.6	0.916327	0.24858	3.68512	0.000228594	0.00376563	CAMTA2	721593
ENSMMUG00000039832	572.783	-0.934384	0.253598	-3.6843	0.00022933	0.00377441	NA	NA
ENSMMUG00000009758	3244.29	0.993625	0.269584	3.68402	0.000229582	0.00377522	2018-03-06	716330
ENSMMUG00000015497	8163.11	-0.755259	0.20513	-3.68221	0.000231224	0.00379133	ASAH1	703699
ENSMMUG00000048916	4079.99	-0.972436	0.264205	-3.68216	0.00023127	0.00379133	TCEAL8	695496
ENSMMUG00000045671	3261	-0.978301	0.265771	-3.68252	0.000230939	0.00379133	EAPP	714727
ENSMMUG00000047918	36.2849	-1.3234	0.473832	-3.68204	0.000231378	0.00379133	NA	NA
ENSMMUG00000011231	3650.98	-0.816711	0.221895	-3.68109	0.000232239	0.0038021	GRM7	702731
ENSMMUG00000013837	332.035	1.57201	0.42444	3.68017	0.00023308	0.0038125	SHISA9	717127
ENSMMUG00000006221	4635.91	-0.769183	0.20905	-3.67976	0.000233457	0.00381533	PRDX1	706142
ENSMMUG00000019253	2548.17	-0.935478	0.254369	-3.67869	0.000234433	0.00382455	C14H11orf24	721633
ENSMMUG00000011999	587.508	1.57313	0.424912	3.67879	0.000234345	0.00382455	SLC38A1	702135
ENSMMUG00000015174	186.784	1.25424	0.340641	3.67565	0.000237247	0.00386707	DFFB	722487
ENSMMUG00000044322	2080.46	0.886466	0.241185	3.67453	0.00023829	0.00386712	FGFBP3	697881
ENSMMUG00000023494	2263.8	0.888949	0.241855	3.67459	0.000238229	0.00386712	TFE3	712161
ENSMMUG00000043269	1421.3	1.22672	0.333312	3.67471	0.00023812	0.00386712	NA	NA
ENSMMUG00000038339	1487.01	-1.07103	0.291623	-3.67501	0.000237839	0.00386712	NA	NA
ENSMMUG00000029342	22.9204	-1.96005	0.489297	-3.6747	0.000238133	0.00386712	LOC698377	698377
ENSMMUG00000014140	676.26	1.37695	0.373856	3.67213	0.00024054	0.00390022	PEX26	710470
ENSMMUG00000008067	299.623	1.52354	0.41294	3.66972	0.000242817	0.00392688	NA	NA
ENSMMUG00000000384	1330.99	-0.849028	0.231374	-3.66973	0.000242807	0.00392688	VWC2L	694511
ENSMMUG00000030801	35.2511	-1.71605	0.470288	-3.66994	0.000242605	0.00392688	LOC721751	721751
ENSMMUG00000016751	494.992	1.06748	0.290807	3.66822	0.00024425	0.00394662	MAP3K3	717866
ENSMMUG00000001340	87494.6	-1.12931	0.308347	-3.66687	0.000245537	0.00396398	RPL32	694196
ENSMMUG00000020131	5367.07	0.873146	0.238191	3.66485	0.000247482	0.00398976	SRC	701057
ENSMMUG00000021477	8800.41	-0.852572	0.232689	-3.66477	0.000247563	0.00398976	ATP6V1E1	709739
ENSMMUG00000003356	3347.44	0.94725	0.258412	3.66429	0.000248024	0.00399372	TNC	702720
ENSMMUG00000025863	14.0335	1.73845	0.474668	3.66388	0.000248419	0.00399662	NA	NA
ENSMMUG00000018292	2542.32	-0.809811	0.221136	-3.66241	0.000249855	0.00401382	SPRY2	702103
ENSMMUG00000019591	233.939	1.68865	0.456618	3.66234	0.000249919	0.00401382	KCNH7	702259
ENSMMUG00000020111	176.024	1.31734	0.359024	3.66076	0.000251468	0.00403521	FAM173B	696383
ENSMMUG00000007183	5287.14	-0.859577	0.23495	-3.6593	0.000252905	0.00404431	TMEM59	714942
ENSMMUG00000044962	3984.58	-1.11857	0.305997	-3.65935	0.000252852	0.00404431	CWC15	698332
ENSMMUG00000045135	53.0083	1.74927	0.472165	3.65958	0.000252631	0.00404431	NA	NA
ENSMMUG00000020733	104.608	-1.37875	0.376444	-3.65946	0.000252745	0.00404431	CMYA5	710145
ENSMMUG00000009927	6172.59	0.864775	0.236389	3.65742	0.000254765	0.00406705	IRF2BPL	704474
ENSMMUG00000030154	88.6156	-1.31056	0.357375	-3.65745	0.000254734	0.00406705	NA	NA
ENSMMUG00000003748	99.6359	-1.67049	0.472122	-3.65667	0.000255508	0.00407542	VEGFC	699502
ENSMMUG00000042063	104.674	1.69146	0.457908	3.65639	0.000255792	0.00407645	NA	NA
ENSMMUG00000015702	189.467	1.18276	0.323332	3.65333	0.000258866	0.0041219	FAM69C	699537
ENSMMUG00000028937	3385.38	-1.64035	0.464231	-3.65273	0.000259465	0.00412792	NA	NA
ENSMMUG00000005925	6492.09	0.94951	0.259901	3.65193	0.000260279	0.00413638	PNISR	694075
ENSMMUG00000004383	1060.54	0.859726	0.23538	3.65177	0.000260442	0.00413638	ADGRF3	696215
ENSMMUG00000021311	716.297	1.16935	0.31992	3.6507	0.000261523	0.00414665	NAA30	699379
ENSMMUG00000008808	786.057	-0.79378	0.217421	-3.65055	0.000261678	0.00414665	MTERF3	701366
ENSMMUG00000040356	52.7641	1.60305	0.435555	3.65047	0.000261757	0.00414665	NA	NA
ENSMMUG00000001808	42.0662	1.78482	0.481857	3.64863	0.000263637	0.00417288	NA	NA
ENSMMUG00000016898	3170.88	-0.78949	0.216415	-3.64839	0.000263888	0.0041733	NA	NA
ENSMMUG00000030440	73.9511	1.78041	0.482542	3.64556	0.000266813	0.00421596	LOC698665	698665
ENSMMUG00000004761	805.569	1.5239	0.415913	3.64365	0.000268804	0.00424022	CBL	704311
ENSMMUG00000016129	679.518	-1.48574	0.41109	-3.6437	0.000268747	0.00424022	NA	NA
ENSMMUG00000030737	45.1654	1.79945	0.488561	3.64262	0.000269874	0.0042535	NA	NA
ENSMMUG00000040124	756.093	-0.795069	0.218276	-3.64213	0.000270388	0.00425798	LOC698520	698520
ENSMMUG00000000090	2194.97	0.983063	0.269893	3.6407	0.000271896	0.00427811	SMG5	719446
ENSMMUG00000002142	1946.23	-1.32302	0.364668	-3.64016	0.000272469	0.0042835	NENF	710911
ENSMMUG00000018275	1537.96	1.54919	0.423032	3.63965	0.000273011	0.00428839	DOK6	703667
ENSMMUG00000008638	856.894	1.63516	0.445648	3.63859	0.000274132	0.00430237	CDC42BPA	697811
ENSMMUG00000004865	677.223	-1.12188	0.308608	-3.63774	0.000275037	0.00431293	NA	NA
ENSMMUG00000000830	4162.98	-0.874693	0.240644	-3.63562	0.00027731	0.0043376	NA	NA
ENSMMUG00000043369	296.52	1.67012	0.455029	3.63571	0.000277211	0.0043376	PGAP1	696475
ENSMMUG00000004754	299.658	1.46015	0.399848	3.63567	0.000277256	0.0043376	IFFO2	106995162
ENSMMUG00000016949	1468.82	1.6224	0.44275	3.635	0.000277977	0.00434438	MAP9	699247
ENSMMUG00000017093	6055.72	0.962502	0.264704	3.63458	0.000278429	0.00434779	BCAN	718545
ENSMMUG00000022317	758.108	1.40167	0.384436	3.63326	0.00027986	0.00436647	COL6A2	709493
ENSMMUG00000044533	136.533	1.40919	0.386463	3.63303	0.000280118	0.00436683	NA	NA
ENSMMUG00000017218	1299.09	1.62159	0.443193	3.62939	0.000284097	0.00441264	KIAA1549L	694254
ENSMMUG00000019916	2453.73	-0.960044	0.264627	-3.62925	0.000284243	0.00441264	PDCD2	696380
ENSMMUG00000005337	543.462	1.48499	0.407148	3.62947	0.000284004	0.00441264	ZNF776	711133
ENSMMUG00000022577	86.4356	1.30797	0.359442	3.62992	0.000283505	0.00441264	CHRNA7	574230
ENSMMUG00000036889	10.9492	1.60952	0.465197	3.62972	0.000283733	0.00441264	NA	NA
ENSMMUG00000037567	146.534	-1.30503	0.359658	-3.62772	0.000285934	0.00443151	LOC107000900	107000900
ENSMMUG00000016463	163.323	-1.63923	0.46419	-3.6278	0.000285847	0.00443151	POMC	694430
ENSMMUG00000011695	2442.59	-0.815822	0.225007	-3.62615	0.000287674	0.00445374	NT5C3A	708743
ENSMMUG00000041831	40.4885	-1.69091	0.482036	-3.626	0.000287848	0.00445374	HBB	715559
ENSMMUG00000001077	6011.65	-1.14847	0.317312	-3.62427	0.000289776	0.00447836	CCK	100430777
ENSMMUG00000020184	211.487	-1.55477	0.433819	-3.62414	0.000289921	0.00447836	CPVL	697111
ENSMMUG00000007661	2763.38	-0.869216	0.23997	-3.6229	0.00029132	0.00449337	EDIL3	693315
ENSMMUG00000002649	628.318	1.0256	0.282924	3.62285	0.000291376	0.00449337	UNC5A	705285
ENSMMUG00000023759	954.452	-0.791613	0.218564	-3.62172	0.000292646	0.00450549	NA	NA
ENSMMUG00000021239	216.413	1.2498	0.344445	3.62191	0.000292434	0.00450549	NA	NA
ENSMMUG00000014589	5774.2	0.739976	0.204321	3.62126	0.000293171	0.00450984	IP6K1	705576
ENSMMUG00000007662	293.936	-0.953758	0.263356	-3.6199	0.000294721	0.00452994	AS3MT	714122
ENSMMUG00000016791	4139.4	1.28548	0.354487	3.61847	0.000296354	0.00454913	DCLK1	722071
ENSMMUG00000001608	765.911	1.04417	0.288384	3.61837	0.000296459	0.00454913	PLCE1	701758
ENSMMUG00000000411	4095.89	-0.797522	0.220571	-3.61617	0.000298996	0.00458428	OXA1L	712222
ENSMMUG00000000553	2896.39	0.74949	0.207266	3.6157	0.000299536	0.00458877	BRD1	715059
ENSMMUG00000002324	12947.4	-1.34908	0.374818	-3.61483	0.00030055	0.00459211	NA	NA
ENSMMUG00000022528	2224.37	1.45203	0.399971	3.61445	0.000300989	0.00459211	SPAG9	707613
ENSMMUG00000015634	755.204	1.04547	0.288992	3.61527	0.00030003	0.00459211	CENPF	709000
ENSMMUG00000017432	2317.69	1.47007	0.40477	3.61482	0.000300558	0.00459211	TMOD2	694355
ENSMMUG00000000379	57.2482	1.68601	0.461197	3.6145	0.000300934	0.00459211	FAM133A	697760
ENSMMUG00000032091	272.719	-1.02855	0.284484	-3.61413	0.000301361	0.00459403	LOC699344	699344
ENSMMUG00000011809	451.269	-0.977734	0.270573	-3.61333	0.000302289	0.0046044	PECAM1	718302
ENSMMUG00000021236	177.959	-1.06802	0.29531	-3.61303	0.000302635	0.0046059	LOC677692	677692
ENSMMUG00000013272	78.3896	-1.37926	0.380859	-3.61273	0.000302986	0.00460747	GFRA3	714050
ENSMMUG00000009325	357.461	1.58468	0.43549	3.61235	0.00030344	0.00461061	KLHDC10	702290
ENSMMUG00000021399	7313.92	0.882484	0.244275	3.61167	0.000304232	0.00461886	RERE	708902
ENSMMUG00000010395	1839.22	1.15595	0.319834	3.60989	0.000306322	0.00464679	GPR161	698934
ENSMMUG00000033542	16.915	1.7573	0.48525	3.60913	0.000307225	0.00465671	NA	NA
ENSMMUG00000009255	5911.38	-0.872012	0.241716	-3.60848	0.000307998	0.00466461	VPS29	709646
ENSMMUG00000028777	425.077	1.51539	0.417602	3.60824	0.000308286	0.00466518	LOC713991	713991
ENSMMUG00000016602	295.656	1.45871	0.402657	3.60631	0.000310579	0.00469606	IL17RD	704650
ENSMMUG00000007397	820.977	1.173	0.324947	3.60512	0.000312003	0.00471376	LONP2	716586
ENSMMUG00000001850	4601.9	-0.744591	0.206588	-3.60453	0.000312722	0.00471695	SPARC	712388
ENSMMUG00000006494	1232.55	-0.773427	0.214561	-3.60467	0.000312547	0.00471695	GPN3	709300
ENSMMUG00000000296	233.955	1.03225	0.286314	3.60324	0.000314279	0.0047366	STAC2	697044
ENSMMUG00000006728	2536.1	-0.770669	0.214082	-3.60014	0.000318048	0.00478565	FBXO7	717317
ENSMMUG00000021332	505.269	1.3473	0.373139	3.6003	0.000317848	0.00478565	CPXM1	716790
ENSMMUG00000011422	3436.8	-0.815431	0.226638	-3.59846	0.000320111	0.00480891	NA	NA
ENSMMUG00000000965	864.767	1.66862	0.459136	3.59867	0.000319853	0.00480891	TNKS	699004
ENSMMUG00000023585	47.29	1.73175	0.474991	3.59768	0.00032107	0.00481941	FYCO1	713756
ENSMMUG00000042598	1321.89	-1.22515	0.341371	-3.59587	0.000323313	0.00484917	TMEM18	721515
ENSMMUG00000045689	314.354	1.40417	0.389167	3.59505	0.000324331	0.00486052	NA	NA
ENSMMUG00000019477	22.0423	-1.85008	0.488676	-3.59442	0.000325113	0.00486831	LOC106998738	106998738
ENSMMUG00000020458	1897.32	0.858237	0.23873	3.59419	0.000325397	0.00486866	CHD6	696091
ENSMMUG00000018360	600.75	0.914739	0.254541	3.59258	0.000327418	0.00489496	RCN1	696800
ENSMMUG00000008776	3540.89	-1.0025	0.279259	-3.59189	0.000328289	0.00490403	PRDX6	706486
ENSMMUG00000020597	140.921	1.29822	0.360654	3.59079	0.000329676	0.00491686	ACSS1	705060
ENSMMUG00000012223	234.299	1.38225	0.383584	3.59092	0.000329511	0.00491686	BCAT1	707321
ENSMMUG00000008696	386.302	1.18372	0.329343	3.58928	0.000331594	0.0049415	TAF4	720204
ENSMMUG00000019184	1202.52	1.45041	0.402358	3.58853	0.000332553	0.00495182	ANKFY1	708297
ENSMMUG00000030006	218.724	-1.62117	0.465193	-3.58806	0.000333148	0.00495671	NA	NA
ENSMMUG00000011196	4726.63	-0.939298	0.261931	-3.58747	0.000333905	0.00496401	NSA2	704670
ENSMMUG00000045507	963.08	-0.858519	0.239397	-3.5863	0.000335405	0.00498232	SMIM8	700543
ENSMMUG00000016074	291.908	1.04597	0.291549	3.58528	0.00033672	0.00499542	LFNG	100428736
ENSMMUG00000007570	1366.88	0.934193	0.260482	3.58509	0.000336965	0.00499542	UACA	696026
ENSMMUG00000012393	383.776	-1.29183	0.361082	-3.58499	0.000337093	0.00499542	TMEM52	709340
ENSMMUG00000010224	1619.51	-0.851164	0.23771	-3.58112	0.000342124	0.00506594	SNRNP27	708670
ENSMMUG00000045233	31.993	-1.68015	0.485517	-3.5801	0.000343464	0.00508174	NA	NA
ENSMMUG00000017323	462.543	1.53262	0.42553	3.57903	0.000344871	0.0050985	LRCH2	708436
ENSMMUG00000015781	8534.63	-0.726388	0.203085	-3.57709	0.000347441	0.00513241	NPM1	706883
ENSMMUG00000003855	746.83	-0.853118	0.238537	-3.57635	0.000348419	0.00514277	ZNF385B	704204
ENSMMUG00000022281	183.988	1.63443	0.452883	3.57593	0.000348986	0.00514706	FAM199X	699523
ENSMMUG00000006538	26.8364	-1.70113	0.478021	-3.57537	0.000349734	0.00515401	SULT1B1	708638
ENSMMUG00000006527	250.732	1.56176	0.433787	3.5748	0.000350494	0.00516111	CALD1	707050
ENSMMUG00000002404	5422.4	0.985995	0.275883	3.57207	0.000354167	0.00521108	MINK1	721582
ENSMMUG00000015160	1122.39	0.931117	0.260614	3.57147	0.000354987	0.00521722	RAPGEFL1	699843
ENSMMUG00000049254	219.216	1.39866	0.390165	3.57135	0.000355146	0.00521722	ZNF736	710897
ENSMMUG00000014607	1040.47	-0.85415	0.239303	-3.56952	0.00035764	0.00524972	BNIP1	703576
ENSMMUG00000026280	32.5356	1.51611	0.465588	3.56898	0.000358373	0.00525633	NA	NA
ENSMMUG00000012529	98.4156	1.75245	0.48582	3.56865	0.000358829	0.00525887	PLEKHA8	696127
ENSMMUG00000043271	878.374	1.50533	0.41944	3.56822	0.000359412	0.00526327	ATXN7L3B	718825
ENSMMUG00000018139	284.155	1.19253	0.33382	3.56721	0.000360803	0.00527947	DOCK10	707649
ENSMMUG00000007000	3971.61	-0.830134	0.232789	-3.56666	0.000361565	0.00528647	CFAP36	677698
ENSMMUG00000022217	622.601	0.922291	0.258631	3.56485	0.000364058	0.00531874	CBLN1	693425
ENSMMUG00000015544	6178.16	-0.764753	0.214586	-3.56428	0.000364863	0.00532246	PWP1	705262
ENSMMUG00000018353	1018.66	1.06533	0.298652	3.56426	0.000364885	0.00532246	LLGL1	707405
ENSMMUG00000000265	587.346	1.15007	0.322447	3.56229	0.000367632	0.00535832	ADAMTS9	698341
ENSMMUG00000047169	2222.79	-0.720625	0.202413	-3.56029	0.00037044	0.00539502	PDE6D	712629
ENSMMUG00000006616	3563.6	0.845666	0.237588	3.55856	0.000372893	0.00542649	NEDD4L	700282
ENSMMUG00000022358	120.422	1.28056	0.359068	3.55814	0.000373487	0.0054309	JAKMIP3	100426507
ENSMMUG00000008303	1208.76	-0.854012	0.240127	-3.55681	0.00037538	0.0054499	HPRT1	709186
ENSMMUG00000001039	115.723	1.26291	0.354333	3.55685	0.000375332	0.0054499	PROZ	696982
ENSMMUG00000015482	9054.13	0.876055	0.246365	3.55492	0.000378097	0.00548506	RTF1	706200
ENSMMUG00000020813	6097.78	-0.886415	0.249456	-3.55445	0.000378764	0.00549046	NDUFA9	721906
ENSMMUG00000004209	4128.14	-0.744388	0.209484	-3.55374	0.000379794	0.00549681	ESD	708871
ENSMMUG00000043790	476.606	-0.984403	0.277004	-3.55376	0.000379773	0.00549681	C16H17orf58	718826
ENSMMUG00000002920	165.985	-1.59261	0.487425	-3.55331	0.000380418	0.00550156	NA	NA
ENSMMUG00000041825	115.591	-1.37027	0.385904	-3.55222	0.000381997	0.0055201	NA	NA
ENSMMUG00000012821	1517.11	0.910023	0.256165	3.55131	0.000383322	0.00553496	PCYT1B	701760
ENSMMUG00000031508	1227.02	-0.996736	0.280815	-3.55095	0.000383844	0.00553819	PSMG2	702480
ENSMMUG00000044042	89.0836	1.31887	0.370354	3.55066	0.000384264	0.00553996	NA	NA
ENSMMUG00000020895	3765.71	0.862623	0.243069	3.54796	0.000388224	0.00558838	PHF14	694855
ENSMMUG00000021417	84.0894	1.54098	0.431228	3.54809	0.000388038	0.00558838	MPP5	710049
ENSMMUG00000009322	382.763	1.3583	0.38163	3.54759	0.000388772	0.00559195	ZNF24	100426673
ENSMMUG00000006348	1260.93	0.973743	0.274389	3.547	0.00038965	0.00560025	DENND1A	698028
ENSMMUG00000023181	59.9494	1.70514	0.47497	3.54663	0.000390198	0.00560379	PUM2	701782
ENSMMUG00000017763	3152.42	0.724199	0.204237	3.54554	0.000391814	0.00561962	PITPNM3	721726
ENSMMUG00000008520	1222.07	1.52087	0.426253	3.54548	0.000391905	0.00561962	ATP8A2	709311
ENSMMUG00000014489	1332.66	-0.7517	0.212132	-3.54355	0.000394775	0.00564784	NA	NA
ENSMMUG00000046172	187.74	1.48622	0.417127	3.54355	0.000394784	0.00564784	NA	NA
ENSMMUG00000011582	398.443	0.935663	0.263929	3.5439	0.000394259	0.00564784	COL15A1	715003
ENSMMUG00000013092	188.631	1.45721	0.409255	3.543	0.000395609	0.00565529	ACAP2	705403
ENSMMUG00000004960	2211.27	-1.15567	0.326737	-3.5423	0.000396652	0.00566585	NA	NA
ENSMMUG00000003851	2298.08	1.38389	0.389437	3.5405	0.000399366	0.00570024	KALRN	715567
ENSMMUG00000029639	2786.37	-1.32013	0.374442	-3.53986	0.000400341	0.00570977	RSPH9	701263
ENSMMUG00000016879	272.686	1.49172	0.419006	3.53945	0.000400955	0.00571415	ZNF768	710861
ENSMMUG00000003500	4067.15	-0.885024	0.250214	-3.53807	0.000403062	0.00573978	TCEAL1	696826
ENSMMUG00000008241	1894.98	0.743855	0.210487	3.5336	0.000409941	0.0058304	UPF2	693842
ENSMMUG00000014867	3454.2	-1.01931	0.288686	-3.53331	0.000410393	0.0058304	EPHA7	707295
ENSMMUG00000003924	678.556	1.37976	0.389096	3.53312	0.00041068	0.0058304	WAPL	700171
ENSMMUG00000041850	1012.77	-0.902148	0.255358	-3.53339	0.00041026	0.0058304	RABIF	704942
ENSMMUG00000023208	741.928	1.11439	0.315214	3.5316	0.00041306	0.00585971	TERF1	695119
ENSMMUG00000002868	523.179	1.17371	0.33211	3.52897	0.000417186	0.00590674	CDC42EP1	697553
ENSMMUG00000012574	1936.69	1.0127	0.28678	3.52903	0.000417087	0.00590674	ITPR1	703669
ENSMMUG00000005243	262.56	1.6106	0.452294	3.52888	0.000417327	0.00590674	EXOC8	713483
ENSMMUG00000001553	2322.76	-1.05449	0.299085	-3.52861	0.000417752	0.00590825	NDUFV3	722400
ENSMMUG00000018287	8239.55	-0.66802	0.189399	-3.52725	0.0004199	0.00593411	UQCRC2	697967
ENSMMUG00000022858	970.678	0.901888	0.255664	3.5265	0.000421088	0.00594638	SPNS2	721549
ENSMMUG00000023012	11328.3	-0.704799	0.199895	-3.52614	0.000421666	0.00595003	VTA1	701578
ENSMMUG00000013076	6757.83	-0.925362	0.262594	-3.52536	0.0004229	0.00596251	FAM32A	720909
ENSMMUG00000014863	689.296	-0.946281	0.268465	-3.52518	0.000423191	0.00596251	FAM174A	702300
ENSMMUG00000002537	1559.15	-0.787785	0.223569	-3.52387	0.000425288	0.00598751	ZSCAN9	703493
ENSMMUG00000000602	1055.85	0.976932	0.277139	3.52325	0.000426296	0.00599717	RGS11	694588
ENSMMUG00000015815	965.525	0.876253	0.248725	3.52205	0.000428228	0.00601979	POLR1A	696963
ENSMMUG00000001264	2399.04	0.849314	0.24114	3.52122	0.000429566	0.00603403	BSDC1	708083
ENSMMUG00000018921	4672.21	1.14079	0.323707	3.51969	0.000432057	0.00606431	CENPB	718571
ENSMMUG00000045636	1143.14	-0.837036	0.237846	-3.51949	0.000432373	0.00606431	NA	NA
ENSMMUG00000008778	57.3587	-1.60152	0.460334	-3.51906	0.000433082	0.00606968	PVALB	697272
ENSMMUG00000003074	2325.74	1.08101	0.30718	3.51585	0.000438341	0.00613875	PLXNB1	709802
ENSMMUG00000015216	2579.47	0.972017	0.276355	3.51543	0.00043904	0.00613888	FAM53B	694493
ENSMMUG00000013669	4313.14	-0.794528	0.226047	-3.51539	0.000439112	0.00613888	SH3GL3	718542
ENSMMUG00000041162	208.283	-1.14393	0.325372	-3.51525	0.000439341	0.00613888	LOC701379	701379
ENSMMUG00000012019	3893.55	-1.1633	0.331599	-3.51421	0.000441069	0.00615841	LOC106997590	106997590
ENSMMUG00000018618	311.31	1.61052	0.454139	3.51372	0.000441871	0.00616498	ZBTB40	708181
ENSMMUG00000017897	208.677	-1.09085	0.310442	-3.51234	0.000444187	0.00619264	ARHGEF28	703897
ENSMMUG00000022441	1476.54	1.60954	0.454101	3.51202	0.000444718	0.00619297	SMG1	693542
ENSMMUG00000041370	2882.22	-0.859513	0.244802	-3.51183	0.000445029	0.00619297	PDZD11	695458
ENSMMUG00000029939	1436.21	-0.979327	0.278996	-3.51172	0.000445209	0.00619297	ACOT13	100335133
ENSMMUG00000013499	32255.5	-0.868287	0.247421	-3.51044	0.000447365	0.00621831	LOC695050	695050
ENSMMUG00000015223	327.26	1.63549	0.461343	3.50939	0.00044914	0.00623832	LMBRD2	700369
ENSMMUG00000015536	6328.76	-0.839917	0.239452	-3.50847	0.000450687	0.00625513	LRRN3	701932
ENSMMUG00000008729	60024	-1.18396	0.338235	-3.50762	0.000452138	0.0062631	RPS5	711259
ENSMMUG00000013147	1403.59	-0.965855	0.275483	-3.50741	0.000452493	0.0062631	LOC699522	699522
ENSMMUG00000022836	1040.22	1.39361	0.395769	3.50714	0.000452945	0.0062631	AFF3	714408
ENSMMUG00000018420	566.862	0.973046	0.277306	3.50723	0.000452801	0.0062631	NUP58	709215
ENSMMUG00000023256	198.685	-1.01783	0.28996	-3.50767	0.000452051	0.0062631	LEF1	695776
ENSMMUG00000045262	17.262	-0.961554	0.44375	-3.5068	0.000453524	0.00626645	NA	NA
ENSMMUG00000006461	543.243	1.1365	0.323726	3.50629	0.000454407	0.00627398	ZNF219	707423
ENSMMUG00000013419	254.142	1.55026	0.439265	3.50259	0.000460766	0.00635706	NA	NA
ENSMMUG00000010700	396.412	0.881963	0.251803	3.50175	0.000462215	0.00637233	POFUT2	721991
ENSMMUG00000004198	348.262	1.29467	0.368839	3.50091	0.000463666	0.0063876	HS6ST2	706326
ENSMMUG00000037683	332.589	1.04445	0.298138	3.50069	0.000464053	0.0063882	NA	NA
ENSMMUG00000016111	1040.7	-0.986812	0.282079	-3.49976	0.000465676	0.0064058	C1H1orf50	698058
ENSMMUG00000032357	13.3937	-1.11635	0.457981	-3.4993	0.000466489	0.00641224	NA	NA
ENSMMUG00000013081	1579.49	-1.20322	0.344612	-3.49882	0.000467323	0.00641512	CMC2	106995097
ENSMMUG00000037665	288.363	1.53944	0.436792	3.49878	0.000467388	0.00641512	BTBD3	693983
ENSMMUG00000003823	17744	0.792272	0.226442	3.49815	0.000468493	0.00642555	MAP4	100423619
ENSMMUG00000013090	3646.72	-0.993952	0.284487	-3.49602	0.000472253	0.00647234	PSMB2	712193
ENSMMUG00000021418	3988.54	-0.6861	0.196307	-3.49521	0.000473692	0.00648728	ATP6V1D	710240
ENSMMUG00000041876	38.0595	1.64717	0.465584	3.49437	0.000475183	0.00650292	PIRT	722083
ENSMMUG00000015820	2874.12	-0.697559	0.19968	-3.49354	0.000476658	0.00651406	PTCD3	697081
ENSMMUG00000044488	1953.77	0.742539	0.212524	3.49352	0.000476698	0.00651406	NA	NA
ENSMMUG00000022958	150.115	-1.58976	0.484074	-3.4932	0.000477262	0.00651698	LOC696015	696015
ENSMMUG00000022218	100.364	-1.42995	0.410423	-3.49236	0.000478772	0.0065328	ANXA3	697239
ENSMMUG00000016295	2057.87	1.49537	0.425626	3.49155	0.000480219	0.00653386	SPIN1	695862
ENSMMUG00000023266	57.6059	1.52653	0.433862	3.49194	0.00047953	0.00653386	KIF11	699174
ENSMMUG00000031426	198.284	-1.54904	0.451698	-3.49153	0.000480255	0.00653386	LOC719947	719947
ENSMMUG00000018322	106.644	-1.23872	0.35427	-3.49192	0.000479563	0.00653386	FCN3	720154
ENSMMUG00000003263	117.39	1.71865	0.487607	3.49105	0.000481131	0.00653827	STAG1	718529
ENSMMUG00000010078	153.138	1.66227	0.470836	3.49077	0.000481634	0.00653827	NA	NA
ENSMMUG00000002163	18.8783	-1.68198	0.489112	-3.49092	0.000481352	0.00653827	KRT8	700449
ENSMMUG00000014822	82.8868	1.34657	0.384648	3.48898	0.000484867	0.00657736	NA	NA
ENSMMUG00000010322	12402.6	-1.08256	0.31074	-3.48787	0.000486878	0.00659502	TXN	712587
ENSMMUG00000029416	126.633	-1.3302	0.381597	-3.48792	0.000486794	0.00659502	CENPW	712570
ENSMMUG00000012698	44.0348	-1.60073	0.46277	-3.48754	0.00048749	0.0065985	NA	NA
ENSMMUG00000019058	916.102	1.11267	0.318838	3.48585	0.000490574	0.00663542	ACBD3	699311
ENSMMUG00000009139	330.651	1.6567	0.470198	3.48471	0.000492663	0.006654	NA	NA
ENSMMUG00000046889	104.987	1.20579	0.345415	3.48472	0.000492658	0.006654	FGF11	715564
ENSMMUG00000018690	543.703	1.56716	0.446094	3.48414	0.000493723	0.00666347	CNOT6	716286
ENSMMUG00000048870	75.9914	1.54643	0.440438	3.48343	0.000495028	0.00667624	NA	NA
ENSMMUG00000019532	3741.93	0.89652	0.257405	3.4817	0.00049824	0.00671469	NUDT3	718568
ENSMMUG00000000646	10241.5	-1.09291	0.314508	-3.47935	0.000502636	0.00676088	NA	NA
ENSMMUG00000003954	5549.93	-0.946586	0.27218	-3.4795	0.000502341	0.00676088	LOC696144	696144
ENSMMUG00000038560	1164.76	-0.859203	0.246979	-3.47928	0.000502758	0.00676088	TXNDC5	695213
ENSMMUG00000040997	42.6352	-1.6183	0.474245	-3.479	0.000503293	0.00676318	NA	NA
ENSMMUG00000016646	140.122	1.49517	0.427083	3.4784	0.00050442	0.00676855	NHLRC2	698009
ENSMMUG00000041185	73.1087	1.71256	0.487173	3.47855	0.000504143	0.00676855	NA	NA
ENSMMUG00000008393	456.208	1.68977	0.480282	3.4781	0.000504988	0.00677128	CSRNP3	703526
ENSMMUG00000016290	434.259	1.20842	0.346857	3.4776	0.000505919	0.00677888	WWC3	720812
ENSMMUG00000001759	561.322	-1.08489	0.312216	-3.47699	0.000507085	0.00678961	NA	NA
ENSMMUG00000015513	3254.28	1.23842	0.355479	3.47639	0.00050821	0.00679978	NA	NA
ENSMMUG00000010363	3875.39	-0.725945	0.20897	-3.4742	0.000512388	0.00684583	RPN2	708971
ENSMMUG00000015817	137.292	1.46425	0.419102	3.47438	0.000512032	0.00684583	TMTC1	712579
ENSMMUG00000004211	2613.38	-0.703483	0.202553	-3.47323	0.00051424	0.00686563	C6H5orf30	703692
ENSMMUG00000022246	361.614	1.04403	0.300412	3.4727	0.000515254	0.00687425	PDLIM5	705358
ENSMMUG00000002354	310.506	1.38994	0.398772	3.47098	0.000518554	0.00691331	ZNF286A	694716
ENSMMUG00000007551	127920	-1.10845	0.319899	-3.46993	0.00052059	0.00692555	RPL13A	574314
ENSMMUG00000044713	7181.31	-0.877162	0.25286	-3.47009	0.000520288	0.00692555	NA	NA
ENSMMUG00000039760	19.6107	-0.85955	0.432294	-3.47024	0.000519984	0.00692555	OTP	708423
ENSMMUG00000017609	2119.21	-0.989675	0.285401	-3.46968	0.000521087	0.00692722	CTSL	694569
ENSMMUG00000002759	1009.07	-0.844008	0.243308	-3.46915	0.000522115	0.00693593	DPM1	701283
ENSMMUG00000012694	472.009	1.66304	0.47417	3.46766	0.000525011	0.00695177	THSD7A	694787
ENSMMUG00000001893	191.441	1.7078	0.488874	3.46781	0.000524724	0.00695177	IL6ST	574127
ENSMMUG00000018273	52.7054	1.41976	0.407333	3.46778	0.000524785	0.00695177	PARP11	721828
ENSMMUG00000012390	181.776	-1.3859	0.401245	-3.46758	0.000525177	0.00695177	EPCAM	677680
ENSMMUG00000021755	36.4613	-1.60745	0.466524	-3.46826	0.000523837	0.00695177	PLSCR1	713232
ENSMMUG00000014516	308.745	0.94019	0.271055	3.46732	0.000525671	0.00695336	ITGB5	715710
ENSMMUG00000010682	365.303	1.04841	0.302168	3.46692	0.000526449	0.0069587	FBN2	704896
ENSMMUG00000019667	556.978	1.63271	0.466168	3.4656	0.000529044	0.00698803	TAOK1	711416
ENSMMUG00000002015	892.884	-0.76778	0.221556	-3.46525	0.000529739	0.00699226	VAMP7	704160
ENSMMUG00000023427	3911.34	-0.702236	0.202685	-3.46489	0.000530447	0.00699664	EXOC1	695664
ENSMMUG00000017466	59361.1	-0.798093	0.230411	-3.4645	0.000531223	0.00700034	CALM2	715270
ENSMMUG00000014455	2152.47	-0.80988	0.233805	-3.46437	0.000531481	0.00700034	IFT46	700582
ENSMMUG00000022920	1508.56	-0.786361	0.227216	-3.46108	0.000538022	0.00707703	TBPL1	713262
ENSMMUG00000019417	467.544	1.34419	0.387031	3.46105	0.000538064	0.00707703	TGOLN2	100426141
ENSMMUG00000042025	1167.14	-0.749511	0.216594	-3.46043	0.000539315	0.00708346	NA	NA
ENSMMUG00000024011	23.0032	1.6246	0.480613	3.46049	0.000539193	0.00708346	NA	NA
ENSMMUG00000021691	1148.75	1.33792	0.385493	3.45889	0.000542398	0.00711893	SPAST	706264
ENSMMUG00000042405	67.0144	1.31663	0.379472	3.45855	0.000543092	0.007123	LOC106996511	106996511
ENSMMUG00000005072	50759.1	-0.991794	0.287167	-3.45623	0.000547789	0.00716944	RPL5	706896
ENSMMUG00000011354	1159.45	-0.898887	0.260127	-3.45625	0.000547755	0.00716944	PHF5A	711683
ENSMMUG00000007254	187.494	1.1222	0.324284	3.45653	0.000547181	0.00716944	PIEZO1	711216
ENSMMUG00000015563	42880.4	-1.21738	0.353253	-3.45553	0.000549203	0.00717802	RPS27A	718909
ENSMMUG00000040835	476.99	-0.966638	0.279749	-3.45553	0.000549216	0.00717802	NA	NA
ENSMMUG00000014749	1341.63	-0.918625	0.265968	-3.45488	0.000550543	0.0071903	MRPS18A	701465
ENSMMUG00000012614	552.322	-0.888031	0.257063	-3.45436	0.00055161	0.00719919	NTPCR	712959
ENSMMUG00000005055	421.817	1.57265	0.451326	3.45379	0.000552771	0.00720929	WASF3	709849
ENSMMUG00000010315	148.135	1.64439	0.470892	3.4532	0.000553982	0.00722001	SAMD4A	695336
ENSMMUG00000021134	892.078	1.64557	0.471353	3.45266	0.000555081	0.00722927	RC3H2	695984
ENSMMUG00000018109	752.68	1.28282	0.370587	3.45234	0.000555743	0.00723282	MINDY2	703159
ENSMMUG00000031161	535.01	1.04169	0.301515	3.45214	0.000556155	0.00723313	CHML	100430540
ENSMMUG00000012733	672.067	1.00073	0.28978	3.45123	0.000558048	0.00724255	FBXO42	698061
ENSMMUG00000028918	30.536	-1.55007	0.489386	-3.45125	0.000557989	0.00724255	CATSPERD	696984
ENSMMUG00000046054	20.3006	-0.826924	0.428193	-3.45145	0.000557588	0.00724255	SEC14L4	715914
ENSMMUG00000002741	1469.62	1.26168	0.364777	3.45032	0.000559925	0.00726184	CSMD2	710468
ENSMMUG00000013911	2705.38	0.867357	0.251386	3.44926	0.000562127	0.00728533	NA	NA
ENSMMUG00000010139	101.421	1.21694	0.352223	3.44826	0.000564211	0.00730724	ANGPT2	716811
ENSMMUG00000017610	4831.75	0.796169	0.230867	3.44795	0.000564862	0.00731059	FBXO31	695313
ENSMMUG00000013560	2340.32	-0.88676	0.257307	-3.4473	0.00056622	0.00732307	CACNG3	701324
ENSMMUG00000021625	130.117	-1.5665	0.466618	-3.44704	0.000566775	0.00732514	NA	NA
ENSMMUG00000009007	754.853	-1.07834	0.313161	-3.44616	0.000568608	0.00734373	TMEM60	693679
ENSMMUG00000005670	2538.62	0.841777	0.244218	3.44595	0.000569055	0.0073444	RPS6KA2	716899
ENSMMUG00000015255	866.986	-0.818503	0.237568	-3.4454	0.000570224	0.00735439	PTS	711642
ENSMMUG00000046561	1041.04	-0.893176	0.259428	-3.44345	0.000574349	0.00740245	NA	NA
ENSMMUG00000030179	3686.26	-1.07642	0.312992	-3.44307	0.000575148	0.00740763	NA	NA
ENSMMUG00000020881	6156.97	0.760594	0.221035	3.44054	0.000580556	0.00747209	RNF40	713148
ENSMMUG00000003998	382.156	1.61504	0.464647	3.43986	0.000582018	0.00747933	PPP1R12B	705775
ENSMMUG00000032421	482.057	-1.53486	0.45657	-3.43972	0.000582325	0.00747933	NA	NA
ENSMMUG00000004860	320.635	-1.01102	0.293883	-3.43997	0.000581789	0.00747933	FST	707420
ENSMMUG00000017304	5947	-0.933414	0.271637	-3.43792	0.000586193	0.00752382	NDUFAB1	700718
ENSMMUG00000016652	4590.6	0.77152	0.224424	3.43723	0.000587694	0.00753269	CCAR1	693585
ENSMMUG00000019898	282.886	1.66796	0.479644	3.4374	0.000587324	0.00753269	FOXN3	694756
ENSMMUG00000022181	2032.92	-0.889261	0.258824	-3.43675	0.000588743	0.00753575	RPF1	710286
ENSMMUG00000021345	497.412	1.49874	0.433109	3.43678	0.000588663	0.00753575	TNRC6B	704630
ENSMMUG00000005547	4175.71	0.686505	0.199802	3.43564	0.000591152	0.00756138	SF3A1	715552
ENSMMUG00000022944	266.631	1.48811	0.430337	3.4352	0.000592118	0.00756852	ZBTB44	715415
ENSMMUG00000006943	7363.67	-0.65945	0.192057	-3.43382	0.00059513	0.00760181	ZNF706	710457
ENSMMUG00000010589	44.4561	1.61166	0.46404	3.43297	0.000597002	0.00762048	NEBL	702764
ENSMMUG00000018745	905.346	-1.24498	0.363797	-3.43185	0.000599473	0.00764678	C6H5orf49	695666
ENSMMUG00000021795	1640.19	1.03198	0.300533	3.43105	0.000601256	0.00766426	DDX54	712763
ENSMMUG00000006840	4669.79	0.762431	0.2225	3.42613	0.000612258	0.00779916	MEIS2	699748
ENSMMUG00000021757	102.98	1.40599	0.408438	3.42565	0.000613333	0.00780751	PELI2	699169
ENSMMUG00000009862	176.16	-1.02742	0.299805	-3.4241	0.00061685	0.0078469	RUBCNL	703875
ENSMMUG00000002133	337.226	1.63501	0.472228	3.42363	0.00061791	0.00785502	PITPNC1	718773
ENSMMUG00000020132	79.1074	1.35441	0.39411	3.42333	0.000618583	0.00785821	GCNT2	697468
ENSMMUG00000004013	719.206	1.40917	0.409705	3.42279	0.000619827	0.00786863	C6H5orf24	711352
ENSMMUG00000013814	1888.86	1.27563	0.371769	3.42191	0.000621838	0.00787256	ST8SIA2	712030
ENSMMUG00000010020	3537.91	-0.890131	0.260207	-3.42203	0.000621562	0.00787256	C1H1orf52	711232
ENSMMUG00000029511	2667.82	-1.17953	0.345387	-3.42246	0.000620565	0.00787256	GTF2H5	700107
ENSMMUG00000038727	212.768	-1.02848	0.300432	-3.42172	0.000622253	0.00787256	PRR16	699119
ENSMMUG00000047928	13.8235	1.65845	0.482565	3.42205	0.000621516	0.00787256	NA	NA
ENSMMUG00000028695	823.453	-1.35459	0.398254	-3.42118	0.000623507	0.00788307	ND2	2846626
ENSMMUG00000002362	964.217	-0.787223	0.230144	-3.4206	0.000624823	0.00789434	PUM3	696063
ENSMMUG00000018606	35.6662	1.53868	0.445688	3.4201	0.000625986	0.00790366	LOC107000048	107000048
ENSMMUG00000008154	1060.23	-0.883167	0.258433	-3.41799	0.000630845	0.0079596	FAM216A	709386
ENSMMUG00000002394	20056.3	0.919961	0.269087	3.4173	0.000632458	0.00796914	ARHGAP33	710938
ENSMMUG00000042028	15.5593	1.61549	0.47875	3.41739	0.000632236	0.00796914	NA	NA
ENSMMUG00000008029	8598.17	-0.892768	0.261372	-3.41704	0.00063305	0.0079712	GSTM3	700303
ENSMMUG00000031711	131.531	-1.46905	0.43374	-3.41594	0.000635616	0.00799809	LOC694937	694937
ENSMMUG00000002880	9.46555	-1.26648	0.469291	-3.41545	0.000636765	0.00800714	NA	NA
ENSMMUG00000014650	1952.27	0.848433	0.248409	3.41453	0.000638913	0.00802872	IMPAD1	696893
ENSMMUG00000007046	3036.27	-0.694094	0.203326	-3.41388	0.000640446	0.00804255	ADIPOR1	704626
ENSMMUG00000026958	90.252	-1.41238	0.414891	-3.41253	0.000643634	0.00807713	MIR29C	100315183
ENSMMUG00000017592	628.047	1.11431	0.326218	3.41159	0.00064585	0.00809948	MPPED2	696968
ENSMMUG00000046466	8.08243	1.14889	0.424088	3.41128	0.000646591	0.0081033	NA	NA
ENSMMUG00000038288	3749.49	-0.735002	0.215563	-3.41001	0.000649599	0.00813552	TMEM9B	708447
ENSMMUG00000021011	566.767	-0.822262	0.241167	-3.40916	0.000651621	0.00815535	SPATA7	693836
ENSMMUG00000022449	923.104	-0.778816	0.228481	-3.40863	0.000652897	0.00816582	C3H7orf25	708455
ENSMMUG00000009598	1939.65	-0.985497	0.289402	-3.40736	0.000655936	0.00819832	PTRHD1	693395
ENSMMUG00000018744	381.3	1.04374	0.306209	3.40571	0.000659918	0.00824255	DNAJC18	693952
ENSMMUG00000021531	747.243	0.925905	0.271938	3.40338	0.000665581	0.0083077	ANP32E	706251
ENSMMUG00000020436	1192.86	1.01786	0.298964	3.40198	0.000669001	0.00834479	KCNH2	714174
ENSMMUG00000004089	1090.95	-1.17455	0.345986	-3.40149	0.000670194	0.00835038	NA	NA
ENSMMUG00000013444	524.95	1.27387	0.37348	3.40143	0.000670347	0.00835038	GPRIN2	694369
ENSMMUG00000043063	2662.74	-0.742132	0.218245	-3.40075	0.000672012	0.00836551	BCAS2	695503
ENSMMUG00000004675	627.74	0.906482	0.266491	3.40027	0.0006732	0.00837469	SMTN	716424
ENSMMUG00000041068	29.366	1.64718	0.4773	3.39938	0.000675396	0.0083964	NA	NA
ENSMMUG00000020286	972.32	1.05353	0.309655	3.39911	0.000676053	0.00839895	NA	NA
ENSMMUG00000003457	18931.1	-0.651097	0.191586	-3.39869	0.000677101	0.00840636	PRKACB	709728
ENSMMUG00000006463	6382.39	-0.883476	0.260118	-3.39771	0.000679526	0.00843084	LOC706087	706087
ENSMMUG00000013047	26373.5	-0.644908	0.189855	-3.39708	0.00068109	0.00844274	PPP2CA	710326
ENSMMUG00000042838	268.391	-1.23822	0.365138	-3.39696	0.000681394	0.00844274	NA	NA
ENSMMUG00000006421	18670.3	1.55993	0.45517	3.39573	0.000684461	0.0084751	ADCY1	697230
ENSMMUG00000005482	2033.38	1.59148	0.464118	3.39396	0.000688895	0.00852432	KMT2A	705511
ENSMMUG00000030178	255.566	1.67127	0.487736	3.39334	0.000690464	0.00853807	LOC701473	701473
ENSMMUG00000009734	3380.99	1.38991	0.407719	3.39302	0.000691269	0.00854234	BPTF	718812
ENSMMUG00000020274	5777.96	0.983693	0.289806	3.39207	0.00069366	0.00855807	TAOK2	707777
ENSMMUG00000015891	4722.14	-0.943757	0.278376	-3.39207	0.000693656	0.00855807	CFAP20	706737
ENSMMUG00000007580	304.188	1.28322	0.377208	3.39197	0.000693923	0.00855807	LMAN1	697449
ENSMMUG00000019630	2386.14	-1.00443	0.296411	-3.39119	0.000695897	0.00857673	GSTM4	699923
ENSMMUG00000016544	6569.87	-0.844571	0.249193	-3.39019	0.000698437	0.00859664	PSMA6	695113
ENSMMUG00000010931	1256.19	-0.740917	0.21854	-3.39035	0.000698041	0.00859664	TM2D1	694282
ENSMMUG00000011148	1696.38	-0.913613	0.269596	-3.39001	0.000698904	0.0085967	COQ6	698047
ENSMMUG00000042390	6471.72	-1.09641	0.323932	-3.38961	0.000699931	0.00860364	NDUFB11	705984
ENSMMUG00000000081	398.321	1.579	0.461284	3.38912	0.000701183	0.00861335	NA	NA
ENSMMUG00000023152	161.201	1.49088	0.436821	3.38856	0.000702602	0.0086217	NA	NA
ENSMMUG00000000153	148.566	1.02391	0.301968	3.38849	0.00070279	0.0086217	ITGA3	700962
ENSMMUG00000022417	11242.9	-0.644351	0.190216	-3.38768	0.000704863	0.00864142	RAP1GDS1	706303
ENSMMUG00000041616	293.079	-1.35603	0.402387	-3.38748	0.000705373	0.00864199	GNG11	700606
ENSMMUG00000016076	9862.75	-0.663898	0.196071	-3.38624	0.000708571	0.00867545	CD200	708110
ENSMMUG00000046030	14215.3	-1.21402	0.359694	-3.38518	0.000711305	0.00869747	NA	NA
ENSMMUG00000020283	12404.4	-0.779199	0.230219	-3.38524	0.000711161	0.00869747	EIF3H	700517
ENSMMUG00000020369	3852.05	0.776704	0.229416	3.38497	0.000711857	0.00869851	FOXO3	700731
ENSMMUG00000011287	1073.81	-1.44819	0.433449	-3.38462	0.000712778	0.00870404	LOC718556	718556
ENSMMUG00000000373	1730.91	-0.738313	0.21819	-3.38398	0.000714425	0.00871842	SLC2A1	698931
ENSMMUG00000008870	3583.6	-0.897719	0.265464	-3.38301	0.00071697	0.00874375	SLC35B1	699953
ENSMMUG00000020433	3841.13	-1.03361	0.305855	-3.3827	0.000717782	0.00874647	MRPS15	713412
ENSMMUG00000022901	1652.57	-0.686454	0.202941	-3.38256	0.000718134	0.00874647	GLRB	700368
ENSMMUG00000023316	49528	-1.13939	0.337529	-3.38225	0.000718942	0.00875058	UBB	696110
ENSMMUG00000000978	1553.61	0.756943	0.22379	3.38191	0.000719848	0.00875588	CRAMP1	722473
ENSMMUG00000047189	227.05	0.991025	0.292918	3.38137	0.00072126	0.00876731	ARHGAP19	705496
ENSMMUG00000047202	18.5912	-1.56177	0.488392	-3.38072	0.000722961	0.00878225	SIT1	697087
ENSMMUG00000017150	899.463	1.17488	0.347101	3.37882	0.000727979	0.00883744	MAVS	717616
ENSMMUG00000004392	11757.2	0.831161	0.246053	3.37706	0.000732647	0.00888274	CALR	716910
ENSMMUG00000004091	2618.75	0.907926	0.268737	3.37705	0.000732666	0.00888274	TCF12	699626
ENSMMUG00000004656	1715.76	0.832819	0.246631	3.37594	0.000735652	0.00890733	ROCK1	698223
ENSMMUG00000008502	356.715	1.45867	0.429312	3.37595	0.000735616	0.00890733	AGPS	702139
ENSMMUG00000044239	823.071	-0.961374	0.28496	-3.37489	0.000738455	0.00893461	LOC693939	693939
ENSMMUG00000011789	66.7893	-1.48129	0.441188	-3.37474	0.000738866	0.00893461	HHEX	699012
ENSMMUG00000014983	64.8714	-1.40283	0.415695	-3.37397	0.000740937	0.00895383	ANPEP	701117
ENSMMUG00000018903	4097.71	-0.657308	0.19484	-3.37373	0.000741558	0.00895552	VEZT	716675
ENSMMUG00000010311	7637.57	0.737525	0.218675	3.37222	0.000745638	0.00899895	NF2	714945
ENSMMUG00000002768	67788.7	-0.813921	0.241458	-3.37174	0.000746953	0.00900897	NREP	712463
ENSMMUG00000039366	233.396	0.990358	0.293585	3.37121	0.00074838	0.00901295	NA	NA
ENSMMUG00000046926	279.177	1.29826	0.383859	3.37131	0.000748104	0.00901295	NA	NA
ENSMMUG00000040343	286.135	0.916452	0.271762	3.37108	0.000748737	0.00901295	NA	NA
ENSMMUG00000009377	216.778	1.1008	0.326186	3.3707	0.000749787	0.00901975	TRIM47	704642
ENSMMUG00000009983	3026.52	1.11993	0.331835	3.37025	0.000751005	0.00902856	UBQLN4	719393
ENSMMUG00000007141	3640.36	0.773999	0.229674	3.36939	0.000753357	0.00905099	ARID4B	718320
ENSMMUG00000005221	138.099	1.38153	0.408112	3.36912	0.000754091	0.00905396	TEF	707009
ENSMMUG00000003514	4535.47	0.926912	0.275112	3.36757	0.000758336	0.00909906	ARID4A	702688
ENSMMUG00000002445	53293.6	-1.19849	0.357029	-3.36634	0.000761727	0.00913385	LOC705400	705400
ENSMMUG00000000007	779.168	-0.783292	0.232749	-3.36527	0.000764688	0.00916345	BET1	700492
ENSMMUG00000014506	139.345	1.49376	0.440523	3.36508	0.000765219	0.00916391	ARHGAP28	707240
ENSMMUG00000008214	2036.11	1.24366	0.368757	3.36395	0.000768342	0.00919538	NEMF	707845
ENSMMUG00000021980	23910.8	-0.930692	0.276947	-3.36244	0.000772572	0.00921636	LOC716888	716888
ENSMMUG00000013717	5233.62	0.834312	0.248022	3.36292	0.000771221	0.00921636	DNM1	717697
ENSMMUG00000004132	594.363	1.28388	0.380649	3.36254	0.000772295	0.00921636	NUP50	713282
ENSMMUG00000049122	866.37	-0.978998	0.291286	-3.36247	0.000772482	0.00921636	BOLA3	707871
ENSMMUG00000043602	39.8266	1.2679	0.444435	3.36255	0.000772259	0.00921636	PAGE2B	702314
ENSMMUG00000044031	2366.43	-1.53144	0.476888	-3.36204	0.000773685	0.00922371	NA	NA
ENSMMUG00000022601	630.128	1.1217	0.333221	3.36152	0.000775144	0.00923518	CREB1	708717
ENSMMUG00000007366	483.048	1.50935	0.445476	3.361	0.000776616	0.00924088	NA	NA
ENSMMUG00000014477	307.342	0.944256	0.280809	3.36107	0.000776422	0.00924088	NA	NA
ENSMMUG00000018191	1642.54	-0.866663	0.258154	-3.35798	0.000785139	0.00933036	ANOS1	708336
ENSMMUG00000004362	66.7851	-1.35286	0.402325	-3.35806	0.000784924	0.00933036	FCGR1A	714664
ENSMMUG00000028891	467.071	0.953102	0.283759	3.35711	0.000787609	0.00935374	NA	NA
ENSMMUG00000016903	288.717	1.19882	0.356395	3.35686	0.000788316	0.00935616	NA	NA
ENSMMUG00000000145	267.425	0.907387	0.270255	3.35636	0.000789749	0.00936719	PDPN	716250
ENSMMUG00000019016	118350	-1.03068	0.307494	-3.35547	0.000792298	0.00939144	CFL1	721882
ENSMMUG00000013784	179.842	1.24401	0.369918	3.35438	0.000795439	0.00942266	SRSF10	705832
ENSMMUG00000015489	10287.1	1.00204	0.298615	3.35303	0.000799309	0.00945044	TRIO	717492
ENSMMUG00000041582	382.272	1.41854	0.420684	3.35311	0.000799088	0.00945044	FEM1C	696022
ENSMMUG00000019485	113.58	1.1367	0.338496	3.35333	0.000798467	0.00945044	MNS1	699377
ENSMMUG00000019015	1789.22	0.861868	0.25698	3.35274	0.000800154	0.0094512	HECW1	701331
ENSMMUG00000020804	356.017	1.11826	0.333093	3.35266	0.000800389	0.0094512	TMEM132B	707118
ENSMMUG00000015132	2610.02	-0.722407	0.215528	-3.35206	0.000802122	0.00946564	LGALS8	710375
ENSMMUG00000043701	88.1438	1.61067	0.475249	3.34944	0.000809765	0.00954978	NA	NA
ENSMMUG00000047016	40.9797	-1.46929	0.437391	-3.34896	0.000811161	0.00956019	RERGL	702819
ENSMMUG00000018037	6074.44	-1.00145	0.299395	-3.34781	0.000814519	0.00959368	DIABLO	701896
ENSMMUG00000047276	47.5484	-1.54161	0.467342	-3.34725	0.000816168	0.00960702	GIMAP6	713565
ENSMMUG00000004195	734.846	0.820616	0.245167	3.34644	0.000818568	0.00962917	NA	NA
ENSMMUG00000004950	733.431	0.781649	0.233559	3.34615	0.000819412	0.00963301	CBX5	703477
ENSMMUG00000005938	2228.84	-0.770896	0.230427	-3.3459	0.000820147	0.00963556	PDCD10	699597
ENSMMUG00000048893	1579.1	-0.755957	0.226001	-3.34515	0.000822393	0.00965585	PHOSPHO2	100429653
ENSMMUG00000022547	26793	-0.963776	0.288368	-3.34457	0.000824105	0.00966985	RPS13	697513
ENSMMUG00000005667	2303.43	-0.922517	0.276052	-3.34335	0.000827744	0.00970642	FH	707542
ENSMMUG00000003973	2420.34	0.947529	0.283405	3.34148	0.000833338	0.00976586	ATG2A	717290
ENSMMUG00000004952	5989.54	-0.746756	0.223538	-3.3411	0.000834467	0.00977294	SCP2	715765
ENSMMUG00000047691	4822.28	-1.13108	0.339314	-3.33983	0.00083829	0.00981153	SF3B5	699863
ENSMMUG00000001819	102.544	1.24015	0.370574	3.33785	0.0008443	0.00987566	ISG15	700141
ENSMMUG00000042420	2254.77	1.44022	0.42879	3.3376	0.000845038	0.00987807	PNMA2	712224
ENSMMUG00000002241	3145.52	0.801192	0.24005	3.33686	0.000847296	0.00989824	RDX	709018
ENSMMUG00000021403	1682.92	-0.925421	0.277507	-3.33622	0.000849255	0.0099149	DPP10	714671
ENSMMUG00000000427	2147.48	-0.879784	0.263811	-3.33599	0.000849968	0.009917	NA	NA
ENSMMUG00000009317	1551.89	-1.19059	0.357894	-3.33532	0.000852013	0.00993463	NA	NA
ENSMMUG00000039130	228.507	1.35879	0.405744	3.33428	0.00085521	0.00996566	WNT5A	705692
ENSMMUG00000013797	686.578	1.2753	0.381376	3.33363	0.000857192	0.0099825	GFPT1	574376
ENSMMUG00000003799	2284.43	0.713485	0.21402	3.33336	0.000858044	0.00998617	FNBP1	100424656
ENSMMUG00000004852	307095	-0.692779	0.207876	-3.33304	0.000859023	0.00999131	EEF1A2	696946
ENSMMUG00000006609	10.4174	-1.10283	0.457591	-3.33224	0.000861514	0.010014	MICB	715141
ENSMMUG00000037458	780.964	-0.744864	0.223566	-3.33154	0.000863672	0.0100328	NA	NA
ENSMMUG00000019108	1916.34	1.06847	0.320435	3.33067	0.000866388	0.0100581	PBX1	694416
ENSMMUG00000022679	190.196	-1.18745	0.356834	-3.32969	0.000869431	0.0100871	GJA4	710913
ENSMMUG00000018257	18208.2	-0.993795	0.29877	-3.32921	0.000870939	0.010092	NA	NA
ENSMMUG00000010485	2597.7	-0.664501	0.199603	-3.32923	0.000870852	0.010092	OAT	693970
ENSMMUG00000015281	3801.84	-0.942118	0.283289	-3.32759	0.00087602	0.0101445	SDHAF2	693401
ENSMMUG00000017795	47.1839	-1.46299	0.439877	-3.32741	0.000876558	0.0101445	IL2RG	641338
ENSMMUG00000011637	124.702	1.16414	0.349449	3.32546	0.000882719	0.0102095	CCDC148	698322
ENSMMUG00000008008	990.252	1.39336	0.416888	3.3246	0.000885451	0.0102347	PPP1R9A	699491
ENSMMUG00000003562	427.283	1.46276	0.43699	3.32365	0.000888478	0.0102633	EPG5	700766
ENSMMUG00000015493	6574.85	-1.1396	0.34363	-3.32334	0.000889461	0.0102665	NDUFB9	711387
ENSMMUG00000013260	1209.67	0.760117	0.228694	3.32322	0.000889862	0.0102665	MPP3	709990
ENSMMUG00000013849	30.2805	1.64729	0.489067	3.32282	0.000891125	0.0102747	NA	NA
ENSMMUG00000045544	183.317	1.61952	0.481856	3.32144	0.000895527	0.0103191	NYAP2	711209
ENSMMUG00000009347	108.991	1.17548	0.353399	3.31981	0.000900802	0.0103695	NA	NA
ENSMMUG00000014434	64.2719	-1.30831	0.393099	-3.31974	0.000901019	0.0103695	FGR	716296
ENSMMUG00000002089	54.7652	-1.45361	0.438863	-3.31925	0.000902606	0.0103814	TLDC2	709257
ENSMMUG00000005127	3132.52	1.47173	0.440153	3.31894	0.000903594	0.0103836	PLXNA4	705098
ENSMMUG00000011981	48.2551	1.55808	0.464366	3.31867	0.000904479	0.0103836	BTG2	703168
ENSMMUG00000007752	28.4187	-1.5695	0.480674	-3.3187	0.00090437	0.0103836	PHLDA2	706160
ENSMMUG00000007791	783.548	0.912904	0.274992	3.31824	0.000905854	0.0103866	CEP164	697948
ENSMMUG00000016711	117.001	1.57104	0.468375	3.31828	0.000905738	0.0103866	H6PD	710107
ENSMMUG00000023413	2942.82	-1.08964	0.328986	-3.31712	0.000909518	0.0104222	SDF2	716189
ENSMMUG00000020386	1987.58	-0.967093	0.291859	-3.31568	0.000914219	0.0104696	POLR1D	718341
ENSMMUG00000021074	875.721	-0.731711	0.220781	-3.31405	0.000919557	0.0105193	RASGEF1B	100429172
ENSMMUG00000003217	456.498	1.03454	0.311889	3.31401	0.000919693	0.0105193	TM7SF3	710602
ENSMMUG00000001238	650.623	0.832191	0.251101	3.31334	0.000921879	0.0105379	RNFT2	693339
ENSMMUG00000010808	4856.58	-0.7312	0.220724	-3.31314	0.000922536	0.0105389	C1H1orf43	716453
ENSMMUG00000021825	3886.39	0.744347	0.224726	3.31172	0.000927231	0.010586	SEMA7A	702185
ENSMMUG00000009475	887.045	-0.853823	0.257873	-3.31149	0.000928016	0.0105885	LYPD6B	693727
ENSMMUG00000021798	1350.39	0.731863	0.22103	3.31072	0.000930548	0.0106109	PER1	721948
ENSMMUG00000009594	216.723	1.10961	0.334978	3.30804	0.000939508	0.0107065	FGFR2	715949
ENSMMUG00000009985	14777.2	-1.05715	0.320051	-3.30746	0.000941447	0.010713	HINT1	706083
ENSMMUG00000019615	137.634	-1.02832	0.310552	-3.30736	0.000941808	0.010713	TOMM6	100423260
ENSMMUG00000001379	11.8429	-0.995163	0.447787	-3.30743	0.000941561	0.010713	FOXB1	703577
ENSMMUG00000011578	15.0857	-0.857818	0.432424	-3.30707	0.000942766	0.0107173	PAX8	701906
ENSMMUG00000006377	5630.4	0.67033	0.202744	3.306	0.000946389	0.0107364	PLS3	709055
ENSMMUG00000019369	2158.54	0.711021	0.215053	3.30589	0.000946753	0.0107364	PLEKHG2	698408
ENSMMUG00000045311	139.386	1.08217	0.326944	3.30609	0.000946069	0.0107364	C16H17orf107	710390
ENSMMUG00000016593	111.658	-1.17164	0.353985	-3.30632	0.000945315	0.0107364	AP1M2	720531
ENSMMUG00000016350	767.675	-1.13788	0.344951	-3.30438	0.000951883	0.010788	RPS27L	705483
ENSMMUG00000039953	3262.29	0.857185	0.259359	3.30387	0.000953588	0.0108008	TMEM200C	707565
ENSMMUG00000021098	15595.3	0.692918	0.209739	3.30335	0.000955386	0.0108145	HNRNPU	713066
ENSMMUG00000018128	1525.4	-0.714673	0.216423	-3.3023	0.000958948	0.0108482	NR1I3	574249
ENSMMUG00000046492	26.5512	-1.55577	0.471985	-3.30204	0.000959853	0.0108519	NA	NA
ENSMMUG00000038785	127.425	-1.33913	0.406913	-3.30186	0.000960463	0.0108522	NA	NA
ENSMMUG00000002794	2063.73	-0.872349	0.264325	-3.30135	0.000962208	0.0108653	GTF2B	694770
ENSMMUG00000021304	15.2509	-1.74241	0.488437	-3.30084	0.000963963	0.0108785	FGG	698363
ENSMMUG00000001456	549.539	1.22319	0.369707	3.30018	0.000966242	0.0108976	MCF2L2	705577
ENSMMUG00000012645	544.222	0.891992	0.270206	3.29987	0.000967294	0.0109029	RHOF	703262
ENSMMUG00000014680	3020.59	-0.744387	0.225685	-3.29874	0.0009712	0.0109336	MRPL48	718240
ENSMMUG00000048452	8.93576	1.37772	0.452666	3.29879	0.000971029	0.0109336	NA	NA
ENSMMUG00000016118	5507.28	-0.777168	0.235671	-3.29832	0.000972652	0.0109434	DNAJC7	708729
ENSMMUG00000003540	294.622	1.20803	0.365419	3.29802	0.000973677	0.0109483	PPM1L	702049
ENSMMUG00000009425	49400.4	0.892268	0.270461	3.2976	0.000975166	0.0109584	NA	NA
ENSMMUG00000008691	12096.3	-0.779672	0.236631	-3.29559	0.000982136	0.0110301	VDAC2	704257
ENSMMUG00000002381	3375.6	0.96124	0.291552	3.29479	0.000984943	0.0110536	KMT2B	718835
ENSMMUG00000012104	1458.2	-0.932185	0.283071	-3.29466	0.000985422	0.0110536	DNAJC19	710082
ENSMMUG00000044129	43.8707	-1.51992	0.467021	-3.29413	0.000987272	0.0110677	ABCA9	693411
ENSMMUG00000019919	8066.93	-1.11095	0.338011	-3.29289	0.000991638	0.0111099	PSMB1	696133
ENSMMUG00000021606	2377.94	-0.88376	0.268502	-3.29267	0.000992406	0.0111118	EEF1E1	695426
ENSMMUG00000008830	491.279	-1.17371	0.357373	-3.29084	0.000998878	0.0111776	OXLD1	719064
ENSMMUG00000020203	35908	-0.763009	0.231952	-3.29018	0.00100124	0.0111973	NSG1	712289
ENSMMUG00000038730	1010.12	-0.838378	0.254971	-3.28856	0.00100701	0.0112536	RGS2	712617
ENSMMUG00000037851	91.8524	1.58865	0.486665	3.28843	0.00100748	0.0112536	NA	NA
ENSMMUG00000019858	727.709	-0.881262	0.268114	-3.28737	0.0010113	0.0112894	BTNL8	707591
ENSMMUG00000011924	1722.52	1.41272	0.427139	3.28719	0.00101192	0.0112896	TNRC6C	714829
ENSMMUG00000046181	9907.12	-0.863098	0.262735	-3.28634	0.00101499	0.011317	SUB1	701045
ENSMMUG00000015912	101.883	1.40984	0.426466	3.28603	0.0010161	0.0113226	NA	NA
ENSMMUG00000010378	10.3391	-1.05796	0.453877	-3.28585	0.00101675	0.011323	MT1L	700844
ENSMMUG00000014481	3133.31	-1.06802	0.325581	-3.28495	0.00102002	0.0113527	DPY30	706155
ENSMMUG00000008601	887.429	1.29256	0.392091	3.28474	0.00102076	0.0113542	ZKSCAN1	710407
ENSMMUG00000013898	67.6304	-1.3897	0.423976	-3.28431	0.00102231	0.0113646	STPG4	717951
ENSMMUG00000005917	3425.05	0.837298	0.254874	3.28412	0.00102301	0.0113656	SLC6A1	696617
ENSMMUG00000022965	88541.4	-1.08483	0.330929	-3.28359	0.00102492	0.01138	RPSA	693293
ENSMMUG00000009198	3020.91	0.894694	0.272375	3.28331	0.00102596	0.0113802	BCL6	708736
ENSMMUG00000013563	1236.97	-0.821331	0.250194	-3.28325	0.00102616	0.0113802	YAE1D1	703786
ENSMMUG00000005341	1232.9	-0.756611	0.230468	-3.28308	0.00102678	0.0113802	ADSL	709259
ENSMMUG00000019829	675.621	1.14811	0.349136	3.28251	0.00102888	0.0113967	TFAM	701368
ENSMMUG00000002599	1492.58	-0.814657	0.248246	-3.2822	0.00103002	0.0114026	MRPL13	702994
ENSMMUG00000022514	365.124	1.57761	0.475282	3.28125	0.00103349	0.0114273	CCDC186	722518
ENSMMUG00000000688	64.5041	1.3041	0.395915	3.28138	0.001033	0.0114273	CD96	706836
ENSMMUG00000013429	62046.9	-1.24605	0.381508	-3.28058	0.00103594	0.0114465	RPS19	706281
ENSMMUG00000012396	144.203	1.56122	0.47066	3.28044	0.00103645	0.0114465	ZSCAN23	707677
ENSMMUG00000000645	638.761	1.00538	0.306382	3.27875	0.00104266	0.0114946	SLC35D1	700175
ENSMMUG00000012070	1999.25	-1.19223	0.364694	-3.27892	0.00104204	0.0114946	IFT43	703348
ENSMMUG00000042121	165.686	-1.48324	0.462916	-3.27889	0.00104215	0.0114946	NA	NA
ENSMMUG00000001225	140.525	1.03547	0.315562	3.27846	0.00104376	0.0114999	NA	NA
ENSMMUG00000021537	543.331	-0.776483	0.236842	-3.27811	0.00104504	0.0115072	DUSP11	707123
ENSMMUG00000018200	3911.31	-0.80911	0.247004	-3.27649	0.00105106	0.0115667	RTRAF	710094
ENSMMUG00000043488	38.5188	-1.478	0.45228	-3.27257	0.00106574	0.0117213	CDA	705913
ENSMMUG00000011722	1288.28	-0.769451	0.235157	-3.27233	0.00106666	0.0117245	INTS12	694344
ENSMMUG00000013774	1001.11	-0.822584	0.251485	-3.27128	0.00107063	0.0117611	NA	NA
ENSMMUG00000037904	431.92	0.782382	0.239251	3.26964	0.00107684	0.0118223	NA	NA
ENSMMUG00000014310	2714.16	-0.671187	0.205388	-3.26807	0.00108283	0.0118811	ASNSD1	709388
ENSMMUG00000034314	8.62284	1.3656	0.452187	3.26741	0.00108537	0.011902	NA	NA
ENSMMUG00000012136	755.498	0.898121	0.274801	3.2668	0.00108772	0.0119207	CCDC177	100429311
ENSMMUG00000003702	51554.3	-0.701734	0.214895	-3.2659	0.00109117	0.0119449	EIF4A2	707775
ENSMMUG00000012408	1261.18	1.02067	0.31223	3.26589	0.00109122	0.0119449	DISP2	707523
ENSMMUG00000001344	807.538	1.4541	0.441987	3.26512	0.00109419	0.0119705	SPOCK1	715989
ENSMMUG00000011596	415.228	1.06941	0.327216	3.26427	0.00109745	0.011992	KCTD7	704057
ENSMMUG00000021045	599.857	0.957763	0.293214	3.26436	0.00109711	0.011992	NA	NA
ENSMMUG00000021789	3987.59	1.10105	0.336857	3.26377	0.00109939	0.0120061	R3HDM2	711448
ENSMMUG00000000123	2200.93	0.815722	0.249883	3.26353	0.00110035	0.0120096	NHSL1	703448
ENSMMUG00000012038	4117.85	-0.901312	0.276331	-3.26331	0.0011012	0.0120118	NUTF2	700488
ENSMMUG00000019612	14.7264	-0.833111	0.429377	-3.26311	0.00110195	0.0120129	ACTRT1	701019
ENSMMUG00000002848	60303.6	-1.04438	0.320565	-3.2623	0.00110513	0.0120405	RPS14	710901
ENSMMUG00000045077	1594.34	0.708837	0.217295	3.26173	0.00110736	0.0120578	UBE2G2	710862
ENSMMUG00000019724	889.163	1.31714	0.402362	3.25976	0.00111507	0.0121346	SDK1	715160
ENSMMUG00000002704	148.684	-1.02584	0.314499	-3.25895	0.00111825	0.0121621	NA	NA
ENSMMUG00000018280	1599.05	-0.811953	0.249238	-3.25831	0.00112076	0.0121823	JAGN1	699718
ENSMMUG00000013062	310.543	0.844581	0.259221	3.25733	0.00112465	0.0122174	FAM109B	709545
ENSMMUG00000016215	4514.75	0.842372	0.25854	3.25709	0.00112559	0.0122205	HIVEP3	696084
ENSMMUG00000015334	1834.25	-1.02817	0.316053	-3.25663	0.00112745	0.0122336	GSTO1	716078
ENSMMUG00000007683	1340.87	0.785852	0.241292	3.25619	0.00112919	0.0122357	ERBIN	700429
ENSMMUG00000023623	384.443	1.51808	0.461643	3.25608	0.00112962	0.0122357	NA	NA
ENSMMUG00000031424	14.5881	-1.58619	0.489428	-3.25632	0.00112867	0.0122357	LOC702713	702713
ENSMMUG00000022939	9977.02	0.920882	0.282696	3.2557	0.00113115	0.0122451	PACS2	709722
ENSMMUG00000022163	62.3929	-1.49928	0.48589	-3.2552	0.00113313	0.0122595	SLC1A5	716843
ENSMMUG00000000067	321.887	1.47543	0.449516	3.2549	0.00113431	0.0122651	THRB	100429549
ENSMMUG00000005663	1395.83	0.87854	0.269838	3.25449	0.00113597	0.0122759	TAF1	698800
ENSMMUG00000006973	902.957	0.942182	0.28944	3.25323	0.00114103	0.0123205	WDR60	705405
ENSMMUG00000019278	671.143	1.54865	0.470833	3.25313	0.00114143	0.0123205	MYO9A	701520
ENSMMUG00000041307	2951.23	1.02054	0.313494	3.25219	0.0011452	0.0123541	ADRA2A	695684
ENSMMUG00000004725	3007.63	0.745078	0.229077	3.25197	0.00114606	0.0123562	SRSF1	713958
ENSMMUG00000008137	6502.18	0.851953	0.261973	3.25087	0.00115052	0.012397	PIP5K1C	721744
ENSMMUG00000021449	991.159	1.29807	0.39781	3.25033	0.00115272	0.0124136	VPS13D	722775
ENSMMUG00000002260	68.1421	-1.29937	0.39931	-3.24993	0.00115432	0.0124237	PRKCH	704356
ENSMMUG00000001131	496.019	0.990204	0.304495	3.2494	0.00115648	0.0124396	NA	NA
ENSMMUG00000021083	852.457	1.15885	0.356004	3.24865	0.00115953	0.0124653	JOSD1	701426
ENSMMUG00000022519	962.685	-0.826177	0.254393	-3.24804	0.00116202	0.0124848	HACL1	694261
ENSMMUG00000019470	1954.77	0.676171	0.2082	3.24742	0.00116458	0.0125051	PCNX1	694094
ENSMMUG00000008395	24.3604	-1.52403	0.488439	-3.24664	0.00116774	0.0125318	LOC720574	720574
ENSMMUG00000022153	457.812	1.418	0.433893	3.24625	0.00116935	0.0125408	SLC25A36	715375
ENSMMUG00000014009	293.846	1.05621	0.325002	3.24611	0.00116993	0.0125408	NA	NA
ENSMMUG00000005617	72.1155	-1.41712	0.43905	-3.24492	0.00117483	0.0125861	STAT4	693854
ENSMMUG00000022532	680.873	1.55766	0.474657	3.24424	0.00117764	0.012609	EPM2AIP1	698229
ENSMMUG00000007905	9182.93	-1.04665	0.323167	-3.24319	0.00118201	0.0126485	VPS72	709818
ENSMMUG00000012893	1070.39	1.42906	0.437769	3.2414	0.00118944	0.0127207	MAFG	715132
ENSMMUG00000005939	4549.8	-0.801691	0.247425	-3.24094	0.00119137	0.0127271	SERPINI1	699483
ENSMMUG00000021302	11.135	-0.96636	0.445084	-3.24093	0.00119141	0.0127271	FGB	698487
ENSMMUG00000013071	72755.6	-0.778941	0.240587	-3.23847	0.00120171	0.01282	UCHL1	701579
ENSMMUG00000011647	9279.72	-1.0811	0.334415	-3.23836	0.00120217	0.01282	ATP5H	700338
ENSMMUG00000031591	2800.71	-1.0589	0.327431	-3.23855	0.00120138	0.01282	C11H12orf73	699533
ENSMMUG00000037464	114.856	1.50849	0.461349	3.23763	0.00120528	0.0128457	ZNF778	721688
ENSMMUG00000043581	10619.8	0.615037	0.189971	3.23733	0.00120654	0.0128518	AFAP1	709419
ENSMMUG00000031005	1156.92	-1.28126	0.398049	-3.23704	0.00120775	0.0128573	RPL39	100426446
ENSMMUG00000011908	24.7848	-1.48639	0.489437	-3.23452	0.00121847	0.0129641	PAH	698696
ENSMMUG00000020743	3764.26	-0.69399	0.214682	-3.23292	0.00122531	0.0130293	CETN2	693376
ENSMMUG00000008419	3062.53	-0.745286	0.230602	-3.23237	0.00122769	0.0130313	GNL2	713862
ENSMMUG00000023671	1691.36	-0.798773	0.24714	-3.23262	0.0012266	0.0130313	MED8	700676
ENSMMUG00000015774	2959.95	-1.03003	0.319023	-3.23254	0.00122697	0.0130313	NPM3	712300
ENSMMUG00000002982	980.4	-0.750092	0.232072	-3.23223	0.00122829	0.0130313	FASTKD5	100498658
ENSMMUG00000005638	245.067	0.998295	0.308728	3.2311	0.00123316	0.0130754	RGS16	715599
ENSMMUG00000008294	2940.65	-0.727312	0.225188	-3.23017	0.00123715	0.0131103	PRDX3	702882
ENSMMUG00000021535	351.025	1.53781	0.470941	3.22944	0.00124035	0.0131367	HIPK1	707856
ENSMMUG00000010150	4858.42	0.921958	0.285418	3.22834	0.00124511	0.0131796	PELP1	677854
ENSMMUG00000007090	23678.5	-0.724121	0.224386	-3.22765	0.00124812	0.0131889	DOK5	698689
ENSMMUG00000011442	3659.64	-0.682493	0.211458	-3.22781	0.00124742	0.0131889	RAP1B	718171
ENSMMUG00000042151	193.425	1.41078	0.43415	3.22778	0.00124754	0.0131889	NA	NA
ENSMMUG00000004018	128.945	1.42644	0.439009	3.22664	0.00125255	0.0132282	APOBEC3C	705870
ENSMMUG00000039386	169.155	1.06864	0.330863	3.22595	0.00125555	0.0132524	NA	NA
ENSMMUG00000047608	59.7691	1.39084	0.428477	3.22555	0.00125729	0.0132632	NA	NA
ENSMMUG00000012562	2078.7	1.43832	0.442667	3.22468	0.00126115	0.0132964	GNPTAB	697307
ENSMMUG00000015797	978.322	0.768986	0.23848	3.22393	0.00126446	0.0133238	DIP2A	721788
ENSMMUG00000008620	3934.64	-0.648881	0.201308	-3.22351	0.00126629	0.013328	UBA3	696493
ENSMMUG00000018371	354.369	1.53682	0.471467	3.22356	0.00126607	0.013328	RALGAPA2	700311
ENSMMUG00000015566	167.181	1.43626	0.442527	3.22133	0.00127595	0.013422	HLCS	694733
ENSMMUG00000003073	26987	-1.00163	0.31139	-3.22019	0.00128106	0.0134681	NACA	713416
ENSMMUG00000022632	5455.4	-0.98785	0.307204	-3.21873	0.00128759	0.0134915	UFC1	720277
ENSMMUG00000001244	690.338	1.20512	0.373425	3.21872	0.00128764	0.0134915	EPB41L5	700409
ENSMMUG00000043752	660.901	-0.803894	0.249751	-3.2188	0.00128729	0.0134915	C4H6orf120	106998211
ENSMMUG00000021388	244.301	-0.892091	0.276998	-3.2191	0.00128595	0.0134915	CIART	706693
ENSMMUG00000021370	137.764	1.51859	0.466761	3.21936	0.00128477	0.0134915	NA	NA
ENSMMUG00000021999	73.0758	-1.31151	0.407403	-3.21935	0.00128483	0.0134915	MGST2	697983
ENSMMUG00000010764	84.1645	1.23391	0.382308	3.21773	0.00129211	0.0135231	NA	NA
ENSMMUG00000000872	8.28198	-1.12736	0.46029	-3.21781	0.00129175	0.0135231	GUCA1A	695552
ENSMMUG00000023119	317.482	1.46635	0.451888	3.21706	0.0012951	0.0135394	LIN7C	698832
ENSMMUG00000045402	166.087	-1.00678	0.312734	-3.21706	0.00129512	0.0135394	NA	NA
ENSMMUG00000006532	988.521	0.806007	0.250498	3.21681	0.00129625	0.0135437	NA	NA
ENSMMUG00000038579	21.0754	1.5894	0.485928	3.2161	0.00129944	0.0135589	NA	NA
ENSMMUG00000018296	98.1147	-1.27385	0.396539	-3.216	0.0012999	0.0135589	NA	NA
ENSMMUG00000037638	10.6551	1.50966	0.472715	3.21625	0.00129875	0.0135589	NA	NA
ENSMMUG00000012458	1980.96	-0.949429	0.295438	-3.21579	0.00130084	0.0135611	AMIGO2	705386
ENSMMUG00000000273	2361.32	0.951818	0.29582	3.21531	0.00130305	0.0135614	SH3GL1	714957
ENSMMUG00000010124	1638.44	-1.10193	0.343318	-3.2156	0.00130172	0.0135614	NA	NA
ENSMMUG00000013212	197.189	1.3975	0.431832	3.21537	0.00130277	0.0135614	STK4	717730
ENSMMUG00000001005	680.804	1.37376	0.424813	3.21503	0.00130433	0.0135671	DDX21	712432
ENSMMUG00000020430	2012.23	-0.681096	0.211885	-3.21461	0.00130624	0.0135792	LUZP2	702894
ENSMMUG00000001100	774.253	0.927271	0.288305	3.21445	0.00130696	0.0135792	UBXN2B	698001
ENSMMUG00000001481	1097.44	1.3896	0.42973	3.21345	0.0013115	0.0136113	NMNAT2	717648
ENSMMUG00000016454	20.7506	-1.26662	0.471283	-3.21345	0.00131151	0.0136113	HPD	700940
ENSMMUG00000020149	5430.33	-0.709162	0.220743	-3.21302	0.00131348	0.0136241	CHMP5	703191
ENSMMUG00000014869	3301.39	-0.960942	0.29937	-3.21242	0.00131624	0.0136451	OCIAD2	706300
ENSMMUG00000047234	11785.7	-1.30401	0.409099	-3.21137	0.00132105	0.0136835	LOC695327	695327
ENSMMUG00000021692	199.576	1.28305	0.397995	3.21129	0.00132141	0.0136835	PTGIS	703407
ENSMMUG00000013685	839.386	-0.871491	0.271508	-3.21047	0.00132517	0.0137148	BBS4	704508
ENSMMUG00000020837	12830.9	0.64352	0.200554	3.20844	0.00133456	0.0138043	AMER2	708730
ENSMMUG00000006442	632.668	0.988405	0.307868	3.20784	0.00133735	0.0138255	KCNB1	703520
ENSMMUG00000013637	457.671	1.19359	0.371286	3.20673	0.00134254	0.0138715	NOTCH3	719119
ENSMMUG00000004083	520.633	1.44359	0.446685	3.20599	0.00134597	0.0138991	GNB4	709489
ENSMMUG00000023878	13.4818	1.50831	0.475401	3.20491	0.00135106	0.0139439	NA	NA
ENSMMUG00000046007	2006.75	-1.13411	0.354833	-3.20382	0.00135618	0.013989	NA	NA
ENSMMUG00000011966	45025.4	-0.67366	0.210337	-3.20313	0.00135944	0.0140149	RTN1	619184
ENSMMUG00000013673	3204.97	-0.653357	0.204091	-3.20149	0.00136721	0.0140872	VPS45	706035
ENSMMUG00000015106	280.712	1.35848	0.422152	3.20019	0.00137337	0.0141429	PRDM11	714618
ENSMMUG00000010661	3992.13	-0.967747	0.302865	-3.19806	0.00138356	0.0142399	SEC61B	717815
ENSMMUG00000020996	3559.7	-0.748277	0.234093	-3.19702	0.00138858	0.0142678	NCALD	706856
ENSMMUG00000011496	1660.78	1.102	0.344125	3.19711	0.00138812	0.0142678	SBNO1	709260
ENSMMUG00000045486	152.573	1.25732	0.39191	3.19719	0.00138775	0.0142678	NA	NA
ENSMMUG00000046405	27.7683	1.49284	0.461566	3.19656	0.00139076	0.0142823	NA	NA
ENSMMUG00000000507	271246	-0.60578	0.189593	-3.19538	0.00139645	0.014325	STMN2	699264
ENSMMUG00000047340	211.252	1.47065	0.456076	3.19545	0.00139613	0.014325	ALG11	100498659
ENSMMUG00000017696	3576.16	-0.635166	0.198856	-3.19426	0.00140191	0.0143506	EIF2A	710497
ENSMMUG00000013256	181.476	-1.28452	0.403711	-3.19432	0.0014016	0.0143506	LOC697564	697564
ENSMMUG00000042900	45.1236	-1.38953	0.434738	-3.19423	0.00140204	0.0143506	CYP4F12	718379
ENSMMUG00000039433	15.2582	-1.46736	0.485367	-3.19471	0.00139973	0.0143506	NA	NA
ENSMMUG00000003484	454.361	1.12539	0.351748	3.19367	0.00140475	0.0143705	TECPR2	708959
ENSMMUG00000005302	11802	0.738801	0.231362	3.19269	0.00140954	0.0144016	BAG6	720485
ENSMMUG00000021805	464.635	1.45273	0.45118	3.19257	0.00141011	0.0144016	RAB11FIP2	711468
ENSMMUG00000016016	441.331	1.03596	0.324107	3.19282	0.0014089	0.0144016	CCDC25	718295
ENSMMUG00000004982	256.577	-1.01952	0.319473	-3.19168	0.00141449	0.0144384	ACVRL1	696471
ENSMMUG00000021797	3235.75	-0.650599	0.203876	-3.19133	0.00141622	0.0144481	CHN1	698697
ENSMMUG00000037515	25.1072	-1.48011	0.48927	-3.19105	0.00141755	0.0144538	NA	NA
ENSMMUG00000041898	16.1144	1.48476	0.475347	3.19074	0.0014191	0.0144616	NA	NA
ENSMMUG00000001201	907.853	0.981399	0.307359	3.19033	0.00142109	0.0144739	CCNK	716572
ENSMMUG00000045542	2322.06	-0.873288	0.273942	-3.18918	0.00142679	0.0145187	NA	NA
ENSMMUG00000021702	1440.68	-0.868764	0.272515	-3.18902	0.00142755	0.0145187	LOC718775	718775
ENSMMUG00000021778	58.1387	1.40817	0.438355	3.18891	0.00142809	0.0145187	ATP10D	704458
ENSMMUG00000039937	32.2462	-1.3879	0.487958	-3.18881	0.0014286	0.0145187	NA	NA
ENSMMUG00000005147	211.63	-1.02151	0.320602	-3.18586	0.00144326	0.0146596	DRD1	697796
ENSMMUG00000014613	5617.41	-0.777813	0.244287	-3.18475	0.00144877	0.0146925	TSG101	693787
ENSMMUG00000007598	202.285	1.07215	0.33618	3.18492	0.00144794	0.0146925	TRIM52	106999073
ENSMMUG00000006267	105.754	1.29473	0.404823	3.18473	0.00144887	0.0146925	SCN2B	678698
ENSMMUG00000006697	2614.69	-0.806166	0.253293	-3.18353	0.00145492	0.0147345	AKR7A2	703051
ENSMMUG00000013183	1066.13	1.06064	0.33273	3.18344	0.00145539	0.0147345	NA	NA
ENSMMUG00000040125	386.25	-1.40673	0.4493	-3.18356	0.00145475	0.0147345	C4H6orf52	702114
ENSMMUG00000003747	297.706	0.977387	0.306968	3.18164	0.00146445	0.0148182	CNNM2	714238
ENSMMUG00000031202	2587.31	0.814719	0.256005	3.18145	0.00146537	0.0148195	RAB1B	106992265
ENSMMUG00000000267	35236.2	-1.23778	0.391239	-3.18009	0.00147231	0.0148573	RPS10	718606
ENSMMUG00000044046	4508.01	1.11108	0.34872	3.18054	0.00146998	0.0148573	LOC708967	708967
ENSMMUG00000042353	140.924	1.56856	0.487803	3.18015	0.001472	0.0148573	NA	NA
ENSMMUG00000017201	25.6577	-1.46701	0.48938	-3.18035	0.00147097	0.0148573	C16H17orf98	695586
ENSMMUG00000007798	1425.44	1.35815	0.424666	3.17973	0.00147412	0.0148675	CLMP	708098
ENSMMUG00000018930	642.819	0.758932	0.238656	3.17954	0.00147511	0.0148694	PER2	696476
ENSMMUG00000021519	828.704	-0.797632	0.250897	-3.17931	0.00147625	0.0148729	TEKT1	713555
ENSMMUG00000020354	5476.94	-0.927146	0.291858	-3.1789	0.00147835	0.014886	SLC3A2	722218
ENSMMUG00000015029	449.547	1.08564	0.341077	3.17822	0.00148182	0.0149128	GAN	713996
ENSMMUG00000014086	360.107	1.0089	0.317202	3.17754	0.00148532	0.01494	RGMB	701700
ENSMMUG00000016683	628.219	1.11839	0.351419	3.17676	0.00148928	0.0149717	NA	NA
ENSMMUG00000019846	1435.37	-0.955679	0.301117	-3.17602	0.00149308	0.0150018	CDH9	694989
ENSMMUG00000011677	4253.42	-0.67407	0.212271	-3.17579	0.00149427	0.0150056	COX5A	692061
ENSMMUG00000028682	4301.58	-0.809682	0.433565	-3.17388	0.00150416	0.0150968	COX3	2846633
ENSMMUG00000045643	8232.67	-0.619591	0.195252	-3.17349	0.00150618	0.0151054	TMEM35A	702205
ENSMMUG00000008311	780.702	1.46548	0.457537	3.1734	0.00150664	0.0151054	NA	NA
ENSMMUG00000008661	304.435	1.37325	0.43011	3.17294	0.00150903	0.0151211	SLC7A1	712410
ENSMMUG00000018568	102.597	1.56527	0.488455	3.17011	0.00152379	0.0152609	MAP3K2	100424131
ENSMMUG00000003169	168.112	1.5111	0.47147	3.16963	0.00152633	0.0152781	CLSTN2	715514
ENSMMUG00000001916	1745.78	0.966067	0.304645	3.16857	0.00153189	0.0153255	IPO9	707210
ENSMMUG00000005348	1974.6	-0.736471	0.232509	-3.16786	0.00153566	0.0153549	LTV1	700231
ENSMMUG00000013282	4470.72	0.715489	0.225853	3.16746	0.00153779	0.015368	RNF44	702911
ENSMMUG00000030046	497.921	1.49161	0.466105	3.16708	0.00153976	0.0153794	FNIP2	100430357
ENSMMUG00000022800	379.741	-1.34427	0.428759	-3.16586	0.00154623	0.0154357	NA	NA
ENSMMUG00000022877	20211.8	1.11288	0.350956	3.16519	0.00154983	0.0154551	PALM	721111
ENSMMUG00000043682	3343.25	-0.652475	0.206144	-3.16533	0.00154908	0.0154551	MTCH2	712767
ENSMMUG00000037547	5944.85	-0.706225	0.223183	-3.16475	0.00155215	0.0154567	RASL11B	701397
ENSMMUG00000014592	1231.31	1.2428	0.391333	3.1648	0.00155189	0.0154567	ZSWIM9	718557
ENSMMUG00000000765	931.075	-0.716075	0.226269	-3.16469	0.00155248	0.0154567	ZRANB3	712445
ENSMMUG00000044110	10.7857	1.55121	0.483799	3.16335	0.00155964	0.0155196	NA	NA
ENSMMUG00000015288	6046.35	-0.744022	0.235342	-3.16204	0.00156667	0.0155812	AP3S1	696644
ENSMMUG00000040409	24432.6	-1.13641	0.360419	-3.16188	0.00156753	0.0155815	NA	NA
ENSMMUG00000010528	504.342	1.37179	0.431304	3.16053	0.00157481	0.0156455	LOC699759	699759
ENSMMUG00000042426	8.59171	1.26423	0.443684	3.16035	0.00157579	0.0156468	NA	NA
ENSMMUG00000004409	3528.16	0.904827	0.286172	3.16002	0.00157756	0.0156544	ZNF608	702182
ENSMMUG00000014753	6709.38	-0.664634	0.210354	-3.1599	0.00157823	0.0156544	FAM220A	703785
ENSMMUG00000012303	4642.35	-0.885536	0.280517	-3.15847	0.00158601	0.0156981	CSTB	713504
ENSMMUG00000019745	2028.42	-0.682759	0.216178	-3.1585	0.00158582	0.0156981	GPN1	701903
ENSMMUG00000016562	1681.45	-1.00465	0.318409	-3.15862	0.0015852	0.0156981	MRPL57	702952
ENSMMUG00000044083	11.1388	-0.888894	0.436661	-3.15884	0.001584	0.0156981	DMRT1	694516
ENSMMUG00000047133	139.973	1.2518	0.394957	3.15795	0.00158883	0.0157176	NA	NA
ENSMMUG00000017222	546.87	1.15527	0.365064	3.1574	0.00159184	0.015739	NA	NA
ENSMMUG00000012293	3106.54	-0.765836	0.242627	-3.15704	0.00159377	0.0157497	CDH10	695487
ENSMMUG00000008352	74.5681	-1.32213	0.419726	-3.15612	0.00159883	0.0157913	PLB1	100424557
ENSMMUG00000042308	2128.83	-0.70624	0.223804	-3.15587	0.00160018	0.0157963	NA	NA
ENSMMUG00000032482	23.9963	-1.40767	0.488415	-3.15442	0.0016082	0.015867	LOC693973	693973
ENSMMUG00000007884	1279.94	1.37509	0.433123	3.1542	0.00160939	0.0158703	KBTBD6	100424141
ENSMMUG00000020987	9616.8	-0.974225	0.309281	-3.15316	0.00161514	0.0159134	FABP3	717237
ENSMMUG00000014526	214.199	0.96462	0.305721	3.1531	0.00161546	0.0159134	MUSTN1	106996904
ENSMMUG00000008400	969.83	0.845732	0.268195	3.15225	0.00162016	0.0159511	TTC21B	707811
ENSMMUG00000015270	54659.8	-0.935603	0.29707	-3.15199	0.00162161	0.015957	RPS8	703957
ENSMMUG00000008698	32.1028	1.52922	0.47888	3.15124	0.0016258	0.0159729	CDK6	701822
ENSMMUG00000004204	972.744	-1.44243	0.477676	-3.15133	0.0016253	0.0159729	UQCRH	707968
ENSMMUG00000013569	23.497	1.55502	0.486434	3.15126	0.0016257	0.0159729	NA	NA
ENSMMUG00000010427	214.439	1.45764	0.458314	3.15095	0.0016274	0.0159801	LOC705646	705646
ENSMMUG00000021514	70.5995	1.49744	0.470005	3.15013	0.00163195	0.0160164	CHRNA2	712868
ENSMMUG00000015166	1604.63	0.782453	0.248375	3.14952	0.00163539	0.0160375	NEK9	701707
ENSMMUG00000041070	158.477	-1.09021	0.346173	-3.14944	0.00163583	0.0160375	NA	NA
ENSMMUG00000038452	1007.68	-0.807675	0.256534	-3.14887	0.00163902	0.0160603	NA	NA
ENSMMUG00000012380	644.386	1.28759	0.407153	3.14845	0.00164138	0.0160693	FAM213B	695160
ENSMMUG00000023155	1054.92	-1.40177	0.454146	-3.1484	0.00164166	0.0160693	NTS	700189
ENSMMUG00000032252	159.895	1.19516	0.378624	3.14808	0.00164347	0.0160785	UBIAD1	714320
ENSMMUG00000009111	2197.19	0.800736	0.254324	3.14758	0.00164631	0.0160978	TCOF1	664735
ENSMMUG00000000790	409.775	1.47633	0.464484	3.14634	0.0016533	0.0161492	NA	NA
ENSMMUG00000001907	759.595	-1.1163	0.355524	-3.14637	0.00165309	0.0161492	DYNLRB2	713503
ENSMMUG00000013244	299.089	0.851534	0.270588	3.14596	0.00165543	0.0161615	ASIC4	703972
ENSMMUG00000041098	23.4493	1.55699	0.489324	3.14515	0.00166	0.0161976	NA	NA
ENSMMUG00000022369	2674.41	-0.992806	0.316025	-3.14493	0.00166126	0.0162015	MRPS28	699755
ENSMMUG00000004186	111.182	-1.30338	0.416092	-3.14449	0.00166378	0.0162175	NA	NA
ENSMMUG00000010702	429.983	0.943374	0.29995	3.1429	0.00167284	0.0162962	EEPD1	706642
ENSMMUG00000012421	229.822	1.51473	0.476375	3.14276	0.0016736	0.0162962	USP49	694862
ENSMMUG00000003875	145.931	1.34638	0.426069	3.14202	0.00167785	0.0163289	TAPBP	718235
ENSMMUG00000003399	5293.36	-0.645183	0.20539	-3.14149	0.0016809	0.0163501	ISCA1	693526
ENSMMUG00000010296	95.4074	-1.20288	0.383252	-3.13868	0.00169712	0.0164906	ERG	693300
ENSMMUG00000046487	164.236	-1.07054	0.34101	-3.13882	0.00169628	0.0164906	NA	NA
ENSMMUG00000018375	152.041	1.54588	0.486972	3.13799	0.00170111	0.0165207	NOTCH2	713798
ENSMMUG00000023574	330.233	-0.796574	0.253909	-3.13635	0.00171067	0.0166049	C1GALT1C1	696662
ENSMMUG00000000314	159.858	1.47823	0.466597	3.13521	0.00171734	0.016661	RAPH1	705065
ENSMMUG00000018632	483.02	0.916665	0.292233	3.13494	0.00171887	0.0166671	NAA40	722126
ENSMMUG00000008090	34172.5	-1.04123	0.332864	-3.1332	0.00172912	0.0167578	RPL27	712352
ENSMMUG00000011089	2798.72	-0.921528	0.294363	-3.1327	0.00173208	0.0167661	SYNJ2BP	713312
ENSMMUG00000012020	430.279	1.22808	0.390721	3.1326	0.00173268	0.0167661	NCOA3	705431
ENSMMUG00000041739	68.8204	1.21875	0.387781	3.13272	0.00173194	0.0167661	NA	NA
ENSMMUG00000014981	86.9412	1.54771	0.489132	3.13231	0.00173437	0.0167737	HMBOX1	718637
ENSMMUG00000030883	91.7153	1.3867	0.43952	3.13159	0.00173861	0.016806	LOC106992887	106992887
ENSMMUG00000014501	281.425	1.36507	0.433148	3.13125	0.00174065	0.0168169	PAQR3	697120
ENSMMUG00000002640	4163.92	-0.996183	0.318572	-3.1307	0.00174391	0.0168397	EBNA1BP2	699672
ENSMMUG00000046256	1317.81	-0.82157	0.262538	-3.13006	0.00174771	0.0168588	NUDT10	695921
ENSMMUG00000044360	222.845	1.2085	0.384927	3.13011	0.00174739	0.0168588	NA	NA
ENSMMUG00000017561	491.408	0.844832	0.269858	3.12951	0.00175096	0.0168815	SLC43A2	701666
ENSMMUG00000016512	4972.6	-0.670228	0.214233	-3.1288	0.00175521	0.0169022	FKBP3	702405
ENSMMUG00000006182	896.405	1.27484	0.405709	3.12885	0.00175494	0.0169022	BAZ2B	702780
ENSMMUG00000009897	35.9445	-1.46411	0.484276	-3.1287	0.00175583	0.0169022	BHMT	714363
ENSMMUG00000020115	14642.2	-0.790234	0.252696	-3.12816	0.00175905	0.0169244	HSBP1	714498
ENSMMUG00000016061	19214.8	-0.847279	0.270995	-3.12799	0.00176008	0.0169255	SRP14	701353
ENSMMUG00000016917	1178.15	1.11977	0.357366	3.12718	0.0017649	0.0169626	UBP1	706283
ENSMMUG00000003437	222.86	1.3061	0.415627	3.12702	0.00176586	0.0169626	NA	NA
ENSMMUG00000012016	71.3821	-1.37145	0.441442	-3.12689	0.00176667	0.0169626	NA	NA
ENSMMUG00000018639	2967.08	0.721127	0.230631	3.12623	0.00177064	0.016992	MEX3B	713441
ENSMMUG00000020248	236.671	-1.13058	0.362217	-3.12557	0.00177462	0.0170213	NA	NA
ENSMMUG00000017797	1658	0.766582	0.245262	3.12484	0.001779	0.0170545	MED12	696791
ENSMMUG00000003785	569.632	1.00638	0.321736	3.12465	0.00178014	0.0170567	TPRG1L	695045
ENSMMUG00000007831	1000.33	1.01183	0.32349	3.12441	0.00178165	0.0170624	ARHGAP1	712798
ENSMMUG00000019577	645.285	-0.895227	0.286714	-3.12326	0.00178857	0.0171198	GLA	703129
ENSMMUG00000002859	200.107	-1.17761	0.377882	-3.12239	0.0017939	0.017162	LOC708074	708074
ENSMMUG00000000194	1154.64	0.886433	0.283822	3.12156	0.00179895	0.0172015	SLC27A1	719140
ENSMMUG00000010963	245.651	1.41677	0.45016	3.12135	0.00180025	0.0172051	MTMR9	697490
ENSMMUG00000003839	5631.39	0.7323	0.234597	3.12093	0.00180281	0.0172207	MAPKBP1	711222
ENSMMUG00000007406	2532.38	0.634432	0.203305	3.12035	0.00180634	0.0172367	PCNX3	716000
ENSMMUG00000042245	731.354	1.10565	0.353673	3.12042	0.00180592	0.0172367	MB21D2	706284
ENSMMUG00000031378	7.84083	1.27833	0.445444	3.12001	0.00180847	0.0172454	NA	NA
ENSMMUG00000004587	12.5974	-0.79278	0.424263	-3.1199	0.00180911	0.0172454	GSDMB	698336
ENSMMUG00000008000	739.194	1.1818	0.37778	3.11959	0.00181105	0.0172462	LOC714119	714119
ENSMMUG00000008710	1543.68	0.884744	0.283453	3.11968	0.0018105	0.0172462	PCDH1	106998973
ENSMMUG00000003167	811.742	1.06972	0.342449	3.11895	0.00181495	0.0172745	CYTH3	717713
ENSMMUG00000040183	144.522	1.1385	0.364333	3.11845	0.00181806	0.0172952	NA	NA
ENSMMUG00000006832	1252.08	-0.94233	0.302409	-3.11821	0.00181952	0.0173003	LSM2	715592
ENSMMUG00000013221	1288.1	-0.683882	0.219383	-3.11736	0.0018248	0.0173417	DYNLT3	696789
ENSMMUG00000047655	15292.8	-1.20813	0.389554	-3.11642	0.00183063	0.0173793	NA	NA
ENSMMUG00000020047	227.794	-0.904441	0.290093	-3.11651	0.00183005	0.0173793	ITGB3BP	699279
ENSMMUG00000003374	5633.66	-0.981308	0.315323	-3.11552	0.00183622	0.0173802	IDH3G	698558
ENSMMUG00000003509	3039.14	-0.831038	0.266865	-3.1152	0.0018382	0.0173802	PSMA3	700251
ENSMMUG00000017801	768.696	1.20684	0.386139	3.11561	0.00183565	0.0173802	RFX7	698878
ENSMMUG00000016605	622.151	1.43077	0.455119	3.11587	0.00183401	0.0173802	RNF38	693346
ENSMMUG00000018176	640.212	0.993937	0.318732	3.11532	0.00183745	0.0173802	CLVS2	713626
ENSMMUG00000001304	214.867	1.47001	0.466835	3.11613	0.00183244	0.0173802	TGFBR1	714952
ENSMMUG00000012959	461.868	1.08325	0.347133	3.11546	0.0018366	0.0173802	SLC35E1	719559
ENSMMUG00000006330	149.746	1.17721	0.376914	3.1154	0.00183698	0.0173802	PAIP2B	711595
ENSMMUG00000007679	716.345	-0.773831	0.248424	-3.11503	0.00183926	0.0173814	RPP38	100429345
ENSMMUG00000014941	807.726	-0.692422	0.222321	-3.11438	0.00184331	0.017402	SRSF12	700497
ENSMMUG00000043367	8.90458	1.44482	0.465843	3.11448	0.0018427	0.017402	NA	NA
ENSMMUG00000012300	4379.09	0.67971	0.218255	3.1139	0.0018463	0.0174148	PDXK	713564
ENSMMUG00000031439	2566.11	-0.645159	0.207199	-3.11387	0.00184654	0.0174148	FBXL2	719121
ENSMMUG00000000237	413.263	0.957013	0.30712	3.11368	0.00184768	0.0174167	TBC1D1	697357
ENSMMUG00000023245	1015.95	0.849278	0.272771	3.11224	0.0018567	0.0174929	LOC712316	712316
ENSMMUG00000002328	5582.16	0.822715	0.264333	3.11128	0.00186278	0.0175239	PRKCSH	714650
ENSMMUG00000013157	2648.27	-0.720829	0.231721	-3.11116	0.00186354	0.0175239	LYPLA1	693700
ENSMMUG00000008786	2357.2	-0.712639	0.229066	-3.1114	0.001862	0.0175239	IFT57	705088
ENSMMUG00000020802	24.3208	1.47703	0.480852	3.11112	0.00186376	0.0175239	MICAL3	710292
ENSMMUG00000045652	11905.8	-0.828326	0.266394	-3.11066	0.00186669	0.0175285	BRK1	715899
ENSMMUG00000019607	790.203	1.22244	0.391635	3.11074	0.0018662	0.0175285	PNPLA7	721508
ENSMMUG00000029756	72.9359	-1.39476	0.453497	-3.1106	0.00186709	0.0175285	NA	NA
ENSMMUG00000011477	728.364	1.07218	0.344262	3.10954	0.00187377	0.0175736	KANSL3	706159
ENSMMUG00000004283	15.975	-0.682138	0.407098	-3.10968	0.00187289	0.0175736	CIB3	718586
ENSMMUG00000029624	1397.05	1.15299	0.369979	3.10878	0.00187859	0.017601	LOC703344	703344
ENSMMUG00000017683	40.676	-1.42494	0.462205	-3.10891	0.00187778	0.017601	ACTG2	707447
ENSMMUG00000019211	14035.2	-0.640592	0.206089	-3.10861	0.00187968	0.0176024	FDFT1	696396
ENSMMUG00000014970	4651.02	-0.737148	0.237258	-3.10751	0.00188668	0.017659	NFYC	696290
ENSMMUG00000049051	2178.73	-0.747428	0.240582	-3.10723	0.0018885	0.0176672	ATP6V1G1	703655
ENSMMUG00000008751	329.31	1.1907	0.3822	3.10635	0.00189415	0.0177111	PHF8	703633
ENSMMUG00000003755	248.317	-0.840421	0.270522	-3.10532	0.00190072	0.0177636	ITGA5	574315
ENSMMUG00000005513	460.414	0.82144	0.264478	3.10495	0.00190309	0.0177768	CCS	721802
ENSMMUG00000029070	66.28	-1.25403	0.403565	-3.10478	0.00190421	0.0177783	SLC38A8	106995102
ENSMMUG00000042653	496.586	0.867287	0.27928	3.10412	0.00190847	0.0178092	ZFP36L2	716319
ENSMMUG00000012672	1016.63	1.03133	0.33185	3.10387	0.00191006	0.0178151	MYO10	718002
ENSMMUG00000013954	760.233	1.4628	0.466525	3.10311	0.00191498	0.017852	PDZD2	696141
ENSMMUG00000014432	174.659	-1.19321	0.385333	-3.10291	0.00191628	0.0178552	PLAT	704475
ENSMMUG00000021152	413.786	1.41513	0.452227	3.10269	0.00191773	0.0178598	NA	NA
ENSMMUG00000013639	4638.62	1.47148	0.469218	3.10246	0.00191919	0.0178644	PRRC2C	704297
ENSMMUG00000008657	2910.3	-0.659183	0.212664	-3.09987	0.00193607	0.0180126	AKTIP	697107
[truncated: 1,103 more rows]

## Sheet: e92_OSVZ
	baseMean	log2FoldChange	lfcSE	stat	pvalue	padj	symbol	entrez
ENSMMUG00000029973	1059.79	5.87844	0.280267	20.7507	1.20735e-95	2.35313e-91	LOC709583	709583
ENSMMUG00000046254	14953.5	3.7893	0.270211	14.0111	1.33308e-44	1.29908e-40	SATB2	699151
ENSMMUG00000012278	896.396	4.00337	0.294989	13.536	9.58746e-42	6.22865e-38	TMOD1	715838
ENSMMUG00000018024	330.083	3.93841	0.293854	13.3339	1.47093e-40	7.16708e-37	NA	NA
ENSMMUG00000037849	467.908	4.89725	0.365234	13.2543	4.26115e-40	1.66099e-36	TUSC5	106993854
ENSMMUG00000023517	3293.32	3.92649	0.299368	13.095	3.51741e-39	1.14257e-35	IGSF21	701539
ENSMMUG00000003676	2879.35	4.32328	0.348836	12.3551	4.57001e-35	1.27242e-31	NWD2	702906
ENSMMUG00000006923	2180.8	3.08951	0.256319	12.0451	2.05826e-33	5.01443e-30	NTNG2	715127
ENSMMUG00000020840	4190.37	2.82499	0.235518	11.99	4.01064e-33	8.68527e-30	TBC1D16	711901
ENSMMUG00000014032	9636.91	2.56308	0.221931	11.5459	7.74283e-31	1.50908e-27	NA	NA
ENSMMUG00000018186	272.802	4.35486	0.383343	11.2269	3.00742e-29	5.32861e-26	SOWAHB	699245
ENSMMUG00000021453	1942.4	3.49308	0.313101	11.1374	8.24959e-29	1.33987e-25	KCTD12	695756
ENSMMUG00000028738	11071	2.41702	0.222572	10.8567	1.85272e-27	2.77766e-24	NA	NA
ENSMMUG00000012572	972.677	3.63524	0.335632	10.8022	3.3619e-27	4.68025e-24	NA	NA
ENSMMUG00000004468	2144.61	3.52405	0.326393	10.7761	4.46488e-27	5.80137e-24	IRGQ	710309
ENSMMUG00000019724	1030.31	3.02477	0.281208	10.7449	6.26601e-27	7.63278e-24	SDK1	715160
ENSMMUG00000023303	5810.51	2.44095	0.229062	10.6532	1.68428e-26	1.93097e-23	EVI5L	706628
ENSMMUG00000010576	4961.92	2.54312	0.239459	10.6163	2.50156e-26	2.70863e-23	CEP170B	697998
ENSMMUG00000021378	785.194	4.30146	0.40289	10.6058	2.79933e-26	2.87153e-23	RASL10A	714587
ENSMMUG00000012811	40328	2.28375	0.218211	10.4635	1.27117e-25	1.17977e-22	FASN	715708
ENSMMUG00000015407	1072.68	-3.09159	0.294473	-10.4659	1.23886e-25	1.17977e-22	PDLIM3	695779
ENSMMUG00000007584	769.753	4.27461	0.406384	10.448	1.49577e-25	1.32512e-22	GRP	696983
ENSMMUG00000012571	513.237	2.85586	0.274047	10.4099	2.2345e-25	1.89349e-22	RORB	703310
ENSMMUG00000040901	374.793	2.99341	0.288069	10.3738	3.2645e-25	2.65105e-22	NA	NA
ENSMMUG00000022763	400.409	-4.10375	0.382792	-10.3532	4.0486e-25	3.15629e-22	TACSTD2	716334
ENSMMUG00000003584	682.485	-2.89235	0.279005	-10.3151	6.02365e-25	4.51542e-22	MESP2	701003
ENSMMUG00000011836	69587.3	-2.98415	0.295413	-10.1143	4.77571e-24	3.44736e-21	PTN	709496
ENSMMUG00000007457	3472.91	2.2433	0.22191	10.1067	5.15822e-24	3.59049e-21	WWC1	698875
ENSMMUG00000002359	2260.13	-3.28575	0.329267	-9.97628	1.93586e-23	1.30103e-20	MGST1	701652
ENSMMUG00000042059	4560.15	-3.03545	0.306029	-9.92534	3.22992e-23	2.09837e-20	S1PR1	716813
ENSMMUG00000000639	22464.3	3.28717	0.33074	9.922	3.33979e-23	2.09976e-20	NEFM	711196
ENSMMUG00000002250	2919.47	2.08434	0.210564	9.89721	4.28068e-23	2.6072e-20	B3GAT1	695293
ENSMMUG00000003624	10925.1	2.7638	0.283518	9.74059	2.02366e-22	1.19519e-19	MAP3K10	700477
ENSMMUG00000039563	2704.22	2.63628	0.270952	9.72328	2.39918e-22	1.3753e-19	NA	NA
ENSMMUG00000018502	1375.78	2.19118	0.228201	9.59966	8.02094e-22	4.46652e-19	NA	NA
ENSMMUG00000008014	2173.36	-3.093	0.323931	-9.54887	1.31119e-21	7.09864e-19	PON2	699107
ENSMMUG00000020359	15669.1	2.71251	0.286279	9.46752	2.86575e-21	1.50955e-18	SPTBN2	713419
ENSMMUG00000016218	9112.23	2.37694	0.254112	9.34988	8.77448e-21	4.50039e-18	EPHB6	704886
ENSMMUG00000022485	2741.07	-2.80976	0.303478	-9.25946	2.05472e-20	1.02683e-17	PPP1R17	694066
ENSMMUG00000003187	5049.73	-3.11391	0.33832	-9.22033	2.96185e-20	1.44316e-17	HMGB2	697057
ENSMMUG00000005041	3590.76	2.32808	0.252494	9.2166	3.06677e-20	1.45784e-17	SRCIN1	693662
ENSMMUG00000010982	843.919	2.7029	0.293172	9.20992	3.26382e-20	1.51457e-17	RTN4RL2	704489
ENSMMUG00000022529	2885.3	4.142	0.448594	9.1757	4.48645e-20	2.03351e-17	RPRM	696097
ENSMMUG00000016936	1213.29	2.20234	0.240192	9.16616	4.90185e-20	2.1713e-17	MPP6	703560
ENSMMUG00000019226	6803.2	2.85051	0.312037	9.12417	7.22848e-20	3.13074e-17	CASKIN1	695482
ENSMMUG00000028680	7302.52	3.45342	0.377579	9.11853	7.6149e-20	3.2264e-17	ND3	2846622
ENSMMUG00000017449	2362.09	3.67041	0.404095	9.04406	1.50954e-19	6.25978e-17	TRIM67	713730
ENSMMUG00000028928	4529.19	2.08533	0.230706	9.03669	1.61488e-19	6.55709e-17	ANKRD24	721829
ENSMMUG00000012307	1255.94	3.32169	0.367248	9.01816	1.9127e-19	7.60786e-17	POSTN	695528
ENSMMUG00000004996	8904.46	-3.45581	0.386381	-8.99526	2.35663e-19	9.10429e-17	MOXD1	709771
ENSMMUG00000013322	793.453	2.29011	0.25451	8.99407	2.38234e-19	9.10429e-17	NKAIN2	713237
ENSMMUG00000008271	5388.15	-2.92729	0.326766	-8.97065	2.94772e-19	1.10483e-16	SLCO1C1	704740
ENSMMUG00000003277	3039.19	-2.55792	0.285375	-8.964	3.13115e-19	1.15144e-16	CPNE4	719231
ENSMMUG00000004350	2385.4	2.20307	0.246413	8.93754	3.97946e-19	1.43629e-16	OSBPL1A	677867
ENSMMUG00000016942	7285.27	2.19202	0.245304	8.93295	4.14805e-19	1.46992e-16	NAV2	702146
ENSMMUG00000003855	309.996	2.96314	0.331543	8.91544	4.85873e-19	1.69101e-16	ZNF385B	704204
ENSMMUG00000019836	36803.2	3.12596	0.350277	8.90597	5.29212e-19	1.80953e-16	MEF2C	694992
ENSMMUG00000005856	6186.01	-1.92038	0.215984	-8.89128	6.04115e-19	2.03003e-16	GATM	713306
ENSMMUG00000010592	9329.45	2.31523	0.260635	8.87892	6.75105e-19	2.23014e-16	ADD2	702939
ENSMMUG00000005921	18050.7	2.41543	0.274609	8.7906	1.48763e-18	4.83231e-16	KIF21B	710792
ENSMMUG00000022518	4968.42	2.07444	0.236139	8.78249	1.59897e-18	5.10884e-16	NA	NA
ENSMMUG00000022590	5552.54	2.82463	0.321714	8.76798	1.81899e-18	5.71807e-16	NA	NA
ENSMMUG00000009540	5647.28	2.27199	0.260236	8.72654	2.62579e-18	8.04675e-16	CAMSAP3	703990
ENSMMUG00000008520	1909.27	2.62304	0.300312	8.72583	2.64234e-18	8.04675e-16	ATP8A2	709311
ENSMMUG00000022877	12993	2.05965	0.236086	8.72176	2.73901e-18	8.21281e-16	PALM	721111
ENSMMUG00000003356	35188.3	-2.38044	0.275178	-8.65638	4.87005e-18	1.43814e-15	TNC	702720
ENSMMUG00000005745	200.409	-4.14169	0.439827	-8.62761	6.26471e-18	1.82238e-15	EYA4	707904
ENSMMUG00000017666	1984.22	-2.46256	0.28569	-8.61617	6.92301e-18	1.98426e-15	RNASE1	704676
ENSMMUG00000016924	448.687	-2.94217	0.339225	-8.60711	7.49247e-18	2.11635e-15	SLC13A3	706364
ENSMMUG00000015512	4253.83	2.10649	0.244967	8.59634	8.23013e-18	2.2915e-15	BAIAP2	100428388
ENSMMUG00000016961	339.334	-3.18919	0.367659	-8.56773	1.05546e-17	2.8973e-15	LPAR4	707170
ENSMMUG00000001049	2305.58	-2.68893	0.314514	-8.55237	1.20591e-17	3.26433e-15	SLC15A2	574375
ENSMMUG00000005052	1528.46	2.66392	0.311263	8.54859	1.24598e-17	3.31434e-15	FBXL18	716863
ENSMMUG00000003169	366.203	2.81647	0.328873	8.54745	1.2584e-17	3.31434e-15	CLSTN2	715514
ENSMMUG00000013284	10676.2	2.43824	0.286062	8.51733	1.63277e-17	4.24303e-15	NA	NA
ENSMMUG00000022982	2992.96	-2.95778	0.348219	-8.50878	1.7578e-17	4.50784e-15	IQGAP2	712026
ENSMMUG00000005131	10101.3	-2.447	0.288357	-8.49213	2.02878e-17	5.13517e-15	EDNRB	697329
ENSMMUG00000002806	1031.61	2.20309	0.261245	8.42921	3.48005e-17	8.69567e-15	SLC9A3R2	694658
ENSMMUG00000011152	544.363	-2.93888	0.347378	-8.42267	3.67994e-17	9.07874e-15	IGSF1	704264
ENSMMUG00000016385	3614.48	3.18413	0.378905	8.37889	5.34289e-17	1.30166e-14	PSD3	712115
ENSMMUG00000014934	6183.36	-2.24372	0.268187	-8.36904	5.80884e-17	1.39771e-14	AQP4	703773
ENSMMUG00000014646	181.544	3.05973	0.364256	8.3622	6.15601e-17	1.46318e-14	NTF3	721988
ENSMMUG00000023028	2739.48	2.79263	0.333606	8.3579	6.38461e-17	1.49923e-14	RBFOX3	711256
ENSMMUG00000011040	1528.07	-2.0612	0.246521	-8.35595	6.49063e-17	1.50598e-14	CRISPLD1	697491
ENSMMUG00000005066	878.072	2.63383	0.315896	8.32716	8.28025e-17	1.89861e-14	PPEF1	694108
ENSMMUG00000003456	1767.2	-2.53855	0.305808	-8.29936	1.04673e-16	2.37219e-14	GPC4	706665
ENSMMUG00000010280	2404.36	1.80097	0.217223	8.28968	1.13557e-16	2.54393e-14	SKI	697890
ENSMMUG00000031040	11104.8	1.95924	0.238229	8.22197	2.00194e-16	4.43385e-14	TP53I11	715295
ENSMMUG00000014537	3511.45	2.35323	0.287836	8.16977	3.08972e-16	6.76614e-14	BSN	705757
ENSMMUG00000013667	1851.55	-2.99405	0.368304	-8.14401	3.82388e-16	8.28082e-14	TKTL1	699278
ENSMMUG00000000515	5432.72	1.86062	0.229016	8.12268	4.55983e-16	9.76605e-14	NA	NA
ENSMMUG00000019126	1073.44	-2.01992	0.248873	-8.10835	5.13113e-16	1.08702e-13	PNP	704183
ENSMMUG00000021338	699.826	-3.03335	0.374843	-8.07815	6.57585e-16	1.3781e-13	CA12	705838
ENSMMUG00000017788	15390.1	-2.75974	0.342843	-8.06817	7.13615e-16	1.47961e-13	HOPX	694219
ENSMMUG00000041404	1228.94	1.88772	0.234939	8.03332	9.487e-16	1.94633e-13	LYNX1	574359
ENSMMUG00000046094	844.507	2.49743	0.310986	8.02191	1.04113e-15	2.11371e-13	NA	NA
ENSMMUG00000020061	16116.8	1.90736	0.238232	8.00423	1.20213e-15	2.40414e-13	PPP1R9B	106994003
ENSMMUG00000045046	252.333	-2.75164	0.339775	-8.00355	1.20885e-15	2.40414e-13	LOC697229	697229
ENSMMUG00000022699	8354.85	2.30143	0.287593	7.99683	1.27663e-15	2.48815e-13	NEUROD6	694337
ENSMMUG00000015514	1845.3	2.59938	0.324612	7.99693	1.27556e-15	2.48815e-13	AATK	718525
ENSMMUG00000046792	344.509	-2.87271	0.356447	-7.98754	1.37657e-15	2.65636e-13	NA	NA
ENSMMUG00000011408	2387.38	-2.42746	0.305099	-7.9586	1.73998e-15	3.32473e-13	LAMA1	722472
ENSMMUG00000008297	1078.74	2.27619	0.287539	7.91072	2.55913e-15	4.84247e-13	HOMER2	693493
ENSMMUG00000018827	858.859	-2.60232	0.330195	-7.8722	3.48465e-15	6.53036e-13	MEGF10	703899
ENSMMUG00000030144	496.076	-2.48163	0.314234	-7.86903	3.57403e-15	6.63409e-13	SELENOP	698917
ENSMMUG00000001789	377.398	3.79529	0.478603	7.85284	4.0672e-15	7.47827e-13	HTR1A	694991
ENSMMUG00000017653	1111.16	-2.55608	0.325815	-7.84199	4.43449e-15	8.0774e-13	BUB1	696598
ENSMMUG00000004382	434.912	-2.8152	0.358088	-7.82392	5.12044e-15	9.2405e-13	ABHD3	701145
ENSMMUG00000000316	554.755	-2.37584	0.303166	-7.81437	5.52367e-15	9.87672e-13	LOC699465	699465
ENSMMUG00000010200	5386.96	2.17806	0.279004	7.80197	6.09461e-15	1.07985e-12	NDRG1	697752
ENSMMUG00000012938	9612.08	1.87231	0.240383	7.78678	6.87405e-15	1.19621e-12	SCAF1	100428822
ENSMMUG00000010277	2274.44	2.00738	0.257661	7.78782	6.81731e-15	1.19621e-12	DTX4	700410
ENSMMUG00000016390	2534.88	2.89475	0.371967	7.76241	8.33288e-15	1.43724e-12	FAM81A	702510
ENSMMUG00000022995	4854.25	1.87568	0.241958	7.75	9.18954e-15	1.57109e-12	DAB1	716200
ENSMMUG00000003839	5179.14	1.72988	0.223378	7.7429	9.71768e-15	1.64694e-12	MAPKBP1	711222
ENSMMUG00000019125	144.523	3.04254	0.39092	7.73926	9.99946e-15	1.68008e-12	SLC26A4	699859
ENSMMUG00000006089	2108.83	2.08104	0.268865	7.7365	1.02194e-14	1.70236e-12	KNDC1	719767
ENSMMUG00000022614	4455.68	1.61744	0.209377	7.72415	1.12599e-14	1.85979e-12	SRGAP2	695724
ENSMMUG00000003443	1443.6	-1.74043	0.226113	-7.69339	1.43289e-14	2.34681e-12	VRK1	704798
ENSMMUG00000003053	56547	1.8002	0.234158	7.68615	1.51626e-14	2.46266e-12	APC2	707345
ENSMMUG00000003135	345.152	-2.45858	0.318482	-7.67684	1.63065e-14	2.62655e-12	TPD52L1	716568
ENSMMUG00000049227	809.223	2.14074	0.279139	7.66479	1.79125e-14	2.86159e-12	NA	NA
ENSMMUG00000006806	11552	1.67097	0.218193	7.65701	1.90312e-14	3.0156e-12	HDAC5	711456
ENSMMUG00000009971	4959.36	2.38604	0.311559	7.65062	2.0002e-14	3.14386e-12	CHGA	574388
ENSMMUG00000001397	952.628	2.25611	0.294787	7.64756	2.04828e-14	3.19367e-12	MCTP1	697733
ENSMMUG00000009364	1613.89	-3.0692	0.403343	-7.64125	2.15122e-14	3.30137e-12	TFAP2C	705384
ENSMMUG00000016829	738.044	-2.43211	0.317838	-7.64146	2.14779e-14	3.30137e-12	RTKN2	698515
ENSMMUG00000019252	181.445	2.75647	0.36004	7.63113	2.32709e-14	3.54336e-12	TDRD6	704453
ENSMMUG00000009393	3510.82	-3.64201	0.498521	-7.60914	2.75926e-14	4.16883e-12	CRABP1	710048
ENSMMUG00000003555	3738.74	2.70148	0.354791	7.59939	2.97523e-14	4.46055e-12	CACNA1A	718291
ENSMMUG00000031088	1945.99	-2.77694	0.366232	-7.59598	3.0547e-14	4.54475e-12	MT2A	700719
ENSMMUG00000008740	3703.19	2.01451	0.265205	7.59288	3.12861e-14	4.61605e-12	NA	NA
ENSMMUG00000016391	237.648	-2.63988	0.343957	-7.592	3.15e-14	4.61605e-12	EFHC2	709087
ENSMMUG00000037851	190.893	3.92802	0.510099	7.5875	3.26127e-14	4.74344e-12	NA	NA
ENSMMUG00000013943	1547.41	-2.37565	0.31332	-7.58246	3.39051e-14	4.89489e-12	GDPD2	695687
ENSMMUG00000005046	3407.58	2.95314	0.390312	7.54247	4.61153e-14	6.60872e-12	AJM1	708922
ENSMMUG00000023702	7460.94	2.50875	0.332381	7.53735	4.79632e-14	6.82338e-12	NA	NA
ENSMMUG00000003162	11339.5	2.04392	0.271272	7.5309	5.03919e-14	7.08402e-12	PIK3R2	719367
ENSMMUG00000013022	1386.68	1.99484	0.264791	7.53056	5.05223e-14	7.08402e-12	HR	574164
ENSMMUG00000002805	276.656	-2.61625	0.344656	-7.51819	5.55398e-14	7.73193e-12	HEPH	709879
ENSMMUG00000029603	628.588	-2.77114	0.36834	-7.50792	6.00742e-14	8.30388e-12	NA	NA
ENSMMUG00000018898	1055.37	-1.86659	0.248568	-7.50268	6.25255e-14	8.58184e-12	NR2C1	716524
ENSMMUG00000009357	6100.16	2.72608	0.36323	7.48883	6.94879e-14	9.47077e-12	SHANK1	719673
ENSMMUG00000004869	8409.09	1.69783	0.226832	7.48361	7.23104e-14	9.78701e-12	NA	NA
ENSMMUG00000022872	15723.2	1.84011	0.245896	7.48113	7.3685e-14	9.90428e-12	LRP3	703776
ENSMMUG00000001426	654.893	3.03685	0.405917	7.45078	9.27894e-14	1.23867e-11	NA	NA
ENSMMUG00000020531	1060.1	2.13448	0.286642	7.44201	9.91652e-14	1.31478e-11	SOCS7	693737
ENSMMUG00000021737	1149.94	1.80394	0.242416	7.44004	1.00657e-13	1.32555e-11	PPFIBP1	709742
ENSMMUG00000023077	1168.11	-2.62413	0.35308	-7.43337	1.05869e-13	1.38482e-11	PTTG1	696143
ENSMMUG00000013234	2809.66	-2.9434	0.397978	-7.43178	1.07144e-13	1.39216e-11	DACH1	693532
ENSMMUG00000015931	2136.58	1.64472	0.221876	7.4118	1.24592e-13	1.60815e-11	PITPNM2	703969
ENSMMUG00000003750	1360.28	-1.97858	0.26685	-7.41022	1.26091e-13	1.609e-11	PLAGL1	699985
ENSMMUG00000004931	677.262	-2.14464	0.288987	-7.40999	1.26309e-13	1.609e-11	SYNE3	710721
ENSMMUG00000019967	1753.42	3.36057	0.450939	7.40777	1.28445e-13	1.62558e-11	KLHL1	708779
ENSMMUG00000029628	831.735	-2.67764	0.361526	-7.40142	1.3474e-13	1.69425e-11	CCNB2	702184
ENSMMUG00000009584	9347.38	1.54306	0.208732	7.39169	1.4497e-13	1.81119e-11	NEO1	705160
ENSMMUG00000007398	1333.26	2.16433	0.292925	7.3835	1.54179e-13	1.91398e-11	KCNN1	720091
ENSMMUG00000038363	1525.13	1.70637	0.231184	7.37988	1.58434e-13	1.95435e-11	AP5B1	721904
ENSMMUG00000005127	4967.7	1.99668	0.270788	7.37017	1.70411e-13	2.08888e-11	PLXNA4	705098
ENSMMUG00000002652	7269.38	1.51478	0.205555	7.36843	1.72644e-13	2.10302e-11	ZMIZ2	705890
ENSMMUG00000003348	11022	3.29776	0.445223	7.36657	1.7508e-13	2.11861e-11	NEFL	641444
ENSMMUG00000013283	1646.56	2.41967	0.328073	7.36579	1.76098e-13	2.11861e-11	CDHR2	697249
ENSMMUG00000018378	919.681	2.09771	0.28469	7.36419	1.7822e-13	2.13099e-11	PRKCA	718412
ENSMMUG00000020877	2285.78	-2.17948	0.296067	-7.36283	1.8005e-13	2.13974e-11	CHPT1	696056
ENSMMUG00000022248	2542.51	2.1262	0.288629	7.36183	1.81405e-13	2.14277e-11	KHDRBS3	705288
ENSMMUG00000011821	8389	2.19433	0.298103	7.35531	1.90481e-13	2.23643e-11	PITPNM1	721716
ENSMMUG00000011216	1688.16	-2.19011	0.297827	-7.35313	1.93612e-13	2.25958e-11	MEIS1	697685
ENSMMUG00000013303	895.871	-3.12014	0.426046	-7.35099	1.96746e-13	2.28249e-11	ALDH1A1	702598
ENSMMUG00000006202	45346.6	-2.18286	0.297361	-7.34751	2.01935e-13	2.32882e-11	SLC1A3	701109
ENSMMUG00000005407	202.606	2.29632	0.313136	7.32496	2.38974e-13	2.73976e-11	GFOD1	700607
ENSMMUG00000002865	241.302	3.15554	0.428343	7.3196	2.48705e-13	2.83466e-11	ABI3BP	701192
ENSMMUG00000011868	6778.03	-1.84223	0.251779	-7.31828	2.51169e-13	2.84609e-11	PSAT1	706387
ENSMMUG00000001278	498.388	2.61802	0.357249	7.31196	2.63265e-13	2.96591e-11	VIT	708384
ENSMMUG00000010142	403.343	3.24419	0.441416	7.3033	2.80787e-13	3.14514e-11	GRIN2A	100429880
ENSMMUG00000021023	1214.52	-2.58417	0.355823	-7.26678	3.68153e-13	4.10018e-11	UBE2C	709380
ENSMMUG00000044304	1548.76	-2.56575	0.353938	-7.25817	3.92371e-13	4.34507e-11	AASS	694594
ENSMMUG00000003760	2486.17	-1.88708	0.260061	-7.25586	3.99125e-13	4.39488e-11	NA	NA
ENSMMUG00000022376	1274.24	-2.52302	0.347959	-7.25155	4.12019e-13	4.51138e-11	NA	NA
ENSMMUG00000020375	230.301	-3.31628	0.451615	-7.22034	5.18589e-13	5.64653e-11	NA	NA
ENSMMUG00000022524	1355.01	2.65067	0.366397	7.21808	5.27281e-13	5.70928e-11	ABLIM1	698641
ENSMMUG00000006479	3230.12	1.74325	0.241651	7.21225	5.50366e-13	5.92632e-11	RAPGEF1	715272
ENSMMUG00000018553	22926.7	1.60444	0.222521	7.20908	5.63316e-13	6.03244e-11	VASH1	703906
ENSMMUG00000002200	3173.57	-2.22283	0.308669	-7.20595	5.76422e-13	6.13905e-11	PLPP3	715993
ENSMMUG00000019082	31962.4	-2.82444	0.394337	-7.202	5.93347e-13	6.25099e-11	SFRP1	702876
ENSMMUG00000014166	7144.02	1.65111	0.229193	7.20265	5.90523e-13	6.25099e-11	RANGAP1	710698
ENSMMUG00000012596	655.092	-2.90436	0.404474	-7.18172	6.88377e-13	7.21316e-11	FOLH1B	707714
ENSMMUG00000016564	718.261	2.65974	0.369554	7.17979	6.98168e-13	7.25647e-11	HCN4	705414
ENSMMUG00000016730	154.045	3.87418	0.53168	7.17944	6.99957e-13	7.25647e-11	NA	NA
ENSMMUG00000003563	236.521	3.48007	0.480079	7.17459	7.25265e-13	7.47905e-11	NA	NA
ENSMMUG00000019715	2529.72	1.84636	0.257611	7.16491	7.7838e-13	7.97855e-11	ARL10	696524
ENSMMUG00000021543	580.472	2.44548	0.340793	7.16429	7.8189e-13	7.97855e-11	LOC694857	694857
ENSMMUG00000014716	2514.58	1.72772	0.241151	7.1628	7.90457e-13	8.02396e-11	MROH1	713971
ENSMMUG00000029827	2160.24	-2.21111	0.309054	-7.15703	8.24424e-13	8.3254e-11	CLIC1	715446
ENSMMUG00000007998	10949.3	2.33657	0.326396	7.15009	8.67234e-13	8.71257e-11	HIVEP2	701340
ENSMMUG00000043598	115.273	3.57637	0.492129	7.14761	8.83019e-13	8.82566e-11	LOR	714526
ENSMMUG00000000265	684.789	2.34725	0.328251	7.14153	9.22959e-13	9.1778e-11	ADAMTS9	698341
ENSMMUG00000002195	106.052	3.07688	0.427254	7.14064	9.28994e-13	9.19091e-11	NA	NA
ENSMMUG00000042931	57.1553	4.05338	0.530309	7.13798	9.47121e-13	9.32293e-11	NA	NA
ENSMMUG00000014010	513.075	2.01982	0.282913	7.13582	9.6209e-13	9.42268e-11	RBFOX2	693642
ENSMMUG00000019532	4209.7	1.51542	0.212434	7.13284	9.83165e-13	9.58094e-11	NUDT3	718568
ENSMMUG00000020898	1623.24	1.61479	0.226962	7.1139	1.12812e-12	1.09388e-10	NA	NA
ENSMMUG00000022217	477.285	2.17524	0.305731	7.10855	1.17267e-12	1.13145e-10	CBLN1	693425
ENSMMUG00000017322	3751.97	1.59031	0.223847	7.1034	1.21725e-12	1.16868e-10	TTBK1	699913
ENSMMUG00000007834	470.523	2.62164	0.369427	7.07858	1.45636e-12	1.3914e-10	NPPA	714994
ENSMMUG00000018652	634.141	-2.46244	0.347421	-7.0737	1.50859e-12	1.43426e-10	HGF	708316
ENSMMUG00000010480	4021.63	1.54032	0.217862	7.06927	1.55746e-12	1.47354e-10	TMCC2	698565
ENSMMUG00000020976	5848.59	1.99564	0.282594	7.05794	1.68987e-12	1.59109e-10	SSBP3	715114
ENSMMUG00000014800	2460.04	1.92365	0.272552	7.05473	1.72932e-12	1.6204e-10	SLC17A7	574349
ENSMMUG00000005191	337.671	-2.58466	0.36443	-7.05346	1.74518e-12	1.62744e-10	CDCA3	722088
ENSMMUG00000047311	741.077	-3.31823	0.478229	-7.05078	1.77918e-12	1.65125e-10	NA	NA
ENSMMUG00000004563	5622.56	1.46967	0.208439	7.0501	1.78785e-12	1.65143e-10	PLXNA2	713800
ENSMMUG00000019688	568.892	-2.30782	0.32679	-7.04819	1.81261e-12	1.66641e-10	NA	NA
ENSMMUG00000001092	2142.33	2.25398	0.3196	7.04493	1.85557e-12	1.69789e-10	TMEM63C	707093
ENSMMUG00000002925	7706.41	-2.32174	0.330097	-7.04371	1.87182e-12	1.70476e-10	FSTL1	713367
ENSMMUG00000001248	123.303	3.22335	0.453066	7.04286	1.8834e-12	1.70732e-10	F13A1	711264
ENSMMUG00000046821	194.407	2.86362	0.405432	7.03037	2.05981e-12	1.85859e-10	ZNF469	709714
ENSMMUG00000000388	8280.52	1.68228	0.239411	7.02514	2.13849e-12	1.9207e-10	PLEC	699517
ENSMMUG00000019054	1801.83	-2.51286	0.358721	-7.0159	2.28466e-12	2.0403e-10	LIPG	699477
ENSMMUG00000021865	1673.63	-2.82387	0.404292	-7.01542	2.29259e-12	2.0403e-10	NHLH1	719704
ENSMMUG00000006563	614.786	-2.13063	0.303329	-7.01101	2.3661e-12	2.09615e-10	NPC2	699881
ENSMMUG00000020052	2280.18	1.98502	0.283391	7.00058	2.54913e-12	2.24808e-10	NRP2	574301
ENSMMUG00000014670	1054.59	-2.80708	0.403883	-6.97282	3.1066e-12	2.72737e-10	PYGL	706853
ENSMMUG00000023249	392.56	2.18369	0.312988	6.97095	3.14799e-12	2.75132e-10	ARNTL2	709547
ENSMMUG00000044399	171.413	3.00793	0.428822	6.96869	3.19896e-12	2.77101e-10	NA	NA
ENSMMUG00000044009	94.1202	3.02491	0.430134	6.96932	3.18476e-12	2.77101e-10	NA	NA
ENSMMUG00000018976	18227.9	-2.46795	0.355221	-6.96539	3.27497e-12	2.8243e-10	ADGRV1	697794
ENSMMUG00000011893	643.978	2.27568	0.326795	6.95528	3.51866e-12	3.02109e-10	KIAA0513	715713
ENSMMUG00000019876	1269.83	-2.55089	0.367706	-6.94658	3.74241e-12	3.19911e-10	CDK1	699269
ENSMMUG00000001689	6694.74	-1.61528	0.233026	-6.93247	4.13565e-12	3.51982e-10	SH3BGRL	712392
ENSMMUG00000040238	4526.72	1.47386	0.21266	6.92981	4.21404e-12	3.55417e-10	CHP1	705482
ENSMMUG00000015479	3138.89	1.62113	0.233933	6.92864	4.24896e-12	3.55417e-10	TECPR1	706290
ENSMMUG00000002637	2170.17	1.70321	0.245756	6.92883	4.24343e-12	3.55417e-10	MLLT6	694045
ENSMMUG00000042151	242.432	2.02207	0.29164	6.92978	4.21497e-12	3.55417e-10	NA	NA
ENSMMUG00000048152	964.395	1.71869	0.248043	6.92767	4.27826e-12	3.56339e-10	NA	NA
ENSMMUG00000021516	17358.7	-1.82365	0.263667	-6.91916	4.54342e-12	3.76814e-10	CLU	677866
ENSMMUG00000013737	1259.41	2.10526	0.304118	6.91695	4.61485e-12	3.81117e-10	CA10	704971
ENSMMUG00000014724	3912.21	1.77253	0.256397	6.91097	4.81346e-12	3.95841e-10	BOP1	714024
ENSMMUG00000006837	886.578	-2.08463	0.301641	-6.90678	4.95775e-12	4.05994e-10	C7H15orf41	100430470
ENSMMUG00000009027	166.34	-3.21183	0.452596	-6.89945	5.22044e-12	4.25717e-10	BRIP1	712408
ENSMMUG00000001610	12700.6	1.4973	0.217358	6.88769	5.6706e-12	4.605e-10	ATP13A2	699678
ENSMMUG00000008222	2731.4	3.4081	0.491624	6.88228	5.89013e-12	4.76343e-10	NA	NA
ENSMMUG00000023421	1357.96	1.77409	0.257972	6.87506	6.19659e-12	4.99056e-10	DNAJC5	694810
ENSMMUG00000017607	2614	2.78145	0.403415	6.871	6.37517e-12	5.11325e-10	N4BP3	701704
ENSMMUG00000009084	439.911	2.28448	0.332062	6.87014	6.41381e-12	5.12316e-10	TM6SF1	700147
ENSMMUG00000017030	1856.64	1.60189	0.233242	6.86682	6.56509e-12	5.22259e-10	NA	NA
ENSMMUG00000007096	218.895	2.21333	0.322537	6.8545	7.15641e-12	5.66986e-10	KCNJ3	696473
ENSMMUG00000017120	512.118	1.74632	0.254969	6.84777	7.50088e-12	5.91871e-10	NA	NA
ENSMMUG00000006734	2610.18	-1.60555	0.23456	-6.84437	7.68149e-12	6.03678e-10	TIMP3	574381
ENSMMUG00000044406	617.849	2.33196	0.340348	6.84172	7.82471e-12	6.12464e-10	NA	NA
ENSMMUG00000045106	2099.23	-1.95198	0.285561	-6.83619	8.13272e-12	6.34027e-10	S100A16	713638
ENSMMUG00000011839	2906.99	-1.94142	0.284138	-6.83395	8.26107e-12	6.41467e-10	ACSBG1	709676
ENSMMUG00000005727	11981.8	1.56314	0.228739	6.83249	8.34561e-12	6.4546e-10	PKN1	718834
ENSMMUG00000016456	13843.5	1.9596	0.2868	6.82861	8.57398e-12	6.60502e-10	PLPPR3	721125
ENSMMUG00000007745	1410.76	-2.04942	0.300373	-6.82188	8.98549e-12	6.89477e-10	NA	NA
ENSMMUG00000019736	2177.94	1.62023	0.237552	6.81932	9.14746e-12	6.99153e-10	SHANK2	708192
ENSMMUG00000003565	551.148	-2.18801	0.320688	-6.80721	9.95127e-12	7.57618e-10	LGALS3	697290
ENSMMUG00000005016	1559.63	2.49502	0.365943	6.80355	1.02074e-11	7.74095e-10	CPLX1	703519
ENSMMUG00000008335	5548.01	-2.58043	0.380687	-6.80256	1.02775e-11	7.76391e-10	SAT1	697884
ENSMMUG00000021231	3679	2.72717	0.400236	6.79165	1.10855e-11	8.34197e-10	MYO16	696674
ENSMMUG00000018984	2173.31	1.50889	0.222215	6.7894	1.12602e-11	8.44084e-10	BAHCC1	718946
ENSMMUG00000007205	212.614	-3.39073	0.494796	-6.7808	1.19509e-11	8.92428e-10	COL4A6	703707
ENSMMUG00000002456	10730.4	1.71578	0.25305	6.77835	1.21552e-11	9.04218e-10	MAPK8IP1	714950
ENSMMUG00000002429	1535.45	-1.64421	0.242596	-6.77563	1.23861e-11	9.17892e-10	CAT	717406
ENSMMUG00000030786	401.092	2.20749	0.32566	6.77118	1.27739e-11	9.43043e-10	TRPC4	695636
ENSMMUG00000005222	4438.51	1.72489	0.254744	6.76906	1.29619e-11	9.53313e-10	NA	NA
ENSMMUG00000022526	48385.1	2.70818	0.399067	6.7647	1.33589e-11	9.78705e-10	NA	NA
ENSMMUG00000007126	9780.62	1.48836	0.220006	6.76417	1.34076e-11	9.78705e-10	HECTD4	711721
ENSMMUG00000009504	1809.83	-2.34684	0.347574	-6.76004	1.37952e-11	1.00324e-09	C1QTNF1	711093
ENSMMUG00000013024	777.292	-2.24679	0.332747	-6.74676	1.5118e-11	1.09535e-09	NA	NA
ENSMMUG00000005915	5967.03	2.98161	0.44061	6.73266	1.66587e-11	1.20251e-09	DYNC1I1	574351
ENSMMUG00000009428	2851.2	-2.0332	0.302371	-6.72738	1.72746e-11	1.24237e-09	MTMR10	713182
ENSMMUG00000008547	492.358	-2.11091	0.313154	-6.72673	1.73513e-11	1.2433e-09	FAM198B	700615
ENSMMUG00000047642	117.013	-2.98987	0.428672	-6.72577	1.74666e-11	1.24698e-09	BTC	702178
ENSMMUG00000020875	254.3	-2.48562	0.367337	-6.7153	1.87678e-11	1.33498e-09	MYBPC1	696955
ENSMMUG00000013419	408.191	2.70653	0.402134	6.7063	1.99617e-11	1.41474e-09	NA	NA
ENSMMUG00000017529	2981.83	1.69767	0.253526	6.69433	2.16664e-11	1.53e-09	ARRB1	695250
ENSMMUG00000011715	74.3494	3.066	0.453222	6.68448	2.31748e-11	1.6306e-09	PPM1N	715978
ENSMMUG00000007235	1115.47	-2.68168	0.402591	-6.68376	2.32885e-11	1.63271e-09	COL4A5	703814
ENSMMUG00000007798	2241.96	1.75713	0.262832	6.6831	2.33946e-11	1.63427e-09	CLMP	708098
ENSMMUG00000020734	6594.13	-2.30083	0.34502	-6.681	2.37323e-11	1.65194e-09	GOLIM4	713937
ENSMMUG00000005219	4057.89	1.42954	0.214139	6.67508	2.47094e-11	1.71383e-09	ZC3H7B	706706
ENSMMUG00000046728	1180.77	1.69456	0.25434	6.66105	2.71887e-11	1.87911e-09	NA	NA
ENSMMUG00000003733	654.148	2.88541	0.431121	6.66042	2.73052e-11	1.88049e-09	NA	NA
ENSMMUG00000029062	1779.97	1.67536	0.25156	6.65823	2.7715e-11	1.90199e-09	SPIRE2	715036
ENSMMUG00000001835	41003.9	1.94045	0.291672	6.64862	2.95844e-11	2.02316e-09	ISLR2	701357
ENSMMUG00000002535	155.427	-2.8335	0.417878	-6.64292	3.07537e-11	2.09577e-09	DEPDC7	694433
ENSMMUG00000002573	2066.5	-1.92344	0.289812	-6.63811	3.17733e-11	2.1577e-09	CARMIL1	694909
ENSMMUG00000009817	1611.18	-2.0598	0.310425	-6.63672	3.20732e-11	2.1661e-09	CCNA2	707259
ENSMMUG00000003274	893.708	-2.43936	0.367737	-6.63651	3.21193e-11	2.1661e-09	SLC7A3	696288
ENSMMUG00000022950	15637.2	2.48334	0.3734	6.63566	3.23047e-11	2.1711e-09	SOBP	698484
ENSMMUG00000000892	1363.57	2.04871	0.308836	6.62841	3.39331e-11	2.2727e-09	KCNQ3	700785
ENSMMUG00000002394	13665.5	1.85496	0.279923	6.6233	3.51273e-11	2.34463e-09	ARHGAP33	710938
ENSMMUG00000022903	2406.52	1.7604	0.265926	6.61743	3.65501e-11	2.43127e-09	INPP4A	707986
ENSMMUG00000031540	897.641	-2.9928	0.458758	-6.5945	4.2668e-11	2.82857e-09	P2RY1	708507
ENSMMUG00000011612	8512.12	1.39128	0.211015	6.59256	4.32302e-11	2.85612e-09	AP2A1	719038
ENSMMUG00000000164	16524.2	1.43797	0.218495	6.58035	4.69332e-11	3.08301e-09	PODXL2	710701
ENSMMUG00000018136	218.54	2.7914	0.422151	6.5802	4.69807e-11	3.08301e-09	KCNJ6	693675
ENSMMUG00000003275	4452.37	1.83597	0.278958	6.57833	4.75754e-11	3.11156e-09	PAK5	719458
ENSMMUG00000021434	6439.38	1.40918	0.214311	6.57466	4.87635e-11	3.1786e-09	ABCA2	721631
ENSMMUG00000022221	39178.7	1.70186	0.258847	6.57256	4.94586e-11	3.20457e-09	CHD3	716508
ENSMMUG00000000180	845.877	2.24522	0.341148	6.57246	4.94909e-11	3.20457e-09	WNT7B	713864
ENSMMUG00000005579	6458.54	1.51844	0.231111	6.56904	5.06423e-11	3.26827e-09	SOGA1	702131
ENSMMUG00000019448	2323.86	1.87545	0.285615	6.56286	5.27861e-11	3.39538e-09	TULP4	100425605
ENSMMUG00000022004	734.932	1.61907	0.246934	6.55566	5.53961e-11	3.55155e-09	MNT	703659
ENSMMUG00000012411	998.495	-1.57893	0.240869	-6.55137	5.70105e-11	3.64306e-09	LOC701966	701966
ENSMMUG00000011593	2865.78	-2.44357	0.37466	-6.53877	6.2028e-11	3.95074e-09	RGCC	698962
ENSMMUG00000016698	2749.73	2.11636	0.323389	6.5374	6.25983e-11	3.97408e-09	PNPLA3	712340
ENSMMUG00000049177	1859.14	2.26028	0.34531	6.53582	6.32631e-11	4.00324e-09	NCS1	722507
ENSMMUG00000005216	318.637	-2.46157	0.375106	-6.53324	6.43621e-11	4.0596e-09	NEK2	711473
ENSMMUG00000046257	402.2	2.42023	0.369706	6.53254	6.46637e-11	4.06547e-09	NA	NA
ENSMMUG00000012174	10139.6	1.42758	0.218606	6.52952	6.59829e-11	4.12234e-09	CIC	707463
ENSMMUG00000022724	1016.79	1.86754	0.28588	6.5295	6.59913e-11	4.12234e-09	FCGBP	700539
ENSMMUG00000021243	5048.87	1.44327	0.221126	6.52607	6.75178e-11	4.19477e-09	ZBTB47	100428359
ENSMMUG00000045225	994.14	2.01034	0.307806	6.52593	6.75812e-11	4.19477e-09	NA	NA
ENSMMUG00000014640	140.226	-2.68127	0.4028	-6.52178	6.94793e-11	4.29889e-09	RP1	677695
ENSMMUG00000013259	3722.33	-1.96574	0.302065	-6.51119	7.45599e-11	4.59865e-09	PCNA	718006
ENSMMUG00000005578	2885.18	1.62277	0.249362	6.50614	7.7108e-11	4.7408e-09	SLC35E2B	100427470
ENSMMUG00000013015	7068.28	1.84257	0.283272	6.50112	7.97223e-11	4.87081e-09	VOPP1	716151
ENSMMUG00000012716	2798.83	-1.91306	0.294373	-6.50125	7.96531e-11	4.87081e-09	NID1	711154
ENSMMUG00000016323	225.282	-2.41376	0.36858	-6.4971	8.18851e-11	4.98731e-09	ARHGEF39	696846
ENSMMUG00000003567	743.596	-2.50097	0.385545	-6.49357	8.38263e-11	5.08964e-09	DLGAP5	696772
ENSMMUG00000011420	2323.86	2.36327	0.363453	6.48967	8.60222e-11	5.20675e-09	SYN1	100423092
ENSMMUG00000005063	812.435	2.10434	0.324031	6.48785	8.70702e-11	5.25387e-09	CDKL5	693974
ENSMMUG00000016838	11347.9	2.07537	0.319628	6.48665	8.77661e-11	5.27951e-09	CHD5	720712
ENSMMUG00000010611	5487.02	1.38081	0.21317	6.47687	9.36471e-11	5.61595e-09	SOGA3	715731
ENSMMUG00000001888	2691.87	1.45833	0.225234	6.4739	9.55037e-11	5.70971e-09	MGRN1	709272
ENSMMUG00000022817	1702.3	-1.93479	0.299003	-6.47182	9.68277e-11	5.77117e-09	TMBIM1	698325
ENSMMUG00000011907	517.827	2.26787	0.349898	6.47086	9.74449e-11	5.79025e-09	ZNF488	719693
ENSMMUG00000008127	4066.86	1.86747	0.288525	6.46884	9.87586e-11	5.85047e-09	RAB11FIP4	717629
ENSMMUG00000012677	9007.11	1.57832	0.244104	6.46426	1.01798e-10	6.01224e-09	KDM4B	695760
ENSMMUG00000016969	7850.71	1.86656	0.288672	6.4623	1.0312e-10	6.07195e-09	CAMKK2	699685
ENSMMUG00000002621	568.155	-2.29888	0.355459	-6.46127	1.03825e-10	6.09504e-09	IQGAP3	719575
ENSMMUG00000009625	2557.39	1.42529	0.220584	6.46073	1.04202e-10	6.09878e-09	CCDC136	701874
ENSMMUG00000005786	657.384	2.15604	0.333502	6.45726	1.06617e-10	6.22143e-09	MAP3K9	693835
ENSMMUG00000009973	15692.2	1.81991	0.281924	6.45203	1.10362e-10	6.42077e-09	PRRC2B	100425699
ENSMMUG00000015723	926.095	2.63723	0.407447	6.44991	1.11918e-10	6.49189e-09	TNR	708707
ENSMMUG00000000577	966.484	1.86708	0.289416	6.44769	1.13571e-10	6.56823e-09	AKAP7	710509
ENSMMUG00000001909	7298.32	1.95025	0.302283	6.44697	1.14106e-10	6.57966e-09	CUX2	107001015
ENSMMUG00000003981	2685.69	-2.16752	0.336945	-6.44047	1.19106e-10	6.8477e-09	TTYH2	701738
ENSMMUG00000042282	209.158	2.46359	0.381911	6.43148	1.26369e-10	7.24393e-09	NA	NA
ENSMMUG00000004470	2850.28	-2.15546	0.335871	-6.42455	1.32264e-10	7.54467e-09	CD9	712262
ENSMMUG00000014396	158.534	-2.33748	0.359492	-6.4242	1.32561e-10	7.54467e-09	FRZB	706048
ENSMMUG00000013989	108.024	3.00784	0.463728	6.42396	1.32777e-10	7.54467e-09	NDNF	706304
ENSMMUG00000016764	8437.99	-1.92354	0.299799	-6.42065	1.35698e-10	7.68821e-09	CRYM	697588
ENSMMUG00000009119	17310.5	-2.26764	0.354127	-6.41806	1.38024e-10	7.79738e-09	MLC1	715409
ENSMMUG00000021344	1330.76	-2.82035	0.44366	-6.41495	1.4087e-10	7.93516e-09	IL33	717301
ENSMMUG00000008164	1367.04	1.94185	0.302822	6.40781	1.4762e-10	8.29139e-09	PROM1	714610
ENSMMUG00000018142	1351	-2.00424	0.312876	-6.40592	1.49464e-10	8.37085e-09	CCNB1	699504
ENSMMUG00000009449	2526.79	-1.95555	0.305429	-6.40526	1.50113e-10	8.3831e-09	NA	NA
ENSMMUG00000019223	7324.73	1.49032	0.232817	6.40008	1.55291e-10	8.6475e-09	TRAF7	695415
ENSMMUG00000018360	3039.44	-1.80789	0.282626	-6.39849	1.56918e-10	8.71319e-09	RCN1	696800
ENSMMUG00000007255	17199.8	2.34586	0.365956	6.39758	1.57861e-10	8.73367e-09	MAP1A	710514
ENSMMUG00000008265	437.113	-1.96977	0.30728	-6.39727	1.58183e-10	8.73367e-09	GULP1	708601
ENSMMUG00000023382	4334.75	1.4639	0.229324	6.38257	1.74137e-10	9.58738e-09	EPHB2	718570
ENSMMUG00000023767	2875.57	-2.061	0.323544	-6.37554	1.8232e-10	1.00096e-08	NR2E1	701101
ENSMMUG00000003180	2091.81	1.87906	0.294752	6.37107	1.87716e-10	1.02769e-08	TBC1D30	717527
ENSMMUG00000002057	1031.27	-2.30914	0.362882	-6.36937	1.89811e-10	1.03625e-08	RRM2	703138
ENSMMUG00000028749	267.714	-2.10926	0.329814	-6.36496	1.95337e-10	1.06344e-08	APOC1	106994799
ENSMMUG00000020411	2692.02	1.36136	0.214094	6.35816	2.04189e-10	1.10853e-08	MKL1	100429361
ENSMMUG00000021446	7911.34	1.73057	0.272817	6.34069	2.28745e-10	1.23497e-08	DGKZ	713198
ENSMMUG00000005225	1528.01	-2.16607	0.341895	-6.34103	2.2823e-10	1.23497e-08	GJA1	714344
ENSMMUG00000016920	1224.74	1.59843	0.252121	6.33857	2.31913e-10	1.24861e-08	SNX27	710990
ENSMMUG00000006229	188.407	-2.19866	0.344218	-6.33464	2.37889e-10	1.27726e-08	ACOX2	701565
ENSMMUG00000014305	40332.3	-1.78775	0.282595	-6.32984	2.45418e-10	1.31406e-08	APOE	714623
ENSMMUG00000016686	783.237	-2.32213	0.367377	-6.32394	2.54984e-10	1.36154e-08	NA	NA
ENSMMUG00000000081	804.64	2.08305	0.32915	6.32199	2.58216e-10	1.37503e-08	NA	NA
ENSMMUG00000046860	3903.67	1.75718	0.277953	6.31898	2.63296e-10	1.39827e-08	NA	NA
ENSMMUG00000042701	416.654	-1.89759	0.299704	-6.31657	2.67441e-10	1.41642e-08	NA	NA
ENSMMUG00000043478	734.404	-1.88578	0.298522	-6.31078	2.77634e-10	1.46642e-08	NA	NA
ENSMMUG00000009693	861.819	-1.98167	0.314157	-6.30578	2.86738e-10	1.51041e-08	SUCLG2	697454
ENSMMUG00000009725	226.747	3.48436	0.553347	6.30468	2.88783e-10	1.51708e-08	TRDN	713373
ENSMMUG00000009400	330.372	-1.92466	0.30445	-6.30356	2.90892e-10	1.52406e-08	COBLL1	702934
ENSMMUG00000046541	6071.92	2.31872	0.367767	6.29225	3.12895e-10	1.63494e-08	UNC13A	720000
ENSMMUG00000009082	12111.6	1.62592	0.258553	6.28655	3.24599e-10	1.69156e-08	SBF1	715955
ENSMMUG00000009187	3200.05	1.96445	0.312622	6.27844	3.41995e-10	1.77274e-08	CACNA1B	721452
ENSMMUG00000042914	101.651	3.53298	0.565915	6.27869	3.41448e-10	1.77274e-08	NA	NA
ENSMMUG00000002605	1394.15	-2.2336	0.356488	-6.27361	3.52779e-10	1.81416e-08	UCP2	574198
ENSMMUG00000007085	590.378	2.33307	0.371115	6.27373	3.52497e-10	1.81416e-08	ZBTB16	695064
ENSMMUG00000000798	278.094	-2.33151	0.370132	-6.27388	3.52163e-10	1.81416e-08	BAG3	714420
ENSMMUG00000004667	152.913	-2.5857	0.406147	-6.27031	3.60324e-10	1.84808e-08	SULT1E1	708519
ENSMMUG00000001861	3873.24	-2.34402	0.375015	-6.26853	3.64466e-10	1.86442e-08	NFE2L2	707606
ENSMMUG00000007533	6057.66	2.18568	0.348323	6.26539	3.71882e-10	1.89738e-08	PPFIA3	719106
ENSMMUG00000029834	5515.08	2.13535	0.340617	6.26062	3.83461e-10	1.94627e-08	NA	NA
ENSMMUG00000007899	482.725	-2.03922	0.325203	-6.26073	3.83169e-10	1.94627e-08	GRAMD2B	702639
ENSMMUG00000005042	12330.4	1.52854	0.24416	6.25897	3.87533e-10	1.96182e-08	RABL6	709111
ENSMMUG00000012574	2225.19	1.83706	0.29365	6.25237	4.04278e-10	2.04129e-08	ITPR1	703669
ENSMMUG00000037547	1333.51	2.4734	0.394654	6.24887	4.13436e-10	2.08214e-08	RASL11B	701397
ENSMMUG00000006509	1802.87	1.34246	0.215012	6.24323	4.28623e-10	2.15306e-08	CRTC1	720274
ENSMMUG00000014228	2552.49	-2.20149	0.353542	-6.23734	4.45062e-10	2.22989e-08	CDCA7	696474
ENSMMUG00000008801	2965.25	1.61474	0.258985	6.23304	4.57475e-10	2.2862e-08	AGTPBP1	709949
ENSMMUG00000001522	204.217	-2.75506	0.437343	-6.22574	4.79298e-10	2.38914e-08	ASS1	716168
ENSMMUG00000011607	1172.98	1.63774	0.263085	6.22347	4.86268e-10	2.41761e-08	NR4A2	697077
ENSMMUG00000000635	1073.64	2.68051	0.42883	6.22308	4.87491e-10	2.41761e-08	RASGEF1C	706085
ENSMMUG00000007322	236.939	2.6464	0.423779	6.2151	5.12936e-10	2.53734e-08	RTBDN	716766
ENSMMUG00000007844	3788.28	-1.4257	0.229469	-6.21314	5.19361e-10	2.56262e-08	PAM	707733
ENSMMUG00000005847	287.601	2.32681	0.374235	6.2029	5.54332e-10	2.72826e-08	NA	NA
ENSMMUG00000005588	2758.42	1.80459	0.290812	6.20179	5.58235e-10	2.74055e-08	NA	NA
ENSMMUG00000017838	57092.1	-1.92965	0.311904	-6.19303	5.90177e-10	2.89009e-08	PEA15	100423681
ENSMMUG00000011871	1633.16	1.41785	0.229086	6.18847	6.07513e-10	2.96753e-08	ASL	697109
ENSMMUG00000007509	4653.71	1.84929	0.298799	6.18501	6.20969e-10	3.02567e-08	MYO5A	574273
ENSMMUG00000019076	791.541	-2.00126	0.32355	-6.18229	6.31769e-10	3.07062e-08	FBXO5	703219
ENSMMUG00000003782	327.806	-2.04856	0.330901	-6.17223	6.73353e-10	3.26459e-08	MELK	716875
ENSMMUG00000015740	317.828	-2.26771	0.366286	-6.17141	6.76841e-10	3.27336e-08	PIR	720959
ENSMMUG00000009327	42773.7	1.80511	0.29241	6.16951	6.85023e-10	3.30473e-08	SPTAN1	722610
ENSMMUG00000009844	6170.84	1.65811	0.269247	6.15598	7.46151e-10	3.59074e-08	R3HDM1	707987
ENSMMUG00000019383	1405.07	3.03163	0.48936	6.14889	7.8026e-10	3.74563e-08	KLHL4	695270
ENSMMUG00000022182	2162.03	-1.79587	0.292189	-6.14744	7.87446e-10	3.77084e-08	GNG5	710548
ENSMMUG00000019112	1221.82	3.10682	0.501543	6.14611	7.9405e-10	3.79314e-08	GRIN2B	698571
ENSMMUG00000010664	876.432	2.7093	0.438719	6.14525	7.98355e-10	3.80439e-08	GPR37	696628
ENSMMUG00000048801	1814.24	2.08175	0.338507	6.14211	8.14304e-10	3.87093e-08	TMEM229B	710681
ENSMMUG00000017496	12081.5	1.57588	0.256775	6.13535	8.49707e-10	4.02939e-08	MAPK8IP3	702388
ENSMMUG00000003036	1858.06	1.62468	0.264786	6.13383	8.57858e-10	4.04834e-08	GMIP	720380
ENSMMUG00000023591	591.67	-1.96954	0.320762	-6.13407	8.56576e-10	4.04834e-08	ZGRF1	703497
ENSMMUG00000022836	1757.47	1.85261	0.302001	6.13046	8.76263e-10	4.12521e-08	AFF3	714408
ENSMMUG00000017904	207108	2.7033	0.439219	6.12561	9.03371e-10	4.24258e-08	MAP1B	574272
ENSMMUG00000020992	3633.99	1.30479	0.213041	6.12408	9.12103e-10	4.27329e-08	CABIN1	700566
ENSMMUG00000020020	7895.44	1.87091	0.305731	6.1149	9.66155e-10	4.51567e-08	ARHGAP23	693996
ENSMMUG00000019927	1838.1	2.83368	0.460839	6.11231	9.81975e-10	4.57863e-08	ARFGEF3	703791
ENSMMUG00000015412	728.73	2.74888	0.448035	6.10223	1.046e-09	4.86552e-08	GPR22	699492
ENSMMUG00000015661	905.888	2.59988	0.424934	6.09276	1.10979e-09	5.14994e-08	PTPRU	720393
ENSMMUG00000037520	301.275	2.03994	0.334556	6.09115	1.12102e-09	5.18973e-08	NA	NA
ENSMMUG00000043001	14241.3	-1.94858	0.320365	-6.08923	1.13457e-09	5.24001e-08	MFGE8	703501
ENSMMUG00000010474	882.217	2.45302	0.401618	6.08839	1.14053e-09	5.25509e-08	HMCN1	714026
ENSMMUG00000015513	3744.47	1.77217	0.291093	6.08458	1.16797e-09	5.36882e-08	NA	NA
ENSMMUG00000002081	538.558	-1.59398	0.261987	-6.07668	1.22695e-09	5.61346e-08	BEND7	720932
ENSMMUG00000032720	77.0399	2.81969	0.459828	6.07682	1.22589e-09	5.61346e-08	NA	NA
ENSMMUG00000006876	32222.6	-1.44032	0.237141	-6.07484	1.24114e-09	5.66507e-08	PRRG1	696938
ENSMMUG00000016404	260.412	-2.37164	0.389198	-6.07015	1.27788e-09	5.81915e-08	CNMD	694189
ENSMMUG00000013715	1550.82	-1.50922	0.24881	-6.06469	1.32208e-09	6.00636e-08	PAQR8	708418
ENSMMUG00000001344	1165.15	1.62144	0.267313	6.06402	1.32759e-09	6.01737e-08	SPOCK1	715989
ENSMMUG00000000434	6866.33	-1.68057	0.277303	-6.06265	1.33897e-09	6.05486e-08	CDK2AP1	704412
ENSMMUG00000020412	287.623	-1.90545	0.313305	-6.06111	1.35186e-09	6.08492e-08	PACRG	704457
ENSMMUG00000016195	138.782	2.19453	0.361339	6.06121	1.35097e-09	6.08492e-08	SNAI2	708962
ENSMMUG00000019807	795.822	-2.41514	0.399215	-6.05982	1.36275e-09	6.11984e-08	RGS14	699625
ENSMMUG00000021296	1048.09	-1.72684	0.28504	-6.05665	1.38988e-09	6.22729e-08	EML6	718818
ENSMMUG00000006018	1737.31	-2.21171	0.366222	-6.0503	1.44581e-09	6.45601e-08	SPAG5	709400
ENSMMUG00000047621	245.294	-2.0028	0.329606	-6.0501	1.44755e-09	6.45601e-08	TM4SF18	712063
ENSMMUG00000023533	7027.71	1.41791	0.234527	6.04477	1.49621e-09	6.6578e-08	SERINC5	710413
ENSMMUG00000016215	5510.68	1.58464	0.26261	6.03231	1.61629e-09	7.17574e-08	HIVEP3	696084
ENSMMUG00000010158	928.324	-1.74812	0.289748	-6.0307	1.63254e-09	7.23139e-08	STXBP3	699144
ENSMMUG00000026717	100.583	3.3668	0.554257	6.02703	1.67001e-09	7.38059e-08	NA	NA
ENSMMUG00000022939	8485.33	1.33002	0.220786	6.02326	1.7094e-09	7.53758e-08	PACS2	709722
ENSMMUG00000003377	26539.1	1.7	0.282253	6.02005	1.74368e-09	7.67139e-08	PDZD4	697387
ENSMMUG00000019546	200.592	-2.05769	0.339661	-6.01775	1.76859e-09	7.76345e-08	RGN	705733
ENSMMUG00000017610	4392.72	1.48881	0.247616	6.01122	1.8413e-09	8.06449e-08	FBXO31	695313
ENSMMUG00000014216	19486.7	1.89612	0.31555	6.00371	1.92859e-09	8.42785e-08	TUBB4A	703019
ENSMMUG00000005882	560.965	-1.88332	0.3136	-5.9998	1.97563e-09	8.61411e-08	CAPN9	719222
ENSMMUG00000009139	644.101	1.88978	0.314824	5.9984	1.99277e-09	8.66944e-08	NA	NA
ENSMMUG00000003193	33358.3	-2.23314	0.374052	-5.9885	2.11783e-09	9.19299e-08	VIM	705289
ENSMMUG00000000130	1476.92	1.47366	0.246348	5.9809	2.21904e-09	9.61092e-08	CSGALNACT1	704901
ENSMMUG00000030573	546.646	-2.44423	0.409038	-5.98036	2.22648e-09	9.62174e-08	NA	NA
ENSMMUG00000009890	4907.17	1.38102	0.230941	5.97909	2.24381e-09	9.65221e-08	FARP1	701031
ENSMMUG00000006458	3864.31	1.2872	0.215276	5.97876	2.24839e-09	9.65221e-08	IQCE	714253
ENSMMUG00000000963	1726.7	-1.64731	0.275503	-5.979	2.24513e-09	9.65221e-08	SDC2	703841
ENSMMUG00000009176	3050.31	1.45967	0.244756	5.96257	2.48306e-09	1.06362e-07	CAMTA2	721593
ENSMMUG00000017179	999.906	1.55717	0.261182	5.9606	2.51311e-09	1.07413e-07	SOWAHC	696417
ENSMMUG00000016019	540.912	-2.34115	0.393192	-5.95356	2.62374e-09	1.11896e-07	PBK	713242
ENSMMUG00000003780	2652.02	-2.21245	0.372698	-5.95087	2.66726e-09	1.1327e-07	TJP2	699586
ENSMMUG00000021558	241.381	1.86095	0.312543	5.95085	2.66757e-09	1.1327e-07	NA	NA
ENSMMUG00000019605	18818.2	1.56173	0.26242	5.94933	2.69244e-09	1.14078e-07	NSMF	704312
ENSMMUG00000007841	205.571	-2.18434	0.364979	-5.94744	2.72377e-09	1.15154e-07	DDIAS	701440
ENSMMUG00000022595	22972.3	1.58968	0.267235	5.94649	2.73947e-09	1.15568e-07	NRXN2	574175
ENSMMUG00000001585	5375.34	1.39333	0.234327	5.94509	2.76302e-09	1.16309e-07	FAAP100	713876
ENSMMUG00000047960	1341.6	1.42091	0.238998	5.94454	2.77231e-09	1.16342e-07	SVEP1	709478
ENSMMUG00000007556	875.539	-2.09136	0.351966	-5.94434	2.77573e-09	1.16342e-07	KNTC1	702579
ENSMMUG00000013124	3827.82	-1.55989	0.262536	-5.9427	2.80361e-09	1.17258e-07	KDM3A	697775
ENSMMUG00000007996	673.723	-1.96661	0.330849	-5.9396	2.85727e-09	1.19247e-07	ZNF367	710123
ENSMMUG00000010881	382.401	2.48259	0.416374	5.9392	2.86415e-09	1.19278e-07	CYP26A1	699519
ENSMMUG00000009109	256.015	-1.99148	0.333842	-5.9388	2.87124e-09	1.19319e-07	GINS3	707142
ENSMMUG00000001791	1118.62	1.41593	0.238413	5.93824	2.88092e-09	1.19466e-07	GRWD1	717966
ENSMMUG00000019731	57498.8	1.21264	0.204261	5.93618	2.91747e-09	1.20602e-07	DPYSL5	699648
ENSMMUG00000013333	832.874	-2.0862	0.351641	-5.936	2.92067e-09	1.20602e-07	DIRAS3	701273
ENSMMUG00000039143	689.45	1.59815	0.269319	5.93278	2.97842e-09	1.225e-07	NA	NA
ENSMMUG00000003742	502.373	-1.57225	0.264669	-5.93274	2.97921e-09	1.225e-07	BCHE	700484
ENSMMUG00000002940	1916.41	2.28332	0.38404	5.93146	3.00251e-09	1.23198e-07	ATXN1	702975
ENSMMUG00000012058	381.684	-1.92282	0.323457	-5.93029	3.02407e-09	1.23822e-07	GEN1	699692
ENSMMUG00000003161	2137.83	1.73577	0.292651	5.92793	3.06771e-09	1.25302e-07	MAST3	720145
ENSMMUG00000001511	656.71	-2.28162	0.385306	-5.92765	3.07309e-09	1.25302e-07	KIF20A	716533
ENSMMUG00000045772	5340.46	1.33755	0.225672	5.92618	3.10056e-09	1.26159e-07	KBTBD11	716519
ENSMMUG00000007129	1354.85	-1.35897	0.229348	-5.92372	3.14742e-09	1.27798e-07	CD46	714082
ENSMMUG00000000433	1694.71	1.44745	0.244328	5.92324	3.15664e-09	1.27906e-07	SORCS1	693969
ENSMMUG00000020385	1691.97	2.2806	0.384149	5.92259	3.16909e-09	1.28087e-07	FAM49A	698947
ENSMMUG00000045445	96.1515	2.74008	0.459179	5.92232	3.17425e-09	1.28087e-07	NA	NA
ENSMMUG00000015663	6923.44	1.30141	0.219816	5.91976	3.22414e-09	1.29564e-07	AP3D1	100430853
ENSMMUG00000016702	170.05	-2.14558	0.35958	-5.92007	3.21811e-09	1.29564e-07	PRSS35	695095
ENSMMUG00000004441	1011.03	-2.36518	0.40069	-5.91828	3.25327e-09	1.30294e-07	S100A11	717324
ENSMMUG00000006350	234.662	2.52878	0.425396	5.91816	3.25567e-09	1.30294e-07	NT5DC3	699285
ENSMMUG00000018100	350.6	-2.03022	0.342485	-5.9161	3.29672e-09	1.31666e-07	NA	NA
ENSMMUG00000028777	234.611	2.51731	0.424353	5.90587	3.50793e-09	1.39815e-07	LOC713991	713991
ENSMMUG00000011126	8061.7	-1.90355	0.323068	-5.89826	3.67361e-09	1.4612e-07	DBI	698652
ENSMMUG00000013179	1044.44	-2.18451	0.371128	-5.89409	3.76759e-09	1.49553e-07	SOX3	696412
ENSMMUG00000011392	4811.76	1.4126	0.239664	5.89298	3.79286e-09	1.5025e-07	PNPLA6	100426338
ENSMMUG00000003230	8707.55	1.61328	0.27391	5.88745	3.92189e-09	1.55046e-07	FBXL19	712283
ENSMMUG00000039139	4288.51	1.72633	0.293084	5.88684	3.93642e-09	1.55305e-07	RIMS3	694926
ENSMMUG00000009441	2000.86	-1.54847	0.26307	-5.88612	3.95364e-09	1.5567e-07	ABHD4	711758
ENSMMUG00000001850	9002.04	-1.52391	0.259205	-5.88065	4.08647e-09	1.60575e-07	SPARC	712388
ENSMMUG00000038892	1192.95	1.35901	0.231412	5.87221	4.30017e-09	1.68632e-07	ZNF853	100423412
ENSMMUG00000016647	1619.97	2.02934	0.345173	5.87121	4.32632e-09	1.69317e-07	PRRT1	717111
ENSMMUG00000038574	1251.63	1.87281	0.31887	5.86823	4.40472e-09	1.7204e-07	NA	NA
ENSMMUG00000019714	301.26	-2.10743	0.358215	-5.86703	4.43659e-09	1.72938e-07	VAV3	694685
ENSMMUG00000001604	300.382	-2.10241	0.35729	-5.86647	4.45183e-09	1.73186e-07	GPX8	705965
ENSMMUG00000038603	376.057	-1.93423	0.329041	-5.86439	4.50789e-09	1.75018e-07	NA	NA
ENSMMUG00000001694	1661.07	-2.398	0.41101	-5.86087	4.6045e-09	1.78413e-07	FZD8	708368
ENSMMUG00000039522	1021.45	-2.01258	0.343702	-5.85908	4.65451e-09	1.79993e-07	F2R	707370
ENSMMUG00000010680	1777.75	1.34661	0.229934	5.85589	4.74472e-09	1.83118e-07	SEMA4G	710879
ENSMMUG00000013974	257.908	-2.29237	0.39036	-5.85177	4.86361e-09	1.87335e-07	MYBL1	703351
ENSMMUG00000040434	7720.49	1.68877	0.288491	5.85076	4.89344e-09	1.87374e-07	NA	NA
ENSMMUG00000016791	4510.74	1.75956	0.300515	5.85139	4.87469e-09	1.87374e-07	DCLK1	722071
ENSMMUG00000013847	218.29	2.88785	0.489309	5.85081	4.89181e-09	1.87374e-07	FAM19A1	697220
ENSMMUG00000031000	1766.45	1.47333	0.251832	5.8492	4.9394e-09	1.88762e-07	PRR5	107000686
ENSMMUG00000019945	2162.11	-1.88957	0.323273	-5.84877	4.95225e-09	1.88883e-07	FGFR3	712829
ENSMMUG00000003493	10044.9	2.26676	0.38693	5.84397	5.09701e-09	1.94025e-07	DPF1	719503
ENSMMUG00000004770	105.965	-3.36053	0.533119	-5.8434	5.11452e-09	1.94312e-07	NEUROG1	711992
ENSMMUG00000001404	17428.5	2.05468	0.351336	5.83954	5.23449e-09	1.98483e-07	NEUROD2	696976
ENSMMUG00000004085	2397.73	1.96196	0.335752	5.83675	5.32279e-09	2.01439e-07	NOVA2	716859
ENSMMUG00000022167	6087.28	1.20513	0.206713	5.82951	5.55891e-09	2.09967e-07	PI4KA	698020
ENSMMUG00000005086	634.287	-1.90899	0.327326	-5.82755	5.62473e-09	2.12043e-07	TGIF1	694580
ENSMMUG00000020322	9516.96	-1.78378	0.306506	-5.82421	5.73846e-09	2.15912e-07	ALDOC	709213
ENSMMUG00000042119	150.861	-2.58332	0.436949	-5.8237	5.75594e-09	2.16153e-07	NA	NA
ENSMMUG00000001152	808.344	-2.29488	0.395189	-5.81981	5.89143e-09	2.20815e-07	NUF2	693637
ENSMMUG00000021845	4336.62	1.30189	0.223722	5.81856	5.93553e-09	2.22041e-07	TBC1D10B	711696
ENSMMUG00000008334	256.056	-2.60703	0.448084	-5.81523	6.05515e-09	2.26082e-07	GPR1	707120
ENSMMUG00000008789	1139.09	-1.52956	0.262996	-5.8138	6.10702e-09	2.27583e-07	PCBD1	709875
ENSMMUG00000010428	4054.23	1.92836	0.331365	5.81321	6.12857e-09	2.2795e-07	SLIT1	705901
ENSMMUG00000011305	2909.06	-2.12124	0.36599	-5.80821	6.3145e-09	2.34366e-07	TMTC2	697892
ENSMMUG00000002235	312.341	2.25251	0.386933	5.80793	6.3251e-09	2.34366e-07	IGF1	698444
ENSMMUG00000040063	565.897	1.65106	0.284273	5.80612	6.39375e-09	2.36459e-07	FNDC10	106996973
ENSMMUG00000022067	1408.72	2.24456	0.385947	5.80171	6.56414e-09	2.42301e-07	IQSEC3	721576
ENSMMUG00000014707	5349.25	1.29957	0.224134	5.79744	6.73335e-09	2.48077e-07	CELSR3	709315
ENSMMUG00000017106	110.417	2.45511	0.422467	5.78649	7.1872e-09	2.64299e-07	POU6F2	712105
ENSMMUG00000019081	77.3278	-3.09193	0.499972	-5.7792	7.50563e-09	2.75489e-07	NA	NA
ENSMMUG00000010745	85.7136	2.85587	0.488712	5.7772	7.59532e-09	2.78257e-07	RSPO2	697376
ENSMMUG00000011660	8685.81	2.06019	0.356208	5.77458	7.7145e-09	2.82093e-07	CXXC4	693620
ENSMMUG00000013183	1376.4	1.33201	0.230761	5.77168	7.84845e-09	2.86454e-07	NA	NA
ENSMMUG00000020993	1470.24	-2.19298	0.380919	-5.77049	7.90403e-09	2.87943e-07	CELSR1	718440
ENSMMUG00000042961	3995.22	1.99981	0.346195	5.7688	7.9837e-09	2.90303e-07	HBA1	701930
ENSMMUG00000009390	2173.8	-1.53059	0.265364	-5.76795	8.02401e-09	2.91225e-07	CENPC	710620
ENSMMUG00000003396	789.774	-1.84754	0.320345	-5.76605	8.11492e-09	2.93977e-07	YAP1	704382
ENSMMUG00000002331	799.948	-1.68411	0.291925	-5.76499	8.16632e-09	2.9529e-07	FBXO8	699302
ENSMMUG00000004093	1224.95	-1.84858	0.320811	-5.76317	8.25484e-09	2.97939e-07	NEDD1	713673
ENSMMUG00000014804	464.807	1.6069	0.278805	5.76199	8.31264e-09	2.98918e-07	CASTOR2	694456
ENSMMUG00000036802	74.5554	-4.28098	0.521464	-5.76208	8.30847e-09	2.98918e-07	NA	NA
ENSMMUG00000022767	125851	1.25317	0.217537	5.76002	8.41052e-09	3.00626e-07	EEF2	721806
ENSMMUG00000012548	8978.36	1.3752	0.238717	5.75974	8.42439e-09	3.00626e-07	INTS1	711947
ENSMMUG00000021436	3367.35	-1.74303	0.30279	-5.75975	8.42373e-09	3.00626e-07	LTBP1	709607
ENSMMUG00000002654	1621.91	1.38523	0.240477	5.75948	8.43728e-09	3.00626e-07	CYP2D6	678691
ENSMMUG00000043269	1595.01	1.51313	0.262643	5.75961	8.431e-09	3.00626e-07	NA	NA
ENSMMUG00000040928	1256.96	-2.6749	0.471913	-5.75329	8.75241e-09	3.11286e-07	NEUROD4	706605
ENSMMUG00000006243	119.587	-2.4072	0.412421	-5.7499	8.92963e-09	3.1701e-07	TDRD9	701635
ENSMMUG00000037682	492.068	2.20317	0.382406	5.74841	9.00839e-09	3.19225e-07	NA	NA
ENSMMUG00000000398	442.407	2.17886	0.378449	5.74496	9.19407e-09	3.25213e-07	DBNDD1	701328
ENSMMUG00000005184	1686.27	1.56564	0.272463	5.74442	9.22376e-09	3.25672e-07	DCAF7	720299
ENSMMUG00000003081	2391.52	1.52227	0.265006	5.74249	9.32948e-09	3.28216e-07	GPSM1	710652
ENSMMUG00000010839	1498.67	1.60145	0.278768	5.74256	9.32553e-09	3.28216e-07	SGSM1	714057
ENSMMUG00000017722	621.023	1.8094	0.314965	5.74094	9.4155e-09	3.30645e-07	NA	NA
ENSMMUG00000007976	110.998	-2.27936	0.390847	-5.74008	9.46311e-09	3.3172e-07	PLSCR4	713430
ENSMMUG00000020467	1703.8	-2.00706	0.350135	-5.7388	9.53514e-09	3.33644e-07	ATAD2	704478
ENSMMUG00000010150	4867.21	1.35416	0.236032	5.73626	9.67905e-09	3.38073e-07	PELP1	677854
ENSMMUG00000019487	2040.08	1.78175	0.310845	5.72763	1.01844e-08	3.55086e-07	SLC27A3	718424
ENSMMUG00000020956	2398.3	-1.68677	0.295082	-5.71817	1.07675e-08	3.74747e-07	NA	NA
ENSMMUG00000009938	9559.14	1.80684	0.315881	5.71529	1.09515e-08	3.80473e-07	MYO18A	711171
ENSMMUG00000007973	526.639	-2.31616	0.405826	-5.71416	1.10249e-08	3.82339e-07	POLQ	713828
ENSMMUG00000002300	5382.85	-1.48277	0.2599	-5.70634	1.15433e-08	3.99607e-07	SFXN5	705559
ENSMMUG00000023478	818.091	1.72978	0.303092	5.7035	1.17372e-08	4.05599e-07	C1H1orf115	705656
ENSMMUG00000014137	28035.6	1.79775	0.315089	5.70083	1.19223e-08	4.11265e-07	ADGRL1	718708
ENSMMUG00000021074	2121.09	-1.44927	0.254349	-5.69797	1.21244e-08	4.17499e-07	RASGEF1B	100429172
ENSMMUG00000020665	177.65	-2.39061	0.416307	-5.69708	1.21874e-08	4.18928e-07	SDSL	714721
ENSMMUG00000015087	574.602	-1.6986	0.298006	-5.69503	1.23347e-08	4.23244e-07	IRF2	694347
ENSMMUG00000048526	7773.25	1.32444	0.232545	5.69453	1.23715e-08	4.23764e-07	NA	NA
ENSMMUG00000009587	17183	1.34484	0.23622	5.69217	1.25437e-08	4.28907e-07	FKBP8	720232
ENSMMUG00000015225	2455.35	-1.4091	0.247668	-5.68925	1.27597e-08	4.35526e-07	SKP2	700617
ENSMMUG00000044712	4558.77	-1.42713	0.250915	-5.68838	1.28252e-08	4.36948e-07	NA	NA
ENSMMUG00000013444	519.622	2.57864	0.450893	5.6881	1.28461e-08	4.36948e-07	GPRIN2	694369
ENSMMUG00000019340	640.818	2.00522	0.35217	5.68587	1.30148e-08	4.41913e-07	FAM189A1	720466
ENSMMUG00000005791	241.727	-1.77022	0.310313	-5.684	1.31578e-08	4.45993e-07	PIK3R6	722023
ENSMMUG00000039195	28243.9	1.86295	0.327615	5.68069	1.34149e-08	4.53919e-07	ATCAY	721783
ENSMMUG00000014687	3841.87	1.64904	0.290264	5.67825	1.36077e-08	4.59031e-07	SAMD14	704275
ENSMMUG00000020047	467.195	-1.62933	0.286539	-5.67819	1.36131e-08	4.59031e-07	ITGB3BP	699279
ENSMMUG00000006309	195.09	3.11677	0.545284	5.67694	1.37123e-08	4.61575e-07	UNC5C	705591
ENSMMUG00000023790	424.02	1.69018	0.297814	5.67306	1.4027e-08	4.71355e-07	GRK3	714510
ENSMMUG00000008380	5624.18	1.34791	0.237842	5.66629	1.45922e-08	4.88945e-07	CDC42BPB	695720
ENSMMUG00000009914	516.557	1.70225	0.300266	5.66619	1.46006e-08	4.88945e-07	SMAD9	694572
ENSMMUG00000006207	5655.9	1.2683	0.223828	5.6657	1.46425e-08	4.89506e-07	NEURL4	714906
ENSMMUG00000003564	1972.73	-1.43133	0.252628	-5.66536	1.4672e-08	4.89654e-07	ITM2A	708039
ENSMMUG00000005207	1127.6	-1.40796	0.248561	-5.66279	1.48935e-08	4.96195e-07	NAALAD2	694180
ENSMMUG00000012380	552.521	1.72247	0.304051	5.66163	1.49939e-08	4.98688e-07	FAM213B	695160
ENSMMUG00000007671	2557.43	-1.28918	0.227724	-5.66094	1.50546e-08	4.99853e-07	HEATR6	720089
ENSMMUG00000008757	1226.76	1.26921	0.224285	5.65859	1.52618e-08	5.05872e-07	SHF	713183
ENSMMUG00000019057	958.309	-1.88402	0.333105	-5.65696	1.54077e-08	5.0984e-07	CDKN2C	711877
ENSMMUG00000020342	683.479	-1.6502	0.291575	-5.65626	1.54704e-08	5.11047e-07	KAT2B	698283
ENSMMUG00000000208	3356.43	-2.10557	0.373714	-5.64833	1.62014e-08	5.34291e-07	NRG1	696275
ENSMMUG00000037601	250.708	1.64789	0.291739	5.64696	1.63307e-08	5.37644e-07	NA	NA
ENSMMUG00000013881	8967.33	1.35535	0.239988	5.64654	1.63709e-08	5.38059e-07	WNK2	717275
ENSMMUG00000005224	630.352	-1.90052	0.336579	-5.64497	1.65206e-08	5.42066e-07	TTC23	708530
ENSMMUG00000004448	78.99	-3.52038	0.524472	-5.64183	1.68252e-08	5.5113e-07	TMEM144	700866
ENSMMUG00000040203	1287.37	-2.44885	0.437262	-5.64095	1.69115e-08	5.53029e-07	MMS22L	705353
ENSMMUG00000003357	21088.6	1.12908	0.200179	5.63991	1.70139e-08	5.55444e-07	SREBF2	712307
ENSMMUG00000018159	3428.78	1.50369	0.266575	5.63904	1.71006e-08	5.57341e-07	RAD21L1	717271
ENSMMUG00000001297	17060.9	1.43761	0.255123	5.63347	1.76616e-08	5.73707e-07	CADM3	719985
ENSMMUG00000000383	621.353	1.43708	0.255057	5.63375	1.76337e-08	5.73707e-07	ATXN7L1	698666
ENSMMUG00000012323	212.394	-2.44382	0.432373	-5.63298	1.77118e-08	5.74381e-07	CDKN3	694877
ENSMMUG00000001286	2238.39	1.68024	0.29823	5.63071	1.79466e-08	5.81029e-07	NPTX1	718259
ENSMMUG00000022859	2399.19	1.35715	0.241008	5.63029	1.79907e-08	5.8149e-07	MYBBP1A	708817
ENSMMUG00000010659	5310.87	1.67076	0.296638	5.62904	1.81217e-08	5.83787e-07	SYNGAP1	717858
ENSMMUG00000012176	511.664	-1.82135	0.323202	-5.62917	1.81079e-08	5.83787e-07	CENPU	696925
ENSMMUG00000022500	12378.9	1.22644	0.218149	5.62139	1.89428e-08	6.09234e-07	MAP7D1	712899
ENSMMUG00000004074	1770.04	-1.92029	0.341973	-5.6206	1.9029e-08	6.10997e-07	BMP7	696948
ENSMMUG00000015934	171.566	-2.32063	0.409426	-5.61997	1.90991e-08	6.12238e-07	CENPA	697312
ENSMMUG00000010463	6326.35	1.74681	0.31066	5.61866	1.92439e-08	6.15199e-07	NYAP1	719205
ENSMMUG00000000784	310.919	-2.25231	0.400454	-5.61857	1.92546e-08	6.15199e-07	BORA	693798
ENSMMUG00000011476	3615.17	-1.66856	0.297158	-5.61746	1.93784e-08	6.18143e-07	SNX5	698897
ENSMMUG00000013045	160.84	2.37526	0.421569	5.61297	1.98886e-08	6.33381e-07	CCDC81	704214
ENSMMUG00000014691	8083.63	-1.75146	0.312318	-5.61251	1.99417e-08	6.34035e-07	ID4	705825
ENSMMUG00000043327	27.9184	3.21828	0.545362	5.60822	2.04421e-08	6.48886e-07	NA	NA
ENSMMUG00000009117	13353	-1.66721	0.297683	-5.60425	2.09154e-08	6.6283e-07	NA	NA
ENSMMUG00000014887	725.826	-2.02986	0.362445	-5.60307	2.10583e-08	6.66276e-07	KIF23	695229
ENSMMUG00000046978	158.556	3.03106	0.536048	5.60203	2.1186e-08	6.69231e-07	NA	NA
ENSMMUG00000028952	247.446	-2.08957	0.371743	-5.60014	2.14183e-08	6.75474e-07	STK3	707425
ENSMMUG00000000261	1540.56	-2.56932	0.464598	-5.59809	2.16724e-08	6.82382e-07	ADORA2A	707865
ENSMMUG00000029296	1330.26	1.22735	0.219281	5.59692	2.18197e-08	6.85821e-07	PIGQ	696123
ENSMMUG00000008075	375.656	-1.79854	0.320773	-5.59666	2.1852e-08	6.85821e-07	IGSF11	713784
ENSMMUG00000018672	6496.28	1.42429	0.254453	5.59604	2.19305e-08	6.8718e-07	MARK4	715346
ENSMMUG00000012897	12525.3	1.55598	0.278154	5.59164	2.24939e-08	7.03703e-07	KIF3B	711883
ENSMMUG00000007633	1650.51	-1.46557	0.262194	-5.58898	2.28405e-08	7.134e-07	LMO2	717502
ENSMMUG00000011745	336.375	-2.36543	0.424186	-5.58398	2.35073e-08	7.31881e-07	TC2N	697132
ENSMMUG00000041921	121.953	2.12741	0.380119	5.58425	2.34712e-08	7.31881e-07	NA	NA
ENSMMUG00000007538	1428.03	1.96474	0.35158	5.58036	2.40025e-08	7.46107e-07	TRPM4	719120
ENSMMUG00000011264	716.965	-1.75607	0.314521	-5.57916	2.4169e-08	7.50084e-07	NA	NA
ENSMMUG00000003141	340.067	-1.66692	0.298257	-5.57657	2.45305e-08	7.60095e-07	FLI1	714748
ENSMMUG00000021290	1500.6	-1.9049	0.341908	-5.57599	2.46127e-08	7.6143e-07	COL5A2	712935
ENSMMUG00000017766	419.474	-2.2176	0.398091	-5.57283	2.50629e-08	7.74129e-07	DEPDC1	701888
ENSMMUG00000002950	173.755	2.3731	0.424225	5.57148	2.52588e-08	7.78946e-07	TFR2	719240
ENSMMUG00000007309	267.841	-1.82418	0.32664	-5.56765	2.58201e-08	7.95e-07	WIPI1	718945
ENSMMUG00000002741	2467.19	1.37608	0.247249	5.56448	2.62938e-08	8.08308e-07	CSMD2	710468
ENSMMUG00000021967	656.858	1.59301	0.28627	5.56278	2.65512e-08	8.14934e-07	WFIKKN1	722338
ENSMMUG00000007394	166.545	-2.58796	0.462698	-5.5601	2.69617e-08	8.26233e-07	NEIL3	699618
ENSMMUG00000002116	1951.62	-1.77406	0.319398	-5.55671	2.74899e-08	8.41096e-07	BTG3	710579
ENSMMUG00000002649	507.065	1.82368	0.328046	5.55408	2.7908e-08	8.52551e-07	UNC5A	705285
ENSMMUG00000013004	1040.21	1.50519	0.271094	5.55093	2.84159e-08	8.66707e-07	MASP1	708206
ENSMMUG00000000779	11819.3	1.19439	0.21549	5.5421	2.98863e-08	9.09111e-07	NUDCD3	699353
ENSMMUG00000008181	118.547	2.2969	0.413026	5.54202	2.98994e-08	9.09111e-07	NA	NA
ENSMMUG00000012937	4539.29	1.27393	0.229851	5.5417	2.99549e-08	9.09378e-07	PRR12	719344
ENSMMUG00000001153	110.445	-2.21475	0.39381	-5.54136	3.00129e-08	9.09724e-07	PDGFRL	703117
ENSMMUG00000012407	134.659	-2.67031	0.47521	-5.53834	3.05354e-08	9.24123e-07	NA	NA
ENSMMUG00000016461	2245.29	1.58427	0.285947	5.53801	3.05933e-08	9.24438e-07	EFR3B	693990
ENSMMUG00000047259	4502.78	1.31666	0.23783	5.53524	3.10794e-08	9.36224e-07	PLCXD1	722886
ENSMMUG00000013613	310.098	-2.111	0.380698	-5.53538	3.10552e-08	9.36224e-07	KIF18A	698453
ENSMMUG00000047041	84.2405	2.21475	0.39971	5.52234	3.34517e-08	1.00613e-06	NA	NA
ENSMMUG00000014101	2714.23	1.5384	0.278569	5.52031	3.38397e-08	1.01623e-06	HDAC10	715698
ENSMMUG00000004122	68353.1	1.91833	0.347265	5.51675	3.45333e-08	1.03547e-06	MAPT	574327
ENSMMUG00000009983	3247.11	1.21684	0.220669	5.51382	3.5112e-08	1.0512e-06	UBQLN4	719393
ENSMMUG00000002370	1953.37	-1.47553	0.267656	-5.51314	3.52487e-08	1.05368e-06	ITGA6	697643
ENSMMUG00000028798	1019.29	-1.88166	0.341704	-5.50907	3.60743e-08	1.07671e-06	RHPN2	716602
ENSMMUG00000018471	93.2641	-2.70354	0.479131	-5.50855	3.61802e-08	1.07821e-06	STK33	705791
ENSMMUG00000020551	1719.87	1.55471	0.28219	5.50735	3.6427e-08	1.08391e-06	TET3	707759
ENSMMUG00000012181	297.095	-2.17796	0.395018	-5.50508	3.69008e-08	1.09632e-06	NA	NA
ENSMMUG00000009897	115.836	-2.86433	0.514179	-5.50481	3.69566e-08	1.09632e-06	BHMT	714363
ENSMMUG00000013408	827.943	1.38597	0.251825	5.5031	3.73167e-08	1.10532e-06	ZNF517	704360
ENSMMUG00000010329	2605.17	1.26238	0.229499	5.49995	3.79892e-08	1.12353e-06	SH2B2	714861
ENSMMUG00000014409	3885.15	1.363	0.247943	5.49607	3.88346e-08	1.1468e-06	ANKRD13B	711735
ENSMMUG00000046363	58.9929	3.12493	0.563348	5.49483	3.91082e-08	1.15313e-06	NA	NA
ENSMMUG00000003042	1918.17	1.61984	0.294684	5.49413	3.92633e-08	1.15595e-06	VPS53	699470
ENSMMUG00000007805	11992.9	1.63599	0.297621	5.4937	3.93598e-08	1.15705e-06	LIMCH1	707416
ENSMMUG00000001911	210.216	-2.00149	0.362629	-5.49224	3.96866e-08	1.1649e-06	SRARP	696582
ENSMMUG00000011479	728.445	-1.48382	0.270182	-5.48905	4.04106e-08	1.18437e-06	MGME1	696467
ENSMMUG00000045497	1359.57	-1.81414	0.330737	-5.48854	4.0528e-08	1.18602e-06	CFH	717346
ENSMMUG00000020330	12050.4	1.62795	0.296477	5.48785	4.06856e-08	1.18885e-06	FBXW7	695101
ENSMMUG00000008759	1448.24	-2.0836	0.380554	-5.48748	4.07714e-08	1.18957e-06	WEE1	703760
ENSMMUG00000044806	79.8121	2.28694	0.415244	5.48705	4.087e-08	1.19067e-06	NA	NA
ENSMMUG00000000507	126946	1.82528	0.332462	5.48439	4.14906e-08	1.20638e-06	STMN2	699264
ENSMMUG00000004173	14827.7	1.27588	0.23261	5.48421	4.15332e-08	1.20638e-06	PFKL	722173
ENSMMUG00000003768	439.735	-1.55465	0.283132	-5.48376	4.16371e-08	1.2076e-06	SOAT1	716989
ENSMMUG00000027103	63.9971	3.08352	0.571979	5.48185	4.20898e-08	1.21892e-06	MIR199A-1	100315491
ENSMMUG00000010702	3632.7	-1.94714	0.355894	-5.48058	4.23931e-08	1.22588e-06	EEPD1	706642
ENSMMUG00000000863	846.384	2.59902	0.471385	5.47906	4.2759e-08	1.23463e-06	DNAAF4	100429795
ENSMMUG00000015885	735.242	1.4137	0.258004	5.47869	4.28476e-08	1.23535e-06	MEGF9	704605
ENSMMUG00000010197	3729.18	1.5921	0.290526	5.47731	4.31841e-08	1.24322e-06	SLA	697377
ENSMMUG00000013476	625.851	-1.6162	0.294932	-5.47675	4.33198e-08	1.24529e-06	PHF11	106994259
ENSMMUG00000048566	10170.8	1.14277	0.208739	5.47415	4.39608e-08	1.26185e-06	MCF2L	713961
ENSMMUG00000005458	1113.44	1.63153	0.298025	5.4716	4.45996e-08	1.2783e-06	GJC1	715463
ENSMMUG00000020008	230.641	-2.41427	0.441258	-5.46624	4.59675e-08	1.31557e-06	LOC715948	715948
ENSMMUG00000007246	491.529	-1.6389	0.299561	-5.46538	4.61913e-08	1.32004e-06	MTMR11	705542
ENSMMUG00000023151	1320.5	-2.03443	0.373027	-5.46393	4.65715e-08	1.32896e-06	KIF15	714704
ENSMMUG00000016100	1313.85	-1.9411	0.356253	-5.45525	4.8905e-08	1.39351e-06	LRP10	712506
ENSMMUG00000016029	2567.6	-1.79791	0.330112	-5.45148	4.99524e-08	1.42127e-06	SLC4A4	705830
ENSMMUG00000046926	447.662	1.94187	0.355802	5.45069	5.01756e-08	1.42554e-06	NA	NA
ENSMMUG00000001538	8415.49	1.3121	0.240758	5.44887	5.06903e-08	1.43807e-06	GRAMD1A	718355
ENSMMUG00000048066	2518.11	1.4406	0.264555	5.4439	5.21258e-08	1.47665e-06	NA	NA
ENSMMUG00000042121	208.156	-2.10173	0.384405	-5.44069	5.3075e-08	1.50135e-06	NA	NA
ENSMMUG00000009719	5901.41	-1.55573	0.286138	-5.43922	5.35147e-08	1.5116e-06	SLITRK2	699766
ENSMMUG00000021461	4642.88	1.36484	0.250908	5.43837	5.37695e-08	1.51659e-06	CUTL1	574390
ENSMMUG00000001690	13073	-1.68659	0.310535	-5.43559	5.4614e-08	1.53597e-06	CNN3	709538
ENSMMUG00000003236	8221.27	1.7586	0.323246	5.43559	5.4614e-08	1.53597e-06	STX1B	714251
ENSMMUG00000002470	1032.26	-1.62241	0.29847	-5.43468	5.4894e-08	1.5394e-06	NA	NA
ENSMMUG00000007011	729.354	-1.73402	0.318943	-5.43472	5.48832e-08	1.5394e-06	CD164	699242
ENSMMUG00000020124	149.554	-2.13765	0.390243	-5.43379	5.51709e-08	1.54494e-06	C5	700467
ENSMMUG00000013538	1061.11	1.75564	0.322922	5.43214	5.56828e-08	1.55704e-06	IL27RA	717549
ENSMMUG00000014932	11084	1.46688	0.270428	5.42242	5.87967e-08	1.64176e-06	MEGF8	709352
ENSMMUG00000018657	4208.57	1.80033	0.331726	5.42164	5.90555e-08	1.64663e-06	DOCK9	702426
ENSMMUG00000015801	1444.94	-1.57539	0.290796	-5.41726	6.05188e-08	1.68502e-06	S100B	708117
ENSMMUG00000003492	1352.29	1.36106	0.251233	5.41664	6.07296e-08	1.68607e-06	SIPA1L3	714601
ENSMMUG00000015924	337.115	-1.68786	0.310949	-5.41664	6.07282e-08	1.68607e-06	BCAR3	713636
ENSMMUG00000001872	627.277	1.71559	0.316911	5.40982	6.30897e-08	1.7491e-06	ZDHHC2	710001
ENSMMUG00000011716	7230.61	1.59065	0.293928	5.40877	6.34579e-08	1.75532e-06	RTN2	715941
ENSMMUG00000020668	277.313	-1.57538	0.290529	-5.40867	6.3494e-08	1.75532e-06	CCNE1	700589
ENSMMUG00000038082	899.012	-2.17547	0.403748	-5.40209	6.58704e-08	1.81843e-06	NA	NA
ENSMMUG00000007067	1194.46	1.48211	0.274364	5.40048	6.6461e-08	1.82956e-06	SH3PXD2A	714868
ENSMMUG00000012223	369.866	1.73068	0.320258	5.40051	6.64522e-08	1.82956e-06	BCAT1	707321
ENSMMUG00000021227	223.307	2.01147	0.371833	5.39947	6.68362e-08	1.83729e-06	RAB29	697184
ENSMMUG00000014718	3278.31	1.90976	0.353275	5.39822	6.73043e-08	1.84755e-06	SLC8A2	718243
ENSMMUG00000017767	5157.33	-1.42023	0.263193	-5.39734	6.76371e-08	1.85147e-06	ITGB1	574312
ENSMMUG00000022693	429.456	-1.56399	0.289298	-5.39745	6.7595e-08	1.85147e-06	OXNAD1	695203
ENSMMUG00000012899	534.923	-1.77019	0.3277	-5.39645	6.79711e-08	1.85801e-06	SCML1	714239
ENSMMUG00000021370	193.941	1.75072	0.324336	5.39491	6.85576e-08	1.86879e-06	NA	NA
ENSMMUG00000006847	86.3015	-2.34129	0.42472	-5.39496	6.854e-08	1.86879e-06	RDM1	716624
ENSMMUG00000013302	1566.12	-1.29174	0.239563	-5.391	7.00661e-08	1.90724e-06	FAM184A	714658
ENSMMUG00000003167	894.9	1.57314	0.291733	5.3899	7.04957e-08	1.91605e-06	CYTH3	717713
ENSMMUG00000014821	134.132	-2.23741	0.410784	-5.38967	7.0586e-08	1.91605e-06	NA	NA
ENSMMUG00000015977	897.363	1.39389	0.25863	5.38847	7.10601e-08	1.92356e-06	ST3GAL2	709319
ENSMMUG00000017746	391.212	1.45771	0.270491	5.38858	7.10182e-08	1.92356e-06	PLIN1	706465
ENSMMUG00000013767	1094.85	-1.92596	0.358072	-5.3842	7.27679e-08	1.96705e-06	BIRC5	709565
ENSMMUG00000022293	532.115	1.57225	0.292056	5.38137	7.39228e-08	1.99551e-06	FRMPD3	702442
ENSMMUG00000009922	707.26	1.30804	0.243162	5.37901	7.4895e-08	2.01895e-06	MCUR1	701463
ENSMMUG00000043502	841.113	-2.56205	0.48399	-5.37851	7.51042e-08	2.0218e-06	NA	NA
ENSMMUG00000042368	636.471	-1.50711	0.280038	-5.37818	7.52409e-08	2.02268e-06	SERPINB1	707471
ENSMMUG00000001423	2450.39	-1.38431	0.257427	-5.37782	7.5392e-08	2.02395e-06	FAM214A	696389
ENSMMUG00000008320	2853.17	1.38308	0.257165	5.37692	7.57724e-08	2.02862e-06	CC2D1A	718483
ENSMMUG00000019467	3210.7	1.81091	0.336434	5.37691	7.57739e-08	2.02862e-06	IRS1	707870
ENSMMUG00000013940	665.052	-1.95086	0.362998	-5.37653	7.59355e-08	2.03015e-06	LOC695574	695574
ENSMMUG00000037727	551.754	1.41492	0.263159	5.37597	7.61705e-08	2.03087e-06	HSD3B7	714136
ENSMMUG00000046605	293.541	-1.61904	0.300451	-5.376	7.61587e-08	2.03087e-06	NA	NA
ENSMMUG00000008797	263.607	-1.90225	0.352642	-5.37413	7.69535e-08	2.04894e-06	ABCG2	574307
ENSMMUG00000002680	186.572	-1.88472	0.348805	-5.37261	7.76063e-08	2.06133e-06	CSF1	702532
ENSMMUG00000041580	133.298	2.07962	0.386191	5.37231	7.77361e-08	2.06133e-06	NA	NA
ENSMMUG00000031029	215.565	2.88598	0.532384	5.3725	7.76503e-08	2.06133e-06	NA	NA
ENSMMUG00000011650	7373.48	1.23021	0.229089	5.36929	7.90459e-08	2.09321e-06	DYRK2	717941
ENSMMUG00000045190	487.846	-1.8189	0.33871	-5.36346	8.1644e-08	2.15908e-06	S100A10	574374
ENSMMUG00000042076	11064.8	1.79729	0.334848	5.36175	8.24218e-08	2.17396e-06	ELFN2	697071
ENSMMUG00000000768	3435.73	-1.61765	0.301853	-5.36173	8.24299e-08	2.17396e-06	PTPRM	722426
ENSMMUG00000021149	1502.44	-1.87691	0.350561	-5.35996	8.324e-08	2.19236e-06	MCM3	708320
ENSMMUG00000011679	9894.64	1.19929	0.223831	5.35737	8.44438e-08	2.22107e-06	EHMT2	715824
ENSMMUG00000002884	765.896	2.66698	0.494096	5.35707	8.45824e-08	2.22171e-06	NA	NA
ENSMMUG00000004046	680.752	-2.09357	0.391495	-5.35646	8.48664e-08	2.22318e-06	TYMS	697580
ENSMMUG00000045821	439.092	2.30751	0.429041	5.35661	8.47989e-08	2.22318e-06	NA	NA
ENSMMUG00000010696	5725.98	1.55006	0.289284	5.35573	8.52136e-08	2.22629e-06	KLF6	710784
ENSMMUG00000031121	305.357	-1.66523	0.3101	-5.35584	8.5159e-08	2.22629e-06	SLC25A18	718491
ENSMMUG00000003748	110.811	-2.1743	0.401398	-5.34745	8.91997e-08	2.32731e-06	VEGFC	699502
ENSMMUG00000021802	46.8556	2.53646	0.469899	5.34634	8.97486e-08	2.3385e-06	KIF1A	716855
ENSMMUG00000007477	1253.82	-1.89983	0.355782	-5.34505	9.039e-08	2.35207e-06	KIFC1	717800
ENSMMUG00000012024	1374.77	1.77592	0.332188	5.34105	9.24121e-08	2.40148e-06	ORAI2	714917
ENSMMUG00000017274	178.552	2.17059	0.405484	5.33707	9.44596e-08	2.45142e-06	CLCF1	712554
ENSMMUG00000002520	8409.23	1.68416	0.315377	5.33604	9.49977e-08	2.46211e-06	SLC4A3	706115
ENSMMUG00000016131	52.8079	-2.95045	0.501159	-5.3318	9.72417e-08	2.51692e-06	EDN3	693385
ENSMMUG00000019372	8640.77	1.14383	0.214605	5.32942	9.85256e-08	2.54339e-06	SUPT5H	697337
ENSMMUG00000042938	984.845	1.23037	0.230852	5.32946	9.85076e-08	2.54339e-06	CDR2L	700082
ENSMMUG00000011243	1135.38	1.25857	0.236279	5.32624	1.00265e-07	2.58487e-06	KLHL36	715423
ENSMMUG00000017427	23339.3	2.15848	0.404188	5.32498	1.00964e-07	2.59945e-06	ATP1A3	706513
ENSMMUG00000022246	1869.43	-1.64069	0.308636	-5.3182	1.04798e-07	2.6946e-06	PDLIM5	705358
ENSMMUG00000008899	8072.57	1.56738	0.29464	5.3168	1.05606e-07	2.7118e-06	CLSTN3	715119
ENSMMUG00000000401	1259.64	1.46852	0.27617	5.31589	1.06137e-07	2.72185e-06	GAS8	701458
ENSMMUG00000018687	2315.82	-1.66173	0.312782	-5.31551	1.06357e-07	2.7239e-06	CD99	720563
ENSMMUG00000041616	311.475	-1.72456	0.323685	-5.31488	1.06729e-07	2.72986e-06	GNG11	700606
ENSMMUG00000002365	412.83	-1.75692	0.33034	-5.31016	1.09529e-07	2.7978e-06	TMEM216	693655
ENSMMUG00000017109	163.746	-2.31242	0.433197	-5.30623	1.11917e-07	2.85505e-06	PNP	704183
ENSMMUG00000012531	2671.73	1.35909	0.256142	5.30483	1.12775e-07	2.87319e-06	ST3GAL1	698004
ENSMMUG00000022419	334.757	1.96857	0.370531	5.30399	1.13298e-07	2.87994e-06	C8H8orf46	703243
ENSMMUG00000010273	138.435	-2.24428	0.41948	-5.30393	1.13336e-07	2.87994e-06	FAM111B	106993233
ENSMMUG00000023155	120.474	-2.87788	0.550746	-5.30349	1.13608e-07	2.8831e-06	NTS	700189
ENSMMUG00000000456	9079.92	1.40847	0.26571	5.29915	1.16342e-07	2.94865e-06	REEP2	716686
ENSMMUG00000018341	958.633	-1.53493	0.289645	-5.29858	1.16706e-07	2.95018e-06	PLCH1	707243
ENSMMUG00000009047	594.18	-2.16584	0.4094	-5.29865	1.1666e-07	2.95018e-06	MXD3	706346
ENSMMUG00000041652	175.172	-1.79794	0.337727	-5.29701	1.17714e-07	2.97182e-06	MYL9	709784
ENSMMUG00000006001	527.76	1.75137	0.330436	5.29609	1.1831e-07	2.98301e-06	SLC38A7	707671
ENSMMUG00000008137	6068.18	1.35892	0.256857	5.28923	1.22829e-07	3.09295e-06	PIP5K1C	721744
ENSMMUG00000022223	643.503	1.68958	0.319333	5.28724	1.24173e-07	3.12274e-06	TMEM121B	709098
ENSMMUG00000017380	996.763	1.35894	0.257064	5.28555	1.2533e-07	3.14779e-06	NRG3	699268
ENSMMUG00000022107	2833.79	-1.25012	0.236544	-5.28493	1.2575e-07	3.15427e-06	PDE9A	100301991
ENSMMUG00000014131	5077.25	1.32776	0.251242	5.2837	1.266e-07	3.17152e-06	MARK2	718065
ENSMMUG00000006541	2811.42	1.88742	0.356874	5.28093	1.28533e-07	3.2158e-06	CTXN1	706069
ENSMMUG00000003725	2098.42	1.54472	0.292712	5.27469	1.3298e-07	3.3228e-06	MDGA1	719423
ENSMMUG00000021135	69.4127	-2.66208	0.486514	-5.27275	1.34394e-07	3.35382e-06	SLC34A2	694217
ENSMMUG00000016497	2771.42	-1.36028	0.258083	-5.27094	1.3573e-07	3.37851e-06	CCNL1	705208
ENSMMUG00000015355	183.704	2.41	0.454803	5.27112	1.35593e-07	3.37851e-06	RSPO3	712288
ENSMMUG00000016887	182.618	2.81231	0.528298	5.26979	1.36576e-07	3.39525e-06	WIF1	677704
ENSMMUG00000018718	1164.1	1.86476	0.353417	5.26909	1.37104e-07	3.40402e-06	ANO4	695973
ENSMMUG00000019831	9112.43	1.45937	0.276923	5.26796	1.37949e-07	3.42064e-06	NBEA	714386
ENSMMUG00000013358	817.289	-1.58753	0.301294	-5.26742	1.38353e-07	3.42631e-06	FIBIN	699699
ENSMMUG00000001808	70.4086	2.69396	0.50582	5.26663	1.3895e-07	3.43672e-06	NA	NA
ENSMMUG00000013149	549.935	-1.61781	0.306887	-5.26592	1.39491e-07	3.44573e-06	SPIDR	714523
ENSMMUG00000022356	2300.79	-1.72065	0.327181	-5.26284	1.41846e-07	3.49946e-06	TMEM98	718166
ENSMMUG00000008640	197.096	2.80659	0.528447	5.26016	1.43928e-07	3.54634e-06	STUM	698311
ENSMMUG00000004227	2093.33	1.32847	0.25274	5.25515	1.47902e-07	3.63965e-06	NUMBL	703485
ENSMMUG00000044158	113.969	1.90286	0.361895	5.25117	1.51135e-07	3.71453e-06	NA	NA
ENSMMUG00000041006	13635.7	1.36218	0.259456	5.2487	1.53173e-07	3.75515e-06	FAM171A2	712099
ENSMMUG00000046292	1468.84	1.31241	0.249997	5.24883	1.53065e-07	3.75515e-06	NA	NA
ENSMMUG00000009546	7617.61	1.26175	0.240457	5.24639	1.55104e-07	3.79772e-06	AGAP3	714140
ENSMMUG00000002601	241.962	-2.01379	0.383173	-5.2385	1.61886e-07	3.95878e-06	MTBP	703121
ENSMMUG00000016122	2448.19	1.58377	0.302273	5.23653	1.6362e-07	3.99532e-06	PDE4A	712850
ENSMMUG00000003715	3089.27	2.08327	0.396834	5.23632	1.63808e-07	3.99532e-06	SLITRK1	699217
ENSMMUG00000001770	649.476	1.52856	0.291832	5.23611	1.63995e-07	3.99532e-06	NA	NA
ENSMMUG00000009413	898.267	-1.91963	0.367173	-5.23432	1.65597e-07	4.02932e-06	FAXDC2	714763
ENSMMUG00000014335	5003.87	1.19073	0.227481	5.23376	1.66097e-07	4.03644e-06	SH3BP2	700932
ENSMMUG00000000513	2298.54	1.41028	0.269398	5.23331	1.66502e-07	4.04124e-06	OSBPL5	706613
ENSMMUG00000016545	4804.64	-2.09062	0.40156	-5.22685	1.72422e-07	4.17973e-06	C1QL2	697776
ENSMMUG00000042345	206.967	1.60953	0.307922	5.22541	1.73767e-07	4.20711e-06	NA	NA
ENSMMUG00000014535	4547.3	1.48876	0.284931	5.22271	1.76321e-07	4.26363e-06	SLC15A3	696060
ENSMMUG00000020616	51328.1	1.9994	0.382042	5.22245	1.76568e-07	4.26433e-06	ELAVL3	716563
ENSMMUG00000018239	600.219	-1.64432	0.314764	-5.22133	1.77643e-07	4.28497e-06	CEP83	711408
ENSMMUG00000011332	20304.5	1.37978	0.264418	5.21661	1.82225e-07	4.38827e-06	ARHGAP35	716936
ENSMMUG00000007399	488.591	-1.51388	0.289961	-5.21646	1.82376e-07	4.38827e-06	CHAF1B	695206
ENSMMUG00000023290	8243.57	1.86223	0.356672	5.21355	1.85259e-07	4.45215e-06	GDF1	720298
ENSMMUG00000011227	411.684	1.53838	0.295149	5.21071	1.88116e-07	4.51526e-06	FOXK1	106997337
ENSMMUG00000016854	1117.12	2.69528	0.512988	5.21017	1.88663e-07	4.5228e-06	NTSR1	698936
ENSMMUG00000014601	1600.4	1.70269	0.32666	5.20775	1.91148e-07	4.57675e-06	MYC	694626
ENSMMUG00000048425	65737.7	1.27395	0.24465	5.20616	1.92786e-07	4.61031e-06	CALM1	698552
ENSMMUG00000047189	1587.21	-1.71049	0.328906	-5.2038	1.95256e-07	4.66365e-06	ARHGAP19	705496
ENSMMUG00000000145	2723.7	-1.7616	0.338984	-5.20246	1.96666e-07	4.69157e-06	PDPN	716250
ENSMMUG00000003620	8766.02	1.12727	0.216687	5.20181	1.97361e-07	4.70242e-06	AP2A2	720875
ENSMMUG00000029767	1425.91	1.33347	0.256351	5.2007	1.98542e-07	4.72406e-06	FN3K	106994166
ENSMMUG00000011440	744.702	1.85817	0.356827	5.2005	1.98755e-07	4.72406e-06	NEXMIF	703920
ENSMMUG00000005002	2303.17	1.14306	0.219821	5.19957	1.9975e-07	4.74194e-06	DENND4B	718490
ENSMMUG00000013135	236.303	-1.88555	0.361621	-5.19515	2.04554e-07	4.85006e-06	SRPX	697145
ENSMMUG00000001126	12993.8	-1.43264	0.275988	-5.19285	2.07103e-07	4.90453e-06	TIA1	702366
ENSMMUG00000019877	9513.11	1.68559	0.324421	5.19114	2.09013e-07	4.94376e-06	ADGRB1	694367
ENSMMUG00000023733	244.106	-1.92888	0.370665	-5.1869	2.13821e-07	5.05137e-06	HFE	696129
ENSMMUG00000019048	7597.01	1.16464	0.224661	5.18339	2.17891e-07	5.14128e-06	SYNE1	711782
ENSMMUG00000008269	697.714	-1.52475	0.294192	-5.18109	2.20592e-07	5.19872e-06	PDE3A	704524
ENSMMUG00000048779	366.958	-1.85567	0.357812	-5.18049	2.21306e-07	5.20924e-06	CYBRD1	694818
ENSMMUG00000021778	696.812	-1.95272	0.377419	-5.17958	2.22383e-07	5.22828e-06	ATP10D	704458
ENSMMUG00000014100	1298.83	1.1477	0.221641	5.17799	2.24293e-07	5.26684e-06	TUBGCP6	720629
ENSMMUG00000044658	601.759	1.47835	0.285657	5.17401	2.29122e-07	5.37374e-06	ADAMTSL1	712844
ENSMMUG00000008393	908.302	1.893	0.365315	5.17376	2.29427e-07	5.37444e-06	CSRNP3	703526
ENSMMUG00000012432	372.543	-2.03428	0.393362	-5.17172	2.31951e-07	5.42703e-06	LRRC17	695422
ENSMMUG00000040348	143.151	-1.94807	0.374033	-5.16581	2.39405e-07	5.59474e-06	HIST1H2BJ	701337
ENSMMUG00000023401	15558.8	1.19249	0.230871	5.16444	2.41154e-07	5.62642e-06	ADGRB2	706332
ENSMMUG00000016712	390.807	1.88546	0.36457	5.1643	2.41338e-07	5.62642e-06	CNTNAP3	711939
ENSMMUG00000017276	2150.97	1.24952	0.241931	5.16405	2.41658e-07	5.62715e-06	NOL4	707772
ENSMMUG00000040097	1480.87	-1.59924	0.309908	-5.16224	2.44016e-07	5.67526e-06	KCNA4	697565
ENSMMUG00000015040	1744.12	2.40886	0.464261	5.15932	2.47854e-07	5.75767e-06	SREK1IP1	695436
ENSMMUG00000013063	343.364	-1.69695	0.328583	-5.15518	2.53384e-07	5.87911e-06	TGDS	694721
ENSMMUG00000021649	898.51	-1.72017	0.333897	-5.15366	2.55455e-07	5.92011e-06	NEK7	710464
ENSMMUG00000002839	7253.15	1.3189	0.255969	5.15131	2.58674e-07	5.9876e-06	GDAP1L1	693773
ENSMMUG00000023269	558.954	-1.85924	0.360961	-5.15099	2.59119e-07	5.99078e-06	LOC709065	709065
ENSMMUG00000016927	1117.41	-1.81304	0.352587	-5.14545	2.66878e-07	6.16286e-06	SLC2A10	716558
ENSMMUG00000011426	903.514	-1.67858	0.326383	-5.14345	2.69733e-07	6.22141e-06	TIMP1	574348
ENSMMUG00000005916	1741.86	1.59183	0.309373	5.14202	2.718e-07	6.26169e-06	SLC6A11	696741
ENSMMUG00000019292	40520.4	1.72476	0.335185	5.14035	2.74228e-07	6.31015e-06	NFIX	717108
ENSMMUG00000022934	466.491	1.37873	0.268263	5.13899	2.76213e-07	6.34834e-06	BLOC1S3	713932
ENSMMUG00000045615	154.419	-2.12788	0.412289	-5.13577	2.80988e-07	6.45047e-06	NA	NA
ENSMMUG00000021230	894.06	1.39003	0.270678	5.13439	2.83054e-07	6.49025e-06	NA	NA
ENSMMUG00000012408	1879.46	1.50106	0.292281	5.13345	2.84474e-07	6.51516e-06	DISP2	707523
ENSMMUG00000000556	910.757	-1.44915	0.282244	-5.13235	2.86154e-07	6.54594e-06	HAPLN3	698880
ENSMMUG00000003727	3676.7	-1.29881	0.253182	-5.13037	2.89174e-07	6.60726e-06	EXTL2	712189
ENSMMUG00000029018	52.9433	-2.66551	0.488347	-5.12776	2.93203e-07	6.69148e-06	GNRH1	613033
ENSMMUG00000015160	1278.55	1.20306	0.234856	5.12216	3.02048e-07	6.88528e-06	RAPGEFL1	699843
ENSMMUG00000021718	1217.85	1.18144	0.230659	5.12173	3.02753e-07	6.89329e-06	ANKS1A	677717
ENSMMUG00000004755	413.497	-1.81718	0.354714	-5.11973	3.05971e-07	6.95843e-06	CDC6	700081
ENSMMUG00000031504	537.206	1.42505	0.278296	5.11932	3.06637e-07	6.96545e-06	TMEM120B	703136
ENSMMUG00000019100	1603.17	1.23973	0.242152	5.11905	3.07074e-07	6.96725e-06	UBXN7	710083
ENSMMUG00000021331	3403.05	1.37942	0.269465	5.11756	3.09517e-07	7.01452e-06	EBF4	100426136
ENSMMUG00000005376	7742.43	1.17474	0.22956	5.11669	3.10945e-07	7.0387e-06	TBCD	719682
ENSMMUG00000016321	1511.18	-1.59432	0.311737	-5.11581	3.12392e-07	7.06324e-06	TPM2	696604
ENSMMUG00000046991	4838.43	1.48763	0.29071	5.11477	3.14124e-07	7.09417e-06	UBE2QL1	100426423
ENSMMUG00000010485	4359.86	-1.43172	0.280034	-5.11408	3.1527e-07	7.11183e-06	OAT	693970
ENSMMUG00000014169	2540.51	1.27422	0.249369	5.1088	3.24204e-07	7.3049e-06	EHBP1L1	721918
ENSMMUG00000046997	403.206	1.39893	0.274022	5.10478	3.31178e-07	7.45342e-06	CLDN15	719637
ENSMMUG00000014589	5671.75	1.04774	0.205254	5.10427	3.32071e-07	7.46489e-06	IP6K1	705576
ENSMMUG00000017105	4724.13	1.09962	0.215441	5.10362	3.33221e-07	7.48212e-06	RIPOR1	699910
ENSMMUG00000037735	212.156	-1.66902	0.325865	-5.10279	3.34685e-07	7.50634e-06	SRGN	712299
ENSMMUG00000019553	380.765	-1.86543	0.365356	-5.10246	3.35263e-07	7.51066e-06	HMMR	697991
ENSMMUG00000015448	965.813	1.18646	0.232531	5.1022	3.35735e-07	7.51261e-06	PARVB	715859
ENSMMUG00000015241	1399.68	-1.25039	0.245181	-5.09896	3.41526e-07	7.62467e-06	INTU	709967
ENSMMUG00000046607	57.0653	2.26668	0.442093	5.09909	3.41298e-07	7.62467e-06	NA	NA
ENSMMUG00000016509	512.365	-1.61321	0.316233	-5.09737	3.44398e-07	7.68e-06	CENPK	696142
ENSMMUG00000019884	1183.77	1.35255	0.265399	5.09527	3.48248e-07	7.75698e-06	NKAIN1	704595
ENSMMUG00000019293	25095.4	1.17079	0.229932	5.09118	3.55837e-07	7.90795e-06	KIF3C	695287
ENSMMUG00000005496	173.333	-2.27144	0.443636	-5.09133	3.55556e-07	7.90795e-06	RNASE4	703903
ENSMMUG00000023335	1778.47	-1.24399	0.244327	-5.0909	3.56371e-07	7.91078e-06	RNF13	711339
ENSMMUG00000019402	353.069	-1.64597	0.322979	-5.08795	3.61949e-07	8.02546e-06	CTHRC1	694882
ENSMMUG00000002212	364.823	-1.64084	0.322148	-5.0875	3.62815e-07	8.03553e-06	NA	NA
ENSMMUG00000008443	832.665	1.37613	0.270487	5.08632	3.65073e-07	8.07636e-06	TSKU	697691
ENSMMUG00000019563	60544.8	1.34499	0.264395	5.08554	3.6658e-07	8.1005e-06	CRMP1	711349
ENSMMUG00000019085	425.239	-1.6392	0.322161	-5.0821	3.73292e-07	8.23947e-06	BDH2	711108
ENSMMUG00000000137	1863.56	2.31193	0.45295	5.07851	3.80413e-07	8.38715e-06	SNCB	697484
ENSMMUG00000018176	842.772	1.29766	0.255563	5.07694	3.83566e-07	8.44712e-06	CLVS2	713626
ENSMMUG00000018720	876.022	-2.05546	0.406136	-5.07621	3.85033e-07	8.46985e-06	CKAP2	693531
ENSMMUG00000008652	3612.76	1.48579	0.292594	5.07553	3.8642e-07	8.49078e-06	CCDC85B	715413
ENSMMUG00000042096	108.853	2.64847	0.516812	5.07474	3.88018e-07	8.51629e-06	NA	NA
ENSMMUG00000014011	147.278	-2.0722	0.405323	-5.07414	3.89257e-07	8.53388e-06	IGFBP7	693564
ENSMMUG00000007273	4424.8	1.30745	0.257708	5.07218	3.93294e-07	8.6127e-06	DNM3	705300
ENSMMUG00000019826	12674.1	1.13715	0.224228	5.0708	3.96148e-07	8.66545e-06	NA	NA
ENSMMUG00000032231	3275.56	1.70054	0.335335	5.06602	4.06219e-07	8.87579e-06	LOC703641	703641
ENSMMUG00000040701	209.039	-2.54326	0.509658	-5.06267	4.13422e-07	9.02306e-06	NA	NA
ENSMMUG00000019496	9788.3	1.07837	0.213002	5.06228	4.14275e-07	9.03157e-06	SMPD3	703384
ENSMMUG00000001329	1025.34	-1.87823	0.371588	-5.06203	4.14823e-07	9.03341e-06	BRCA1	712634
ENSMMUG00000004638	74.239	-2.49272	0.478988	-5.05767	4.24403e-07	9.23171e-06	ASPN	718125
ENSMMUG00000041581	10564	1.41409	0.27956	5.05631	4.27441e-07	9.28743e-06	CMIP	717818
ENSMMUG00000003506	1053.87	-1.18546	0.234417	-5.05559	4.29063e-07	9.3123e-06	SLC40A1	713321
ENSMMUG00000006623	3390.87	1.11254	0.220071	5.05496	4.30476e-07	9.3222e-06	NA	NA
ENSMMUG00000009454	52.3369	-2.63692	0.491147	-5.05515	4.30063e-07	9.3222e-06	LOC699486	699486
ENSMMUG00000008274	433.615	1.64733	0.325824	5.05262	4.35791e-07	9.42637e-06	NA	NA
ENSMMUG00000006586	73.3605	2.15346	0.424709	5.05242	4.36254e-07	9.42637e-06	S1PR2	712143
ENSMMUG00000007603	590.962	1.72701	0.341862	5.04641	4.50185e-07	9.71661e-06	CCDC88B	722080
ENSMMUG00000015279	10580.2	1.07587	0.21323	5.04515	4.53162e-07	9.77006e-06	SMARCA2	696973
ENSMMUG00000001291	468.294	1.79475	0.355285	5.0448	4.54008e-07	9.77747e-06	SGCG	721411
ENSMMUG00000008505	63.6414	-2.39878	0.459664	-5.0429	4.58526e-07	9.86388e-06	OAS2	712401
ENSMMUG00000040007	2072.53	-1.18414	0.234838	-5.04189	4.60951e-07	9.90511e-06	LOC702392	702392
ENSMMUG00000017134	34812	1.53469	0.304256	5.04097	4.63171e-07	9.94186e-06	2018-09-05	712041
ENSMMUG00000021382	7211.28	1.90079	0.376402	5.04044	4.64469e-07	9.95014e-06	BRD4	718195
ENSMMUG00000018630	120.306	-1.98413	0.389952	-5.04039	4.64578e-07	9.95014e-06	SSPN	708482
ENSMMUG00000012681	1505.41	-2.00603	0.39959	-5.03647	4.74188e-07	1.01448e-05	NUSAP1	705972
ENSMMUG00000047127	63.4165	-2.45471	0.471048	-5.03495	4.77965e-07	1.02144e-05	NA	NA
ENSMMUG00000038208	5034.26	1.98433	0.393232	5.03418	4.79889e-07	1.02443e-05	BHLHE22	701485
ENSMMUG00000007366	813.395	1.19544	0.23759	5.03136	4.87023e-07	1.03852e-05	NA	NA
ENSMMUG00000023104	6479.68	-1.37973	0.274425	-5.02929	4.92299e-07	1.04765e-05	ELMO1	705818
ENSMMUG00000021393	5584.38	1.49744	0.29759	5.02926	4.92378e-07	1.04765e-05	CAMK2G	705980
ENSMMUG00000006048	9015.86	1.3536	0.269136	5.02787	4.95952e-07	1.0541e-05	AP2B1	100429215
ENSMMUG00000041008	696.86	-1.81119	0.360345	-5.02669	4.99022e-07	1.05947e-05	NA	NA
ENSMMUG00000028926	2218.1	1.37245	0.272984	5.02609	5.00593e-07	1.06165e-05	LOC721854	721854
ENSMMUG00000005960	18104.2	-1.19535	0.237908	-5.02522	5.02861e-07	1.0653e-05	TMBIM6	677702
ENSMMUG00000042420	2972.28	1.79672	0.357095	5.02444	5.04913e-07	1.06849e-05	PNMA2	712224
ENSMMUG00000010853	203.783	-2.26501	0.451344	-5.02377	5.06663e-07	1.07103e-05	E2F8	702368
ENSMMUG00000015489	13070.7	1.15852	0.230667	5.0218	5.11882e-07	1.08089e-05	TRIO	717492
ENSMMUG00000021063	64.5351	2.29188	0.45379	5.02085	5.14424e-07	1.08508e-05	LOC719615	719615
ENSMMUG00000004534	3750.52	1.10558	0.220196	5.02043	5.15563e-07	1.08631e-05	NA	NA
ENSMMUG00000042719	713.769	1.75873	0.35029	5.01514	5.29939e-07	1.11539e-05	NA	NA
ENSMMUG00000008156	267.415	-1.83731	0.365478	-5.01263	5.36922e-07	1.12887e-05	CD58	710732
ENSMMUG00000046237	10500.9	-1.02837	0.205194	-5.01191	5.38929e-07	1.12952e-05	ABAT	714017
ENSMMUG00000022848	2333.2	-1.84414	0.368665	-5.01195	5.38812e-07	1.12952e-05	VEPH1	704876
ENSMMUG00000044267	456.722	-1.78515	0.355862	-5.01189	5.3897e-07	1.12952e-05	NA	NA
ENSMMUG00000011449	8194.16	1.88661	0.375828	5.01054	5.42773e-07	1.13627e-05	SYT13	714564
ENSMMUG00000019743	1183.8	1.28218	0.25603	5.00705	5.52702e-07	1.15581e-05	KIAA1522	708903
ENSMMUG00000023132	2095.92	1.72998	0.345219	5.00551	5.57144e-07	1.16385e-05	DUSP8	720960
ENSMMUG00000000796	778.292	-1.70862	0.341487	-5.00479	5.59242e-07	1.16698e-05	KDELC2	708097
ENSMMUG00000018092	1481.99	2.55512	0.506575	5.00307	5.64243e-07	1.17616e-05	GAS7	717827
ENSMMUG00000023688	76.4485	2.03079	0.404931	5.00282	5.64977e-07	1.17643e-05	GRPR	574339
ENSMMUG00000013783	7084.54	-1.27055	0.254086	-5.00142	5.69104e-07	1.1825e-05	PNRC2	719213
ENSMMUG00000018001	1593.49	-1.68081	0.336319	-5.00156	5.68689e-07	1.1825e-05	NDP	702203
ENSMMUG00000023169	1097.75	1.61624	0.322936	5.00096	5.70461e-07	1.18406e-05	EIF4EBP2	100424761
ENSMMUG00000014555	1817.61	1.72835	0.345213	5.00071	5.71181e-07	1.18429e-05	STX1A	574205
ENSMMUG00000045135	203.055	2.6084	0.517252	4.99784	5.79749e-07	1.20078e-05	NA	NA
ENSMMUG00000017175	2715.27	1.36798	0.273699	4.99656	5.83616e-07	1.2075e-05	NA	NA
ENSMMUG00000023326	1488.7	-1.37731	0.275678	-4.99633	5.84325e-07	1.20769e-05	EPAS1	714641
ENSMMUG00000014288	3837.12	1.91784	0.3837	4.98807	6.09867e-07	1.25914e-05	EIF3J	712295
ENSMMUG00000030244	1641.97	1.22906	0.246398	4.98748	6.11735e-07	1.26166e-05	CACNA2D1	708215
ENSMMUG00000002961	5958.03	1.1001	0.22067	4.98478	6.20327e-07	1.27803e-05	GNA11	721649
ENSMMUG00000020114	2147.94	2.15889	0.431513	4.98383	6.23384e-07	1.28297e-05	CDH13	718038
ENSMMUG00000043649	205.597	2.05131	0.410559	4.98244	6.27882e-07	1.29087e-05	MACROD2	694547
ENSMMUG00000004560	1305.47	-1.75862	0.353318	-4.98161	6.30578e-07	1.29504e-05	CRYL1	703988
ENSMMUG00000044867	115.92	-2.42782	0.486189	-4.98073	6.33445e-07	1.29956e-05	NA	NA
ENSMMUG00000019762	4689.25	1.55456	0.312136	4.97696	6.45896e-07	1.32371e-05	TBKBP1	693913
ENSMMUG00000022846	448.737	-2.04526	0.411789	-4.97668	6.46829e-07	1.32423e-05	E2F7	694423
ENSMMUG00000016857	73.9285	2.13825	0.427968	4.97497	6.5259e-07	1.33463e-05	PTGS2	716671
ENSMMUG00000014004	1174.28	-1.421	0.285682	-4.97336	6.58029e-07	1.34434e-05	FAM96A	712029
ENSMMUG00000004736	19335.3	-1.37046	0.275781	-4.97124	6.65269e-07	1.35771e-05	2018-09-02	717682
ENSMMUG00000005619	9396.71	1.07039	0.215358	4.96983	6.70112e-07	1.36616e-05	NISCH	696916
ENSMMUG00000004639	3358.79	1.03643	0.208601	4.96821	6.75733e-07	1.37618e-05	DAB2IP	699080
ENSMMUG00000003738	7105.87	-1.38266	0.278419	-4.96784	6.77039e-07	1.3774e-05	NA	NA
ENSMMUG00000018172	823.512	-1.49673	0.30123	-4.96721	6.79234e-07	1.38043e-05	RPA2	716612
ENSMMUG00000013257	457.386	-1.5123	0.304246	-4.96497	6.87115e-07	1.39499e-05	NA	NA
ENSMMUG00000017971	1120.57	1.13094	0.227784	4.96477	6.87838e-07	1.395e-05	NA	NA
ENSMMUG00000009198	2264.35	1.95979	0.394305	4.95835	7.10943e-07	1.44036e-05	BCL6	708736
ENSMMUG00000019948	1741.03	1.16331	0.234607	4.95813	7.11752e-07	1.4405e-05	LETM1	722530
ENSMMUG00000012633	8091.06	1.3236	0.267061	4.95471	7.244e-07	1.46458e-05	FAM131B	706530
ENSMMUG00000044958	724.567	1.35582	0.273643	4.95379	7.27801e-07	1.46993e-05	ADGRG6	706017
ENSMMUG00000020527	1720.37	1.23044	0.2484	4.95269	7.31927e-07	1.47673e-05	CLUH	704219
ENSMMUG00000028683	7440.13	2.37826	0.477436	4.94976	7.43046e-07	1.49762e-05	ATP6	2846629
ENSMMUG00000005881	248.236	-2.06372	0.416479	-4.94874	7.46966e-07	1.50396e-05	AGT	714203
ENSMMUG00000010746	621.311	1.76117	0.356014	4.94103	7.77125e-07	1.56307e-05	NAT16	719604
ENSMMUG00000017508	1650.28	1.38032	0.27932	4.94016	7.80575e-07	1.56643e-05	NFASC	699444
ENSMMUG00000009679	1172.53	1.63581	0.330857	4.94002	7.81145e-07	1.56643e-05	GRIK3	713545
ENSMMUG00000040375	79.7372	-2.67044	0.527929	-4.94	7.81207e-07	1.56643e-05	NA	NA
ENSMMUG00000015308	163.223	-2.14593	0.432901	-4.9395	7.83216e-07	1.56885e-05	CAPN6	706434
ENSMMUG00000021867	615.485	-1.65588	0.335473	-4.93492	8.01845e-07	1.60287e-05	TK1	709403
ENSMMUG00000042545	396.07	1.67406	0.338966	4.93499	8.01541e-07	1.60287e-05	NA	NA
ENSMMUG00000016018	159.07	-1.98844	0.400748	-4.93471	8.02715e-07	1.60296e-05	ESCO2	713186
ENSMMUG00000023543	678.394	1.57405	0.31883	4.93346	8.07844e-07	1.61155e-05	NECAB3	100427126
ENSMMUG00000011049	1219.65	-1.73658	0.352521	-4.93125	8.17042e-07	1.62824e-05	LRRC1	710867
ENSMMUG00000011498	1269.17	-1.36786	0.277417	-4.93056	8.19956e-07	1.63237e-05	DOCK11	710690
ENSMMUG00000040920	3725.47	-1.61198	0.327336	-4.92892	8.26875e-07	1.64358e-05	BTG1	710112
ENSMMUG00000015708	1713.19	-1.36657	0.277271	-4.92882	8.27274e-07	1.64358e-05	ANXA7	707166
ENSMMUG00000036889	27.0003	2.87519	0.566342	4.92484	8.44304e-07	1.67571e-05	NA	NA
ENSMMUG00000009868	5388.29	1.1212	0.227742	4.92259	8.54083e-07	1.69066e-05	AHDC1	716158
ENSMMUG00000008447	190.399	-2.06211	0.417136	-4.9225	8.54439e-07	1.69066e-05	FBLN5	697372
ENSMMUG00000043884	39.6816	2.71217	0.540765	4.92253	8.54307e-07	1.69066e-05	NA	NA
ENSMMUG00000020818	133.466	-2.1489	0.432652	-4.91906	8.69613e-07	1.71894e-05	GAS2	700952
ENSMMUG00000001045	1038.04	-1.36988	0.278466	-4.91875	8.70979e-07	1.7199e-05	IQCB1	715032
ENSMMUG00000023107	6080.4	1.1974	0.243427	4.91813	8.73756e-07	1.72363e-05	NCOR2	706261
ENSMMUG00000012541	386.273	1.54366	0.313867	4.91593	8.83641e-07	1.74137e-05	ZNRF2	698413
ENSMMUG00000009499	4930.43	-1.27007	0.258543	-4.91331	8.95506e-07	1.76139e-05	MEST	703327
ENSMMUG00000006918	407.79	-1.60049	0.325389	-4.91329	8.95609e-07	1.76139e-05	HNMT	706713
ENSMMUG00000006262	615.199	1.65977	0.337594	4.91225	9.00368e-07	1.76897e-05	ABL2	717037
ENSMMUG00000043280	2875.91	1.38766	0.282397	4.91195	9.01735e-07	1.76987e-05	ZBTB34	701665
ENSMMUG00000017711	3485.78	1.22503	0.249399	4.91099	9.06191e-07	1.77683e-05	LZTS1	705724
ENSMMUG00000010161	987.713	-1.62137	0.330368	-4.90981	9.11642e-07	1.78572e-05	GPSM2	696458
ENSMMUG00000012521	2659.32	1.34036	0.273025	4.90789	9.20607e-07	1.79966e-05	PANK3	100427204
ENSMMUG00000032891	23.3311	2.99835	0.573569	4.90798	9.2018e-07	1.79966e-05	NA	NA
ENSMMUG00000019944	1358.28	-1.57049	0.320258	-4.9057	9.30947e-07	1.81725e-05	PPP4R1	699403
ENSMMUG00000004172	385.161	-1.87742	0.382769	-4.90559	9.3147e-07	1.81725e-05	TULP3	709100
ENSMMUG00000021692	248.118	1.61043	0.328109	4.90495	9.34497e-07	1.82134e-05	PTGIS	703407
ENSMMUG00000042360	305.414	1.59193	0.324535	4.90257	9.45922e-07	1.84176e-05	JAZF1	697973
ENSMMUG00000015442	302.643	1.43895	0.293628	4.89985	9.59092e-07	1.86554e-05	NA	NA
ENSMMUG00000015312	4715.68	1.54187	0.314527	4.89884	9.64046e-07	1.8733e-05	DCX	706556
ENSMMUG00000005122	6830.33	1.84703	0.376489	4.89693	9.73462e-07	1.8861e-05	SYT7	722368
ENSMMUG00000019630	3488.01	-1.62822	0.332765	-4.89726	9.71807e-07	1.8861e-05	GSTM4	699923
ENSMMUG00000010933	1876.28	1.73812	0.354487	4.89691	9.73532e-07	1.8861e-05	ERC1	707010
ENSMMUG00000012010	572.596	-1.40105	0.285914	-4.89657	9.75229e-07	1.88751e-05	TMEM39A	712208
ENSMMUG00000018051	4265.91	-1.36546	0.279009	-4.89548	9.80685e-07	1.89619e-05	FAT1	702800
ENSMMUG00000012069	881.167	1.37686	0.281323	4.89267	9.94782e-07	1.91815e-05	TGFB3	703239
ENSMMUG00000004754	343.147	2.07211	0.422075	4.89283	9.93981e-07	1.91815e-05	IFFO2	106995162
ENSMMUG00000045517	67.6526	-2.46498	0.490876	-4.89263	9.94996e-07	1.91815e-05	NA	NA
ENSMMUG00000020555	1204.71	2.02216	0.412312	4.88995	1.00862e-06	1.94057e-05	IQSEC2	702562
ENSMMUG00000016407	211.541	-1.6971	0.345959	-4.89006	1.00804e-06	1.94057e-05	MASTL	708134
ENSMMUG00000001481	1545.21	1.67675	0.342579	4.8893	1.01194e-06	1.94311e-05	NMNAT2	717648
ENSMMUG00000040675	1199.45	-1.61221	0.329812	-4.88941	1.0114e-06	1.94311e-05	RAMP1	574329
ENSMMUG00000004224	67.4435	-2.507	0.501074	-4.88804	1.01844e-06	1.95368e-05	PARP12	711660
ENSMMUG00000011789	107.499	-1.88933	0.382828	-4.88709	1.02337e-06	1.95928e-05	HHEX	699012
ENSMMUG00000045221	125.105	-1.95452	0.396946	-4.88713	1.02316e-06	1.95928e-05	NA	NA
ENSMMUG00000012249	297.435	-2.02609	0.415041	-4.88454	1.03673e-06	1.98291e-05	OAF	705932
ENSMMUG00000047242	86.2894	1.99019	0.406563	4.88346	1.04239e-06	1.99177e-05	OPCML	693404
ENSMMUG00000038285	29.2555	2.82752	0.564504	4.88196	1.05034e-06	2.00501e-05	NA	NA
ENSMMUG00000011557	1573.04	-1.4033	0.28765	-4.87918	1.06528e-06	2.03036e-05	PDGFRB	711353
ENSMMUG00000047344	473.919	-1.28327	0.26278	-4.8791	1.06571e-06	2.03036e-05	NA	NA
ENSMMUG00000017431	5582.33	1.04956	0.215152	4.87786	1.07241e-06	2.04115e-05	LOC706629	706629
ENSMMUG00000009194	6024.76	-1.54101	0.316203	-4.87716	1.07624e-06	2.04644e-05	ANXA5	706941
ENSMMUG00000007676	5561.41	1.18762	0.243604	4.87441	1.09135e-06	2.07313e-05	NA	NA
ENSMMUG00000043655	89.5756	2.74754	0.561441	4.87159	1.10704e-06	2.10091e-05	NA	NA
ENSMMUG00000006308	2905.8	-1.40758	0.28921	-4.86846	1.12472e-06	2.13238e-05	CPNE3	694013
ENSMMUG00000015031	95.818	-2.10269	0.425982	-4.86745	1.13045e-06	2.14116e-05	EDA2R	710244
ENSMMUG00000008600	2020.76	-2.04945	0.423217	-4.86711	1.1324e-06	2.14276e-05	ZNF521	709169
ENSMMUG00000007888	17538.5	-1.29031	0.265216	-4.86651	1.13586e-06	2.14722e-05	ITM2B	709896
ENSMMUG00000041108	3880.41	1.67334	0.343566	4.86508	1.14409e-06	2.15861e-05	NA	NA
ENSMMUG00000000880	99.6249	-2.26113	0.459571	-4.86512	1.14387e-06	2.15861e-05	SCIN	693551
ENSMMUG00000006231	8198.02	-1.52893	0.314628	-4.86325	1.15476e-06	2.17662e-05	FAM107A	701455
ENSMMUG00000048363	170.581	-2.0384	0.418351	-4.85859	1.18225e-06	2.22629e-05	IFIT2	695452
ENSMMUG00000020747	12550.1	-1.22985	0.253417	-4.85409	1.2094e-06	2.27521e-05	NDRG2	706990
ENSMMUG00000009998	784.075	1.24581	0.256767	4.85121	1.22711e-06	2.30631e-05	NECTIN3	706731
ENSMMUG00000013539	408.634	1.75857	0.362281	4.84817	1.24604e-06	2.33962e-05	NA	NA
ENSMMUG00000022900	265.336	-1.44742	0.297947	-4.84711	1.25273e-06	2.34993e-05	PDGFC	700236
ENSMMUG00000006075	10677.4	-1.25844	0.259707	-4.84669	1.25536e-06	2.35258e-05	HMGN1	722589
ENSMMUG00000001735	4911.25	1.94259	0.399881	4.8457	1.26168e-06	2.36216e-05	SLC1A6	719023
ENSMMUG00000018949	909.496	1.81986	0.37508	4.84329	1.27705e-06	2.38865e-05	VWA5B2	702960
ENSMMUG00000009002	50.5602	-3.02214	0.540435	-4.84233	1.28327e-06	2.39799e-05	ACSM5	696124
ENSMMUG00000044099	557.131	2.20481	0.453423	4.83902	1.30479e-06	2.43585e-05	CACNG8	106994852
ENSMMUG00000001819	166.908	1.95024	0.402161	4.83859	1.30763e-06	2.43883e-05	ISG15	700141
ENSMMUG00000018704	1150.05	1.31114	0.27102	4.83671	1.32007e-06	2.45967e-05	MECP2	700174
ENSMMUG00000044785	62.8213	-2.79427	0.547585	-4.83569	1.32684e-06	2.46993e-05	NA	NA
ENSMMUG00000005645	21505.7	1.93254	0.398734	4.83469	1.33355e-06	2.48004e-05	NUCKS1	697298
ENSMMUG00000004309	1406.52	1.19103	0.246643	4.82838	1.37651e-06	2.5575e-05	AMER1	707700
ENSMMUG00000020516	4844.13	-1.43011	0.296455	-4.82633	1.39073e-06	2.58145e-05	GALNT16	714574
ENSMMUG00000021825	3763.8	2.0139	0.416256	4.82301	1.41408e-06	2.61981e-05	SEMA7A	702185
ENSMMUG00000008295	454.613	-1.60483	0.332549	-4.82304	1.41383e-06	2.61981e-05	AAED1	710488
ENSMMUG00000046625	1712.38	1.06269	0.220425	4.82085	1.4295e-06	2.64586e-05	VPS26B	694566
ENSMMUG00000010956	141.216	-1.89812	0.391574	-4.81795	1.45039e-06	2.68197e-05	SOCS1	711180
ENSMMUG00000007102	1874.33	-1.26818	0.263308	-4.8164	1.46171e-06	2.70035e-05	NCAPD3	700276
ENSMMUG00000031398	1010.94	2.11538	0.437894	4.81161	1.49719e-06	2.76067e-05	NA	NA
ENSMMUG00000031026	991.11	2.17864	0.450681	4.81171	1.49644e-06	2.76067e-05	CACNG2	696294
ENSMMUG00000015380	618.044	-1.62863	0.338433	-4.81139	1.49887e-06	2.76114e-05	PSRC1	698060
ENSMMUG00000017432	3897.9	1.55279	0.322604	4.8096	1.51233e-06	2.78331e-05	TMOD2	694355
ENSMMUG00000041837	66.388	2.38785	0.492451	4.80878	1.51857e-06	2.79216e-05	NA	NA
ENSMMUG00000019302	119.432	-2.04302	0.421703	-4.80769	1.52684e-06	2.80473e-05	TNFSF10	694451
ENSMMUG00000013494	2964.23	-1.48004	0.308265	-4.80366	1.55791e-06	2.85909e-05	EZH2	709075
ENSMMUG00000003383	2204.61	1.51756	0.315809	4.8021	1.57007e-06	2.87871e-05	NXPH3	574173
ENSMMUG00000012182	4484.42	1.31245	0.273292	4.80085	1.57995e-06	2.8941e-05	TRIM46	717498
ENSMMUG00000015282	2077.01	1.2629	0.263052	4.79985	1.58782e-06	2.90579e-05	ADCK2	693303
ENSMMUG00000016305	383.092	1.51542	0.315806	4.79595	1.61908e-06	2.96021e-05	LOC106992303	106992303
ENSMMUG00000020762	482.108	-1.30115	0.27131	-4.79106	1.65899e-06	3.03034e-05	BTD	677722
ENSMMUG00000009742	1745.66	-1.33066	0.278143	-4.78427	1.71612e-06	3.13175e-05	ACTL6A	708935
ENSMMUG00000000615	2028.25	1.29169	0.270075	4.78138	1.74094e-06	3.17408e-05	CAPN15	695881
ENSMMUG00000018925	132.513	-1.74498	0.362571	-4.77945	1.75777e-06	3.20177e-05	TGM2	706777
ENSMMUG00000010115	1494.19	1.48103	0.309729	4.77887	1.76284e-06	3.20801e-05	CHST15	693845
ENSMMUG00000044042	198.444	2.08197	0.434159	4.77852	1.76591e-06	3.2106e-05	NA	NA
ENSMMUG00000019242	10309	1.07895	0.225779	4.77825	1.76825e-06	3.21185e-05	ABCA3	696496
ENSMMUG00000013948	7331.66	1.0881	0.227713	4.77782	1.77207e-06	3.2128e-05	DLG3	697179
ENSMMUG00000047227	25.4312	2.79783	0.569847	4.77786	1.77167e-06	3.2128e-05	NA	NA
ENSMMUG00000040766	8685.05	-1.12067	0.234642	-4.77658	1.78302e-06	3.22966e-05	PAIP2	693317
ENSMMUG00000005389	1640.61	-1.2272	0.257006	-4.77477	1.79915e-06	3.25584e-05	PIGF	714844
ENSMMUG00000019484	212.576	-1.69216	0.353483	-4.77116	1.83171e-06	3.31169e-05	TEX9	699256
ENSMMUG00000011536	372.623	-1.5494	0.324765	-4.76623	1.87702e-06	3.39047e-05	IQUB	695424
ENSMMUG00000021144	1920.74	-1.32644	0.278435	-4.76452	1.89303e-06	3.41621e-05	DLL1	714731
ENSMMUG00000042783	642.054	-1.53162	0.32159	-4.76209	1.91594e-06	3.45437e-05	NA	NA
ENSMMUG00000000040	1516.76	-1.59598	0.335382	-4.76185	1.9183e-06	3.45543e-05	EGLN3	717342
ENSMMUG00000006183	1472.49	-1.2123	0.254679	-4.75979	1.93794e-06	3.48758e-05	ANO5	704166
ENSMMUG00000006742	8448.5	-1.4091	0.296281	-4.75827	1.95262e-06	3.51076e-05	SRSF6	696054
ENSMMUG00000048385	1275.56	1.3747	0.288845	4.75741	1.96091e-06	3.5224e-05	NA	NA
ENSMMUG00000010785	244.24	-1.61905	0.339551	-4.75632	1.97151e-06	3.53819e-05	TMEM243	706405
ENSMMUG00000001480	2253.47	1.29837	0.272938	4.75572	1.97739e-06	3.54548e-05	FAM124A	708395
ENSMMUG00000012322	2048.57	-1.89649	0.400505	-4.75093	2.0248e-06	3.62714e-05	CRB1	710991
ENSMMUG00000011211	7088.13	1.19003	0.250514	4.74939	2.04027e-06	3.64815e-05	BRSK2	100429659
ENSMMUG00000007849	320.622	-1.40373	0.295047	-4.74955	2.03873e-06	3.64815e-05	LOC703857	703857
ENSMMUG00000007039	3728.12	1.20935	0.254676	4.74758	2.05865e-06	3.67764e-05	COTL1	715376
ENSMMUG00000021385	86.7511	-2.45253	0.510119	-4.74662	2.06849e-06	3.69183e-05	CA14	706360
ENSMMUG00000014176	159.262	2.15471	0.451965	4.74375	2.09799e-06	3.74107e-05	CYTIP	697677
ENSMMUG00000048898	562.29	2.32001	0.485728	4.74351	2.10044e-06	3.74201e-05	SPRN	719900
ENSMMUG00000017014	573.658	-1.87552	0.396262	-4.74089	2.12782e-06	3.78732e-05	ECT2	694056
ENSMMUG00000007277	5980.66	0.991225	0.209096	4.74022	2.13487e-06	3.79548e-05	GTPBP1	701651
ENSMMUG00000003534	6099.25	1.36461	0.287769	4.74008	2.1363e-06	3.79548e-05	RNF157	709445
ENSMMUG00000011038	1338.13	-1.73178	0.366011	-4.73844	2.15367e-06	3.82287e-05	FZD2	712381
ENSMMUG00000005627	554.706	1.74217	0.367254	4.7373	2.16585e-06	3.84098e-05	HECW2	697155
ENSMMUG00000000373	2426.42	-1.10534	0.23341	-4.73546	2.1856e-06	3.87249e-05	SLC2A1	698931
ENSMMUG00000009022	2559.26	1.94961	0.410603	4.73463	2.19455e-06	3.88481e-05	GDPD5	695518
ENSMMUG00000017399	181.994	1.66486	0.351622	4.73159	2.22773e-06	3.93996e-05	P4HA3	718872
ENSMMUG00000007675	2471.29	-1.42257	0.300852	-4.7302	2.24303e-06	3.96343e-05	SERPINH1	696171
ENSMMUG00000012376	243.969	-1.94228	0.410458	-4.72921	2.25396e-06	3.97914e-05	SHCBP1	716009
ENSMMUG00000012957	294.882	-1.9392	0.410297	-4.72855	2.26124e-06	3.98838e-05	ERCC6L	699138
ENSMMUG00000002260	149.473	-1.78507	0.375302	-4.72712	2.27721e-06	4.01292e-05	PRKCH	704356
ENSMMUG00000010331	5150.06	2.17925	0.458696	4.7267	2.28198e-06	4.01769e-05	MMP17	100430708
ENSMMUG00000003320	941.467	-1.54479	0.326925	-4.72582	2.29184e-06	4.0314e-05	PLK4	710233
ENSMMUG00000042971	1130.43	-1.39869	0.29602	-4.72472	2.30427e-06	4.04962e-05	NA	NA
ENSMMUG00000000966	1883	-1.63847	0.347742	-4.71692	2.39437e-06	4.20417e-05	TPX2	712961
ENSMMUG00000023809	1570.62	-1.80889	0.384554	-4.71468	2.42094e-06	4.247e-05	RFTN2	697562
ENSMMUG00000015925	6322.22	1.19746	0.254041	4.71266	2.44509e-06	4.28089e-05	GRK2	721754
ENSMMUG00000023005	2505.19	-1.48795	0.315934	-4.71251	2.44685e-06	4.28089e-05	SP9	697936
ENSMMUG00000008213	4343.93	-1.18704	0.251914	-4.7126	2.44573e-06	4.28089e-05	RCN2	708127
ENSMMUG00000016949	3664.78	2.20954	0.46638	4.7115	2.45898e-06	4.29439e-05	MAP9	699247
ENSMMUG00000022525	117.58	1.75282	0.371639	4.71161	2.45765e-06	4.29439e-05	PERM1	699527
ENSMMUG00000016589	25.9266	2.71172	0.561494	4.71054	2.47061e-06	4.31084e-05	TNNT3	704095
ENSMMUG00000011924	3402.13	1.52359	0.32333	4.70861	2.49409e-06	4.34767e-05	TNRC6C	714829
ENSMMUG00000047255	96.4239	-2.85732	0.566741	-4.70844	2.49617e-06	4.34767e-05	NA	NA
ENSMMUG00000001200	5377.63	-1.24803	0.265353	-4.70431	2.5473e-06	4.43276e-05	LOC695715	695715
ENSMMUG00000021059	14204.5	1.07385	0.228252	4.7041	2.54992e-06	4.43336e-05	LRRC4B	719338
ENSMMUG00000005829	110.459	-1.81429	0.38233	-4.70332	2.55967e-06	4.44634e-05	BST2	719092
ENSMMUG00000017455	1341.78	1.63323	0.346899	4.70306	2.56292e-06	4.44803e-05	LONRF2	709835
ENSMMUG00000006348	1494.11	1.1824	0.251387	4.70287	2.56525e-06	4.4481e-05	DENND1A	698028
ENSMMUG00000047333	1033.25	1.81236	0.384675	4.70196	2.57679e-06	4.46414e-05	NA	NA
ENSMMUG00000000602	997.861	1.51241	0.321476	4.70113	2.5873e-06	4.47837e-05	RGS11	694588
ENSMMUG00000013451	536.955	-1.59361	0.338788	-4.70056	2.59444e-06	4.48675e-05	SPICE1	709409
ENSMMUG00000041910	155.835	1.55266	0.330287	4.69963	2.6063e-06	4.50326e-05	NA	NA
ENSMMUG00000018096	2125.46	-1.58448	0.337496	-4.69908	2.61342e-06	4.51156e-05	HMG20B	721723
ENSMMUG00000008392	3980.19	1.31958	0.280785	4.69802	2.62694e-06	4.53089e-05	HTT	700306
ENSMMUG00000028958	22.929	-0.181009	0.292944	-4.69538	2.66109e-06	4.58574e-05	NA	NA
ENSMMUG00000016550	3764.57	-1.16268	0.247671	-4.69482	2.6684e-06	4.59427e-05	PLEKHA5	107000788
ENSMMUG00000004713	123.828	-1.91228	0.404557	-4.69436	2.67446e-06	4.60063e-05	HORMAD2	715315
ENSMMUG00000009154	1095.02	1.478	0.31479	4.6924	2.70024e-06	4.64088e-05	LGI2	693308
ENSMMUG00000022574	15588.4	1.98168	0.421234	4.68921	2.74266e-06	4.70715e-05	ATRX	705735
ENSMMUG00000011995	2818.05	1.21045	0.258083	4.68913	2.74363e-06	4.70715e-05	ARL15	707840
ENSMMUG00000003237	5898.83	-1.24607	0.265834	-4.68843	2.7531e-06	4.71926e-05	NA	NA
ENSMMUG00000016582	911.021	-1.39417	0.297423	-4.6871	2.77103e-06	4.74582e-05	C1H1orf112	701646
ENSMMUG00000009009	2280.83	1.70346	0.362942	4.68687	2.77417e-06	4.74702e-05	BMPR2	704088
ENSMMUG00000004263	1534.15	1.82295	0.388203	4.68603	2.78561e-06	4.76241e-05	RPS6KL1	701119
ENSMMUG00000000680	202.452	-2.12262	0.453918	-4.6834	2.82154e-06	4.81962e-05	PMFBP1	706402
ENSMMUG00000042742	140.826	-1.83023	0.388913	-4.68119	2.85213e-06	4.8676e-05	NA	NA
ENSMMUG00000042028	55.4793	2.52581	0.533482	4.67944	2.87664e-06	4.90513e-05	NA	NA
ENSMMUG00000000232	1532.81	-1.39738	0.298768	-4.67757	2.903e-06	4.94183e-05	PGM2	100424648
ENSMMUG00000007409	137.096	-2.06323	0.439515	-4.67755	2.90323e-06	4.94183e-05	DSE	716054
ENSMMUG00000019457	12423.1	-1.44794	0.309937	-4.67495	2.94019e-06	4.99602e-05	EZR	704716
ENSMMUG00000003349	942.934	1.23359	0.263836	4.67496	2.94015e-06	4.99602e-05	TOM1L2	699471
ENSMMUG00000007386	864.073	-1.64102	0.351295	-4.67454	2.94611e-06	5.00171e-05	LIFR	694139
ENSMMUG00000008848	707.161	1.51657	0.324247	4.67431	2.94947e-06	5.00306e-05	NEURL1B	709907
ENSMMUG00000014671	616.013	-1.63264	0.349592	-4.67197	2.98321e-06	5.05589e-05	OGFRL1	715189
ENSMMUG00000042879	195.483	-1.70092	0.363111	-4.67106	2.99643e-06	5.07389e-05	NA	NA
ENSMMUG00000015175	726.894	-1.22114	0.261375	-4.67009	3.01067e-06	5.09357e-05	MCCC2	701211
ENSMMUG00000044046	6908.48	1.18457	0.25364	4.66932	3.02205e-06	5.10838e-05	LOC708967	708967
ENSMMUG00000001443	2521.87	-1.18731	0.254336	-4.66862	3.03236e-06	5.11694e-05	CMTM6	704441
ENSMMUG00000015314	259.994	-1.65237	0.353233	-4.66879	3.02974e-06	5.11694e-05	TSPAN15	711675
ENSMMUG00000000070	503.779	-1.7792	0.381419	-4.66833	3.03656e-06	5.11959e-05	AURKA	698190
ENSMMUG00000001884	7113.69	-1.27273	0.272778	-4.66708	3.05506e-06	5.14189e-05	DAZAP2	695282
ENSMMUG00000014263	1148.12	-1.43298	0.307056	-4.66722	3.05299e-06	5.14189e-05	GPR137B	717808
ENSMMUG00000020449	908.194	-1.14842	0.246109	-4.66494	3.08709e-06	5.19131e-05	NA	NA
ENSMMUG00000015029	719.073	1.30173	0.279022	4.66442	3.09487e-06	5.19992e-05	GAN	713996
ENSMMUG00000007904	5558.71	1.0221	0.219154	4.66344	3.10968e-06	5.21656e-05	GTF2F1	699221
ENSMMUG00000012650	6683.86	1.25585	0.269223	4.66341	3.11013e-06	5.21656e-05	BCL7A	705028
ENSMMUG00000002997	531.077	-1.7946	0.385076	-4.66298	3.11664e-06	5.22298e-05	AURKB	721955
ENSMMUG00000015155	10430.3	1.46333	0.31372	4.66133	3.14167e-06	5.26041e-05	B4GALT2	704038
ENSMMUG00000037597	1502.8	1.26286	0.270883	4.66081	3.14963e-06	5.26921e-05	MAFK	721769
ENSMMUG00000021856	3431.93	-1.15121	0.247061	-4.65989	3.1638e-06	5.28837e-05	NCSTN	719696
ENSMMUG00000008705	760.626	-1.1854	0.254311	-4.65944	3.17064e-06	5.29527e-05	USP53	705228
ENSMMUG00000004401	2981.63	1.00701	0.216214	4.65718	3.20577e-06	5.34935e-05	CARM1	715977
ENSMMUG00000017628	893.457	-1.44004	0.309279	-4.65641	3.21766e-06	5.3646e-05	PLEKHA7	697646
ENSMMUG00000009889	748.327	-1.31505	0.282358	-4.6552	3.23668e-06	5.3917e-05	PSMC3IP	710658
ENSMMUG00000004762	2996.81	0.969822	0.208367	4.65418	3.2528e-06	5.41328e-05	WDTC1	715790
ENSMMUG00000015092	573.972	2.33573	0.4981	4.65402	3.25519e-06	5.41328e-05	CDH12	693440
ENSMMUG00000000384	404.657	2.13017	0.455773	4.6508	3.3065e-06	5.49392e-05	VWC2L	694511
ENSMMUG00000047928	28.4239	2.61581	0.551104	4.65018	3.3164e-06	5.50568e-05	NA	NA
ENSMMUG00000009189	4364.82	-1.03161	0.221921	-4.64869	3.34043e-06	5.54085e-05	PPT1	693377
ENSMMUG00000023525	610.672	-1.40658	0.302521	-4.64826	3.34747e-06	5.5478e-05	CDH5	693297
ENSMMUG00000010582	385.485	-2.14449	0.465045	-4.64772	3.3563e-06	5.55772e-05	CDCA2	711581
ENSMMUG00000012961	3141.54	1.24934	0.268926	4.64441	3.41057e-06	5.63842e-05	MIB2	708438
ENSMMUG00000001238	887.305	1.26479	0.272281	4.64439	3.41082e-06	5.63842e-05	RNFT2	693339
ENSMMUG00000012320	2072.83	1.11747	0.240624	4.64355	3.42471e-06	5.65179e-05	SNX15	717071
ENSMMUG00000014860	104.103	-2.36588	0.572879	-4.64368	3.42252e-06	5.65179e-05	LOC698937	698937
ENSMMUG00000007313	1540.13	-1.6035	0.345684	-4.64311	3.43201e-06	5.65904e-05	HAT1	695933
ENSMMUG00000041417	176.02	2.14527	0.45995	4.64192	3.45189e-06	5.68701e-05	NA	NA
ENSMMUG00000029259	185.816	2.50945	0.536011	4.63815	3.51536e-06	5.78668e-05	NA	NA
ENSMMUG00000031049	276.33	1.76834	0.380731	4.63719	3.53172e-06	5.80871e-05	KIAA1671	713845
ENSMMUG00000008717	252.979	-1.51619	0.326254	-4.63625	3.54779e-06	5.83023e-05	NA	NA
ENSMMUG00000038425	369.178	-1.44319	0.31095	-4.63547	3.5612e-06	5.84732e-05	GADD45A	701054
ENSMMUG00000000466	745.404	1.58192	0.341168	4.63278	3.60793e-06	5.91907e-05	AFF2	700758
ENSMMUG00000012778	2920.6	1.27467	0.275204	4.63035	3.65046e-06	5.98381e-05	RPH3A	712197
ENSMMUG00000016040	9126.89	-1.59496	0.34498	-4.62948	3.66586e-06	5.99536e-05	RND3	694168
ENSMMUG00000007838	1381.45	-1.09023	0.23546	-4.62943	3.66674e-06	5.99536e-05	PRCP	701305
ENSMMUG00000010060	19.0669	2.82185	0.572429	4.62953	3.66505e-06	5.99536e-05	SSMEM1	702497
ENSMMUG00000010536	17786.6	1.46557	0.316499	4.62734	3.70387e-06	6.04087e-05	DLG4	714273
ENSMMUG00000010034	2513.01	-1.36383	0.294814	-4.62766	3.6982e-06	6.04087e-05	SEMA5B	715682
ENSMMUG00000022824	727.483	1.11468	0.240884	4.62744	3.70216e-06	6.04087e-05	SPDEF	718648
ENSMMUG00000015948	5577.57	-1.24654	0.269485	-4.62667	3.71586e-06	6.04625e-05	MGST3	695275
ENSMMUG00000039983	205.416	1.70301	0.367683	4.62671	3.71526e-06	6.04625e-05	NA	NA
ENSMMUG00000032052	43.8208	2.29763	0.492263	4.62664	3.71647e-06	6.04625e-05	LOC699681	699681
ENSMMUG00000017795	112.964	-2.21365	0.477981	-4.62571	3.73312e-06	6.06827e-05	IL2RG	641338
ENSMMUG00000018884	1738.91	-1.21882	0.263489	-4.62549	3.73705e-06	6.0696e-05	ZNF559	709955
ENSMMUG00000031795	346.571	-1.35381	0.292276	-4.62528	3.74094e-06	6.07086e-05	EEF1AKMT3	712519
ENSMMUG00000009763	615.403	1.34968	0.512337	4.62501	3.74574e-06	6.07359e-05	LOC717865	717865
ENSMMUG00000005317	182.429	-1.69968	0.366425	-4.62459	3.75344e-06	6.08101e-05	ADAM28	710953
ENSMMUG00000018952	505.991	-1.97466	0.42888	-4.6214	3.81165e-06	6.17018e-05	NDC80	696232
ENSMMUG00000014277	2712.46	-1.33233	0.288416	-4.62082	3.82229e-06	6.18228e-05	SSFA2	705181
ENSMMUG00000006499	7248.87	1.24657	0.269761	4.61966	3.84372e-06	6.21178e-05	PAM16	704987
ENSMMUG00000043141	145.3	1.96779	0.424978	4.61685	3.89618e-06	6.29134e-05	NA	NA
ENSMMUG00000023256	338.595	-1.54302	0.334123	-4.61419	3.94638e-06	6.36714e-05	LEF1	695776
ENSMMUG00000010911	1844.12	-1.25211	0.27139	-4.61378	3.9541e-06	6.37431e-05	POLI	693999
ENSMMUG00000007434	1373.71	1.07346	0.232682	4.61309	3.96724e-06	6.39021e-05	RASA3	698964
ENSMMUG00000019564	9530.42	1.09574	0.237604	4.61098	4.00779e-06	6.4502e-05	MAP2K2	721821
ENSMMUG00000042965	1638.27	1.7506	0.379113	4.60959	4.03459e-06	6.48796e-05	NA	NA
ENSMMUG00000038004	2528.75	-1.35125	0.293288	-4.60868	4.05233e-06	6.51112e-05	NA	NA
ENSMMUG00000038790	1495.97	1.36484	0.296068	4.60797	4.06623e-06	6.52807e-05	NA	NA
ENSMMUG00000017187	843.63	-1.69669	0.36878	-4.60516	4.12145e-06	6.61128e-05	LGALS1	700896
ENSMMUG00000020226	8057.63	-1.49748	0.325501	-4.60449	4.1347e-06	6.62707e-05	NA	NA
ENSMMUG00000019676	728.793	-1.31729	0.286212	-4.60124	4.19985e-06	6.72596e-05	GPX7	715474
ENSMMUG00000040082	249.414	-1.57084	0.340811	-4.5996	4.23297e-06	6.77344e-05	NA	NA
ENSMMUG00000012044	1432.86	-1.17984	0.256534	-4.59871	4.2512e-06	6.79704e-05	NSMCE4A	705375
ENSMMUG00000010311	8216.57	0.990606	0.215419	4.59815	4.26257e-06	6.80963e-05	NF2	714945
ENSMMUG00000006828	6221.98	1.09259	0.237599	4.59785	4.26869e-06	6.81382e-05	VARS	715537
ENSMMUG00000001917	2109.95	2.31769	0.500287	4.59736	4.27876e-06	6.8243e-05	MATK	100430078
ENSMMUG00000023712	1736.51	1.50513	0.3272	4.59654	4.29569e-06	6.84405e-05	HBG2	715368
ENSMMUG00000019015	2234.28	1.67389	0.36366	4.59642	4.29816e-06	6.84405e-05	HECW1	701331
ENSMMUG00000018986	11179.7	1.50961	0.328195	4.59588	4.30921e-06	6.85045e-05	SEZ6L2	707244
ENSMMUG00000004351	6293.17	-1.80525	0.39397	-4.59592	4.30848e-06	6.85045e-05	HMGN3	718261
ENSMMUG00000021026	2384.72	-1.24867	0.271799	-4.59449	4.33819e-06	6.8909e-05	NA	NA
ENSMMUG00000004958	1778.64	1.7344	0.37691	4.5935	4.35866e-06	6.91778e-05	MLF1	704116
ENSMMUG00000012696	4734.29	-1.00869	0.219626	-4.5929	4.37133e-06	6.93223e-05	ZNF300	712991
ENSMMUG00000010169	1594.68	-1.14052	0.248392	-4.59123	4.40639e-06	6.9778e-05	NA	NA
ENSMMUG00000019868	303	1.34664	0.293288	4.59119	4.40722e-06	6.9778e-05	NKD1	698036
ENSMMUG00000001782	8538.34	1.61453	0.351352	4.58964	4.44005e-06	7.02407e-05	LINGO1	714985
ENSMMUG00000023185	1591.87	1.51134	0.329034	4.58946	4.44388e-06	7.02442e-05	RNF208	705563
ENSMMUG00000008486	700.647	-1.28833	0.280645	-4.58822	4.47033e-06	7.06052e-05	ESAM	712200
ENSMMUG00000003595	506.523	1.99652	0.433744	4.58649	4.5077e-06	7.11377e-05	PEX5L	708506
ENSMMUG00000021376	1398.38	1.57626	0.343335	4.58623	4.51324e-06	7.11676e-05	GAS2L1	714530
ENSMMUG00000048424	80.2464	-2.33038	0.505762	-4.58514	4.53679e-06	7.14811e-05	SDC4	710914
ENSMMUG00000037770	274.352	2.16218	0.468957	4.58363	4.56969e-06	7.19413e-05	CATSPERZ	717642
ENSMMUG00000000302	773.765	-1.3861	0.302449	-4.58252	4.59411e-06	7.22673e-05	WDHD1	695910
ENSMMUG00000007626	3253.01	1.38691	0.302594	4.5811	4.62535e-06	7.27e-05	ITSN1	698606
ENSMMUG00000013131	877.104	-1.43696	0.313755	-4.58022	4.64483e-06	7.29474e-05	LOC697915	697915
ENSMMUG00000048188	86.1687	-2.31697	0.499663	-4.57888	4.67463e-06	7.33562e-05	NA	NA
ENSMMUG00000016221	873.406	1.0995	0.24031	4.57507	4.76069e-06	7.46468e-05	TMEM74	698257
ENSMMUG00000000938	5946.2	-1.09739	0.239925	-4.57439	4.776e-06	7.48266e-05	LRRN1	703993
ENSMMUG00000012701	1632.61	-1.18868	0.260009	-4.57177	4.83619e-06	7.5648e-05	SH3RF1	694082
ENSMMUG00000018398	225.313	1.94378	0.423856	4.57191	4.83292e-06	7.5648e-05	EFNA5	704351
ENSMMUG00000002061	841.449	1.07624	0.235476	4.57045	4.86672e-06	7.60645e-05	PCSK7	697567
ENSMMUG00000022390	168.272	1.76406	0.385345	4.57024	4.87155e-06	7.6079e-05	GPR68	696529
ENSMMUG00000036547	21.5875	2.59447	0.571064	4.56925	4.8947e-06	7.63792e-05	NA	NA
ENSMMUG00000042927	67.1875	2.19249	0.476848	4.56826	4.91781e-06	7.66785e-05	NA	NA
ENSMMUG00000015247	274.388	-1.83086	0.400391	-4.56796	4.92483e-06	7.67265e-05	SDHD	106992278
ENSMMUG00000005983	1061.93	1.13537	0.248536	4.56772	4.93056e-06	7.67544e-05	GRIN2D	717945
ENSMMUG00000017295	392.647	1.4889	0.325885	4.56656	4.95784e-06	7.71176e-05	NA	NA
ENSMMUG00000002381	3820.64	1.05589	0.231221	4.5661	4.96877e-06	7.72259e-05	KMT2B	718835
ENSMMUG00000022869	600.492	-1.52904	0.334935	-4.5655	4.98302e-06	7.73858e-05	GM2A	713375
ENSMMUG00000042148	141.07	-2.26088	0.49846	-4.56371	5.02585e-06	7.79887e-05	PRIMA1	100426274
ENSMMUG00000000558	7651.56	-1.53489	0.33671	-4.56334	5.03471e-06	7.8064e-05	NA	NA
ENSMMUG00000010617	1437.86	1.03413	0.226669	4.56203	5.06616e-06	7.84893e-05	CCDC120	712226
ENSMMUG00000023192	1246.68	-1.01848	0.223277	-4.5606	5.10065e-06	7.89608e-05	CHKA	710564
ENSMMUG00000001151	3583.23	-1.26039	0.276464	-4.56011	5.11274e-06	7.90851e-05	MTUS1	702990
ENSMMUG00000013825	1113.93	-1.46416	0.321307	-4.55754	5.17555e-06	7.99932e-05	NA	NA
ENSMMUG00000001167	1599.55	1.03038	0.22613	4.55637	5.20445e-06	8.03762e-05	TRMT1	718227
ENSMMUG00000038183	356.257	2.40787	0.524066	4.55349	5.27635e-06	8.14221e-05	NA	NA
ENSMMUG00000001674	1646.21	1.55196	0.340528	4.55327	5.28187e-06	8.14427e-05	ERBB4	693341
ENSMMUG00000002892	4825.16	-1.01887	0.525861	-4.55299	5.28888e-06	8.14864e-05	RXRG	694807
ENSMMUG00000001108	600.11	2.05371	0.449301	4.55093	5.34082e-06	8.22217e-05	PTPRT	696796
ENSMMUG00000009997	2428.81	-1.53333	0.33729	-4.55027	5.35769e-06	8.24163e-05	SNCAIP	700372
ENSMMUG00000012777	1579.99	2.08399	0.456002	4.54814	5.41211e-06	8.31877e-05	PCDH11X	696659
ENSMMUG00000023550	718.687	-1.7191	0.378441	-4.54755	5.42751e-06	8.33587e-05	E2F1	714126
ENSMMUG00000000443	206.471	-1.83241	0.401978	-4.5471	5.43896e-06	8.34687e-05	ARSF	705983
ENSMMUG00000013614	2292.27	-1.92548	0.425636	-4.54685	5.44544e-06	8.35024e-05	GLI3	702494
ENSMMUG00000016052	13107	1.14335	0.251489	4.54541	5.4829e-06	8.40108e-05	SEZ6L	714925
ENSMMUG00000004788	821.377	1.69487	0.372374	4.54411	5.51672e-06	8.44626e-05	MAN1C1	719686
ENSMMUG00000000153	171.588	1.89866	0.417018	4.54172	5.57976e-06	8.53608e-05	ITGA3	700962
ENSMMUG00000009721	74.8934	-2.15244	0.466712	-4.5413	5.59088e-06	8.54638e-05	CLDN10	695638
ENSMMUG00000002371	722.353	1.26658	0.278939	4.53979	5.63096e-06	8.60089e-05	MYO1C	721217
ENSMMUG00000016023	1475.95	-1.68215	0.371403	-4.53672	5.71356e-06	8.72022e-05	PREX2	705243
ENSMMUG00000021723	11107.9	1.37825	0.30369	4.53586	5.73696e-06	8.74428e-05	B4GALNT4	720768
ENSMMUG00000015474	1439.46	2.12484	0.465935	4.53581	5.73829e-06	8.74428e-05	MYLIP	702625
ENSMMUG00000045453	1553.8	-1.40583	0.310123	-4.53461	5.77103e-06	8.78044e-05	LRRC3B	701323
ENSMMUG00000048415	32.8294	-2.70497	0.568221	-4.53463	5.77043e-06	8.78044e-05	NA	NA
ENSMMUG00000004148	523.878	1.28203	0.282713	4.53371	5.79574e-06	8.81116e-05	MAFB	712578
ENSMMUG00000007544	258.003	-1.77385	0.39106	-4.53227	5.83545e-06	8.86461e-05	TROAP	709931
ENSMMUG00000017180	2013.95	2.1767	0.477518	4.53049	5.88461e-06	8.93233e-05	FRMD3	713394
ENSMMUG00000003705	5297.08	-1.23228	0.272246	-4.52751	5.96818e-06	9.05212e-05	PHYHIPL	702560
ENSMMUG00000002965	10333.6	1.04682	0.231246	4.52631	6.00236e-06	9.08982e-05	BRSK1	700287
ENSMMUG00000011532	7443.15	1.31918	0.291312	4.52647	5.9978e-06	9.08982e-05	PIK3R1	698996
ENSMMUG00000010755	2581.01	1.60731	0.354781	4.52495	6.04101e-06	9.14125e-05	CXADR	716409
ENSMMUG00000012233	3843.2	-1.30747	0.289147	-4.52344	6.08429e-06	9.1996e-05	GAD2	613029
ENSMMUG00000023025	11829.7	1.89653	0.418037	4.52297	6.09777e-06	9.2057e-05	SYP	715739
ENSMMUG00000018606	96.2077	2.3667	0.518542	4.52313	6.09312e-06	9.2057e-05	LOC107000048	107000048
ENSMMUG00000042817	4985.19	1.14846	0.253967	4.52122	6.14856e-06	9.27519e-05	NACAD	704832
ENSMMUG00000020777	232.508	-1.36411	0.301208	-4.5183	6.23387e-06	9.38934e-05	DNAI1	701307
ENSMMUG00000017233	540.422	-1.70883	0.378279	-4.51841	6.23044e-06	9.38934e-05	EME1	106994002
ENSMMUG00000046417	4763.81	-1.39762	0.309538	-4.51769	6.25174e-06	9.40899e-05	CBX2	717462
ENSMMUG00000021329	2826.72	1.36963	0.303034	4.51749	6.25773e-06	9.41073e-05	NAV3	694815
ENSMMUG00000043412	932.583	-1.44062	0.318907	-4.51695	6.27368e-06	9.42018e-05	LOC100429934	100429934
ENSMMUG00000003453	504.193	1.4697	0.325197	4.51708	6.26981e-06	9.42018e-05	ZNF652	699084
ENSMMUG00000013874	1580.72	1.60579	0.355142	4.51597	6.30285e-06	9.45671e-05	BEGAIN	717758
ENSMMUG00000043492	116.664	-1.70218	0.374265	-4.51484	6.33639e-06	9.49972e-05	C1R	722133
ENSMMUG00000011097	3791.1	1.92453	0.424923	4.51416	6.35675e-06	9.52291e-05	KCNH3	710838
ENSMMUG00000014752	393.84	-1.54667	0.342339	-4.51387	6.36546e-06	9.52864e-05	CMTM5	713886
ENSMMUG00000009677	2598.02	1.03219	0.228737	4.51218	6.41653e-06	9.59771e-05	MED16	721141
ENSMMUG00000016394	2232.11	-1.16246	0.257733	-4.51039	6.47096e-06	9.6703e-05	SGCE	700104
ENSMMUG00000008761	358.55	-1.69297	0.375364	-4.51025	6.47498e-06	9.6703e-05	EXO1	706902
ENSMMUG00000019461	104.348	-2.1757	0.481017	-4.50882	6.51879e-06	9.72827e-05	TEX26	713363
ENSMMUG00000004471	418.171	-1.9587	0.436551	-4.50596	6.60727e-06	9.85277e-05	FAM114A1	704283
ENSMMUG00000013722	5805.39	1.2662	0.280942	4.50541	6.62457e-06	9.87101e-05	CHGB	719171
ENSMMUG00000011694	5232.95	-1.42828	0.317265	-4.505	6.63729e-06	9.88242e-05	FKBP9	708827
ENSMMUG00000020608	1631.96	-1.82248	0.405967	-4.50439	6.65652e-06	9.90348e-05	ABCA1	716146
ENSMMUG00000008144	570.498	-1.56255	0.34697	-4.50201	6.73123e-06	0.00010007	S100A13	713890
ENSMMUG00000031415	2349.82	-1.15629	0.256939	-4.50043	6.78167e-06	0.000100743	APOD	709223
ENSMMUG00000009736	6955.42	1.50444	0.334047	4.49967	6.80599e-06	0.000101027	BACH2	702740
ENSMMUG00000012781	116.948	2.33309	0.514057	4.49842	6.84617e-06	0.000101546	MLIP	711021
ENSMMUG00000015301	170.513	1.4909	0.3314	4.49761	6.8723e-06	0.000101779	ARHGAP45	721173
ENSMMUG00000017665	164.297	-1.57398	0.348712	-4.4977	6.86912e-06	0.000101779	FLVCR2	702759
ENSMMUG00000045606	1538.51	1.22011	0.271302	4.49628	6.91518e-06	0.000102259	MYADM	720510
ENSMMUG00000006691	73.2299	-2.46163	0.546337	-4.49632	6.91407e-06	0.000102259	IL17F	708220
ENSMMUG00000018547	2092.05	-1.44377	0.321337	-4.49587	6.92855e-06	0.000102379	DOCK1	700788
ENSMMUG00000022791	461.558	-1.75156	0.389974	-4.49561	6.93714e-06	0.000102428	HSF2BP	722276
ENSMMUG00000043363	94.071	2.53551	0.559852	4.49507	6.95473e-06	0.00010261	NA	NA
ENSMMUG00000046147	16292.8	-1.28953	0.287077	-4.49385	6.99483e-06	0.000103046	SOX2	707039
ENSMMUG00000016904	93.5658	-1.94143	0.427361	-4.49389	6.99333e-06	0.000103046	CD101	711234
ENSMMUG00000040702	264.593	2.05042	0.454154	4.49296	7.02389e-06	0.000103354	TPPP3	100429881
ENSMMUG00000048613	308.867	-1.44499	0.321073	-4.49289	7.02635e-06	0.000103354	NA	NA
ENSMMUG00000008833	4759.24	1.13078	0.251703	4.49165	7.06744e-06	0.00010388	HGS	714385
ENSMMUG00000010695	941.972	1.62098	0.360483	4.49105	7.08745e-06	0.000104095	ADARB1	722016
ENSMMUG00000017218	2350.38	1.18499	0.264079	4.48633	7.2462e-06	0.000106347	KIAA1549L	694254
ENSMMUG00000019023	1094.5	-1.30115	0.290089	-4.48471	7.30133e-06	0.000107075	COA1	701198
ENSMMUG00000022742	4497.95	1.09341	0.243823	4.48374	7.33452e-06	0.000107481	MAP1S	719196
ENSMMUG00000019468	1833.28	1.08207	0.241318	4.48346	7.34424e-06	0.000107543	TRAPPC12	707758
ENSMMUG00000008219	1279.11	1.22184	0.27255	4.48193	7.39704e-06	0.000108153	SLC29A4	717249
ENSMMUG00000000256	74.145	2.29256	0.506645	4.48206	7.3926e-06	0.000108153	GCGR	714542
ENSMMUG00000031210	2723.76	2.12115	0.470731	4.48059	7.44371e-06	0.000108754	CDK5R2	703479
ENSMMUG00000041051	351.584	1.94615	0.432991	4.47916	7.49363e-06	0.000109401	TMEM178B	100426725
ENSMMUG00000015134	59.3011	2.34098	0.517952	4.47562	7.61895e-06	0.000111148	SLC5A8	696335
ENSMMUG00000028886	842.526	1.24277	0.277644	4.47502	7.64056e-06	0.00011138	SCRT1	714311
ENSMMUG00000043181	2842.25	1.55122	0.346288	4.47472	7.65125e-06	0.000111452	NA	NA
ENSMMUG00000020207	400.188	-1.84841	0.414043	-4.47327	7.70333e-06	0.000112127	TTK	718430
ENSMMUG00000010539	14355.9	-1.02407	0.228979	-4.47281	7.72001e-06	0.000112286	ZC3H11A	701537
ENSMMUG00000001837	151.891	-1.61433	0.359411	-4.47242	7.73382e-06	0.000112403	STRA6	701591
ENSMMUG00000016720	9515.33	1.08757	0.243169	4.47178	7.75701e-06	0.000112656	PLXNA1	716805
ENSMMUG00000022110	2777.34	1.34987	0.301825	4.47007	7.81924e-06	0.000113475	PPP1R14C	713335
ENSMMUG00000018245	184.499	-1.78687	0.398433	-4.46777	7.90374e-06	0.000114616	EPHA2	692343
ENSMMUG00000008112	260.068	-1.69523	0.37933	-4.46602	7.96893e-06	0.000115475	NEDD4	699550
ENSMMUG00000016485	184.491	-1.97502	0.442849	-4.46474	8.01665e-06	0.000116081	TNFRSF11B	701850
ENSMMUG00000005646	4593.21	1.15478	0.25861	4.4644	8.02952e-06	0.000116181	DGKD	714210
ENSMMUG00000023245	1117.99	1.05649	0.23671	4.46293	8.08464e-06	0.000116891	LOC712316	712316
ENSMMUG00000042019	767.366	1.46426	0.327968	4.46135	8.14442e-06	0.000117668	NA	NA
ENSMMUG00000011914	521.362	1.52873	0.342648	4.45803	8.27151e-06	0.000119416	PROX1	709465
ENSMMUG00000023145	6168.2	1.15333	0.258749	4.45635	8.33669e-06	0.000120268	RUSC1	106992783
ENSMMUG00000013981	89.8161	1.77417	0.397551	4.45598	8.35105e-06	0.000120386	TAB3	707630
ENSMMUG00000004811	10911.7	1.22509	0.274954	4.45422	8.41996e-06	0.00012129	EPN1	702956
ENSMMUG00000007561	256.08	1.73316	0.388687	4.45134	8.53348e-06	0.000122834	ZDHHC22	706468
ENSMMUG00000012300	4224.81	1.18649	0.266729	4.44715	8.70151e-06	0.000125161	PDXK	713564
ENSMMUG00000040773	1847.94	1.05928	0.238202	4.44654	8.72631e-06	0.00012524	TIAF1	100426464
ENSMMUG00000014149	1512.65	-1.50576	0.338898	-4.44666	8.72158e-06	0.00012524	LYN	698553
ENSMMUG00000013106	721.529	-1.217	0.273552	-4.44682	8.71504e-06	0.00012524	GALNT7	696924
ENSMMUG00000007257	6256.95	1.5311	0.344151	4.44431	8.8173e-06	0.000126453	SV2A	715018
ENSMMUG00000014386	7366.97	0.940452	0.211637	4.44339	8.85512e-06	0.000126902	TCTE1	702738
ENSMMUG00000022674	416.634	1.3425	0.302267	4.4403	8.98345e-06	0.000128646	SLC51A	711340
ENSMMUG00000016563	3763.16	0.949293	0.213923	4.43726	9.11093e-06	0.000130376	PIK3C2B	701974
ENSMMUG00000011178	1405.02	1.12735	0.254139	4.43537	9.19149e-06	0.000131432	CERS4	706728
ENSMMUG00000006233	3667.17	-1.16292	0.262418	-4.43232	9.32243e-06	0.000133083	ADD3	677712
ENSMMUG00000013376	1091.35	1.85975	0.418371	4.4324	9.31917e-06	0.000133083	POU2F2	706835
ENSMMUG00000018767	269.522	-1.82746	0.412608	-4.4322	9.32743e-06	0.000133083	CDCA5	721998
ENSMMUG00000004131	5145.35	1.11474	0.251519	4.43122	9.36998e-06	0.000133593	KIAA0930	717328
ENSMMUG00000022031	620.009	-1.44442	0.325963	-4.43104	9.37791e-06	0.000133608	POLA2	716541
ENSMMUG00000000123	1776.48	1.27415	0.287466	4.43079	9.38895e-06	0.000133667	NHSL1	703448
ENSMMUG00000017985	9359.65	-1.22331	0.276199	-4.43047	9.40272e-06	0.000133737	CTNNA1	574385
ENSMMUG00000002387	230.696	-1.45821	0.328285	-4.43036	9.40756e-06	0.000133737	FGGY	693720
ENSMMUG00000019047	14132.2	-1.00464	0.226827	-4.42954	9.44341e-06	0.000134149	SPARCL1	701468
ENSMMUG00000012101	6665.28	1.11346	0.251389	4.4284	9.49349e-06	0.000134762	SYNGR1	100427479
ENSMMUG00000011981	618.32	-1.62627	0.367692	-4.4268	9.56411e-06	0.00013558	BTG2	703168
ENSMMUG00000012768	881.049	2.18228	0.489608	4.42678	9.56502e-06	0.00013558	NA	NA
ENSMMUG00000038865	1649.93	1.65598	0.373556	4.42602	9.59897e-06	0.000135962	NA	NA
ENSMMUG00000048910	816.425	-1.78567	0.404674	-4.4245	9.66655e-06	0.00013682	KNL1	708271
ENSMMUG00000002328	6029.72	1.07164	0.242197	4.42402	9.68809e-06	0.000137025	PRKCSH	714650
ENSMMUG00000009111	2988.51	1.55514	0.351365	4.42103	9.82305e-06	0.000138833	TCOF1	664735
ENSMMUG00000023089	7041.31	-1.3933	0.315484	-4.41947	9.89449e-06	0.000139742	PHGDH	713480
ENSMMUG00000018747	1808.67	-1.10941	0.251281	-4.41477	1.01117e-05	0.000142706	MTRR	100430789
ENSMMUG00000016909	3805.51	-0.957376	0.216902	-4.41392	1.01515e-05	0.000143165	ACSL6	706847
ENSMMUG00000019997	441.104	-1.23112	0.278697	-4.41348	1.01723e-05	0.000143353	HEXB	704464
ENSMMUG00000021798	1459.39	1.38239	0.313132	4.41225	1.02304e-05	0.000144068	PER1	721948
ENSMMUG00000021070	8042.34	1.03833	0.235341	4.41148	1.02668e-05	0.000144476	DAAM1	701706
ENSMMUG00000030780	2004.05	-2.14467	0.494974	-4.41027	1.03244e-05	0.000145182	FOXO1	700030
ENSMMUG00000001250	272.608	1.9098	0.431644	4.4094	1.03658e-05	0.000145659	PTPN3	710025
ENSMMUG00000008294	4230.08	-1.20467	0.273287	-4.40896	1.03867e-05	0.000145744	PRDX3	702882
ENSMMUG00000041996	675.01	2.13963	0.482208	4.40898	1.03858e-05	0.000145744	LOC100429866	100429866
ENSMMUG00000018206	5126.16	1.71024	0.387212	4.40813	1.04265e-05	0.000146196	MMP24	712005
ENSMMUG00000000376	7453.24	1.2689	0.28782	4.40692	1.04851e-05	0.000146777	BIN1	713587
ENSMMUG00000017153	3548.95	1.03941	0.235841	4.40675	1.04931e-05	0.000146777	ARVCF	712399
ENSMMUG00000007198	564.79	-1.18433	0.26862	-4.4066	1.05006e-05	0.000146777	N4BP2L1	721986
ENSMMUG00000039684	270.39	2.36802	0.532442	4.4065	1.05056e-05	0.000146777	NA	NA
ENSMMUG00000015325	43.7977	-2.50148	0.537193	-4.40655	1.05029e-05	0.000146777	NA	NA
ENSMMUG00000000617	6505.46	1.03586	0.235083	4.40581	1.05389e-05	0.000147119	AP3B2	694091
ENSMMUG00000017036	2155.77	1.02797	0.233308	4.40568	1.05451e-05	0.000147119	NCLN	712703
ENSMMUG00000010342	1952.25	-1.32024	0.299774	-4.40548	1.0555e-05	0.00014715	SLC38A3	703671
ENSMMUG00000011345	2072.98	1.55504	0.352853	4.40185	1.07333e-05	0.00014953	PRPS2	720853
ENSMMUG00000043994	385.312	1.82119	0.412636	4.40167	1.07422e-05	0.000149547	CPLX3	100424653
ENSMMUG00000006292	496.663	-1.33005	0.302216	-4.39752	1.09497e-05	0.000152327	ORMDL2	710296
ENSMMUG00000013908	5479.21	-1.21212	0.275902	-4.39457	1.10991e-05	0.000154185	ELOVL2	703030
ENSMMUG00000001952	2149.87	1.63127	0.37065	4.39457	1.1099e-05	0.000154185	SRGAP1	717169
ENSMMUG00000018921	5273.1	1.26623	0.288078	4.39379	1.11391e-05	0.00015463	CENPB	718571
ENSMMUG00000015428	3154.56	1.07321	0.244274	4.39283	1.11884e-05	0.000155023	SYMPK	722436
ENSMMUG00000020588	3482.46	-1.22416	0.278749	-4.39278	1.11913e-05	0.000155023	PKN2	693505
ENSMMUG00000006164	787.538	-1.28967	0.293529	-4.39292	1.11837e-05	0.000155023	TMEM51	693771
ENSMMUG00000013670	178.92	2.16692	0.489986	4.39155	1.12546e-05	0.000155791	ADAMTSL3	714346
ENSMMUG00000010653	1228.23	1.40951	0.320782	4.39098	1.12841e-05	0.000156087	MFSD12	713171
ENSMMUG00000009622	82.2933	-1.98829	0.447317	-4.39044	1.13121e-05	0.000156364	GPC3	706773
ENSMMUG00000030384	1621.69	1.18364	0.269573	4.38975	1.13479e-05	0.000156748	LOC719871	719871
ENSMMUG00000014831	4430.86	0.930176	0.211893	4.38957	1.13573e-05	0.000156767	ZNF710	701358
ENSMMUG00000017495	687.685	-1.54566	0.352197	-4.3894	1.13663e-05	0.00015678	GMNN	708416
ENSMMUG00000004789	2289.94	1.38646	0.315826	4.38728	1.14775e-05	0.000158201	NOS1AP	720378
ENSMMUG00000011637	224.735	2.13534	0.484004	4.38479	1.161e-05	0.000159915	CCDC148	698322
ENSMMUG00000007293	1047.47	-1.29997	0.296604	-4.38232	1.1742e-05	0.000161507	LOC709951	709951
ENSMMUG00000014140	1011.15	1.06194	0.242312	4.38232	1.17422e-05	0.000161507	PEX26	710470
ENSMMUG00000044284	1180.71	-1.36668	0.312037	-4.38112	1.18071e-05	0.000162285	LOC706532	706532
ENSMMUG00000018763	1971.58	1.83224	0.417061	4.38064	1.1833e-05	0.000162527	PAK3	706217
ENSMMUG00000025663	40.3922	2.47847	0.559389	4.37909	1.19178e-05	0.000163576	NA	NA
ENSMMUG00000003476	640.432	1.32625	0.303004	4.37537	1.21227e-05	0.000166272	EHD3	705316
ENSMMUG00000021789	5462.07	0.896398	0.204899	4.3746	1.21653e-05	0.000166621	R3HDM2	711448
ENSMMUG00000007478	3008.36	0.967113	0.221053	4.37472	1.2159e-05	0.000166621	TNKS2	698050
ENSMMUG00000043367	20.5391	2.54386	0.567599	4.37302	1.22542e-05	0.00016772	NA	NA
ENSMMUG00000048420	4849.17	1.87429	0.42726	4.3722	1.23e-05	0.000168111	RELN	696372
ENSMMUG00000010579	1396.32	1.98768	0.452561	4.3723	1.22947e-05	0.000168111	NA	NA
ENSMMUG00000022930	3396.98	1.37221	0.31369	4.37171	1.23276e-05	0.000168371	NA	NA
ENSMMUG00000012276	3044.89	-1.87656	0.431642	-4.37153	1.23378e-05	0.000168393	ARHGAP11A	695823
ENSMMUG00000015267	5159	1.00302	0.229445	4.37103	1.23662e-05	0.000168619	CSK	702868
ENSMMUG00000023299	1390.47	-1.08218	0.247548	-4.37093	1.23717e-05	0.000168619	TIMM21	694581
ENSMMUG00000042895	844.284	1.82925	0.417452	4.36944	1.24566e-05	0.000169657	SYT16	705114
ENSMMUG00000037460	51.1275	-2.53342	0.56015	-4.3681	1.2533e-05	0.000170578	CCL24	716050
ENSMMUG00000047184	490.609	1.53275	0.350706	4.36612	1.26473e-05	0.000172014	MUC4	713146
ENSMMUG00000047299	51.4368	-1.89881	0.570856	-4.36542	1.26877e-05	0.000172443	SLC18A3	710053
ENSMMUG00000005358	390.22	-1.59715	0.365983	-4.3645	1.27412e-05	0.00017305	CCNE2	700382
ENSMMUG00000018653	290.778	1.48231	0.339518	4.3636	1.27939e-05	0.000173644	LOC707129	707129
ENSMMUG00000044241	128.542	2.46701	0.562624	4.36333	1.281e-05	0.000173742	NA	NA
ENSMMUG00000009956	1972.64	0.969239	0.222362	4.35857	1.30914e-05	0.000177435	LRSAM1	700704
ENSMMUG00000013862	7199.74	1.25227	0.287212	4.35839	1.31021e-05	0.000177457	ACAP3	704910
ENSMMUG00000022278	933.032	-1.42976	0.328213	-4.35636	1.32244e-05	0.000178989	MTERF2	703925
ENSMMUG00000006529	5860.86	1.14411	0.262621	4.35549	1.3277e-05	0.000179576	ASIC1	713320
ENSMMUG00000041891	2057.33	-1.3135	0.301717	-4.35473	1.33234e-05	0.000180078	NA	NA
ENSMMUG00000006701	517.881	-1.27186	0.292038	-4.35275	1.34438e-05	0.00018158	GSAP	694788
ENSMMUG00000021916	1880.15	1.12543	0.258699	4.34961	1.3638e-05	0.000184075	GNAQ	705680
ENSMMUG00000016001	2983.59	1.06847	0.245712	4.34787	1.37466e-05	0.000185373	VAT1	100424563
ENSMMUG00000022058	176.907	-1.74543	0.400661	-4.34776	1.37532e-05	0.000185373	GLI1	714843
ENSMMUG00000044354	398.732	-1.57483	0.362006	-4.34702	1.37997e-05	0.000185871	LOC100423098	100423098
ENSMMUG00000021587	264.633	2.00034	0.457907	4.3466	1.38263e-05	0.000186101	CRH	702877
ENSMMUG00000021549	484.631	1.65891	0.381448	4.34206	1.41154e-05	0.000189861	ADAM19	715164
ENSMMUG00000039985	155.052	-1.66507	0.382333	-4.34065	1.42064e-05	0.000190954	OIP5	705837
ENSMMUG00000015689	20057.2	-1.1173	0.257517	-4.33972	1.42663e-05	0.000191626	ADGRG1	613233
ENSMMUG00000019356	1450.73	1.03839	0.239274	4.33939	1.42876e-05	0.00019178	BICRA	718324
ENSMMUG00000000603	2826.06	2.0287	0.465086	4.33917	1.43024e-05	0.000191847	ARHGDIG	722292
ENSMMUG00000017250	515.535	-1.26463	0.291306	-4.33819	1.43659e-05	0.000192567	NUDT12	703898
ENSMMUG00000022973	78.9903	1.94396	0.44667	4.33739	1.44184e-05	0.000193137	GGN	715072
ENSMMUG00000014163	565.753	1.13848	0.26265	4.33449	1.46096e-05	0.000195564	TICAM1	574294
ENSMMUG00000007928	10080.7	-0.992268	0.229014	-4.33318	1.46973e-05	0.000196468	NA	NA
ENSMMUG00000018154	653.199	1.92467	0.442374	4.33329	1.46897e-05	0.000196468	CRTAC1	707486
ENSMMUG00000015718	5744.65	1.21067	0.279525	4.32978	1.49257e-05	0.000199385	KMT2D	710795
ENSMMUG00000002878	179.255	-1.76675	0.407467	-4.32803	1.50449e-05	0.000200839	XRCC2	717006
ENSMMUG00000004644	735.916	-1.0673	0.246518	-4.32765	1.50711e-05	0.000201051	ETFDH	701207
ENSMMUG00000005793	229.969	-1.69168	0.390775	-4.32673	1.51337e-05	0.000201748	NA	NA
ENSMMUG00000014021	919.916	-1.35692	0.313691	-4.32615	1.51736e-05	0.000202142	ECI2	709579
ENSMMUG00000039564	60.0498	2.46491	0.569044	4.32594	1.51885e-05	0.000202203	NA	NA
ENSMMUG00000014420	244.621	-1.666	0.384843	-4.32518	1.52408e-05	0.000202759	RLBP1	699510
ENSMMUG00000048976	1373.42	1.90056	0.437821	4.32462	1.52794e-05	0.000203134	NA	NA
ENSMMUG00000019415	29313.4	-1.09519	0.253349	-4.32371	1.53425e-05	0.000203835	GPM6B	711762
ENSMMUG00000006068	543.914	-1.35477	0.313358	-4.32149	1.54977e-05	0.000205756	TMEM100	707032
ENSMMUG00000042891	1153	-1.74097	0.404115	-4.32084	1.55436e-05	0.000206085	QPRT	708784
ENSMMUG00000014035	359.624	1.83335	0.423072	4.32092	1.55383e-05	0.000206085	RAB3B	712683
ENSMMUG00000010274	394.673	-1.47259	0.340777	-4.31962	1.56298e-05	0.000207087	FAM111A	701070
ENSMMUG00000007723	13032.4	1.04471	0.241887	4.31833	1.57217e-05	0.000208096	APBB1	712585
ENSMMUG00000002206	3127.78	-1.78882	0.415967	-4.31825	1.57273e-05	0.000208096	PMP22	693527
ENSMMUG00000017725	755.887	1.64883	0.381256	4.31779	1.576e-05	0.000208387	EEF2K	698604
ENSMMUG00000016187	11207.1	1.86459	0.430394	4.3174	1.57877e-05	0.000208612	SYBU	699436
ENSMMUG00000008783	523.089	1.63931	0.37913	4.31705	1.58131e-05	0.000208806	SLCO5A1	705846
ENSMMUG00000004211	3242.97	-0.94166	0.218175	-4.31603	1.58862e-05	0.000209579	C6H5orf30	703692
ENSMMUG00000030883	77.1009	1.81709	0.419825	4.31593	1.58931e-05	0.000209579	LOC106992887	106992887
ENSMMUG00000006678	389.699	-1.62236	0.376145	-4.31297	1.61078e-05	0.000212266	APOLD1	696838
ENSMMUG00000007628	1164.22	-1.30228	0.302009	-4.3127	1.61274e-05	0.00021238	CDON	714039
ENSMMUG00000017763	2744.19	1.50194	0.347921	4.31231	1.6156e-05	0.00021247	PITPNM3	721726
ENSMMUG00000015928	1936.85	1.08447	0.251441	4.31233	1.61543e-05	0.00021247	ANKRD13D	721749
ENSMMUG00000046352	4008.97	-1.1881	0.275749	-4.30968	1.63492e-05	0.000214866	PTTG1IP	722061
ENSMMUG00000014419	1820.67	0.96031	0.222841	4.30915	1.63884e-05	0.000215235	ERCC2	715485
ENSMMUG00000016448	10465.3	0.970422	0.225318	4.30646	1.65886e-05	0.000217718	DLGAP4	702928
ENSMMUG00000009594	2672.84	-1.5879	0.369518	-4.30474	1.67178e-05	0.000219267	FGFR2	715949
ENSMMUG00000044544	83.5789	2.39485	0.551128	4.30329	1.68277e-05	0.00022056	NA	NA
ENSMMUG00000046616	1947.07	2.1085	0.486839	4.30253	1.68859e-05	0.000221174	RTN4RL1	720246
ENSMMUG00000046877	1428.71	0.958482	0.2228	4.30183	1.69396e-05	0.000221728	ACVR1B	696587
ENSMMUG00000040293	2268.48	-1.00261	0.233067	-4.30162	1.69555e-05	0.000221787	LAMTOR3	709133
ENSMMUG00000019680	3221.2	1.13826	0.264588	4.301	1.70027e-05	0.000222256	IRF2BP1	715611
ENSMMUG00000042887	1451.04	-1.06635	0.247976	-4.29975	1.70992e-05	0.000223247	NA	NA
ENSMMUG00000017701	538.413	1.13833	0.264738	4.29972	1.71015e-05	0.000223247	MYRIP	717173
ENSMMUG00000012822	506.933	1.37557	0.319876	4.29836	1.7207e-05	0.000224474	PLCL1	698200
ENSMMUG00000005425	40.2553	2.26939	0.52254	4.29805	1.72308e-05	0.000224634	MAB21L1	714439
ENSMMUG00000038390	1043.2	-1.11504	0.259424	-4.2973	1.72889e-05	0.000225242	NA	NA
ENSMMUG00000030838	367.804	-1.58695	0.36946	-4.29604	1.73874e-05	0.000226373	GTF2A1L	715957
ENSMMUG00000012764	2652.05	-1.132	0.263593	-4.29488	1.74787e-05	0.000227409	ZNF175	719973
ENSMMUG00000002993	18540.4	2.05198	0.47509	4.29409	1.7541e-05	0.000228069	PSD	714737
ENSMMUG00000041713	234.231	-1.44228	0.335203	-4.29394	1.75533e-05	0.000228075	ZDHHC12	722606
ENSMMUG00000005685	384.137	-1.13909	0.265039	-4.29362	1.75781e-05	0.000228246	PUS10	717862
ENSMMUG00000001090	7702.08	1.18024	0.274948	4.29128	1.77644e-05	0.000230512	DACT1	701218
ENSMMUG00000045138	220.89	2.39687	0.553851	4.29093	1.77928e-05	0.000230726	GREM2	708280
ENSMMUG00000019710	366.566	-1.36883	0.318773	-4.29076	1.78063e-05	0.000230748	CEP128	707594
ENSMMUG00000000887	325.274	-2.13782	0.507988	-4.28909	1.79406e-05	0.000232334	ADHFE1	703118
ENSMMUG00000013460	663.205	-1.13414	0.26436	-4.28856	1.79834e-05	0.000232733	RAB8B	705597
ENSMMUG00000017223	517.736	1.26416	0.294862	4.28587	1.82028e-05	0.000235416	SLC26A1	703052
ENSMMUG00000041101	6652.63	1.34882	0.314538	4.2856	1.82246e-05	0.000235542	PPP2R5B	722026
ENSMMUG00000002453	3588.11	1.00211	0.233837	4.28507	1.82684e-05	0.000235952	CRY2	715000
ENSMMUG00000016421	16039.4	1.19558	0.279046	4.28312	1.8429e-05	0.000237868	STXBP1	707185
ENSMMUG00000022508	547.463	-1.33783	0.312392	-4.28131	1.858e-05	0.000239659	CREM	698636
ENSMMUG00000008113	445.348	1.426	0.33291	4.28107	1.85995e-05	0.000239751	PLEKHM3	711125
ENSMMUG00000001776	7699.62	1.52021	0.354709	4.28069	1.86316e-05	0.000240006	GNAZ	706704
ENSMMUG00000016810	6890.51	-1.65437	0.387565	-4.27962	1.87214e-05	0.000241005	PAX6	695746
ENSMMUG00000011191	1121.72	-1.49281	0.349744	-4.2716	1.94075e-05	0.000249671	TACC3	712898
ENSMMUG00000015221	3437.55	0.992858	0.232447	4.27091	1.9468e-05	0.000250285	HIP1R	707396
ENSMMUG00000047267	1330.5	-1.50507	0.352843	-4.27	1.95475e-05	0.000251141	WWTR1	711567
ENSMMUG00000016775	1745.55	1.06661	0.249878	4.268	1.97233e-05	0.000253065	FBF1	708559
ENSMMUG00000015100	154.924	1.69395	0.396179	4.26812	1.97131e-05	0.000253065	ABO	722252
ENSMMUG00000043930	790.708	1.722	0.402693	4.26681	1.98285e-05	0.000254248	NA	NA
ENSMMUG00000021929	936.378	-1.55122	0.363979	-4.26663	1.98444e-05	0.000254285	KIF2C	705381
ENSMMUG00000020585	5930.03	0.890627	0.208869	4.26381	2.00969e-05	0.000257182	KLHL23	706609
ENSMMUG00000044360	417.517	2.20847	0.513671	4.26393	2.00862e-05	0.000257182	NA	NA
ENSMMUG00000019753	29625	1.46778	0.343959	4.263	2.01701e-05	0.00025795	APLP1	711258
ENSMMUG00000005920	44.6183	-2.32049	0.529613	-4.26191	2.02683e-05	0.000259036	LOC704019	704019
ENSMMUG00000039005	4465.52	1.09512	0.257171	4.25749	2.06733e-05	0.000264038	NA	NA
ENSMMUG00000048870	142.006	2.05243	0.479376	4.25584	2.08269e-05	0.000265826	NA	NA
ENSMMUG00000018817	1170.25	-1.61719	0.381029	-4.25187	2.11992e-05	0.000270401	CDK2	711002
ENSMMUG00000015668	4605.97	-1.095	0.257639	-4.25075	2.13057e-05	0.000271581	CAPZA1	705653
ENSMMUG00000022550	980.91	-1.3944	0.328255	-4.24964	2.14117e-05	0.000272755	PRKD1	716937
ENSMMUG00000013101	2554.21	1.85233	0.434552	4.24759	2.16086e-05	0.000275082	TAF3	722623
ENSMMUG00000003387	812.749	1.25803	0.296078	4.24743	2.16237e-05	0.000275095	PELI3	714037
ENSMMUG00000048805	92.9636	2.10931	0.493106	4.24693	2.16717e-05	0.000275525	NA	NA
ENSMMUG00000019817	1260.14	1.13097	0.266445	4.24381	2.19757e-05	0.000278846	GRK6	700000
ENSMMUG00000041459	601.022	-1.56529	0.369075	-4.24391	2.19654e-05	0.000278846	NA	NA
ENSMMUG00000007992	165.54	-1.83788	0.432916	-4.24381	2.19753e-05	0.000278846	NA	NA
ENSMMUG00000009691	130.596	-1.60158	0.375672	-4.24347	2.20087e-05	0.000279083	C5H4orf19	697118
ENSMMUG00000015548	7718.59	1.49973	0.353066	4.2429	2.20653e-05	0.000279619	GPR85	703214
ENSMMUG00000020953	71.1859	2.16718	0.506111	4.24243	2.21111e-05	0.000280016	MICAL2	701439
ENSMMUG00000019995	8956.88	1.08254	0.255142	4.24207	2.21465e-05	0.000280282	AKT3	714717
ENSMMUG00000010196	2431.2	-1.06029	0.25002	-4.24098	2.22548e-05	0.00028147	CCNT2	708813
ENSMMUG00000011704	2833.37	1.52014	0.358076	4.24007	2.23452e-05	0.00028243	SH3GL2	713393
ENSMMUG00000009087	11263.4	0.92038	0.217081	4.23945	2.24067e-05	0.000282806	HDGFL3	718684
ENSMMUG00000019940	767.592	-1.22023	0.287723	-4.2396	2.23922e-05	0.000282806	NECAP2	698687
ENSMMUG00000004734	589.113	-1.42038	0.334952	-4.23933	2.24185e-05	0.000282806	SUMF1	704112
ENSMMUG00000019590	1376.69	-1.37578	0.324703	-4.23891	2.24606e-05	0.000283155	GCA	702138
ENSMMUG00000029010	226.492	-1.38583	0.326309	-4.23869	2.24825e-05	0.000283247	RNF122	697013
ENSMMUG00000019747	1749.67	-1.04865	0.247403	-4.23835	2.25165e-05	0.000283492	SUPT7L	702030
ENSMMUG00000041391	190.933	2.07302	0.485849	4.23793	2.25587e-05	0.00028384	NA	NA
ENSMMUG00000003540	480.787	1.15541	0.272689	4.23676	2.26771e-05	0.000285146	PPM1L	702049
ENSMMUG00000002630	2917.92	0.969337	0.228854	4.23525	2.28295e-05	0.000286878	BCAR1	713965
ENSMMUG00000002847	1977.48	0.916215	0.216385	4.23402	2.29548e-05	0.000288266	REXO1	708931
ENSMMUG00000008076	97.7079	-1.96159	0.461823	-4.23383	2.29749e-05	0.000288333	C1GALT1C1L	704348
ENSMMUG00000015884	2101.96	1.07346	0.25354	4.23323	2.30355e-05	0.000288907	FLYWCH1	700909
ENSMMUG00000043391	347.768	1.52871	0.3608	4.2329	2.30695e-05	0.000289148	NA	NA
ENSMMUG00000006356	10048.3	-1.1064	0.261454	-4.23264	2.30967e-05	0.000289302	CORO2B	694229
ENSMMUG00000006080	221.337	-1.36	0.320651	-4.23239	2.31225e-05	0.000289439	TEK	707455
ENSMMUG00000005192	7320.7	0.96281	0.22755	4.23077	2.32894e-05	0.000291342	USP5	714032
ENSMMUG00000002505	3070.03	1.37101	0.323906	4.2297	2.34e-05	0.000292333	VPS9D1	700355
ENSMMUG00000000485	2150.06	1.32469	0.312994	4.22985	2.33847e-05	0.000292333	NA	NA
ENSMMUG00000031451	1699.09	1.19646	0.282812	4.22943	2.34286e-05	0.000292333	GOLGA3	694167
ENSMMUG00000019254	175.717	1.70857	0.403134	4.2295	2.34211e-05	0.000292333	PLA2G7	704566
ENSMMUG00000022994	8963.21	0.99775	0.235977	4.22763	2.36163e-05	0.000294486	SEC14L1	708394
ENSMMUG00000002808	9589.71	0.96666	0.228693	4.22643	2.3743e-05	0.000295876	TSC2	694965
ENSMMUG00000030481	109.172	1.94838	0.458952	4.22585	2.38045e-05	0.000296454	NA	NA
ENSMMUG00000005949	48.8281	-2.32403	0.540824	-4.22545	2.3846e-05	0.000296781	LOC709256	709256
ENSMMUG00000000972	6871.63	1.05242	0.24909	4.22435	2.39627e-05	0.000298042	TNK2	711655
ENSMMUG00000010787	89.0995	-1.82772	0.428642	-4.22403	2.39976e-05	0.000298287	CROT	706186
ENSMMUG00000017842	981.095	-1.15437	0.273337	-4.22292	2.41154e-05	0.00029956	MOSPD2	712225
ENSMMUG00000006161	3283.24	-1.08079	0.255992	-4.22238	2.41735e-05	0.000300091	SERPINE2	707121
ENSMMUG00000045555	924.648	1.26664	0.299866	4.22221	2.41918e-05	0.000300126	LOC713120	713120
ENSMMUG00000020274	6714.57	0.870376	0.206146	4.22191	2.42238e-05	0.000300332	TAOK2	707777
ENSMMUG00000005370	597.368	-1.26551	0.299769	-4.22078	2.43462e-05	0.000301658	KCNH8	697225
ENSMMUG00000021518	2307.64	1.08101	0.256123	4.21989	2.44425e-05	0.000302659	CLCN7	100429296
ENSMMUG00000048395	9841.81	1.01155	0.239693	4.21961	2.4473e-05	0.000302844	CBX6	702133
ENSMMUG00000011297	15872.5	1.17879	0.279287	4.21935	2.45011e-05	0.000302999	KIF5A	711936
ENSMMUG00000005302	11972.9	0.933062	0.221136	4.21903	2.45354e-05	0.000303231	BAG6	720485
ENSMMUG00000030217	141.44	-2.21666	0.55685	-4.21464	2.50179e-05	0.000308997	NA	NA
ENSMMUG00000037707	3420.61	1.4392	0.341214	4.21396	2.50937e-05	0.000309584	FAM57B	708210
ENSMMUG00000031551	91.8873	2.26965	0.533471	4.21392	2.50971e-05	0.000309584	NA	NA
ENSMMUG00000010165	26.217	2.43403	0.570132	4.21361	2.51319e-05	0.000309817	LOC697511	697511
ENSMMUG00000009123	141.375	-1.75537	0.414671	-4.21263	2.52416e-05	0.000310973	GINS4	703350
ENSMMUG00000015970	148.811	-1.56631	0.370598	-4.21231	2.52773e-05	0.000311216	CCDC150	696213
ENSMMUG00000014039	350.574	2.25727	0.530864	4.2119	2.53231e-05	0.000311582	USP43	100428727
ENSMMUG00000012958	1920.92	0.99166	0.23544	4.21157	2.53606e-05	0.000311847	CHERP	718689
ENSMMUG00000009025	277.735	-1.74948	0.415863	-4.20981	2.55591e-05	0.00031409	CDC25C	714115
ENSMMUG00000031592	926.666	1.97497	0.466963	4.20776	2.57912e-05	0.000316742	NA	NA
ENSMMUG00000004032	1381.15	1.2735	0.302643	4.20599	2.59946e-05	0.000319039	LDLRAD4	701919
ENSMMUG00000015602	7994.29	1.06605	0.253522	4.2042	2.62009e-05	0.000321369	MADD	713613
ENSMMUG00000039533	44.3593	2.38427	0.573376	4.20399	2.62247e-05	0.000321458	NA	NA
ENSMMUG00000000049	9174.17	-1.05884	0.251936	-4.20351	2.62809e-05	0.000321945	SLAIN1	697095
ENSMMUG00000038766	218.727	1.34808	0.320654	4.20319	2.63174e-05	0.00032219	LOC107000267	107000267
ENSMMUG00000009720	92.3622	-1.75185	0.413661	-4.20229	2.64227e-05	0.000323276	NA	NA
ENSMMUG00000001375	1889.23	1.24133	0.295321	4.20177	2.64839e-05	0.000323821	RETREG1	717983
ENSMMUG00000039469	260.164	1.86393	0.442127	4.20126	2.65434e-05	0.000324345	NA	NA
ENSMMUG00000010313	4072.3	1.32592	0.315435	4.20097	2.65773e-05	0.000324556	KIF3A	574270
ENSMMUG00000008136	746.687	-1.55968	0.371697	-4.20081	2.65964e-05	0.000324586	GTSE1	714207
ENSMMUG00000013082	633.835	-1.39466	0.33224	-4.19834	2.68875e-05	0.000327728	CENPN	713624
ENSMMUG00000042327	341.913	1.20863	0.287849	4.19843	2.68768e-05	0.000327728	NA	NA
ENSMMUG00000005527	591.829	1.02513	0.244208	4.19782	2.69502e-05	0.000328271	PPM1F	698441
ENSMMUG00000031441	55.3136	2.37205	0.559839	4.19769	2.69657e-05	0.000328271	NA	NA
ENSMMUG00000000482	1426.23	1.40103	0.333583	4.19679	2.70729e-05	0.000328598	FLRT1	717942
ENSMMUG00000019662	423.712	-1.70835	0.407497	-4.19679	2.70724e-05	0.000328598	LGALS3BP	710853
ENSMMUG00000019399	411.537	-1.93139	0.463348	-4.19678	2.70732e-05	0.000328598	FZD6	694625
ENSMMUG00000020491	260.428	-1.52509	0.363046	-4.19706	2.70405e-05	0.000328598	VWA5A	710024
ENSMMUG00000038008	186.651	1.65978	0.394899	4.19667	2.70865e-05	0.000328598	NA	NA
ENSMMUG00000001171	55.0388	-2.17409	0.505509	-4.19661	2.70937e-05	0.000328598	PPP1R1C	705440
ENSMMUG00000013665	2760.9	-1.44827	0.345686	-4.19401	2.7406e-05	0.000332179	MMP14	712429
ENSMMUG00000007220	1210.09	-1.03444	0.246685	-4.19258	2.75795e-05	0.000334074	ACADM	705168
ENSMMUG00000019291	98293.8	0.882406	0.21046	4.19244	2.75975e-05	0.000334084	DPYSL3	708425
ENSMMUG00000009228	5255.92	1.06793	0.25474	4.19145	2.77174e-05	0.000335327	CUEDC1	708927
ENSMMUG00000043171	43.9167	-2.82598	0.559937	-4.1913	2.77366e-05	0.000335351	NA	NA
ENSMMUG00000045565	2384.51	-1.20911	0.288643	-4.1897	2.79321e-05	0.000337506	DDIT4	715307
ENSMMUG00000010213	1747.27	-1.3736	0.328113	-4.18854	2.80754e-05	0.000338816	GLIPR2	693734
ENSMMUG00000037141	45.538	2.39247	0.571421	4.18859	2.80693e-05	0.000338816	NA	NA
ENSMMUG00000017489	893.177	-1.53913	0.36797	-4.18732	2.82262e-05	0.000340427	RASSF4	706096
ENSMMUG00000017127	554.705	1.14	0.272243	4.18699	2.82683e-05	0.000340581	NA	NA
ENSMMUG00000005602	451.836	-1.76637	0.4232	-4.18694	2.8274e-05	0.000340581	MCM10	695568
ENSMMUG00000017064	1934.21	2.07197	0.491529	4.18664	2.83113e-05	0.00034082	ADAP1	696246
ENSMMUG00000010897	1337.21	1.43174	0.341707	4.18623	2.83629e-05	0.00034123	PNMA3	694406
ENSMMUG00000021221	639.833	-1.56727	0.37488	-4.18526	2.84834e-05	0.000342468	HJURP	718180
ENSMMUG00000014028	1280.44	1.30914	0.312662	4.18499	2.85184e-05	0.000342677	TSHZ3	714189
ENSMMUG00000044749	45.1153	1.99284	0.473316	4.18439	2.85938e-05	0.000343373	NA	NA
ENSMMUG00000002121	468.523	1.63445	0.390052	4.18336	2.87238e-05	0.000344721	NA	NA
ENSMMUG00000010335	466.335	1.24425	0.297385	4.18288	2.87835e-05	0.000345225	CNIH3	701416
ENSMMUG00000002752	83.7426	-2.04696	0.48509	-4.18273	2.88026e-05	0.000345242	RPE65	701764
ENSMMUG00000002854	2031.06	1.73141	0.412982	4.18139	2.89732e-05	0.000347073	SLITRK5	705032
ENSMMUG00000001531	3568.38	-0.945377	0.226111	-4.18116	2.90021e-05	0.000347205	LRIG1	700033
ENSMMUG00000015918	8267.71	1.03585	0.247728	4.18074	2.90568e-05	0.000347647	KCNQ2	719614
ENSMMUG00000016821	1047.87	1.2952	0.309668	4.18053	2.90834e-05	0.000347752	NA	NA
ENSMMUG00000001549	2240.56	1.05157	0.25163	4.17837	2.93606e-05	0.000350851	LOC702125	702125
ENSMMUG00000010781	7613.92	-1.05603	0.252787	-4.17817	2.93859e-05	0.000350939	DMTF1	706292
ENSMMUG00000010078	229.997	1.72805	0.412744	4.17682	2.95608e-05	0.000352811	NA	NA
ENSMMUG00000004778	2854.74	-1.02706	0.245939	-4.17635	2.96224e-05	0.000352941	ARHGAP12	696402
ENSMMUG00000010615	2397.82	1.02024	0.244245	4.17659	2.95917e-05	0.000352941	GALNT10	714287
ENSMMUG00000047095	167.675	-2.12205	0.517232	-4.17632	2.96261e-05	0.000352941	SERPINB13	701078
ENSMMUG00000012649	186.98	1.44378	0.34558	4.17567	2.97109e-05	0.000353736	WDR66	701061
ENSMMUG00000006255	2783.04	0.907986	0.217481	4.17481	2.98235e-05	0.000354859	NCKAP5L	711480
ENSMMUG00000014498	2566.79	1.47709	0.353651	4.17202	3.01916e-05	0.000358801	CACNA1E	718092
ENSMMUG00000015566	393.046	1.29172	0.309539	4.17214	3.01749e-05	0.000358801	HLCS	694733
ENSMMUG00000031896	1251.43	-1.33223	0.319506	-4.17114	3.03081e-05	0.000359966	KCTD6	701810
ENSMMUG00000003013	460.499	1.17322	0.281355	4.16946	3.05326e-05	0.000362269	NIPA1	710236
ENSMMUG00000000379	108.373	2.25831	0.536459	4.16941	3.05392e-05	0.000362269	FAM133A	697760
ENSMMUG00000015860	935.472	-1.23122	0.295465	-4.16652	3.09289e-05	0.000366669	C11H12orf29	708382
ENSMMUG00000005401	340.615	-1.31864	0.316338	-4.16519	3.11099e-05	0.000368591	FAM189A2	701247
ENSMMUG00000040263	7943.91	1.04174	0.250078	4.16495	3.1142e-05	0.000368747	DIRAS1	711495
ENSMMUG00000045653	1740.53	-0.972891	0.233625	-4.1641	3.1259e-05	0.000369896	SBDS	695545
ENSMMUG00000005093	390.183	1.09368	0.26266	4.16396	3.1277e-05	0.000369896	KLHL32	709276
ENSMMUG00000019870	5775.4	0.951213	0.228544	4.16164	3.15976e-05	0.000373461	FZR1	721711
ENSMMUG00000022891	35074.4	1.02063	0.245273	4.16052	3.17521e-05	0.00037506	DBN1	700375
ENSMMUG00000007894	283.609	-1.41283	0.339192	-4.1595	3.18948e-05	0.000376517	LPAR6	705081
ENSMMUG00000022038	844.643	1.89222	0.452974	4.15904	3.19586e-05	0.000377042	EPHA10	100426059
ENSMMUG00000006641	5328.57	-1.01189	0.243373	-4.15815	3.2083e-05	0.000378281	C2CD5	100430610
ENSMMUG00000008679	1232.76	1.11872	0.269074	4.15702	3.22427e-05	0.000379933	ANKRD52	709518
ENSMMUG00000003203	445.168	-1.58881	0.382403	-4.15545	3.24647e-05	0.000382319	TAC3	713978
ENSMMUG00000000546	64.0996	-1.9915	0.473507	-4.1553	3.24862e-05	0.000382341	KIAA0040	100423509
ENSMMUG00000043101	66.4887	-2.01195	0.476445	-4.15511	3.25131e-05	0.000382426	NA	NA
ENSMMUG00000017514	376.51	1.87785	0.450119	4.15445	3.26076e-05	0.000383306	FRRS1L	710212
ENSMMUG00000042305	2319.55	1.31081	0.315347	4.15422	3.26406e-05	0.000383463	FAM109A	710475
ENSMMUG00000006165	2518.04	-1.07525	0.258906	-4.15345	3.27506e-05	0.000384524	RAPGEF6	706541
ENSMMUG00000018587	132.002	-2.19697	0.544188	-4.15299	3.28158e-05	0.000385057	ABCA8	693289
ENSMMUG00000018470	867.073	-1.00751	0.242749	-4.14924	3.3358e-05	0.000391184	NA	NA
ENSMMUG00000010151	392.411	-1.4092	0.339642	-4.14735	3.36341e-05	0.000394184	KCTD9	711515
ENSMMUG00000047610	152.709	1.79878	0.432614	4.14667	3.37352e-05	0.000395132	NA	NA
ENSMMUG00000043211	294.817	1.42435	0.343239	4.1463	3.37884e-05	0.000395518	NA	NA
ENSMMUG00000018510	822.893	1.36079	0.328016	4.14599	3.3835e-05	0.000395825	SCN9A	574119
ENSMMUG00000013364	2102.92	-1.47895	0.357221	-4.14525	3.39446e-05	0.000396868	FBXL7	699367
ENSMMUG00000019068	130.364	-1.92771	0.465397	-4.14492	3.39925e-05	0.000397191	HACD4	711051
ENSMMUG00000000537	1110.01	-1.43102	0.345537	-4.14342	3.42167e-05	0.000399571	CTSK	574112
ENSMMUG00000004243	897.474	-1.38995	0.335679	-4.14146	3.45101e-05	0.000402756	TRMT13	711396
ENSMMUG00000011967	417.32	-1.45123	0.350719	-4.13789	3.50513e-05	0.000408827	RFX2	698468
ENSMMUG00000018485	234.541	-1.61405	0.389947	-4.13691	3.52016e-05	0.000410166	METTL7A	693894
ENSMMUG00000029416	175.811	-1.52697	0.367992	-4.13687	3.52082e-05	0.000410166	CENPW	712570
ENSMMUG00000009829	173.842	-1.72785	0.41778	-4.13293	3.58172e-05	0.000417012	CEP152	714557
ENSMMUG00000020214	970.921	-1.02678	0.248395	-4.13266	3.58591e-05	0.00041725	SMN1	677703
ENSMMUG00000016644	788.877	-1.13325	0.274237	-4.13138	3.60589e-05	0.000419325	DCLRE1A	697882
ENSMMUG00000001669	2422.79	1.06366	0.257435	4.13102	3.61163e-05	0.000419741	ANAPC2	706384
ENSMMUG00000005297	17855.9	0.94751	0.229425	4.12949	3.63574e-05	0.000422292	PRRC2A	715715
ENSMMUG00000013028	204.07	1.80779	0.436506	4.12797	3.65985e-05	0.00042484	LGI3	715871
ENSMMUG00000005076	395.019	-1.11924	0.270924	-4.12734	3.66978e-05	0.000425738	PDSS1	707598
ENSMMUG00000006225	16478.9	0.87799	0.212718	4.12718	3.67241e-05	0.00042579	CTNNBIP1	712257
ENSMMUG00000005917	8949.99	-1.00674	0.244004	-4.12647	3.68382e-05	0.000426858	SLC6A1	696617
ENSMMUG00000038771	84.0481	-1.85198	0.445095	-4.1261	3.68961e-05	0.000427276	OLFML1	100430528
ENSMMUG00000002155	32.5058	-2.47328	0.549088	-4.12592	3.6926e-05	0.000427368	C13H2orf73	718692
ENSMMUG00000020014	2410.87	1.06434	0.257983	4.12497	3.7078e-05	0.000428872	SRGAP3	701809
ENSMMUG00000016313	5626.37	1.05175	0.254975	4.12414	3.72115e-05	0.00043007	NA	NA
ENSMMUG00000041632	1480.88	1.31498	0.318671	4.12406	3.72257e-05	0.00043007	LOC713528	713528
ENSMMUG00000011797	934.015	-1.16263	0.281975	-4.1231	3.73809e-05	0.000431607	VAT1L	715535
ENSMMUG00000017505	40733.4	1.13542	0.275372	4.12201	3.75585e-05	0.000433402	TTC3	694206
ENSMMUG00000010633	3299.8	1.605	0.388677	4.12172	3.76062e-05	0.000433438	PHF20	711122
ENSMMUG00000022150	482.1	-1.12707	0.273236	-4.12182	3.75887e-05	0.000433438	TIGD1	106992768
ENSMMUG00000040546	161.288	-1.45045	0.350939	-4.12137	3.76623e-05	0.000433829	SMIM3	711300
ENSMMUG00000042289	222.997	-1.77197	0.430644	-4.12097	3.77274e-05	0.000434322	LOC701301	701301
ENSMMUG00000045201	57.7384	2.21135	0.531151	4.12005	3.78794e-05	0.000435814	NA	NA
ENSMMUG00000041688	1789.74	1.00332	0.243525	4.11956	3.79602e-05	0.000436229	2018-03-01	703570
ENSMMUG00000021157	634.861	-1.22249	0.296604	-4.11965	3.79443e-05	0.000436229	TBC1D31	703909
ENSMMUG00000030412	1944.67	0.929173	0.22564	4.1177	3.82668e-05	0.000439493	HS6ST1	715479
ENSMMUG00000040386	189.062	1.53697	0.372884	4.11688	3.84028e-05	0.000440796	CCDC188	100429645
ENSMMUG00000012008	3154.79	1.71345	0.415193	4.1157	3.86011e-05	0.00044281	PTPRN	702826
ENSMMUG00000004664	1337.74	-1.06209	0.258069	-4.11507	3.87054e-05	0.000443746	IMPACT	707508
ENSMMUG00000008301	1453.78	-1.20941	0.294	-4.11395	3.88951e-05	0.000445659	CCDC14	716194
ENSMMUG00000022403	120.836	-1.57203	0.380646	-4.11226	3.91799e-05	0.000448658	LRRC32	697438
ENSMMUG00000019285	706.401	1.25878	0.306023	4.11198	3.92277e-05	0.000448942	ZNF460	710080
ENSMMUG00000004240	294.866	-1.34764	0.32743	-4.11184	3.92511e-05	0.000448946	SASS6	711310
ENSMMUG00000000838	12819.6	1.05464	0.256454	4.11156	3.92991e-05	0.000449231	AGRN	700400
ENSMMUG00000015653	7465.28	-1.45883	0.355326	-4.11137	3.9332e-05	0.000449344	MSN	711712
ENSMMUG00000002361	837.845	1.57769	0.383134	4.11119	3.93632e-05	0.000449437	PALM2	100532751
ENSMMUG00000016708	1397.69	1.3466	0.32736	4.11088	3.94154e-05	0.00044977	NA	NA
ENSMMUG00000012705	1829.73	-1.39635	0.340047	-4.10973	3.96126e-05	0.000451756	UHRF1	695531
ENSMMUG00000013739	7734.16	-1.4055	0.342417	-4.10915	3.97123e-05	0.000452627	RAI14	698620
ENSMMUG00000021183	5725.72	1.18601	0.288536	4.1089	3.97552e-05	0.000452851	ISYNA1	719487
ENSMMUG00000017490	151.874	-1.40376	0.340539	-4.10823	3.98708e-05	0.000453903	DEPP1	706321
ENSMMUG00000041476	22.8464	2.24048	0.567945	4.10603	4.02509e-05	0.000457963	NA	NA
ENSMMUG00000013193	604.297	1.36095	0.331394	4.10446	4.05268e-05	0.000460683	MMP16	695120
ENSMMUG00000034048	22.7528	2.28275	0.570689	4.1044	4.05373e-05	0.000460683	NA	NA
ENSMMUG00000008965	83.9025	-2.18077	0.535509	-4.10286	4.08068e-05	0.000463476	PIWIL4	697947
ENSMMUG00000002668	1267.22	-1.3851	0.337837	-4.10178	4.09978e-05	0.000465374	HAUS4	717252
ENSMMUG00000022371	784.862	-1.07389	0.261953	-4.09868	4.15522e-05	0.000471392	MTM1	703131
ENSMMUG00000016074	1379.99	-1.31489	0.321152	-4.09593	4.20474e-05	0.000476733	LFNG	100428736
ENSMMUG00000016350	1016.6	-1.52831	0.37365	-4.0951	4.21988e-05	0.000477894	RPS27L	705483
ENSMMUG00000043686	1202.78	-0.579906	0.454125	-4.09514	4.2192e-05	0.000477894	NA	NA
ENSMMUG00000047250	145.821	-1.56073	0.380088	-4.09429	4.23473e-05	0.000479297	LOC106996168	106996168
ENSMMUG00000013603	9567.47	-1.00869	0.246439	-4.09365	4.24634e-05	0.000480332	ZNF711	694020
ENSMMUG00000004321	1111.25	-1.29362	0.316134	-4.09258	4.26603e-05	0.000482279	LAMA3	701313
ENSMMUG00000029059	125833	1.2874	0.314421	4.09205	4.27574e-05	0.000482816	TUBB3	699231
ENSMMUG00000008784	5103.83	-1.37623	0.336637	-4.09209	4.2751e-05	0.000482816	LITAF	711743
ENSMMUG00000044175	1200.98	1.31643	0.321636	4.09037	4.30689e-05	0.000486053	NA	NA
ENSMMUG00000012668	1204.38	-1.47025	0.359982	-4.08899	4.33249e-05	0.000488658	CNTRL	700200
ENSMMUG00000038011	83.1179	2.16482	0.524494	4.08855	4.34077e-05	0.00048931	OPRK1	710783
ENSMMUG00000015910	1535.35	-0.924177	0.226045	-4.0881	4.34929e-05	0.000489987	MBNL1	708735
ENSMMUG00000040526	866.02	-1.38833	0.339925	-4.08652	4.37888e-05	0.000493035	NA	NA
ENSMMUG00000019900	13650.2	1.52029	0.371544	4.08579	4.39271e-05	0.000494186	GNAO1	574394
ENSMMUG00000019282	29.0691	2.07207	0.561021	4.08571	4.39417e-05	0.000494186	NA	NA
ENSMMUG00000015873	33.1553	-2.36025	0.540468	-4.08527	4.4025e-05	0.000494837	RAD51B	711358
ENSMMUG00000018706	245.115	2.19619	0.532508	4.08495	4.40867e-05	0.000495245	KCNV1	699636
ENSMMUG00000012967	232.028	-1.46148	0.35736	-4.08471	4.41315e-05	0.000495462	VSIR	709595
ENSMMUG00000003116	3958.11	1.46941	0.35945	4.08304	4.44495e-05	0.000498172	PAPD5	694589
ENSMMUG00000007500	2911.35	0.924577	0.226418	4.08322	4.44165e-05	0.000498172	CNKSR2	696046
ENSMMUG00000013177	12.6717	1.81674	0.544235	4.08307	4.44439e-05	0.000498172	NA	NA
ENSMMUG00000001960	2262.36	-1.01315	0.248152	-4.08274	4.45069e-05	0.000498529	GPBP1L1	706690
ENSMMUG00000012893	1968.38	1.5639	0.382533	4.08151	4.47438e-05	0.000500894	MAFG	715132
ENSMMUG00000018445	1118.91	-1.16611	0.285743	-4.08089	4.48633e-05	0.000501943	WNT7A	693419
ENSMMUG00000048687	752.194	1.04508	0.256163	4.07938	4.51553e-05	0.00050492	NA	NA
ENSMMUG00000021233	4490.77	-0.954764	0.234169	-4.07746	4.55298e-05	0.000508816	SEPHS1	696038
ENSMMUG00000004950	1425.42	1.06967	0.262403	4.07585	4.58465e-05	0.000512062	CBX5	703477
ENSMMUG00000017881	2107.25	-1.13242	0.277909	-4.07512	4.59908e-05	0.000513086	INTS6L	709688
ENSMMUG00000048193	404.917	-1.63631	0.402027	-4.07514	4.59874e-05	0.000513086	CENPQ	721027
ENSMMUG00000030440	185.732	1.79594	0.439463	4.07425	4.61626e-05	0.000514707	LOC698665	698665
ENSMMUG00000022696	6678.97	-1.16284	0.285536	-4.07376	4.62599e-05	0.000515497	SRI	705215
ENSMMUG00000017082	3511.68	0.902915	0.221649	4.07333	4.63456e-05	0.000515941	STXBP5	701629
ENSMMUG00000043741	117.72	1.65015	0.404333	4.0733	4.63526e-05	0.000515941	NA	NA
ENSMMUG00000001276	1792.14	1.46446	0.359133	4.07286	4.64395e-05	0.000516613	NA	NA
ENSMMUG00000021186	811.782	-1.76709	0.436045	-4.0723	4.65516e-05	0.000517564	ANLN	706404
ENSMMUG00000010864	1025.13	-1.01844	0.250061	-4.07198	4.66145e-05	0.000517969	STAMBP	714562
ENSMMUG00000017569	16802.5	-1.08143	0.265667	-4.07161	4.66896e-05	0.000518507	DDX3X	706891
ENSMMUG00000003973	2712.24	0.924932	0.227205	4.07065	4.6883e-05	0.000519936	ATG2A	717290
ENSMMUG00000009948	714.318	-1.3687	0.336249	-4.07065	4.68831e-05	0.000519936	HDAC1	708441
ENSMMUG00000018811	640.761	-1.25075	0.307205	-4.07057	4.68983e-05	0.000519936	GSTCD	694220
ENSMMUG00000013857	340.713	-1.35538	0.332789	-4.07041	4.693e-05	0.000519991	GCLM	713888
ENSMMUG00000012652	791.693	1.24103	0.304805	4.07008	4.6996e-05	0.000520427	MLXIP	705874
ENSMMUG00000012042	20280.8	1.27852	0.313965	4.06977	4.70588e-05	0.000520827	SMARCA4	716067
ENSMMUG00000005985	4478.7	0.973494	0.239222	4.06894	4.7227e-05	0.000522392	BCL2L1	713035
ENSMMUG00000029177	747.364	1.37884	0.33869	4.06823	4.73724e-05	0.000523702	NA	NA
ENSMMUG00000023574	452.522	-1.28012	0.314494	-4.06759	4.75023e-05	0.000524841	C1GALT1C1	696662
ENSMMUG00000000949	1051.73	1.18968	0.292427	4.06707	4.76085e-05	0.000525717	FGF12	705813
ENSMMUG00000046993	60.9918	1.92934	0.471933	4.06655	4.77133e-05	0.000526575	LOC100428431	100428431
ENSMMUG00000014703	2113.17	-0.977302	0.240494	-4.06374	4.82925e-05	0.000532666	HACE1	696008
ENSMMUG00000015543	2185.92	-0.877269	0.215926	-4.06263	4.85221e-05	0.000534896	TMEM168	702972
ENSMMUG00000042885	68.2083	2.2702	0.553536	4.06092	4.88791e-05	0.000538526	NA	NA
ENSMMUG00000010201	18933.1	0.878292	0.216359	4.0591	4.92629e-05	0.000541948	ATN1	722114
ENSMMUG00000038108	1589.13	-1.17774	0.290191	-4.05905	4.9273e-05	0.000541948	CLEC3B	106996937
ENSMMUG00000000271	61.6356	1.97065	0.482583	4.05931	4.92184e-05	0.000541948	STAP2	718949
ENSMMUG00000015302	12135.9	1.12001	0.275878	4.05862	4.93643e-05	0.000542645	HK1	711922
ENSMMUG00000021560	414.646	1.2023	0.296385	4.05583	4.99557e-05	0.000548837	C10H22orf23	699449
ENSMMUG00000039045	27.498	2.30767	0.559926	4.05527	5.00763e-05	0.000549852	NGF	711681
ENSMMUG00000009001	4021.15	-1.04148	0.256977	-4.05331	5.04975e-05	0.000554164	TMEM131L	696761
ENSMMUG00000005682	499.034	1.25652	0.309945	4.05269	5.0632e-05	0.000555328	NA	NA
ENSMMUG00000014213	8289.05	1.29941	0.320481	4.05191	5.08021e-05	0.00055688	CACNA1H	722407
ENSMMUG00000022875	518.629	-1.29154	0.318701	-4.05052	5.11035e-05	0.000559869	NA	NA
ENSMMUG00000022262	4378.19	1.28864	0.318016	4.04971	5.1282e-05	0.00056151	TNIK	695414
ENSMMUG00000004362	199.1	-1.58212	0.390383	-4.049	5.14371e-05	0.000562891	FCGR1A	714664
ENSMMUG00000020317	138.996	-1.7672	0.436075	-4.04678	5.19268e-05	0.000567931	SLC7A11	696516
ENSMMUG00000042992	864.519	-1.0366	0.256132	-4.04596	5.21088e-05	0.000569602	TAF12	717135
ENSMMUG00000009346	2349.6	1.47012	0.362947	4.04549	5.22137e-05	0.000570429	AGAP1	693652
ENSMMUG00000004856	1311.96	-1.20334	0.297525	-4.04473	5.23838e-05	0.000571967	MBIP	696526
ENSMMUG00000039850	5676.68	-1.10711	0.273803	-4.04444	5.24476e-05	0.000572342	LOC697599	697599
ENSMMUG00000016381	219.343	-1.58336	0.391405	-4.04388	5.25727e-05	0.000573387	PARP9	714856
ENSMMUG00000010788	244.162	-1.36084	0.336233	-4.0411	5.32009e-05	0.000579913	ABCB1	574235
ENSMMUG00000006403	561.577	0.992072	0.24556	4.04007	5.34352e-05	0.000582142	KCNC1	696106
ENSMMUG00000022913	8331.17	1.65071	0.407661	4.03943	5.35823e-05	0.000583419	FAIM2	711631
ENSMMUG00000018358	1327.5	-1.64482	0.4085	-4.03905	5.36677e-05	0.000584022	ZNF217	699314
ENSMMUG00000022765	3021.59	1.12785	0.279181	4.03867	5.37549e-05	0.000584644	DAPK3	714221
ENSMMUG00000017296	8298.7	-1.14184	0.282905	-4.0374	5.40477e-05	0.000587463	SDCBP	698381
ENSMMUG00000005598	4386.45	0.914087	0.226392	4.03728	5.40744e-05	0.000587463	SLC25A23	699961
ENSMMUG00000010862	3904.99	-1.16264	0.288074	-4.03697	5.41453e-05	0.000587907	PRPF39	702306
ENSMMUG00000008526	1346.18	-1.0315	0.255509	-4.0367	5.42072e-05	0.00058825	ASF1A	714761
ENSMMUG00000014051	267.588	-1.78499	0.44347	-4.03549	5.44878e-05	0.000590966	KCNJ2	574189
ENSMMUG00000012365	18613.4	0.896269	0.222166	4.03387	5.4866e-05	0.000594738	PIP4K2B	695366
ENSMMUG00000029927	2129.91	1.72982	0.427525	4.03343	5.49685e-05	0.000595518	ADAM11	100430916
ENSMMUG00000022740	1803.91	-1.03375	0.256443	-4.03098	5.55455e-05	0.000601434	TOB1	706873
ENSMMUG00000004677	253.105	-1.5756	0.390379	-4.03007	5.57599e-05	0.00060342	AGTRAP	722746
ENSMMUG00000021782	21655.8	0.907438	0.225167	4.02967	5.58556e-05	0.000603786	LRP1	710965
ENSMMUG00000001901	1218.3	-1.35867	0.337338	-4.0298	5.58254e-05	0.000603786	TMX1	707057
ENSMMUG00000000823	3796.55	-1.16702	0.289779	-4.02851	5.61321e-05	0.000606103	LMNB1	703575
ENSMMUG00000009658	456.109	1.07735	0.26742	4.02853	5.61258e-05	0.000606103	KIF16B	695167
ENSMMUG00000019802	940.413	1.88283	0.465145	4.02814	5.622e-05	0.000606715	FAM133B	702054
ENSMMUG00000022426	7578.01	-1.03467	0.25691	-4.02799	5.62561e-05	0.000606769	DHDDS	714635
ENSMMUG00000009325	691.857	1.04661	0.259965	4.02575	5.67942e-05	0.000612234	KLHDC10	702290
ENSMMUG00000041741	23.0733	2.20444	0.568934	4.02493	5.6993e-05	0.000614038	NA	NA
ENSMMUG00000007570	1743.13	1.18141	0.29347	4.02417	5.71762e-05	0.000615671	UACA	696026
ENSMMUG00000008439	680.092	-1.40448	0.349392	-4.02179	5.77585e-05	0.000621597	ST18	709973
ENSMMUG00000008781	1977.54	1.27144	0.315983	4.02161	5.78023e-05	0.000621725	BCORL1	702657
ENSMMUG00000022355	315.276	-1.31313	0.326349	-4.02079	5.80038e-05	0.000623548	CLGN	698361
ENSMMUG00000009656	755.999	1.10666	0.275401	4.01769	5.87713e-05	0.000631452	NA	NA
ENSMMUG00000025177	14.1464	2.38142	0.573286	4.01727	5.88762e-05	0.000632229	NA	NA
ENSMMUG00000017548	3808.92	1.15568	0.28764	4.01642	5.90886e-05	0.000634161	LPIN2	695641
ENSMMUG00000003124	1108.5	-1.02839	0.256055	-4.01554	5.93088e-05	0.000636174	HAUS1	695871
ENSMMUG00000001267	2555.81	0.93864	0.233829	4.01384	5.97391e-05	0.000640437	GTF3C5	714489
ENSMMUG00000009318	5640.96	0.966913	0.240938	4.01262	6.00477e-05	0.000643038	BCL9L	100428938
ENSMMUG00000007574	987.234	1.05502	0.262883	4.01273	6.00202e-05	0.000643038	SLX4	705887
ENSMMUG00000001582	7379.75	-1.14525	0.285547	-4.01202	6.02004e-05	0.00064432	LAPTM4A	701298
ENSMMUG00000019432	425.063	1.02872	0.256474	4.01109	6.0438e-05	0.000646507	LOC706216	706216
ENSMMUG00000005684	13548	0.931264	0.2322	4.01016	6.06781e-05	0.00064872	TNPO2	717710
ENSMMUG00000042446	39.6995	-2.27188	0.545183	-4.00951	6.08439e-05	0.000650136	FABP1	699776
ENSMMUG00000013712	4931.4	1.01765	0.253807	4.00888	6.10078e-05	0.000651173	CIZ1	717725
ENSMMUG00000006392	86.1405	-1.67879	0.415676	-4.00893	6.09948e-05	0.000651173	AIFM2	711037
ENSMMUG00000023616	3341.55	0.956209	0.238534	4.00828	6.11616e-05	0.000652457	ZBTB4	721849
ENSMMUG00000001565	748.994	1.35231	0.337156	4.00814	6.1198e-05	0.000652489	RABGAP1L	708179
ENSMMUG00000011475	11299.9	1.71791	0.427387	4.00697	6.15017e-05	0.000655368	CRIP2	710186
ENSMMUG00000016522	1679.16	1.13249	0.282617	4.00614	6.1719e-05	0.000657324	NLN	696884
ENSMMUG00000014611	797.897	-1.07866	0.26924	-4.00556	6.18698e-05	0.00065857	CENPJ	721498
ENSMMUG00000017131	517.077	1.29963	0.324408	4.00418	6.22337e-05	0.000662083	XYLT1	718187
ENSMMUG00000003835	106.815	1.65565	0.412626	4.00369	6.23625e-05	0.000663091	NA	NA
ENSMMUG00000040854	3994.25	-1.06069	0.264985	-4.0035	6.24123e-05	0.000663258	DARS	707449
ENSMMUG00000006973	1659.21	1.6013	0.399267	4.00233	6.27209e-05	0.000666175	WDR60	705405
ENSMMUG00000006618	14561.9	0.892295	0.222992	4.0011	6.30474e-05	0.000669278	BTBD2	721419
ENSMMUG00000022655	3061	-0.977145	0.244288	-4.00015	6.33035e-05	0.00067163	WRN	695678
ENSMMUG00000018562	631.618	-1.11624	0.279017	-3.99923	6.35489e-05	0.000673868	PER3	722059
ENSMMUG00000022931	152.245	1.45503	0.363598	3.99901	6.3609e-05	0.000674138	NKPD1	713827
ENSMMUG00000007683	5514.87	-1.27617	0.319472	-3.9973	6.40687e-05	0.00067864	ERBIN	700429
ENSMMUG00000012528	176.111	-1.63207	0.407956	-3.99651	6.42833e-05	0.000680544	FKBP14	696247
ENSMMUG00000011877	635.804	-1.23987	0.310157	-3.99628	6.43445e-05	0.000680822	C6H5orf34	700618
ENSMMUG00000047932	490.998	1.15584	0.289178	3.99609	6.43978e-05	0.000681016	PURB	705519
ENSMMUG00000012645	452.652	1.68658	0.420996	3.99523	6.46314e-05	0.000683116	RHOF	703262
ENSMMUG00000011974	840.834	1.5489	0.387186	3.99374	6.50398e-05	0.00068706	CAMK4	712322
ENSMMUG00000047109	1839.7	-1.16787	0.292504	-3.99345	6.51199e-05	0.000687534	FAM84B	695150
ENSMMUG00000020712	344.541	1.40236	0.350936	3.99307	6.52243e-05	0.000688263	ZBTB46	695166
ENSMMUG00000046362	2327.18	-1.49864	0.376041	-3.99242	6.54021e-05	0.000689766	SOX21	695074
ENSMMUG00000015268	1835.11	-1.22567	0.307206	-3.99119	6.57431e-05	0.000692987	CTDSP1	698824
ENSMMUG00000004390	3194.39	0.921316	0.230864	3.99038	6.59673e-05	0.000694975	FARSA	716878
ENSMMUG00000020824	4274.95	1.25717	0.314906	3.98994	6.60911e-05	0.000695902	2018-03-04	696058
ENSMMUG00000010589	59.4969	1.92104	0.478897	3.98968	6.61616e-05	0.000696268	NEBL	702764
ENSMMUG00000019268	1851.46	-1.32093	0.331495	-3.98742	6.67965e-05	0.00070257	CD82	715606
ENSMMUG00000012163	1708.62	0.958734	0.240482	3.9864	6.7084e-05	0.000705214	GARNL3	707818
ENSMMUG00000042111	843.266	-1.19072	0.29864	-3.98626	6.71235e-05	0.000705249	ETFRF1	707867
ENSMMUG00000031276	1222.11	-1.23041	0.308813	-3.98548	6.73449e-05	0.000707194	NA	NA
ENSMMUG00000008557	667.715	1.59688	0.399984	3.98459	6.75954e-05	0.000709442	ZNF618	708866
ENSMMUG00000017907	4010.22	1.0791	0.270781	3.98414	6.77263e-05	0.000710434	SLC44A5	704729
ENSMMUG00000016230	5286.14	1.01273	0.254275	3.98209	6.83111e-05	0.000716183	TMEM63B	702797
ENSMMUG00000015204	793.437	1.18676	0.298148	3.9793	6.91187e-05	0.00072426	RAB36	707008
ENSMMUG00000010998	201.261	1.93399	0.48357	3.97702	6.97852e-05	0.000730851	TNFAIP8L1	694323
ENSMMUG00000008593	1469.36	0.877959	0.220884	3.97464	7.04848e-05	0.000737781	C20H16orf87	716218
ENSMMUG00000000289	4283.24	0.927546	0.23337	3.97416	7.0629e-05	0.000738894	CACNB1	695864
ENSMMUG00000018116	2253.89	-1.17534	0.295924	-3.97299	7.09764e-05	0.000742129	JAG1	718580
ENSMMUG00000021991	3115.75	0.894729	0.225226	3.97231	7.11793e-05	0.000743853	CCAR2	716288
ENSMMUG00000003707	140.71	1.57335	0.395668	3.97171	7.13575e-05	0.000745315	ACVR1C	697826
ENSMMUG00000015371	9576.97	0.816901	0.20584	3.96841	7.23528e-05	0.000754497	MAST2	706998
ENSMMUG00000005700	359.47	-1.52787	0.385163	-3.9686	7.22963e-05	0.000754497	BARD1	694301
ENSMMUG00000022762	148.471	-1.49536	0.375639	-3.96852	7.2319e-05	0.000754497	OMA1	716294
ENSMMUG00000008209	1927.11	-1.19197	0.30046	-3.96795	7.24921e-05	0.000755546	TSPAN6	703166
ENSMMUG00000004273	6980.07	1.31891	0.332162	3.96764	7.25885e-05	0.000756147	DOCK3	701151
ENSMMUG00000007514	3936.04	0.989283	0.249368	3.96659	7.29081e-05	0.00075907	ZBED1	100425956
ENSMMUG00000041898	90.9871	2.25695	0.572553	3.96554	7.32299e-05	0.000762013	NA	NA
ENSMMUG00000022021	449.472	-1.49495	0.37737	-3.96501	7.33916e-05	0.000763288	ESPL1	702136
ENSMMUG00000013635	583.474	1.5822	0.398394	3.96352	7.38515e-05	0.000767662	CLCN4	709512
ENSMMUG00000013782	1482.61	-1.03839	0.262096	-3.96199	7.43281e-05	0.000772204	LAMA4	696685
ENSMMUG00000023150	598.288	-1.11352	0.281078	-3.96017	7.48972e-05	0.000777702	KIAA1143	714979
ENSMMUG00000017833	19358.9	-1.28879	0.325739	-3.95973	7.5036e-05	0.000778547	ATP1A4	719623
ENSMMUG00000012136	950.348	0.991588	0.250408	3.95965	7.50585e-05	0.000778547	CCDC177	100429311
ENSMMUG00000015477	6183.4	1.07872	0.2724	3.95907	7.52413e-05	0.000780028	LMTK2	718147
ENSMMUG00000021678	3334.72	1.69274	0.426298	3.9588	7.53288e-05	0.00078052	NA	NA
ENSMMUG00000017902	1355.78	1.20319	0.303864	3.95785	7.56287e-05	0.000783211	DHX37	706709
ENSMMUG00000011918	3386.25	-1.19973	0.303294	-3.9573	7.58028e-05	0.000784597	CXCR4	707329
ENSMMUG00000013717	4674.36	1.64628	0.415002	3.95652	7.60494e-05	0.000786732	DNM1	717697
ENSMMUG00000004083	1256.12	1.14144	0.288451	3.95607	7.61931e-05	0.0007878	GNB4	709489
ENSMMUG00000000907	256.513	1.36707	0.345385	3.9556	7.63418e-05	0.000788919	MAATS1	712979
ENSMMUG00000013795	237.463	-1.56632	0.395594	-3.95471	7.66277e-05	0.000791455	UBE2T	705911
ENSMMUG00000010981	636.177	1.46369	0.36971	3.9537	7.6952e-05	0.000794382	NA	NA
ENSMMUG00000007354	2341.75	-1.2177	0.30815	-3.95316	7.71254e-05	0.00079533	NEK6	100427402
ENSMMUG00000034936	28.8369	2.22872	0.573115	3.95323	7.71031e-05	0.00079533	NA	NA
ENSMMUG00000018967	5547.96	0.869129	0.219901	3.95207	7.74767e-05	0.00079853	UBE2O	710529
ENSMMUG00000019278	1694.59	1.42318	0.359747	3.95164	7.76177e-05	0.000799561	MYO9A	701520
ENSMMUG00000008793	1674.6	-1.18071	0.298847	-3.9515	7.76632e-05	0.000799607	SPP1	704930
ENSMMUG00000049224	865.807	1.151	0.291297	3.95016	7.8099e-05	0.00080367	NA	NA
ENSMMUG00000017171	2312.31	0.883354	0.223654	3.94942	7.83414e-05	0.000805738	SCARF2	695466
ENSMMUG00000016190	54.647	-1.9371	0.484476	-3.94844	7.86628e-05	0.000808617	TAF4B	710168
ENSMMUG00000019607	854.576	1.38504	0.350462	3.94827	7.87194e-05	0.000808773	PNPLA7	721508
ENSMMUG00000046470	1992.45	-1.32177	0.335057	-3.94797	7.88156e-05	0.000809335	KCNJ10	720180
ENSMMUG00000002636	467.299	1.02982	0.26085	3.94783	7.88629e-05	0.000809393	NA	NA
ENSMMUG00000004561	679.451	1.04824	0.265595	3.94647	7.93121e-05	0.000813575	PPM1K	702398
ENSMMUG00000008917	128.098	-1.66088	0.419302	-3.94545	7.96499e-05	0.000816611	S100A6	715169
ENSMMUG00000022625	140.842	1.50324	0.380726	3.94515	7.97485e-05	0.000817192	PRX	702329
ENSMMUG00000016703	6526.05	1.02606	0.260075	3.94446	7.99793e-05	0.000818695	SNAP91	695216
ENSMMUG00000004103	4315.43	-1.61352	0.410466	-3.94451	7.99628e-05	0.000818695	COL11A1	712753
ENSMMUG00000005526	4357.98	-0.930919	0.236125	-3.94271	8.05653e-05	0.000823397	HLTF	712415
ENSMMUG00000019773	969.003	-1.48888	0.378182	-3.94272	8.05634e-05	0.000823397	CKAP2L	704381
ENSMMUG00000003125	33.0417	2.26399	0.570592	3.94286	8.05152e-05	0.000823397	NA	NA
ENSMMUG00000014069	6017.39	-1.07897	0.2738	-3.94165	8.09239e-05	0.000826629	PDCD6IP	706636
ENSMMUG00000012704	411.732	-1.12617	0.285483	-3.94138	8.10133e-05	0.000827108	ISOC2	700714
ENSMMUG00000002924	1414.97	1.25197	0.317481	3.94124	8.10611e-05	0.000827163	RHOU	695385
ENSMMUG00000017562	3777.95	0.860845	0.218454	3.94037	8.13552e-05	0.000829729	PES1	718122
ENSMMUG00000020860	202.279	-1.37029	0.34726	-3.93965	8.15996e-05	0.000831786	EVC2	722758
ENSMMUG00000023020	1123.66	1.32365	0.335861	3.93833	8.20505e-05	0.000835946	GAREM1	713899
ENSMMUG00000013685	1092.28	-1.4788	0.375948	-3.93772	8.22606e-05	0.000837649	BBS4	704508
ENSMMUG00000017402	3895.3	1.65098	0.418219	3.93691	8.25383e-05	0.000840037	PGM2L1	718887
ENSMMUG00000048388	2325.36	-1.24914	0.317512	-3.93628	8.27557e-05	0.000841811	DPY19L1	707780
ENSMMUG00000017627	5225.1	-1.12177	0.28516	-3.93495	8.32147e-05	0.000846038	BTAF1	698008
ENSMMUG00000012277	2525.1	1.2241	0.311016	3.93373	8.36384e-05	0.000849903	FCHO1	720018
ENSMMUG00000013020	1120.18	-1.05329	0.267948	-3.93066	8.47117e-05	0.00086036	GSN	699705
ENSMMUG00000044679	94.212	1.74455	0.442528	3.93046	8.47831e-05	0.000860637	NHLH2	709920
ENSMMUG00000021360	1068.93	0.923673	0.235043	3.92965	8.50683e-05	0.000863083	FBXO46	715225
ENSMMUG00000023295	202.85	-1.69409	0.431845	-3.92882	8.53644e-05	0.000865636	GJB6	704105
ENSMMUG00000000350	4530.58	-0.863766	0.219923	-3.92766	8.57749e-05	0.000869346	ERCC5	707822
ENSMMUG00000012842	1737.21	1.10229	0.280625	3.92699	8.60156e-05	0.000871333	SETD1B	703717
ENSMMUG00000002624	1463.18	1.1973	0.304837	3.92616	8.63127e-05	0.000873888	GPATCH4	718516
ENSMMUG00000044788	121.069	-1.53959	0.390766	-3.92549	8.65547e-05	0.000875466	NA	NA
ENSMMUG00000046466	12.7537	1.64369	0.533998	3.92548	8.65583e-05	0.000875466	NA	NA
ENSMMUG00000021498	2051.66	1.15081	0.293085	3.92507	8.67033e-05	0.000876477	L3MBTL3	710947
ENSMMUG00000001575	2552.68	-1.02943	0.262342	-3.92425	8.70018e-05	0.00087878	WDR35	716638
ENSMMUG00000030631	127.441	-1.79581	0.45752	-3.92419	8.70213e-05	0.00087878	LOC696316	696316
ENSMMUG00000019481	103.303	-1.84214	0.468309	-3.92339	8.73127e-05	0.000881265	SLC26A7	696567
ENSMMUG00000038522	884.674	-1.43629	0.366564	-3.92281	8.75209e-05	0.000881997	NA	NA
ENSMMUG00000006366	141.092	-1.72003	0.437401	-3.92283	8.75138e-05	0.000881997	PIF1	707914
ENSMMUG00000048622	91.078	1.81184	0.459843	3.92296	8.74669e-05	0.000881997	NA	NA
ENSMMUG00000006640	11069.6	-1.27162	0.324443	-3.9223	8.77086e-05	0.000882976	CLK1	700320
ENSMMUG00000004332	2777.78	1.02559	0.261426	3.92239	8.76762e-05	0.000882976	TRIM44	717072
ENSMMUG00000011661	107.733	2.01803	0.510605	3.9221	8.778e-05	0.000883238	ITGA8	698888
ENSMMUG00000009856	9295.51	-1.17995	0.301119	-3.92044	8.83871e-05	0.000888737	GRIK2	695660
ENSMMUG00000019804	208.744	1.43178	0.36489	3.92036	8.84177e-05	0.000888737	NA	NA
ENSMMUG00000020796	4493.25	1.79812	0.456791	3.91896	8.89333e-05	0.000893082	SPTBN4	701922
ENSMMUG00000019032	1860.74	0.889152	0.226876	3.91893	8.89416e-05	0.000893082	EML2	715009
ENSMMUG00000019668	2397.84	1.00842	0.257433	3.91655	8.98267e-05	0.000901041	ARMC6	720316
ENSMMUG00000001270	112.994	-1.4713	0.37381	-3.91666	8.97852e-05	0.000901041	NA	NA
ENSMMUG00000021380	5880.6	0.915778	0.233837	3.91591	9.00646e-05	0.000902498	AP1B1	714638
ENSMMUG00000001634	570.372	1.41767	0.361656	3.91603	9.00188e-05	0.000902498	BTBD9	719457
ENSMMUG00000015085	499.801	-1.16659	0.29784	-3.91479	9.04837e-05	0.000906232	THAP10	696770
ENSMMUG00000002422	2086.09	1.16271	0.296965	3.91391	9.08148e-05	0.000909081	AEBP1	699977
ENSMMUG00000013541	23687.2	1.12143	0.286483	3.9131	9.11179e-05	0.000911179	SPTBN1	716794
ENSMMUG00000013919	122.832	-1.76456	0.448942	-3.91313	9.11075e-05	0.000911179	NA	NA
ENSMMUG00000013882	989.886	-1.1911	0.3044	-3.91297	9.11667e-05	0.000911199	SWT1	714083
ENSMMUG00000011505	772.999	0.917682	0.234642	3.911	9.1914e-05	0.000918198	BET1L	696599
ENSMMUG00000021239	277.437	2.12349	0.537823	3.91035	9.21635e-05	0.000920218	NA	NA
ENSMMUG00000019893	1172.75	-1.20444	0.308058	-3.91004	9.2282e-05	0.000920929	MYL12A	695077
ENSMMUG00000018772	5365.31	0.955182	0.24429	3.90951	9.24839e-05	0.000922473	VPS51	716873
ENSMMUG00000043697	167.832	-1.31462	0.335498	-3.90914	9.26271e-05	0.000923428	NA	NA
ENSMMUG00000012838	352.156	1.38164	0.353223	3.90879	9.27586e-05	0.000924267	OTUD7A	720680
ENSMMUG00000032109	6526.65	1.21606	0.311069	3.90723	9.33616e-05	0.0009298	PTPRO	700811
ENSMMUG00000006342	1196.84	1.0675	0.273274	3.90551	9.40271e-05	0.000935949	GRIP2	702096
ENSMMUG00000014573	9341.1	-1.26242	0.323522	-3.90502	9.42172e-05	0.000937082	DDAH1	711395
ENSMMUG00000004164	152.441	-1.32212	0.337541	-3.90497	9.42371e-05	0.000937082	SLC9A4	712136
ENSMMUG00000007702	409.037	-1.12792	0.288701	-3.9046	9.43816e-05	0.000938041	SEC22A	715277
ENSMMUG00000016089	3092.11	1.07534	0.275439	3.90311	9.49654e-05	0.000942881	CHRNB2	716830
ENSMMUG00000014526	332.928	1.07663	0.275851	3.90312	9.49603e-05	0.000942881	MUSTN1	106996904
ENSMMUG00000016591	905.777	1.12923	0.289267	3.90288	9.50536e-05	0.000943276	TTLL7	709536
ENSMMUG00000021942	3425.44	1.01537	0.26013	3.90255	9.51843e-05	0.000944092	ANKH	717689
ENSMMUG00000001307	161.781	-1.39114	0.355508	-3.9024	9.52426e-05	0.00094419	RTL9	100498657
ENSMMUG00000004034	145.769	-1.34393	0.343258	-3.90134	9.56627e-05	0.000947873	WDR53	709710
ENSMMUG00000031310	67.5276	1.67277	0.428121	3.90025	9.6095e-05	0.000951672	LOC698945	698945
ENSMMUG00000040798	802.249	2.03348	0.517059	3.89966	9.63276e-05	0.000953492	NA	NA
ENSMMUG00000041157	263.393	-1.43126	0.366942	-3.89884	9.66556e-05	0.000956253	CXHXorf36	709814
ENSMMUG00000001176	1155.85	-0.930161	0.238555	-3.89857	9.6762e-05	0.00095682	SPART	693663
ENSMMUG00000012362	1724.63	0.88951	0.228202	3.8977	9.7109e-05	0.000959764	KCNC2	100430906
ENSMMUG00000023678	3228.43	1.03936	0.266614	3.8975	9.71919e-05	0.000960097	PLEKHG5	703518
ENSMMUG00000019904	44561.7	1.53687	0.393585	3.89722	9.73035e-05	0.000960712	CCNI	677687
ENSMMUG00000007511	2228.75	0.93197	0.239157	3.89652	9.75834e-05	0.000962988	NA	NA
ENSMMUG00000031493	285.005	-1.43375	0.367858	-3.89619	9.77169e-05	0.000963817	RILPL2	704853
ENSMMUG00000008738	429.344	-1.20617	0.309347	-3.89606	9.77702e-05	0.000963855	COMMD10	698295
ENSMMUG00000005947	84.3796	1.9174	0.48919	3.89227	9.9309e-05	0.00097853	SAMD11	100430343
ENSMMUG00000014045	1760.14	1.01869	0.261684	3.89213	9.93695e-05	0.000978631	PTPN23	711601
ENSMMUG00000012635	3228.62	1.07965	0.277329	3.89194	9.94465e-05	0.000978896	ZYX	706407
ENSMMUG00000039868	334.642	1.9907	0.507741	3.89039	0.000100085	0.000984685	NA	NA
ENSMMUG00000001186	1754.27	0.871581	0.224075	3.88957	0.000100423	0.00098751	PPRC1	712721
ENSMMUG00000010516	729.421	-0.97544	0.250751	-3.88885	0.00010072	0.000989929	LZTFL1	714191
ENSMMUG00000008949	1322.88	-0.896236	0.230518	-3.88739	0.000101327	0.00099539	TTC19	700653
ENSMMUG00000003158	148.452	-1.62285	0.417156	-3.88715	0.000101429	0.000995896	RHBDL3	713926
ENSMMUG00000003797	3427.91	1.01641	0.261464	3.88662	0.00010165	0.000997561	USP20	716505
ENSMMUG00000019151	5594.83	0.833958	0.214592	3.88604	0.000101894	0.000999452	SLC46A1	708727
ENSMMUG00000018493	1009.51	-1.10814	0.285252	-3.88498	0.000102339	0.00100331	FHDC1	696136
ENSMMUG00000004614	727.27	1.14102	0.293633	3.88482	0.000102406	0.00100347	KCNC4	701275
ENSMMUG00000014539	2878.93	1.00161	0.257897	3.88317	0.000103104	0.00100979	VPS18	704795
ENSMMUG00000014757	627.084	1.32105	0.340054	3.88238	0.000103439	0.0010119	SYT17	694130
ENSMMUG00000010601	216.32	-1.59602	0.411389	-3.8823	0.000103475	0.0010119	SLC43A3	706267
ENSMMUG00000035269	239.928	2.08407	0.53183	3.8823	0.000103474	0.0010119	NA	NA
ENSMMUG00000015595	2493.92	0.97842	0.252124	3.88014	0.000104397	0.00102041	C8H8orf82	703702
ENSMMUG00000010444	260.267	1.53472	0.394978	3.87964	0.000104611	0.00102199	RNF150	702799
ENSMMUG00000023597	141.669	-1.98769	0.522336	-3.87938	0.000104724	0.00102249	ARSJ	702633
ENSMMUG00000002023	63.6682	-1.87197	0.47909	-3.87928	0.000104768	0.00102249	NA	NA
ENSMMUG00000011468	2395.51	1.0475	0.269988	3.87902	0.000104878	0.00102306	NA	NA
ENSMMUG00000011018	1263.53	0.999786	0.257813	3.87757	0.000105506	0.00102821	PIAS4	714328
[truncated: 2,878 more rows]

## Sheet: e92_SVZ
	baseMean	log2FoldChange	lfcSE	stat	pvalue	padj	symbol	entrez
ENSMMUG00000020987	2572.06	4.79471	0.192906	24.8142	6.30017e-136	1.23603e-131	FABP3	717237
ENSMMUG00000028680	5612.54	4.1628	0.171686	24.2354	9.42621e-130	9.24664e-126	ND3	2846622
ENSMMUG00000021257	1481.74	5.35831	0.220847	24.1382	9.92885e-129	6.49314e-125	ACHE	713370
ENSMMUG00000021163	3124.61	3.4621	0.146019	23.7019	3.44849e-124	1.6914e-120	CNTN1	574365
ENSMMUG00000007584	739.566	7.03685	0.292501	22.4725	7.71182e-112	3.02596e-108	GRP	696983
ENSMMUG00000029973	1698.2	6.37744	0.300209	20.9681	1.28265e-97	4.19404e-94	LOC709583	709583
ENSMMUG00000029064	664.543	5.84108	0.276401	20.6865	4.57886e-95	1.28332e-91	CPNE7	713590
ENSMMUG00000040914	1027.35	3.99743	0.194619	20.5009	2.11464e-93	5.1859e-90	FAM163B	722179
ENSMMUG00000001917	1876.95	5.86332	0.287028	20.2795	1.9529e-91	4.25711e-88	MATK	100430078
ENSMMUG00000019967	1015.7	5.32964	0.266823	19.817	2.125e-87	4.16903e-84	KLHL1	708779
ENSMMUG00000006421	12358.6	5.70398	0.291545	19.5221	7.12229e-85	1.27029e-81	ADCY1	697230
ENSMMUG00000010164	1835.97	4.41154	0.229959	19.1488	9.90772e-82	1.61983e-78	VGF	719578
ENSMMUG00000023025	8743.26	3.36841	0.176399	19.0913	2.98162e-81	4.49972e-78	SYP	715739
ENSMMUG00000001120	715.371	3.78462	0.199084	18.9685	3.10811e-80	4.35558e-77	NA	NA
ENSMMUG00000012540	1239.06	3.73071	0.19839	18.782	1.0594e-78	1.38562e-75	MICALL2	711780
ENSMMUG00000042787	1600.86	3.51802	0.190146	18.4873	2.61512e-76	3.20663e-73	NA	NA
ENSMMUG00000013392	432.431	4.35944	0.239167	18.0946	3.51611e-73	4.0578e-70	NECAB1	696533
ENSMMUG00000002712	2806.59	3.54494	0.197727	17.9185	8.45035e-72	9.21041e-69	SCN2A	703298
ENSMMUG00000002321	1866.77	4.08312	0.22772	17.9062	1.05527e-71	1.08965e-68	SLC24A3	702212
ENSMMUG00000016390	1782.58	4.05044	0.228155	17.7285	2.52821e-70	2.48005e-67	FAM81A	702510
ENSMMUG00000020796	3215.7	4.23011	0.239182	17.6653	7.76521e-70	7.25456e-67	SPTBN4	701922
ENSMMUG00000000604	608.344	4.27501	0.24207	17.5809	3.45086e-69	3.07738e-66	PDIA2	694964
ENSMMUG00000001661	6523.01	4.77593	0.271701	17.551	5.84489e-69	4.98569e-66	GRIN1	574380
ENSMMUG00000021442	718.611	4.81995	0.273219	17.519	1.02624e-68	8.38912e-66	CHRM3	708901
ENSMMUG00000039690	656.241	3.88464	0.221988	17.4507	3.40184e-68	2.66963e-65	NA	NA
ENSMMUG00000044273	2354.17	3.29176	0.188688	17.4374	4.28945e-68	3.23672e-65	HPCAL4	100425472
ENSMMUG00000003563	726.465	8.26258	0.355078	17.4169	6.14436e-68	4.46467e-65	NA	NA
ENSMMUG00000046541	4559.57	3.74339	0.215915	17.3274	2.92348e-67	2.04842e-64	UNC13A	720000
ENSMMUG00000014271	1284.2	4.19831	0.242325	17.2885	5.74363e-67	3.88566e-64	PRKCB	701195
ENSMMUG00000009988	7914.52	3.60352	0.210387	17.121	1.03443e-65	6.76481e-63	TMEM59L	719572
ENSMMUG00000018918	1633.37	2.91716	0.170846	17.0686	2.54308e-65	1.60944e-62	SCG2	706499
ENSMMUG00000003555	3549.77	3.61185	0.2121	17.0195	5.88822e-65	3.61003e-62	CACNA1A	718291
ENSMMUG00000012307	762.976	3.93471	0.231762	16.9346	2.49853e-64	1.48542e-61	POSTN	695528
ENSMMUG00000002433	9343.06	4.57507	0.270266	16.9068	4.0078e-64	2.24654e-61	CAMK2B	706977
ENSMMUG00000005870	1735.99	4.57186	0.269696	16.9074	3.9666e-64	2.24654e-61	DMTN	706762
ENSMMUG00000006377	37241.3	-2.7172	0.161108	-16.866	8.00933e-64	4.36486e-61	PLS3	709055
ENSMMUG00000019196	453.063	5.96363	0.342628	16.7273	8.28713e-63	4.39419e-60	GDA	701796
ENSMMUG00000000850	1631.86	2.78561	0.166877	16.6875	1.61659e-62	8.3463e-60	SST	708626
ENSMMUG00000000603	2883.46	4.75971	0.286299	16.5843	9.0525e-62	4.55387e-59	ARHGDIG	722292
ENSMMUG00000021544	2025.2	4.7204	0.284232	16.5597	1.36362e-61	6.6882e-59	SLC6A17	701162
ENSMMUG00000037849	441.51	6.58743	0.367135	16.4743	5.61685e-61	2.68773e-58	TUSC5	106993854
ENSMMUG00000003676	2030.55	5.27604	0.319864	16.4118	1.57585e-60	7.3611e-58	NWD2	702906
ENSMMUG00000020114	1229.73	4.2219	0.256919	16.394	2.11222e-60	9.63714e-58	CDH13	718038
ENSMMUG00000021231	1920.56	3.54687	0.217005	16.3315	5.89226e-60	2.62728e-57	MYO16	696674
ENSMMUG00000007972	493.786	4.8407	0.294375	16.2679	1.6669e-59	7.2673e-57	PRKCG	720263
ENSMMUG00000018653	381.252	4.79651	0.291128	16.2544	2.08017e-59	8.87191e-57	LOC707129	707129
ENSMMUG00000008549	406.496	5.83527	0.345961	16.2104	4.25638e-59	1.77672e-56	CNTN6	705207
ENSMMUG00000019159	2151.05	4.94409	0.304339	16.1875	6.17931e-59	2.52566e-56	PTK2B	712787
ENSMMUG00000003584	798.768	-3.79626	0.233228	-16.1242	1.72405e-58	6.90289e-56	MESP2	701003
ENSMMUG00000013954	760.658	3.53238	0.218858	16.1138	2.0402e-58	8.00535e-56	PDZD2	696141
ENSMMUG00000023038	2424.08	4.32036	0.26836	16.0704	4.11364e-58	1.58246e-55	CALY	702415
ENSMMUG00000029927	1859.09	4.0005	0.248989	16.0443	6.26273e-58	2.36285e-55	ADAM11	100430916
ENSMMUG00000040746	790.195	5.8773	0.359425	16.0206	9.1802e-58	3.39823e-55	ICAM5	720495
ENSMMUG00000017064	1430.65	4.43672	0.276325	16.0117	1.05878e-57	3.84672e-55	ADAP1	696246
ENSMMUG00000015661	893.288	5.10667	0.31691	15.9894	1.5137e-57	5.39949e-55	PTPRU	720393
ENSMMUG00000001982	641.536	3.77105	0.23802	15.804	2.91954e-56	1.02283e-53	RHBDL1	722357
ENSMMUG00000015320	772.92	4.88416	0.308134	15.7323	9.09026e-56	3.1288e-53	KCNQ5	715426
ENSMMUG00000008462	1315.53	3.44017	0.218699	15.7151	1.19251e-55	4.03378e-53	ETNK2	700683
ENSMMUG00000017256	1965.9	4.27485	0.272209	15.6734	2.29823e-55	7.64219e-53	CACNA1G	706230
ENSMMUG00000006927	1267.38	4.51717	0.290203	15.5116	2.89457e-54	9.46476e-52	PHF24	698904
ENSMMUG00000039609	1676.07	4.40739	0.284947	15.4272	1.07437e-53	3.45544e-51	LOC100428139	100428139
ENSMMUG00000046616	1404.79	4.66236	0.301443	15.4079	1.44781e-53	4.58139e-51	RTN4RL1	720246
ENSMMUG00000002993	16845.6	4.16335	0.271384	15.3256	5.15563e-53	1.60553e-50	PSD	714737
ENSMMUG00000015514	1619.27	3.55225	0.232345	15.2737	1.14543e-52	3.51127e-50	AATK	718525
ENSMMUG00000008439	3841.22	-3.65662	0.239626	-15.2433	1.82342e-52	5.50364e-50	ST18	709973
ENSMMUG00000010417	2376.99	3.70114	0.242792	15.229	2.26925e-52	6.7455e-50	CBLN2	694193
ENSMMUG00000013717	3446.98	3.42308	0.225388	15.1787	4.89374e-52	1.43299e-49	DNM1	717697
ENSMMUG00000037770	362.904	4.86306	0.316239	15.1394	8.9032e-52	2.5687e-49	CATSPERZ	717642
ENSMMUG00000002661	6302.95	3.12796	0.206772	15.1228	1.14605e-51	3.2586e-49	KIFC2	702650
ENSMMUG00000017302	575.101	3.92865	0.258924	15.1193	1.20827e-51	3.38644e-49	HPCA	710249
ENSMMUG00000000639	16213.6	4.30688	0.284648	15.1116	1.3586e-51	3.75414e-49	NEFM	711196
ENSMMUG00000005016	1328.18	3.92585	0.259453	15.1035	1.53604e-51	4.18551e-49	CPLX1	703519
ENSMMUG00000007133	1215.21	3.39999	0.225682	15.0502	3.44438e-51	9.25688e-49	PTPN5	708151
ENSMMUG00000005046	2109.36	4.06951	0.270276	15.0323	4.50982e-51	1.19565e-48	AJM1	708922
ENSMMUG00000007064	2629.49	3.87816	0.258684	14.9738	1.0896e-50	2.85025e-48	NEURL1	714923
ENSMMUG00000019877	7785.4	2.98095	0.199665	14.9261	2.23073e-50	5.7585e-48	ADGRB1	694367
ENSMMUG00000005440	2802.89	4.07732	0.272836	14.9215	2.38677e-50	6.0813e-48	ELMOD1	707026
ENSMMUG00000022526	35835	4.25513	0.285666	14.8778	4.5919e-50	1.15498e-47	NA	NA
ENSMMUG00000012768	531.368	4.88629	0.325264	14.8613	5.88012e-50	1.46028e-47	NA	NA
ENSMMUG00000022598	1762.06	3.33964	0.225339	14.8093	1.27569e-49	3.12847e-47	NA	NA
ENSMMUG00000007870	1932.79	3.65117	0.246727	14.7825	1.89973e-49	4.60134e-47	LOC712886	712886
ENSMMUG00000000527	846.439	3.44065	0.232775	14.7596	2.66921e-49	6.38625e-47	ARHGAP20	710260
ENSMMUG00000008481	7166.59	4.41945	0.299083	14.7512	3.02439e-49	7.14885e-47	NRGN	716063
ENSMMUG00000010184	767.269	2.88171	0.195303	14.7446	3.33494e-49	7.78907e-47	GRM5	705445
ENSMMUG00000012661	11826	-2.4847	0.168744	-14.7237	4.54321e-49	1.04863e-46	PDZRN3	709901
ENSMMUG00000030957	4534.83	2.57942	0.175775	14.6723	9.7037e-49	2.21368e-46	FAM181B	701184
ENSMMUG00000016553	733.487	3.45339	0.235262	14.6553	1.24662e-48	2.81121e-46	SLC12A5	707974
ENSMMUG00000041893	7711.8	-3.44421	0.235644	-14.6144	2.27331e-48	5.06819e-46	NA	NA
ENSMMUG00000022529	3281.9	4.73015	0.323372	14.5836	3.57281e-48	7.87583e-46	RPRM	696097
ENSMMUG00000010897	1159.08	2.85745	0.197338	14.4726	1.80511e-47	3.93493e-45	PNMA3	694406
ENSMMUG00000006453	1305.79	3.62403	0.250103	14.4706	1.85809e-47	4.00591e-45	HAGHL	697846
ENSMMUG00000015092	386.391	3.62124	0.250698	14.3903	5.95262e-47	1.2694e-44	CDH12	693440
ENSMMUG00000009154	903.945	2.37533	0.165139	14.3798	6.93069e-47	1.46208e-44	LGI2	693308
ENSMMUG00000039487	1166.04	-3.42111	0.237381	-14.3559	9.79057e-47	2.04342e-44	NA	NA
ENSMMUG00000014039	344.252	5.5937	0.375575	14.3263	1.49993e-46	3.09759e-44	USP43	100428727
ENSMMUG00000008222	981.222	2.80387	0.19604	14.2948	2.35891e-46	4.82078e-44	NA	NA
ENSMMUG00000012924	429.036	4.8685	0.336956	14.2534	4.27276e-46	8.64198e-44	ANO3	700072
ENSMMUG00000013737	1209.7	3.86298	0.272273	14.1595	1.63246e-45	3.26808e-43	CA10	704971
ENSMMUG00000011097	3063.2	4.15527	0.29349	14.1323	2.40118e-45	4.75847e-43	KCNH3	710838
ENSMMUG00000005939	1480.85	2.14751	0.152187	14.1093	3.32887e-45	6.5309e-43	SERPINI1	699483
ENSMMUG00000011918	9982.31	-2.64451	0.187752	-14.0841	4.75875e-45	9.24375e-43	CXCR4	707329
ENSMMUG00000010664	592.247	4.20289	0.297075	14.0768	5.27172e-45	1.01398e-42	GPR37	696628
ENSMMUG00000022975	790.193	2.3459	0.167029	14.0406	8.80111e-45	1.6764e-42	SPRED3	715133
ENSMMUG00000021378	687.743	5.26369	0.370403	14.0167	1.23217e-44	2.32441e-42	RASL10A	714587
ENSMMUG00000020534	1969.13	4.41664	0.314274	14.0127	1.30329e-44	2.43517e-42	PAK6	701589
ENSMMUG00000005122	4577.45	3.2881	0.234639	14.0057	1.43776e-44	2.63621e-42	SYT7	722368
ENSMMUG00000019927	847.839	3.57155	0.254548	14.0058	1.43575e-44	2.63621e-42	ARFGEF3	703791
ENSMMUG00000002416	7355.95	-2.26784	0.162134	-13.9855	1.91042e-44	3.47042e-42	CLIC4	712337
ENSMMUG00000003041	861.305	3.96914	0.283048	13.983	1.97998e-44	3.56379e-42	MYO5B	699592
ENSMMUG00000040798	443.987	3.97556	0.283583	13.9511	3.09666e-44	5.52303e-42	NA	NA
ENSMMUG00000004625	3432.68	2.20564	0.158265	13.9351	3.87543e-44	6.84973e-42	PGGHG	697199
ENSMMUG00000000049	28929.4	-2.60248	0.187184	-13.9044	5.95905e-44	1.04384e-41	SLAIN1	697095
ENSMMUG00000005190	1325.09	2.20032	0.158383	13.8904	7.2438e-44	1.25766e-41	GNB3	713913
ENSMMUG00000040101	1633.17	3.00119	0.217068	13.8183	1.97546e-43	3.3997e-41	GPR12	710030
ENSMMUG00000044197	1464.7	4.9198	0.354664	13.7903	2.9174e-43	4.97708e-41	INHBA	702734
ENSMMUG00000007538	1465	3.60346	0.2611	13.7823	3.2573e-43	5.50905e-41	TRPM4	719120
ENSMMUG00000000485	2554.18	2.59059	0.18795	13.7803	3.34697e-43	5.61232e-41	NA	NA
ENSMMUG00000009393	3143.54	-2.8801	0.209461	-13.7408	5.78248e-43	9.6141e-41	CRABP1	710048
ENSMMUG00000016187	8423.78	3.61514	0.262962	13.7364	6.14342e-43	1.01284e-40	SYBU	699436
ENSMMUG00000009357	4901.79	3.35369	0.245976	13.6255	2.82469e-42	4.61814e-40	SHANK1	719673
ENSMMUG00000008399	297.882	4.48211	0.32514	13.6064	3.66805e-42	5.9474e-40	SV2B	710980
ENSMMUG00000022590	5232.66	3.89557	0.28651	13.5787	5.35537e-42	8.61205e-40	NA	NA
ENSMMUG00000040628	517.323	4.12031	0.302032	13.5705	5.9888e-42	9.55238e-40	KCNJ4	721015
ENSMMUG00000017607	2151.52	3.98424	0.293904	13.5309	1.02826e-41	1.62689e-39	N4BP3	701704
ENSMMUG00000015412	310.156	5.49442	0.390151	13.5249	1.11482e-41	1.74972e-39	GPR22	699492
ENSMMUG00000014101	3842.64	2.14346	0.159063	13.4745	2.2084e-41	3.43863e-39	HDAC10	715698
ENSMMUG00000012578	20024.8	2.49091	0.18491	13.4692	2.37451e-41	3.66815e-39	GAP43	711260
ENSMMUG00000013670	226.21	4.51556	0.329195	13.4645	2.5299e-41	3.87767e-39	ADAMTSL3	714346
ENSMMUG00000013032	3392.21	4.67819	0.346414	13.457	2.79933e-41	4.25736e-39	PHYHIP	715990
ENSMMUG00000004263	1489.23	3.37361	0.250446	13.4564	2.8234e-41	4.26095e-39	RPS6KL1	701119
ENSMMUG00000014425	1987.86	3.02474	0.226248	13.3616	1.01361e-40	1.51801e-38	PRKCE	714533
ENSMMUG00000015878	3466.62	-1.98626	0.149783	-13.2574	4.08697e-40	6.07441e-38	NA	NA
ENSMMUG00000007533	5127.47	4.00691	0.302461	13.2258	6.2252e-40	9.18287e-38	PPFIA3	719106
ENSMMUG00000046847	344.547	2.88487	0.217811	13.2231	6.45377e-40	9.449e-38	NA	NA
ENSMMUG00000010579	938.128	3.61268	0.272808	13.2184	6.86757e-40	9.98036e-38	NA	NA
ENSMMUG00000015386	1605	3.62957	0.274221	13.2161	7.08477e-40	1.02203e-37	SLITRK4	698270
ENSMMUG00000009763	1280.65	8.33533	0.456818	13.2078	7.9072e-40	1.13235e-37	LOC717865	717865
ENSMMUG00000002950	217.081	3.84638	0.288766	13.1992	8.86323e-40	1.26006e-37	TFR2	719240
ENSMMUG00000002536	501.727	4.06571	0.307157	13.169	1.32326e-39	1.8677e-37	LOC697825	697825
ENSMMUG00000047116	678.487	3.72633	0.282253	13.1658	1.38084e-39	1.93505e-37	CCDC184	705665
ENSMMUG00000002663	567.875	3.41393	0.259276	13.1401	1.94031e-39	2.69978e-37	FOXH1	714987
ENSMMUG00000012170	2534.52	2.75567	0.20983	13.1284	2.26303e-39	3.12664e-37	NA	NA
ENSMMUG00000000972	8846.09	2.22209	0.169433	13.1138	2.74659e-39	3.76821e-37	TNK2	711655
ENSMMUG00000018092	766.098	4.11779	0.314129	13.0565	5.83521e-39	7.9462e-37	GAS7	717827
ENSMMUG00000046935	1127.12	-2.50919	0.191872	-13.056	5.87287e-39	7.9462e-37	NA	NA
ENSMMUG00000018706	141.211	5.33381	0.374838	13.0466	6.64772e-39	8.88431e-37	KCNV1	699636
ENSMMUG00000013894	203.131	4.30822	0.32483	13.0465	6.65678e-39	8.88431e-37	B4GALNT3	706259
ENSMMUG00000005292	6279.81	-1.92614	0.148115	-13.0028	1.17945e-38	1.56349e-36	BCOR	698644
ENSMMUG00000012572	769.496	3.97229	0.305006	12.9784	1.62226e-38	2.13605e-36	NA	NA
ENSMMUG00000046094	534.67	3.23338	0.248783	12.9738	1.7228e-38	2.2533e-36	NA	NA
ENSMMUG00000017666	3208.49	-2.16063	0.1668	-12.949	2.38008e-38	3.09237e-36	RNASE1	704676
ENSMMUG00000048420	3263.72	3.90278	0.302009	12.9004	4.47614e-38	5.77746e-36	RELN	696372
ENSMMUG00000016854	730.648	4.91939	0.378303	12.8709	6.56191e-38	8.41425e-36	NTSR1	698936
ENSMMUG00000004998	764.356	3.46437	0.268766	12.8657	7.02367e-38	8.94788e-36	DLGAP3	711238
ENSMMUG00000020678	628.354	2.78158	0.216152	12.8583	7.73021e-38	9.78445e-36	SYNPO	711221
ENSMMUG00000018186	171.489	5.11478	0.37897	12.8069	1.50003e-37	1.88648e-35	SOWAHB	699245
ENSMMUG00000012278	654.162	4.58996	0.356169	12.7865	1.94953e-37	2.43617e-35	TMOD1	715838
ENSMMUG00000005252	3797.35	2.30408	0.180462	12.766	2.53941e-37	3.15321e-35	SULT4A1	100428737
ENSMMUG00000021453	1406.89	3.39354	0.265704	12.7568	2.85836e-37	3.52693e-35	KCTD12	695756
ENSMMUG00000000328	883.21	2.9518	0.231267	12.7531	2.99738e-37	3.67534e-35	FADS3	722337
ENSMMUG00000017923	1394.68	3.64064	0.285141	12.746	3.28251e-37	3.99997e-35	NA	NA
ENSMMUG00000010939	1982.59	2.14745	0.168638	12.7325	3.89958e-37	4.72258e-35	RHPN1	696895
ENSMMUG00000046106	1579.87	2.75218	0.216545	12.7037	5.64174e-37	6.79051e-35	FKBP1B	703973
ENSMMUG00000011704	1881.29	2.56286	0.201747	12.6995	5.94906e-37	7.11674e-35	SH3GL2	713393
ENSMMUG00000013799	470.339	3.6195	0.285075	12.6536	1.06808e-36	1.26998e-34	ABCG4	100429212
ENSMMUG00000015474	899.263	3.36009	0.265555	12.6337	1.37737e-36	1.62787e-34	MYLIP	702625
ENSMMUG00000019226	4958.36	3.36472	0.266656	12.6076	1.91709e-36	2.25218e-34	CASKIN1	695482
ENSMMUG00000015931	1998.46	2.53004	0.200668	12.6046	1.99239e-36	2.3267e-34	PITPNM2	703969
ENSMMUG00000022913	5827.11	2.61204	0.207218	12.6022	2.05238e-36	2.38258e-34	FAIM2	711631
ENSMMUG00000045190	1834.49	-2.76675	0.219949	-12.5647	3.3002e-36	3.80862e-34	S100A10	574374
ENSMMUG00000009832	4210.02	3.295	0.263012	12.5178	5.96431e-36	6.84292e-34	GABBR2	718019
ENSMMUG00000016480	6818.04	3.69148	0.295403	12.48	9.60094e-36	1.09512e-33	CAMKV	704651
ENSMMUG00000045068	176.544	4.12503	0.325495	12.4712	1.07209e-35	1.2158e-33	KCNA1	711718
ENSMMUG00000014509	882.236	2.43635	0.195646	12.4482	1.42974e-35	1.61207e-33	IMPDH1	701039
ENSMMUG00000010139	833.698	-2.39644	0.192437	-12.4285	1.82957e-35	2.05111e-33	ANGPT2	716811
ENSMMUG00000005370	1614.7	-2.53087	0.203908	-12.3986	2.66055e-35	2.96576e-33	KCNH8	697225
ENSMMUG00000031732	6556.53	2.07797	0.167651	12.3937	2.82856e-35	3.13522e-33	CSPG5	711213
ENSMMUG00000010331	4337.56	3.92112	0.316069	12.3823	3.25699e-35	3.58982e-33	MMP17	100430708
ENSMMUG00000016715	1549.47	2.12067	0.171308	12.3777	3.4528e-35	3.78439e-33	PIDD1	700580
ENSMMUG00000015959	8346.55	3.61743	0.292121	12.3683	3.87726e-35	4.22599e-33	ARPP21	707139
ENSMMUG00000019172	1154.27	3.23953	0.261797	12.3597	4.31927e-35	4.68175e-33	SPTB	711142
ENSMMUG00000002218	2090.08	2.20752	0.179324	12.3085	8.15324e-35	8.78892e-33	RAP1GAP	717830
ENSMMUG00000021031	1099.89	3.304	0.268372	12.2945	9.69334e-35	1.0392e-32	TRNP1	715405
ENSMMUG00000044099	334.189	3.63744	0.294503	12.2936	9.80632e-35	1.0456e-32	CACNG8	106994852
ENSMMUG00000014027	488.181	5.14868	0.411824	12.2736	1.25532e-34	1.33125e-32	NOS1	693781
ENSMMUG00000010028	2430.83	2.35705	0.192118	12.2664	1.37279e-34	1.44188e-32	LZTS3	717136
ENSMMUG00000023206	1081.68	3.41349	0.277857	12.2663	1.37434e-34	1.44188e-32	NA	NA
ENSMMUG00000023690	8433.1	2.79861	0.228166	12.2614	1.46004e-34	1.52364e-32	AGAP2	715504
ENSMMUG00000019383	774.083	4.43166	0.35952	12.2494	1.69222e-34	1.75659e-32	KLHL4	695270
ENSMMUG00000019112	535.733	4.23206	0.344036	12.2233	2.33388e-34	2.40991e-32	GRIN2B	698571
ENSMMUG00000016997	5056.19	-2.34914	0.19254	-12.1987	3.15878e-34	3.24461e-32	DCN	709933
ENSMMUG00000048852	397.754	4.08944	0.332956	12.1967	3.23792e-34	3.30859e-32	COL26A1	719721
ENSMMUG00000010576	4246.81	2.60071	0.213222	12.1938	3.35274e-34	3.40816e-32	CEP170B	697998
ENSMMUG00000021793	194.989	3.86446	0.314701	12.1518	5.61125e-34	5.67459e-32	RASAL1	714353
ENSMMUG00000015685	151.767	4.7118	0.374656	12.1108	9.25359e-34	9.31006e-32	ZNF804B	704561
ENSMMUG00000008916	732.967	2.14287	0.177119	12.0955	1.11576e-33	1.11684e-31	LOC106992286	106992286
ENSMMUG00000012233	14428.1	-2.93005	0.243337	-12.0448	2.06491e-33	2.05642e-31	GAD2	613029
ENSMMUG00000001820	297.341	3.25102	0.269637	12.0173	2.88068e-33	2.85434e-31	RGS6	694620
ENSMMUG00000023475	925.417	3.31784	0.275699	12.0157	2.9404e-33	2.89888e-31	CSMD1	716670
ENSMMUG00000048976	1131.96	3.21434	0.267423	12.005	3.34371e-33	3.28001e-31	NA	NA
ENSMMUG00000045449	5283.41	-1.90949	0.15953	-11.968	5.23042e-33	5.10525e-31	NA	NA
ENSMMUG00000030445	3228.34	1.68811	0.141289	11.9475	6.68738e-33	6.49504e-31	LOC710317	710317
ENSMMUG00000013416	3138.83	1.97408	0.16527	11.9437	7.00682e-33	6.77176e-31	PPP2R2C	711023
ENSMMUG00000028777	463.791	3.54381	0.296395	11.9163	9.73722e-33	9.36444e-31	LOC713991	713991
ENSMMUG00000014175	760.702	2.9238	0.245188	11.9126	1.01771e-32	9.73977e-31	SPRY4	705836
ENSMMUG00000016777	622.511	-3.2696	0.272752	-11.9083	1.0718e-32	1.02076e-30	LOC694923	694923
ENSMMUG00000009614	164.117	3.6347	0.302593	11.8964	1.23493e-32	1.17044e-30	STAC	707350
ENSMMUG00000014633	427.318	2.77869	0.234314	11.8436	2.32325e-32	2.19134e-30	ETV4	709349
ENSMMUG00000017402	2573.58	2.05522	0.173696	11.8311	2.69617e-32	2.53092e-30	PGM2L1	718887
ENSMMUG00000002422	2005.13	1.81516	0.153471	11.8267	2.83959e-32	2.65285e-30	AEBP1	699977
ENSMMUG00000039850	11440.7	-1.95664	0.165711	-11.8073	3.579e-32	3.3278e-30	LOC697599	697599
ENSMMUG00000007998	6517.35	2.95508	0.250564	11.7872	4.54317e-32	4.20436e-30	HIVEP2	701340
ENSMMUG00000015696	2828.36	3.11209	0.264096	11.7744	5.28967e-32	4.87221e-30	KIFC3	705951
ENSMMUG00000031210	2164.7	2.94977	0.250434	11.7707	5.52426e-32	5.06451e-30	CDK5R2	703479
ENSMMUG00000019836	20716.1	2.98434	0.253522	11.7652	5.89762e-32	5.38165e-30	MEF2C	694992
ENSMMUG00000005766	273.598	2.79013	0.236805	11.7602	6.26105e-32	5.68683e-30	PCDH20	696607
ENSMMUG00000013847	144.582	5.1058	0.406935	11.7413	7.82698e-32	7.07638e-30	FAM19A1	697220
ENSMMUG00000014468	12244.5	-1.83903	0.157053	-11.7093	1.14247e-31	1.02817e-29	EPHA5	712074
ENSMMUG00000017180	1308.59	3.2185	0.275191	11.681	1.59398e-31	1.42796e-29	FRMD3	713394
ENSMMUG00000017356	310.814	4.09678	0.347791	11.6787	1.6377e-31	1.46046e-29	CREG2	711082
ENSMMUG00000001060	704.53	3.48904	0.298716	11.6529	2.21774e-31	1.96877e-29	RYR2	717179
ENSMMUG00000014940	9015.81	-2.37594	0.20392	-11.6514	2.25626e-31	1.99395e-29	PNRC1	700362
ENSMMUG00000008151	8487.11	2.36246	0.203116	11.6289	2.93753e-31	2.58437e-29	ATP1A1	710368
ENSMMUG00000018519	1074.97	3.20072	0.274927	11.6263	3.02888e-31	2.65284e-29	ARC	702690
ENSMMUG00000017274	208.44	3.41082	0.291762	11.6241	3.11024e-31	2.71199e-29	CLCF1	712554
ENSMMUG00000001761	7363.42	-2.45966	0.213614	-11.5144	1.11597e-30	9.68774e-29	MYO1B	694510
ENSMMUG00000032231	3869.76	2.68474	0.233601	11.4883	1.51072e-30	1.30568e-28	LOC703641	703641
ENSMMUG00000015406	615.679	3.50235	0.304419	11.4738	1.78725e-30	1.5379e-28	RASGEF1A	100429968
ENSMMUG00000017497	7500.83	-1.65755	0.144634	-11.4596	2.1047e-30	1.80314e-28	RIPOR2	715354
ENSMMUG00000022419	269.705	3.39445	0.295083	11.453	2.27173e-30	1.93779e-28	C8H8orf46	703243
ENSMMUG00000021746	1919.39	-1.67562	0.146272	-11.4514	2.31322e-30	1.96464e-28	RNASEH2B	707995
ENSMMUG00000000100	762.44	2.91386	0.254204	11.4506	2.33592e-30	1.97536e-28	LOC705843	705843
ENSMMUG00000023290	5526.44	2.34462	0.204799	11.4461	2.45909e-30	2.0706e-28	GDF1	720298
ENSMMUG00000038389	492.847	3.41798	0.297794	11.4453	2.48326e-30	2.08201e-28	NA	NA
ENSMMUG00000023152	155.451	4.68729	0.395233	11.4316	2.90563e-30	2.42577e-28	NA	NA
ENSMMUG00000010895	6215.76	2.72149	0.23798	11.4311	2.92424e-30	2.43096e-28	RAC1	717755
ENSMMUG00000041996	442.127	3.79745	0.330612	11.4296	2.97401e-30	2.4619e-28	LOC100429866	100429866
ENSMMUG00000002853	446.076	2.9995	0.262047	11.4269	3.06868e-30	2.5296e-28	CORO2A	715369
ENSMMUG00000011410	501.195	3.76141	0.32775	11.4259	3.1048e-30	2.54866e-28	NR4A3	717560
ENSMMUG00000040529	776.147	2.9232	0.255703	11.42	3.32309e-30	2.71649e-28	VSNL1	699459
ENSMMUG00000014411	544.773	3.35921	0.293516	11.4171	3.43549e-30	2.79672e-28	CORO6	711818
ENSMMUG00000002854	1092.69	2.58886	0.226713	11.4133	3.59033e-30	2.91069e-28	SLITRK5	705032
ENSMMUG00000019846	258.554	3.36602	0.293952	11.4005	4.15551e-30	3.35502e-28	CDH9	694989
ENSMMUG00000038415	439.646	2.95039	0.258403	11.3989	4.2337e-30	3.40414e-28	LOC709056	709056
ENSMMUG00000042290	297.076	3.96788	0.34536	11.3941	4.47443e-30	3.58301e-28	NA	NA
ENSMMUG00000023005	13202.4	-3.34053	0.293862	-11.38	5.2596e-30	4.19464e-28	SP9	697936
ENSMMUG00000013028	223.997	4.51793	0.389505	11.3622	6.4535e-30	5.12596e-28	LGI3	715871
ENSMMUG00000038183	211.108	4.06749	0.354389	11.3353	8.77158e-30	6.9391e-28	NA	NA
ENSMMUG00000021818	5691.05	-1.85361	0.163933	-11.3059	1.22679e-29	9.66601e-28	SP3	699901
ENSMMUG00000004614	592.52	2.37897	0.2105	11.2958	1.37592e-29	1.07977e-27	KCNC4	701275
ENSMMUG00000032017	1927.75	2.60008	0.230341	11.2831	1.59025e-29	1.24299e-27	NA	NA
ENSMMUG00000013004	1547.64	2.90134	0.257535	11.2569	2.14052e-29	1.66647e-27	MASP1	708206
ENSMMUG00000000063	1132.54	2.16639	0.192425	11.256	2.16247e-29	1.6769e-27	PPFIA4	703961
ENSMMUG00000009971	3824.78	2.43703	0.216719	11.2421	2.53282e-29	1.94868e-27	CHGA	574388
ENSMMUG00000043994	237.439	4.58855	0.399582	11.2422	2.53044e-29	1.94868e-27	CPLX3	100424653
ENSMMUG00000044165	3792.75	2.66821	0.237297	11.2394	2.61175e-29	2.00156e-27	GOLGA7B	100423244
ENSMMUG00000004878	303.815	3.65274	0.32317	11.2377	2.66199e-29	2.03212e-27	CACNA1I	708146
ENSMMUG00000023702	5212.37	3.13954	0.279628	11.2173	3.35311e-29	2.54979e-27	NA	NA
ENSMMUG00000020385	941.895	2.99772	0.267054	11.2125	3.54103e-29	2.6823e-27	FAM49A	698947
ENSMMUG00000040654	945.957	3.40776	0.303796	11.1945	4.33704e-29	3.27263e-27	ANKRD34A	107000633
ENSMMUG00000008837	303.238	3.32135	0.295788	11.1888	4.62866e-29	3.4793e-27	KIF17	717482
ENSMMUG00000017449	1380.09	3.10094	0.277621	11.1571	6.60805e-29	4.94822e-27	TRIM67	713730
ENSMMUG00000012574	1296.34	3.36321	0.301718	11.1276	9.2033e-29	6.86538e-27	ITPR1	703669
ENSMMUG00000007859	469.205	3.21065	0.288023	11.122	9.80694e-29	7.28797e-27	FMNL1	716211
ENSMMUG00000000635	989.286	3.94475	0.353406	11.1165	1.04259e-28	7.71874e-27	RASGEF1C	706085
ENSMMUG00000000256	157.014	4.61869	0.401566	11.114	1.07291e-28	7.91335e-27	GCGR	714542
ENSMMUG00000004935	1287.89	2.19569	0.197733	11.1018	1.23003e-28	9.03816e-27	PFKP	722330
ENSMMUG00000003506	1531.72	-1.84726	0.166486	-11.0895	1.4103e-28	1.03241e-26	SLC40A1	713321
ENSMMUG00000010881	194.708	4.24641	0.376609	11.0877	1.43887e-28	1.04941e-26	CYP26A1	699519
ENSMMUG00000046364	1458.6	3.85688	0.347393	11.0667	1.82063e-28	1.32292e-26	BRINP1	701794
ENSMMUG00000018024	263.022	4.49058	0.399467	11.0583	1.99789e-28	1.44637e-26	NA	NA
ENSMMUG00000045427	1067.68	-1.88221	0.170087	-11.0569	2.02963e-28	1.46394e-26	ZNF93	720434
ENSMMUG00000020218	531.129	2.8291	0.256264	11.026	2.8621e-28	2.05683e-26	AK5	706248
ENSMMUG00000022301	1580.09	-1.9803	0.179546	-11.0229	2.96405e-28	2.12232e-26	AHNAK	718802
ENSMMUG00000043478	1178.68	-1.86269	0.169337	-10.9917	4.18729e-28	2.98729e-26	NA	NA
ENSMMUG00000003482	1339.81	2.08953	0.190423	10.9711	5.2652e-28	3.74268e-26	GLRA2	711926
ENSMMUG00000007603	564.207	3.23837	0.29476	10.9633	5.73507e-28	4.06196e-26	CCDC88B	722080
ENSMMUG00000023575	3595.9	-1.71416	0.156337	-10.9627	5.77581e-28	4.0761e-26	KIAA1551	695054
ENSMMUG00000004791	1217.67	1.70729	0.155915	10.9495	6.67818e-28	4.69603e-26	PLEKHB1	718702
ENSMMUG00000002357	7914.68	-2.8426	0.259819	-10.9442	7.08322e-28	4.96306e-26	TMEM2	703378
ENSMMUG00000000795	581.836	2.54823	0.232789	10.9386	7.53801e-28	5.26293e-26	BEND6	712498
ENSMMUG00000008694	565.995	2.89274	0.264237	10.9333	7.99012e-28	5.5588e-26	NA	NA
ENSMMUG00000029767	1529.14	1.90932	0.174636	10.9321	8.09701e-28	5.61326e-26	FN3K	106994166
ENSMMUG00000020555	833.509	2.94217	0.26926	10.9146	9.81538e-28	6.78056e-26	IQSEC2	702562
ENSMMUG00000010687	1511.9	2.29419	0.210334	10.9044	1.09863e-27	7.56282e-26	CELF6	698374
ENSMMUG00000014213	7853.81	2.5337	0.232375	10.8998	1.15498e-27	7.92294e-26	CACNA1H	722407
ENSMMUG00000041092	338.342	4.1791	0.379584	10.899	1.1648e-27	7.96242e-26	RCVRN	717807
ENSMMUG00000001276	1734.71	2.49122	0.228736	10.887	1.33001e-27	9.06023e-26	NA	NA
ENSMMUG00000041958	373.17	3.92543	0.358175	10.8817	1.40951e-27	9.56859e-26	BHLHA15	106997569
ENSMMUG00000013603	16737.8	-1.75911	0.161674	-10.8806	1.42561e-27	9.64448e-26	ZNF711	694020
ENSMMUG00000022555	983.447	2.2715	0.208801	10.8752	1.5126e-27	1.01978e-25	GALNT17	695207
ENSMMUG00000019398	2421.1	1.54502	0.142264	10.86	1.78692e-27	1.2006e-25	BAALC	694238
ENSMMUG00000005915	3941.93	2.95931	0.272756	10.841	2.20011e-27	1.47317e-25	DYNC1I1	574351
ENSMMUG00000021630	277.374	2.86025	0.263361	10.8372	2.29329e-27	1.53034e-25	MAP4K1	694259
ENSMMUG00000005066	601.297	3.26675	0.30087	10.8332	2.39501e-27	1.5928e-25	PPEF1	694108
ENSMMUG00000041411	309.402	3.112	0.286435	10.8327	2.40951e-27	1.59704e-25	EGR3	709145
ENSMMUG00000003112	2509.23	-2.36676	0.218445	-10.8303	2.47477e-27	1.63476e-25	POU3F4	710157
ENSMMUG00000012961	3892.37	1.56293	0.144313	10.8299	2.4844e-27	1.63562e-25	MIB2	708438
ENSMMUG00000048898	445.521	3.6497	0.33563	10.8276	2.54753e-27	1.67157e-25	SPRN	719900
ENSMMUG00000014830	6004.25	2.11652	0.19556	10.8213	2.72869e-27	1.78447e-25	LY6H	706994
ENSMMUG00000037682	324.915	2.42467	0.224034	10.8129	2.99077e-27	1.94937e-25	NA	NA
ENSMMUG00000012216	1357.02	3.60129	0.332381	10.8077	3.16638e-27	2.057e-25	NGEF	713917
ENSMMUG00000006120	2026.4	1.6554	0.153174	10.8069	3.19118e-27	2.06626e-25	CAMK1	700212
ENSMMUG00000011475	14508.1	2.64021	0.244545	10.7919	3.75791e-27	2.42521e-25	CRIP2	710186
ENSMMUG00000042282	146.458	4.90496	0.432057	10.7599	5.32324e-27	3.42415e-25	NA	NA
ENSMMUG00000048041	11891.8	-2.2	0.205268	-10.7184	8.34046e-27	5.34744e-25	DLX1	695620
ENSMMUG00000001108	314.714	2.54937	0.237654	10.7141	8.73619e-27	5.58291e-25	PTPRT	696796
ENSMMUG00000016838	8576.42	3.0228	0.282158	10.7039	9.76041e-27	6.21719e-25	CHD5	720712
ENSMMUG00000009683	6336.51	2.6012	0.242967	10.7015	1.00137e-26	6.35788e-25	PRRT2	709072
ENSMMUG00000003458	1145.51	2.64516	0.247658	10.6738	1.35032e-26	8.54579e-25	RBFOX1	713147
ENSMMUG00000015916	169.154	3.05247	0.284789	10.6686	1.42812e-26	9.00906e-25	NA	NA
ENSMMUG00000011563	1070.72	3.24602	0.303837	10.6644	1.49289e-26	9.38753e-25	CAMK2A	710540
ENSMMUG00000023525	783.938	-1.85171	0.173581	-10.6555	1.64417e-26	1.03057e-24	CDH5	693297
ENSMMUG00000016942	4400.57	2.81246	0.263809	10.654	1.67044e-26	1.0437e-24	NAV2	702146
ENSMMUG00000004949	156.063	3.02394	0.282531	10.6504	1.73569e-26	1.08103e-24	NA	NA
ENSMMUG00000017232	2628.4	-2.94881	0.276977	-10.6432	1.87519e-26	1.16422e-24	BMPER	708120
ENSMMUG00000010853	425.42	-2.91136	0.271735	-10.6397	1.94724e-26	1.20514e-24	E2F8	702368
ENSMMUG00000009799	1213.43	2.51894	0.236989	10.6237	2.31145e-26	1.42605e-24	CARMIL2	699104
ENSMMUG00000004179	814.003	2.01954	0.190102	10.6214	2.37008e-26	1.45763e-24	LIMS2	699463
ENSMMUG00000004063	314.948	3.44045	0.322801	10.6121	2.61719e-26	1.60458e-24	ARHGAP22	710956
ENSMMUG00000023337	43216	-2.19102	0.206505	-10.6116	2.63111e-26	1.60809e-24	PFN2	713460
ENSMMUG00000005631	929.843	2.79989	0.263901	10.5994	2.99883e-26	1.82715e-24	NOV	702196
ENSMMUG00000005319	804.359	2.04731	0.193904	10.5561	4.75945e-26	2.89088e-24	AVIL	712581
ENSMMUG00000019605	18488.5	2.23053	0.211612	10.5386	5.73287e-26	3.4714e-24	NSMF	704312
ENSMMUG00000040920	7876.52	-2.43758	0.231507	-10.5303	6.26131e-26	3.77971e-24	BTG1	710112
ENSMMUG00000018718	1249.97	2.05141	0.194845	10.5265	6.51863e-26	3.92298e-24	ANO4	695973
ENSMMUG00000018497	2866.77	-1.53092	0.145472	-10.5219	6.85045e-26	4.11006e-24	ACVR1	697935
ENSMMUG00000017881	3606.66	-1.43671	0.136627	-10.5142	7.4276e-26	4.44274e-24	INTS6L	709688
ENSMMUG00000041404	1062.31	2.63903	0.251138	10.5011	8.53808e-26	5.09145e-24	LYNX1	574359
ENSMMUG00000021045	229.434	3.24149	0.307289	10.5006	8.58146e-26	5.10181e-24	NA	NA
ENSMMUG00000001850	10995.3	-1.46372	0.13945	-10.4961	8.99876e-26	5.33373e-24	SPARC	712388
ENSMMUG00000014306	13056.4	-1.34891	0.128641	-10.4856	1.00616e-25	5.94572e-24	SRSF3	719123
ENSMMUG00000003154	641.346	1.93389	0.184423	10.4843	1.02009e-25	6.00993e-24	SLC39A4	708333
ENSMMUG00000023517	2102.97	3.34698	0.319054	10.4712	1.17088e-25	6.87768e-24	IGSF21	701539
ENSMMUG00000019017	2953.22	1.93331	0.185184	10.4388	1.64892e-25	9.65674e-24	SNX32	721888
ENSMMUG00000011478	592.516	2.83359	0.271554	10.422	1.96669e-25	1.14835e-23	ATP2B3	695803
ENSMMUG00000003569	3345.56	-2.04492	0.196216	-10.4196	2.01848e-25	1.17509e-23	ARRDC3	695903
ENSMMUG00000021243	4582.9	2.04265	0.196111	10.4143	2.13297e-25	1.23807e-23	ZBTB47	100428359
ENSMMUG00000002940	914.563	2.10566	0.202309	10.4058	2.33302e-25	1.35019e-23	ATXN1	702975
ENSMMUG00000010971	3002.3	-1.60565	0.154471	-10.3926	2.67882e-25	1.54576e-23	TOX	698759
ENSMMUG00000018469	119.099	4.50313	0.41732	10.3498	4.19152e-25	2.41154e-23	PNMA5	693718
ENSMMUG00000017802	192.361	4.76579	0.444343	10.3493	4.21655e-25	2.41884e-23	NA	NA
ENSMMUG00000041708	428.792	2.51983	0.243448	10.3414	4.58032e-25	2.61986e-23	NA	NA
ENSMMUG00000000069	6408.88	-2.32488	0.224853	-10.3399	4.65153e-25	2.65286e-23	FAM210B	698314
ENSMMUG00000013874	1637.51	2.48765	0.240604	10.3344	4.92395e-25	2.80009e-23	BEGAIN	717758
ENSMMUG00000003733	377.253	2.63612	0.254872	10.33	5.15722e-25	2.92426e-23	NA	NA
ENSMMUG00000004711	636.327	3.30946	0.320529	10.2984	7.1611e-25	4.04881e-23	TMEM74B	717181
ENSMMUG00000000937	745.873	2.03556	0.197647	10.2967	7.29419e-25	4.1122e-23	ADAMTS13	722202
ENSMMUG00000011413	348.909	2.22463	0.215957	10.2946	7.45417e-25	4.19036e-23	ASIC2	718204
ENSMMUG00000018670	15954.8	2.27532	0.221337	10.2774	8.90726e-25	4.9929e-23	STMN4	712651
ENSMMUG00000002843	1983.07	2.39736	0.233331	10.2706	9.56137e-25	5.34429e-23	RAB26	695143
ENSMMUG00000012181	604.804	-2.69823	0.261786	-10.2697	9.64708e-25	5.37388e-23	NA	NA
ENSMMUG00000013444	334.923	3.65601	0.353892	10.2695	9.66909e-25	5.37388e-23	GPRIN2	694369
ENSMMUG00000012300	3772.16	1.89978	0.185006	10.2678	9.84624e-25	5.44151e-23	PDXK	713564
ENSMMUG00000010252	270.08	3.8861	0.375026	10.2679	9.83537e-25	5.44151e-23	FRMPD4	710334
ENSMMUG00000021678	1565.02	2.23325	0.217841	10.2489	1.19666e-24	6.59475e-23	NA	NA
ENSMMUG00000012101	6128.53	1.98602	0.19409	10.2312	1.43755e-24	7.87803e-23	SYNGR1	100427479
ENSMMUG00000001200	6434.33	-1.63068	0.15937	-10.2314	1.43359e-24	7.87803e-23	LOC695715	695715
ENSMMUG00000022248	1680.94	2.3123	0.226082	10.2243	1.54387e-24	8.43711e-23	KHDRBS3	705288
ENSMMUG00000047184	618.558	2.69361	0.263208	10.2234	1.55768e-24	8.48893e-23	MUC4	713146
ENSMMUG00000006863	5725.21	-1.83029	0.179394	-10.2019	1.94425e-24	1.05663e-22	TPGS2	709953
ENSMMUG00000014601	1269.12	2.24366	0.219876	10.201	1.96276e-24	1.06374e-22	MYC	694626
ENSMMUG00000021684	2808.91	-1.55355	0.152356	-10.1949	2.08894e-24	1.129e-22	SP4	712174
ENSMMUG00000007357	2825.06	2.1755	0.213386	10.1928	2.1344e-24	1.15041e-22	CARMIL3	714256
ENSMMUG00000008658	739.482	2.9454	0.288778	10.1849	2.31511e-24	1.24439e-22	LOC721776	721776
ENSMMUG00000022401	2055.28	-1.51742	0.148958	-10.1842	2.3319e-24	1.24999e-22	EMSY	697319
ENSMMUG00000031483	31243.1	-1.33945	0.131689	-10.1713	2.66277e-24	1.42346e-22	NA	NA
ENSMMUG00000029834	4280.29	2.13337	0.210583	10.1288	4.11638e-24	2.19455e-22	NA	NA
ENSMMUG00000012008	2412.58	2.74637	0.271003	10.1265	4.21329e-24	2.24012e-22	PTPRN	702826
ENSMMUG00000049051	4216.66	-1.49331	0.147489	-10.1238	4.33085e-24	2.29641e-22	ATP6V1G1	703655
ENSMMUG00000012380	588.37	2.4514	0.242021	10.122	4.41091e-24	2.33255e-22	FAM213B	695160
ENSMMUG00000016050	1253.73	2.33622	0.230837	10.1167	4.6597e-24	2.45749e-22	NA	NA
ENSMMUG00000022319	1171.07	2.62549	0.25942	10.1135	4.81127e-24	2.53062e-22	STX3	698953
ENSMMUG00000008376	366.197	2.56931	0.253962	10.1052	5.23904e-24	2.74825e-22	KIAA1217	705851
ENSMMUG00000012989	72780.9	-1.24918	0.123733	-10.0959	5.76235e-24	3.01471e-22	HNRNPA1	702977
ENSMMUG00000014535	5750.97	1.87215	0.18549	10.092	5.99324e-24	3.12716e-22	SLC15A3	696060
ENSMMUG00000001511	1183.15	-2.38755	0.236437	-10.0864	6.34337e-24	3.30108e-22	KIF20A	716533
ENSMMUG00000001782	6436.19	2.67953	0.265667	10.0798	6.78385e-24	3.52096e-22	LINGO1	714985
ENSMMUG00000002060	1507.73	-1.75889	0.174436	-10.0784	6.88458e-24	3.56382e-22	KIZ	700808
ENSMMUG00000020959	178.51	4.15226	0.405026	10.076	7.05599e-24	3.64293e-22	SPAG4	704522
ENSMMUG00000049147	3979.62	1.977	0.196406	10.0645	7.92657e-24	4.08166e-22	GPR162	100428266
ENSMMUG00000003403	654.156	-3.36085	0.333285	-10.028	1.14763e-23	5.89408e-22	NA	NA
ENSMMUG00000011455	4697.63	-1.48762	0.148343	-10.0273	1.15642e-23	5.92372e-22	RBM18	698457
ENSMMUG00000013366	78.7558	4.70978	0.428582	10.0242	1.19304e-23	6.09537e-22	NPR3	697245
ENSMMUG00000037658	470.56	-2.28749	0.22761	-10.0194	1.253e-23	6.38511e-22	NA	NA
ENSMMUG00000019340	509.093	2.05724	0.205387	10.0132	1.33369e-23	6.77869e-22	FAM189A1	720466
ENSMMUG00000013560	656.667	2.86851	0.286119	10.0117	1.3545e-23	6.86664e-22	CACNG3	701324
ENSMMUG00000001513	275.993	3.07796	0.306599	10.007	1.4203e-23	7.18168e-22	PRICKLE2	701254
ENSMMUG00000022395	377.934	3.06629	0.305815	10.0005	1.51635e-23	7.64762e-22	INPP5J	718308
ENSMMUG00000023046	439.875	2.54899	0.255051	9.98345	1.80089e-23	9.05942e-22	GRM4	718489
ENSMMUG00000016040	30039.9	-2.84233	0.285195	-9.97573	1.94668e-23	9.76777e-22	RND3	694168
ENSMMUG00000023303	4892.65	2.23564	0.224259	9.96641	2.13824e-23	1.07015e-21	EVI5L	706628
ENSMMUG00000038264	621.028	2.33091	0.233859	9.96192	2.2371e-23	1.11679e-21	NA	NA
ENSMMUG00000003379	13740.6	2.45198	0.246116	9.95876	2.30924e-23	1.14987e-21	L1CAM	697504
ENSMMUG00000016428	183.844	3.69013	0.367109	9.95227	2.46504e-23	1.22434e-21	GRM1	698736
ENSMMUG00000016936	722.268	2.58513	0.259548	9.95185	2.47547e-23	1.22642e-21	MPP6	703560
ENSMMUG00000014069	8669.93	-1.33817	0.13484	-9.92382	3.27962e-23	1.62072e-21	PDCD6IP	706636
ENSMMUG00000001426	444.02	3.80163	0.381225	9.91283	3.66131e-23	1.80481e-21	NA	NA
ENSMMUG00000021202	769.744	2.62556	0.264809	9.90647	3.90172e-23	1.91849e-21	NA	NA
ENSMMUG00000017223	604.283	2.08847	0.21108	9.8912	4.54544e-23	2.22942e-21	SLC26A1	703052
ENSMMUG00000016564	455.523	2.44784	0.247451	9.88427	4.87097e-23	2.38313e-21	HCN4	705414
ENSMMUG00000018087	2144.98	2.12262	0.214974	9.87168	5.52334e-23	2.69558e-21	NA	NA
ENSMMUG00000008847	118.685	3.55479	0.355444	9.87065	5.58029e-23	2.71662e-21	SH2D5	717509
ENSMMUG00000013143	830.502	2.32759	0.235892	9.86236	6.06084e-23	2.94326e-21	RASL10B	716171
ENSMMUG00000014405	375.95	2.42573	0.246125	9.84689	7.06954e-23	3.42463e-21	NEU4	702264
ENSMMUG00000010272	138.996	3.89836	0.389611	9.83438	8.00625e-23	3.86883e-21	SLC30A3	699572
ENSMMUG00000020198	4463.3	2.37866	0.241801	9.83349	8.07716e-23	3.89351e-21	NA	NA
ENSMMUG00000004009	1772.06	2.11344	0.214917	9.83133	8.25235e-23	3.96821e-21	OPLAH	100429474
ENSMMUG00000011498	3216.84	-2.40184	0.24448	-9.823	8.96367e-23	4.29971e-21	DOCK11	710690
ENSMMUG00000014273	1048.32	2.11707	0.21551	9.82094	9.14902e-23	4.37792e-21	CATSPERG	714958
ENSMMUG00000020360	4354.51	-2.2514	0.229285	-9.81876	9.349e-23	4.46273e-21	GAS2L3	694895
ENSMMUG00000003180	1483.99	2.64501	0.269233	9.81669	9.54229e-23	4.54394e-21	TBC1D30	717527
ENSMMUG00000017427	16349	2.49226	0.253822	9.81446	9.7563e-23	4.6346e-21	ATP1A3	706513
ENSMMUG00000019261	906.415	2.1613	0.220244	9.80976	1.02216e-22	4.84392e-21	COL12A1	717820
ENSMMUG00000000914	14033	-1.32754	0.135349	-9.80812	1.03884e-22	4.9111e-21	CCNG2	699793
ENSMMUG00000001092	1671.43	2.93549	0.299086	9.80277	1.09537e-22	5.1659e-21	TMEM63C	707093
ENSMMUG00000000245	2705.79	-2.21616	0.226246	-9.79286	1.20833e-22	5.68492e-21	ASPM	711153
ENSMMUG00000000192	904.48	1.94422	0.198676	9.78399	1.31903e-22	6.19091e-21	MAP7D2	695348
ENSMMUG00000016949	1647.98	1.63445	0.16713	9.77898	1.38606e-22	6.49001e-21	MAP9	699247
ENSMMUG00000048560	9779.15	-1.61033	0.164689	-9.77787	1.40128e-22	6.54565e-21	LOC698693	698693
ENSMMUG00000018949	947.093	3.06418	0.312872	9.77669	1.41773e-22	6.60677e-21	VWA5B2	702960
ENSMMUG00000044934	631.27	3.47785	0.354449	9.7749	1.44302e-22	6.70869e-21	NA	NA
ENSMMUG00000017016	11426.9	3.04364	0.31107	9.77202	1.48455e-22	6.86921e-21	SYT4	694191
ENSMMUG00000002504	195.322	3.24835	0.330536	9.77208	1.48367e-22	6.86921e-21	SPATA2L	699974
ENSMMUG00000017924	1635.1	2.1075	0.215837	9.762	1.63886e-22	7.56535e-21	DACT3	717588
ENSMMUG00000007322	255.87	3.53838	0.360974	9.73937	2.0483e-22	9.43323e-21	RTBDN	716766
ENSMMUG00000007163	1098.56	2.01954	0.207411	9.73484	2.14164e-22	9.84002e-21	TMEM121	700005
ENSMMUG00000042701	1660.14	-2.34245	0.240487	-9.73434	2.15206e-22	9.86477e-21	NA	NA
ENSMMUG00000007457	2411.95	2.12956	0.218875	9.72727	2.30706e-22	1.05507e-20	WWC1	698875
ENSMMUG00000019607	1226.09	2.00241	0.205963	9.72017	2.47363e-22	1.12861e-20	PNPLA7	721508
ENSMMUG00000022950	9286.08	1.80175	0.1854	9.7173	2.54443e-22	1.15822e-20	SOBP	698484
ENSMMUG00000028771	3227	1.62747	0.167661	9.7064	2.8315e-22	1.28591e-20	YIF1B	719551
ENSMMUG00000012811	29651.8	2.48813	0.256368	9.70077	2.99222e-22	1.35518e-20	FASN	715708
ENSMMUG00000006529	5563.76	1.88585	0.194383	9.70058	2.99786e-22	1.35518e-20	ASIC1	713320
ENSMMUG00000042076	8669.06	2.17875	0.224724	9.69285	3.23369e-22	1.45843e-20	ELFN2	697071
ENSMMUG00000016675	3090.6	2.08786	0.215392	9.69119	3.28662e-22	1.4789e-20	GRIN3A	716892
ENSMMUG00000004712	6578.52	3.19813	0.329653	9.68508	3.48924e-22	1.56649e-20	LPL	712887
ENSMMUG00000009001	9609.62	-1.86467	0.192771	-9.67318	3.91991e-22	1.75582e-20	TMEM131L	696761
ENSMMUG00000009084	428.93	2.24319	0.231846	9.6698	4.05153e-22	1.81063e-20	TM6SF1	700147
ENSMMUG00000043700	428.861	-2.23147	0.230127	-9.66435	4.27318e-22	1.90535e-20	LOC714818	714818
ENSMMUG00000010151	656.19	-1.84836	0.191588	-9.63444	5.72039e-22	2.54486e-20	KCTD9	711515
ENSMMUG00000005189	2405.59	1.6751	0.174039	9.62428	6.3145e-22	2.80281e-20	P3H3	713865
ENSMMUG00000011420	1796.89	2.50099	0.260158	9.60765	7.42221e-22	3.28705e-20	SYN1	100423092
ENSMMUG00000016884	782.482	3.33192	0.346028	9.60055	7.95215e-22	3.51381e-20	CCKBR	712939
ENSMMUG00000014228	8593.72	-2.8737	0.299966	-9.5896	8.84235e-22	3.89838e-20	CDCA7	696474
ENSMMUG00000020592	13401.1	-1.60435	0.167329	-9.58805	8.97654e-22	3.94867e-20	GSE1	693298
ENSMMUG00000000291	1407.24	2.02234	0.211178	9.57451	1.02339e-21	4.49169e-20	LRRTM1	712198
ENSMMUG00000019812	8692.64	2.2863	0.238929	9.56578	1.11361e-21	4.87678e-20	NCDN	712930
ENSMMUG00000013519	20349.9	1.71258	0.179171	9.55768	1.20427e-21	5.26202e-20	SDC3	704374
ENSMMUG00000018239	1080.69	-2.013	0.210499	-9.55443	1.2426e-21	5.41746e-20	CEP83	711408
ENSMMUG00000016582	1453.82	-1.70465	0.178453	-9.54792	1.32328e-21	5.75642e-20	C1H1orf112	701646
ENSMMUG00000043739	1046.56	3.14933	0.329373	9.54118	1.4121e-21	6.12921e-20	OPRL1	719224
ENSMMUG00000003348	7764.82	4.65602	0.485418	9.54091	1.41589e-21	6.13209e-20	NEFL	641444
ENSMMUG00000007960	4396.92	2.78021	0.291165	9.53979	1.43121e-21	6.1848e-20	SYNGR3	694003
ENSMMUG00000044284	1244.38	-1.75492	0.183943	-9.53523	1.49559e-21	6.44879e-20	LOC706532	706532
ENSMMUG00000008390	1537.81	1.49101	0.156407	9.53268	1.53281e-21	6.59479e-20	NA	NA
ENSMMUG00000021324	11521.3	-1.92917	0.202856	-9.51067	1.89433e-21	8.11461e-20	ARL4D	709167
ENSMMUG00000016130	7729.66	-1.21738	0.127997	-9.51068	1.89428e-21	8.11461e-20	PTBP2	710101
ENSMMUG00000001394	3177.46	1.52807	0.160689	9.50912	1.92275e-21	8.21245e-20	PEX6	697597
ENSMMUG00000004468	1266.74	2.44488	0.256966	9.50897	1.92554e-21	8.21245e-20	IRGQ	710309
ENSMMUG00000023677	989.351	1.6373	0.172255	9.50443	2.01148e-21	8.56033e-20	TNFRSF25	703744
ENSMMUG00000013842	5337.16	-1.90016	0.200121	-9.4947	2.20836e-21	9.37788e-20	NRXN3	678699
ENSMMUG00000023269	998.88	-1.84376	0.194064	-9.49311	2.24238e-21	9.50179e-20	LOC709065	709065
ENSMMUG00000016469	12925	2.60624	0.274378	9.49251	2.25536e-21	9.53617e-20	PCSK1N	714789
ENSMMUG00000009625	2586.01	1.8456	0.194431	9.49116	2.28482e-21	9.63996e-20	CCDC136	701874
ENSMMUG00000021446	7975.94	1.92961	0.203496	9.48095	2.51983e-21	1.06087e-19	DGKZ	713198
ENSMMUG00000002641	4562.77	-1.72887	0.182367	-9.47929	2.56017e-21	1.07555e-19	PDZRN4	698816
ENSMMUG00000013001	8154.06	-2.23147	0.235467	-9.47838	2.58254e-21	1.08084e-19	ZSWIM5	706104
ENSMMUG00000013635	368.457	2.58561	0.272419	9.47833	2.58379e-21	1.08084e-19	CLCN4	709512
ENSMMUG00000016829	1246.23	-2.93051	0.309096	-9.47129	2.76402e-21	1.15377e-19	RTKN2	698515
ENSMMUG00000004984	4792.41	-1.31581	0.138938	-9.46973	2.80576e-21	1.16871e-19	ELF2	696760
ENSMMUG00000000401	1236.81	1.81713	0.192018	9.46218	3.01576e-21	1.25352e-19	GAS8	701458
ENSMMUG00000010439	1060.66	1.68969	0.178598	9.4602	3.07342e-21	1.27479e-19	NAT14	701621
ENSMMUG00000004504	5516.72	-1.54907	0.163746	-9.45957	3.09224e-21	1.27989e-19	KITLG	574254
ENSMMUG00000039491	4460.35	-1.99304	0.210767	-9.45546	3.21611e-21	1.32836e-19	NA	NA
ENSMMUG00000016362	2138.92	-1.33904	0.14162	-9.45332	3.2826e-21	1.35297e-19	PPAT	694868
ENSMMUG00000009641	391.447	-3.84223	0.400218	-9.44315	3.61733e-21	1.48781e-19	NA	NA
ENSMMUG00000007197	455.369	-2.41805	0.255162	-9.44205	3.65564e-21	1.50042e-19	BRCA2	721981
ENSMMUG00000005847	149.412	4.24799	0.438534	9.4396	3.74196e-21	1.53264e-19	NA	NA
ENSMMUG00000000426	551.627	1.99511	0.2114	9.43495	3.91168e-21	1.59882e-19	CX3CL1	574225
ENSMMUG00000003236	6677.37	2.02297	0.214445	9.43179	4.03168e-21	1.64444e-19	STX1B	714251
ENSMMUG00000040766	17326.8	-1.7083	0.181607	-9.40692	5.10882e-21	2.07946e-19	PAIP2	693317
ENSMMUG00000014326	2398.76	1.72321	0.183295	9.40056	5.42749e-21	2.20459e-19	NA	NA
ENSMMUG00000020471	4496.03	4.67457	0.494947	9.39929	5.49327e-21	2.22671e-19	ACTN2	710012
ENSMMUG00000010536	15369.5	2.1095	0.224425	9.39742	5.59195e-21	2.26203e-19	DLG4	714273
ENSMMUG00000010514	77.052	5.02095	0.458297	9.39112	5.93634e-21	2.3964e-19	SLC6A20	714045
ENSMMUG00000007928	14938.5	-1.43289	0.152961	-9.36767	7.41541e-21	2.98733e-19	NA	NA
[truncated: 8,687 more rows]

## Sheet: e92_VZ
	baseMean	log2FoldChange	lfcSE	stat	pvalue	padj	symbol	entrez
[truncated: 3,232 more rows]

## Sheet: e76_CP
	baseMean	log2FoldChange	lfcSE	stat	pvalue	padj	symbol	entrez
[truncated: 142 more rows]

[truncated: 3 more sheets: e76_OSVZ, e76_SVZ, e76_VZ]
