# Supplementary material for: Transgenic rhesus monkeys carrying the human MCPH1 gene copies show human-like neoteny of brain development
Source: Natl Sci Rev. 2019 Mar 27;6(3):480–93. doi: 10.1093/nsr/nwz043 (PMC8291473; doi:10.1093/nsr/nwz043)
Supplement: nwz043_Supplemental_Files [file nwz043_supplemental_files.zip › Supplementary_Table9-16.xlsx]

## Sheet: TableS9_E76_TGvsctrl_CPGO
Table S9. GO analysis of DE genes of CP at E76 using ToppGene suite.
Category	ID	Name	p-value	q-value Bonferroni	q-value FDR B&H	q-value FDR B&Y	Hit Count in Query List	Hit Count in Genome	Hit in Query List
GO: Biological Process	GO:0051094	positive regulation of developmental process	2.792e-05	0.06256	0.01764	0.1462	18	1323	WISP1,CYP1B1,RASGRP1,THBS1,CPNE6,NEUROD1,IGF2,ENPP2,OSR1,ZFHX3,ZNF488,DCN,CBLN1,NEUROG2,CUX1,EPHA3,NPNT,COL1A1
GO: Biological Process	GO:0030198	extracellular matrix organization	3.715e-05	0.08324	0.01764	0.1462	9	354	COL3A1,CYP1B1,THBS1,TNC,VWA1,DCN,NPNT,COL1A1,COL1A2
GO: Biological Process	GO:0043062	extracellular structure organization	3.797e-05	0.08509	0.01764	0.1462	9	355	COL3A1,CYP1B1,THBS1,TNC,VWA1,DCN,NPNT,COL1A1,COL1A2
GO: Biological Process	GO:0060284	regulation of cell development	4.073e-05	0.09127	0.01764	0.1462	15	985	COL3A1,WISP1,SEMA3C,CPNE6,NEUROD1,ENPP2,ZFHX3,ZNF488,PLXND1,EYA1,NEUROG2,OGN,CUX1,EPHA3,COL1A1
GO: Biological Process	GO:0030199	collagen fibril organization	4.559e-05	0.1022	0.01764	0.1462	4	43	COL3A1,CYP1B1,COL1A1,COL1A2
GO: Biological Process	GO:0051960	regulation of nervous system development	4.807e-05	0.1077	0.01764	0.1462	14	881	COL3A1,SEMA3C,CPNE6,NEUROD1,ENPP2,ZFHX3,ZNF488,PLXND1,EYA1,CBLN1,NEUROG2,OGN,CUX1,EPHA3
GO: Biological Process	GO:0050767	regulation of neurogenesis	6e-05	0.1344	0.01764	0.1462	13	784	COL3A1,SEMA3C,CPNE6,NEUROD1,ENPP2,ZFHX3,ZNF488,PLXND1,EYA1,NEUROG2,OGN,CUX1,EPHA3
GO: Biological Process	GO:0001944	vasculature development	6.296e-05	0.1411	0.01764	0.1462	12	677	COL3A1,CYP1B1,SEMA3C,THBS1,ENPP2,OSR1,NDP,PLXND1,EYA1,DCN,COL1A1,COL1A2
GO: Biological Process	GO:0072359	circulatory system development	9.151e-05	0.2051	0.02051	0.17	15	1058	COL3A1,WISP1,CYP1B1,SEMA3C,THBS1,DSP,ENPP2,OSR1,NDP,PLXND1,EYA1,DCN,EPHA3,COL1A1,COL1A2
GO: Biological Process	GO:0072358	cardiovascular system development	9.151e-05	0.2051	0.02051	0.17	15	1058	COL3A1,WISP1,CYP1B1,SEMA3C,THBS1,DSP,ENPP2,OSR1,NDP,PLXND1,EYA1,DCN,EPHA3,COL1A1,COL1A2
GO: Biological Process	GO:2000026	regulation of multicellular organismal development	0.0001085	0.243	0.02209	0.1832	21	1893	COL3A1,WISP1,CYP1B1,RASGRP1,SEMA3C,THBS1,CPNE6,NEUROD1,ENPP2,OSR1,ZFHX3,ZNF488,PLXND1,EYA1,DCN,CBLN1,NEUROG2,OGN,CUX1,EPHA3,COL1A1
GO: Biological Process	GO:0018149	peptide cross-linking	0.0001389	0.3113	0.02595	0.2151	4	57	COL3A1,THBS1,DSP,DCN
GO: Biological Process	GO:0009887	animal organ morphogenesis	0.0001735	0.3887	0.0299	0.2479	15	1121	COL3A1,SEMA3C,THBS1,NEUROD1,IGF2,DSP,TNC,OSR1,FJX1,PLXND1,EYA1,DCN,NPNT,COL1A1,COL1A2
GO: Biological Process	GO:0001568	blood vessel development	0.000198	0.4437	0.03121	0.2588	11	651	COL3A1,CYP1B1,SEMA3C,THBS1,ENPP2,OSR1,PLXND1,EYA1,DCN,COL1A1,COL1A2
GO: Biological Process	GO:0060666	dichotomous subdivision of terminal units involved in salivary gland branching	0.0002089	0.4681	0.03121	0.2588	2	5	SEMA3C,PLXND1
GO: Biological Process	GO:0003151	outflow tract morphogenesis	0.0002915	0.6533	0.03642	0.302	4	69	SEMA3C,THBS1,PLXND1,EYA1
GO: Biological Process	GO:0042060	wound healing	0.0002924	0.6552	0.03642	0.302	10	570	COL3A1,THBS1,TRPC7,IGF2,DSP,TNC,TEC,DCN,COL1A1,COL1A2
GO: Biological Process	GO:0006935	chemotaxis	0.0003134	0.7023	0.03642	0.302	10	575	PLA2G7,SEMA3C,THBS1,ENPP2,PLXND1,CHGA,NEUROG2,ARHGEF16,OGN,EPHA3
GO: Biological Process	GO:0042330	taxis	0.0003221	0.7218	0.03642	0.302	10	577	PLA2G7,SEMA3C,THBS1,ENPP2,PLXND1,CHGA,NEUROG2,ARHGEF16,OGN,EPHA3
GO: Biological Process	GO:0051240	positive regulation of multicellular organismal process	0.0003409	0.7639	0.03642	0.302	18	1610	WISP1,CYP1B1,RASGRP1,THBS1,CPNE6,NEUROD1,ZBTB20,IGF2,ENPP2,OSR1,ZNF488,CHGA,CBLN1,NEUROG2,CUX1,EPHA3,NPNT,COL1A1
GO: Biological Process	GO:0071300	cellular response to retinoic acid	0.0003433	0.7693	0.03642	0.302	4	72	TNC,OSR1,EPHA3,COL1A1
GO: Biological Process	GO:0007160	cell-matrix adhesion	0.0003839	0.8602	0.03642	0.302	6	206	COL3A1,THBS1,ENPP2,MUC4,EPHA3,NPNT
GO: Biological Process	GO:0071229	cellular response to acid chemical	0.0003839	0.8602	0.03642	0.302	6	206	COL3A1,TNC,OSR1,EPHA3,COL1A1,COL1A2
GO: Biological Process	GO:0022008	neurogenesis	0.0003901	0.8741	0.03642	0.302	18	1628	COL3A1,SEMA3C,CPNE6,NEUROD1,TNC,ENPP2,TRPC4,ZFHX3,ZNF488,PLXND1,GRIN3A,EYA1,CBLN1,NEUROG2,OGN,CUX1,NPY,EPHA3
GO: Biological Process	GO:0048699	generation of neurons	0.0005425	1	0.04863	0.4033	17	1528	COL3A1,SEMA3C,CPNE6,NEUROD1,TNC,ENPP2,ZFHX3,ZNF488,PLXND1,GRIN3A,EYA1,CBLN1,NEUROG2,OGN,CUX1,NPY,EPHA3

## Sheet: TableS10_E76_TGvsctrl_OSVZGO
Table S10. GO analysis of DE genes of OSVZ at E76 using ToppGene suite.
Category	ID	Name	p-value	q-value Bonferroni	q-value FDR B&H	q-value FDR B&Y	Hit Count in Query List	Hit Count in Genome	Hit in Query List
GO: Biological Process	GO:0098916	anterograde trans-synaptic signaling	1.572e-10	4.873e-07	1.624e-07	1.4e-06	28	678	GAD1,GAD2,PLK2,CELF4,ASIC2,PDYN,LRRTM1,SSTR1,CHRM1,SLC12A5,CACNG3,NRXN3,LRFN2,LRFN5,SYN2,DNM1,CACNA1C,NPY5R,NTSR1,SYT6,GRM4,CRH,OPRL1,SLC32A1,CARTPT,SHANK2,SNCB,LGI1
GO: Biological Process	GO:0007268	chemical synaptic transmission	1.572e-10	4.873e-07	1.624e-07	1.4e-06	28	678	GAD1,GAD2,PLK2,CELF4,ASIC2,PDYN,LRRTM1,SSTR1,CHRM1,SLC12A5,CACNG3,NRXN3,LRFN2,LRFN5,SYN2,DNM1,CACNA1C,NPY5R,NTSR1,SYT6,GRM4,CRH,OPRL1,SLC32A1,CARTPT,SHANK2,SNCB,LGI1
GO: Biological Process	GO:0099537	trans-synaptic signaling	1.572e-10	4.873e-07	1.624e-07	1.4e-06	28	678	GAD1,GAD2,PLK2,CELF4,ASIC2,PDYN,LRRTM1,SSTR1,CHRM1,SLC12A5,CACNG3,NRXN3,LRFN2,LRFN5,SYN2,DNM1,CACNA1C,NPY5R,NTSR1,SYT6,GRM4,CRH,OPRL1,SLC32A1,CARTPT,SHANK2,SNCB,LGI1
GO: Biological Process	GO:0099536	synaptic signaling	2.124e-10	6.585e-07	1.646e-07	1.419e-06	28	687	GAD1,GAD2,PLK2,CELF4,ASIC2,PDYN,LRRTM1,SSTR1,CHRM1,SLC12A5,CACNG3,NRXN3,LRFN2,LRFN5,SYN2,DNM1,CACNA1C,NPY5R,NTSR1,SYT6,GRM4,CRH,OPRL1,SLC32A1,CARTPT,SHANK2,SNCB,LGI1
GO: Biological Process	GO:0007267	cell-cell signaling	3.089e-10	9.58e-07	1.916e-07	1.651e-06	38	1233	GAD1,GAD2,PLK2,CELF4,TRH,ASIC2,PDYN,LRRTM1,SSTR1,HCN2,CHRM1,SLC12A5,CACNG3,NRXN3,LRFN2,LRFN5,SYN2,DNM1,CACNA1C,HTR1A,VSNL1,NPY5R,GPR27,HCN4,NTSR1,SYT6,GRM4,CRH,OPRL1,TGFB2,SLC32A1,CARTPT,EFNA5,SHANK2,IRS2,SNCB,PCDH1,LGI1
GO: Biological Process	GO:0015837	amine transport	6.959e-06	0.02158	0.003597	0.03099	8	100	PCP4,TRH,NPY5R,NTSR1,CRH,SLC32A1,CARTPT,PRKCB
GO: Biological Process	GO:0035640	exploration behavior	8.968e-06	0.02781	0.003638	0.03135	5	29	GAD1,LRRTM1,HTR1A,CRH,SHANK2
GO: Biological Process	GO:0050808	synapse organization	1.085e-05	0.03363	0.003638	0.03135	12	258	ASIC2,LRRTM1,KIRREL3,NRXN3,FZD5,HTR1A,C1QL3,EFNA5,SHANK2,ELFN1,SNCB,PDZRN3
GO: Biological Process	GO:0007218	neuropeptide signaling pathway	1.149e-05	0.03563	0.003638	0.03135	8	107	PDYN,SSTR1,PCSK1N,PROK2,NPY5R,NTSR1,OPRL1,CARTPT
GO: Biological Process	GO:0043269	regulation of ion transport	1.173e-05	0.03638	0.003638	0.03135	20	669	PCP4,TRH,ASIC2,HCN2,CHRM1,CACNG3,KCNA6,KCNJ12,CACNA1C,HTR1A,NPY5R,HCN4,NTSR1,CRH,KCNH4,OPRL1,TGFB2,PRKCB,IRS2,KCNJ18
GO: Biological Process	GO:0032940	secretion by cell	2.964e-05	0.0919	0.008234	0.07095	26	1090	PCP4,GAD1,GAD2,TRH,NRXN3,SYN2,CDK5R2,CACNA1C,HTR1A,VSNL1,NPY5R,GPR27,NTSR1,SYT6,CASP4,GRM4,CRH,TGFB2,MMRN1,SLC32A1,CARTPT,CBLN4,EFNA5,PRKCB,IRS2,DMTN
GO: Biological Process	GO:0046903	secretion	3.186e-05	0.0988	0.008234	0.07095	28	1228	PCP4,GAD1,GAD2,TRH,CHRM1,NRXN3,SYN2,CDK5R2,CACNA1C,HTR1A,VSNL1,NPY5R,GPR27,NTSR1,SYT6,CASP4,GRM4,CRH,OPRL1,TGFB2,MMRN1,SLC32A1,CARTPT,CBLN4,EFNA5,PRKCB,IRS2,DMTN
GO: Biological Process	GO:0023061	signal release	3.912e-05	0.1213	0.00851	0.07333	16	498	GAD1,GAD2,TRH,NRXN3,SYN2,CACNA1C,HTR1A,VSNL1,GPR27,SYT6,GRM4,CRH,SLC32A1,CARTPT,EFNA5,IRS2
GO: Biological Process	GO:0051952	regulation of amine transport	3.93e-05	0.1219	0.00851	0.07333	7	93	PCP4,TRH,NPY5R,NTSR1,CRH,CARTPT,PRKCB
GO: Biological Process	GO:0007610	behavior	4.116e-05	0.1277	0.00851	0.07333	19	671	GAD1,PLK2,TRH,BRINP1,LRRTM1,SLC12A5,KIRREL3,NRXN3,DNM1,MMP17,CACNA1C,HTR1A,NPY5R,NTSR1,GRM4,CRH,OPRL1,CARTPT,SHANK2
GO: Biological Process	GO:0006540	glutamate decarboxylation to succinate	9.914e-05	0.3074	0.01808	0.1558	2	2	GAD1,GAD2
GO: Biological Process	GO:0035585	calcium-mediated signaling using extracellular calcium source	9.914e-05	0.3074	0.01808	0.1558	2	2	CACNA1C,DMTN
GO: Biological Process	GO:0051049	regulation of transport	0.0001072	0.3324	0.01846	0.1591	37	1975	PCP4,TRH,ASIC2,LRRTM1,HCN2,CHRM1,CACNG3,NEFH,KCNA6,FZD5,KCNJ12,C1QTNF2,DNM1,CDK5R2,CACNA1C,HTR1A,VSNL1,NPY5R,GPR27,HCN4,NTSR1,SYT6,CASP4,CRH,KCNH4,OPRL1,SIAH3,TGFB2,CARTPT,EFNA5,SYNGR3,PRKCB,IRS2,KCNJ18,HCLS1,CDH13,DMTN
GO: Biological Process	GO:0008015	blood circulation	0.0001447	0.4488	0.02318	0.1997	16	557	ASIC2,HCN2,CHRM1,CACNG3,PTPRJ,KCNJ12,CACNA1C,HTR1A,HCN4,NTSR1,CRH,OPRL1,TGFB2,CARTPT,LPA,ATP2B3
GO: Biological Process	GO:0003013	circulatory system process	0.0001539	0.4771	0.02318	0.1997	16	560	ASIC2,HCN2,CHRM1,CACNG3,PTPRJ,KCNJ12,CACNA1C,HTR1A,HCN4,NTSR1,CRH,OPRL1,TGFB2,CARTPT,LPA,ATP2B3
GO: Biological Process	GO:0007417	central nervous system development	0.000157	0.4867	0.02318	0.1997	23	1002	SOX1,PCP4,TRNP1,ASIC2,SSTR1,CA10,CNTN6,NRP2,NEFH,KIRREL3,PTPRJ,MAFB,CDK5R2,FOXJ1,LHX6,CRH,SLC32A1,BCL11B,ARSA,EFNA5,SYNGR3,SLIT3,IRS2
GO: Biological Process	GO:0034765	regulation of ion transmembrane transport	0.0001886	0.5849	0.02659	0.2291	14	455	ASIC2,HCN2,CACNG3,KCNA6,KCNJ12,CACNA1C,HCN4,NTSR1,CRH,KCNH4,OPRL1,TGFB2,IRS2,KCNJ18
GO: Biological Process	GO:0044070	regulation of anion transport	0.0002586	0.8019	0.03427	0.2953	8	166	PCP4,TRH,HTR1A,NPY5R,NTSR1,CRH,PRKCB,IRS2
GO: Biological Process	GO:0034330	cell junction organization	0.0002652	0.8225	0.03427	0.2953	10	258	PTPRJ,FZD5,FBF1,LAMB3,TGFB2,EFNA5,ALOXE3,CDH7,CDH13,DMTN
GO: Biological Process	GO:0034762	regulation of transmembrane transport	0.0002802	0.869	0.03476	0.2995	14	473	ASIC2,HCN2,CACNG3,KCNA6,KCNJ12,CACNA1C,HCN4,NTSR1,CRH,KCNH4,OPRL1,TGFB2,IRS2,KCNJ18
GO: Biological Process	GO:0060322	head development	0.0004101	1	0.04892	0.4215	19	802	SOX1,TRNP1,SSTR1,CA10,NRP2,NEFH,KIRREL3,MAFB,CDK5R2,FOXJ1,LHX6,CRH,TGFB2,SLC32A1,BCL11B,EFNA5,SYNGR3,SLIT3,IRS2

## Sheet: TableS11_E76_TGvsctrl_SVZGO
Table S11. GO analysis of DE genes of SVZ at E76 using ToppGene suite.
Category	ID	Name	p-value	q-value Bonferroni	q-value FDR B&H	q-value FDR B&Y	Hit Count in Query List	Hit Count in Genome	Hit in Query List
GO: Biological Process	GO:0060037	pharyngeal system development	2.967e-06	0.007694	0.007694	0.06492	4	19	FOLR1,ISL1,PTCH1,HES1
GO: Biological Process	GO:0051094	positive regulation of developmental process	2.414e-05	0.06259	0.01715	0.1447	20	1323	VIM,VWC2,CEBPB,GATA1,ISL1,PTCH1,SCX,EHD2,ADM,JUNB,KITLG,CLU,PTCH2,HES1,CTGF,FLRT2,FLRT1,CLCF1,DKKL1,RASAL1
GO: Biological Process	GO:0061517	macrophage proliferation	2.928e-05	0.07592	0.01715	0.1447	2	2	CLU,IL33
GO: Biological Process	GO:0061518	microglial cell proliferation	2.928e-05	0.07592	0.01715	0.1447	2	2	CLU,IL33
GO: Biological Process	GO:0051240	positive regulation of multicellular organismal process	4.163e-05	0.1079	0.01715	0.1447	22	1610	VIM,VWC2,CEBPB,HLA-DPA1,ICAM1,B2M,GATA1,ISL1,PTCH1,SCX,ADM,KITLG,CLU,PTCH2,SCPEP1,HES1,CTGF,FLRT2,FLRT1,CLCF1,IL33,RASAL1
GO: Biological Process	GO:0048708	astrocyte differentiation	4.163e-05	0.108	0.01715	0.1447	5	71	VIM,S100A8,HES1,CLCF1,CNTN2
GO: Biological Process	GO:0014009	glial cell proliferation	5.793e-05	0.1502	0.01715	0.1447	4	39	VIM,CLU,HES1,IL33
GO: Biological Process	GO:0007155	cell adhesion	6.054e-05	0.157	0.01715	0.1447	21	1530	VWC2,COL6A1,CEBPB,DSC3,HLA-DPA1,RC3H1,ICAM1,B2M,ICAM4,GATA1,COL5A3,PCDH20,S100A8,KITLG,MYL9,PTPRR,HES1,CTGF,FLRT2,FLRT1,CNTN2
GO: Biological Process	GO:0045597	positive regulation of cell differentiation	6.102e-05	0.1582	0.01715	0.1447	16	966	VIM,VWC2,CEBPB,GATA1,PTCH1,EHD2,ADM,JUNB,KITLG,CLU,PTCH2,HES1,CTGF,CLCF1,DKKL1,RASAL1
GO: Biological Process	GO:0022610	biological adhesion	6.776e-05	0.1757	0.01715	0.1447	21	1542	VWC2,COL6A1,CEBPB,DSC3,HLA-DPA1,RC3H1,ICAM1,B2M,ICAM4,GATA1,COL5A3,PCDH20,S100A8,KITLG,MYL9,PTPRR,HES1,CTGF,FLRT2,FLRT1,CNTN2
GO: Biological Process	GO:0043200	response to amino acid	7.274e-05	0.1886	0.01715	0.1447	6	129	COL6A1,CEBPB,FOLR1,ICAM1,NAIP,CTGF
GO: Biological Process	GO:0061626	pharyngeal arch artery morphogenesis	8.706e-05	0.2258	0.01722	0.1453	2	3	FOLR1,HES1
GO: Biological Process	GO:0009957	epidermal cell fate specification	8.706e-05	0.2258	0.01722	0.1453	2	3	PTCH1,PTCH2
GO: Biological Process	GO:0045595	regulation of cell differentiation	9.299e-05	0.2411	0.01722	0.1453	22	1699	VIM,VWC2,CEBPB,RC3H1,B2M,GATA1,ISL1,PTCH1,EHD2,ADM,JUNB,KITLG,ABCA5,CLU,PTCH2,HES1,CTGF,FLRT2,CLCF1,DKKL1,CNTN2,RASAL1
GO: Biological Process	GO:0022008	neurogenesis	0.0001464	0.3796	0.02531	0.2136	21	1628	VIM,VWC2,CEBPB,FOLR1,B2M,CRTAC1,LINGO3,ISL1,PTCH1,ADM,S100A8,FRY,CLU,PTPRR,HES1,FLRT2,FLRT1,CLCF1,IL33,CNTN2,RASAL1
GO: Biological Process	GO:0001709	cell fate determination	0.0001675	0.4342	0.02714	0.229	4	51	ISL1,PTCH1,PTCH2,HES1
GO: Biological Process	GO:0060711	labyrinthine layer development	0.0001946	0.5046	0.02923	0.2466	4	53	ADM,JUNB,NFE2,HES1
GO: Biological Process	GO:0001892	embryonic placenta development	0.0002029	0.5261	0.02923	0.2466	5	99	CEBPB,ADM,JUNB,NFE2,HES1
GO: Biological Process	GO:0060716	labyrinthine layer blood vessel development	0.0002212	0.5736	0.03019	0.2548	3	22	JUNB,NFE2,HES1
GO: Biological Process	GO:0042573	retinoic acid metabolic process	0.0003265	0.8467	0.03972	0.3352	3	25	ALDH8A1,CRABP1,SCPEP1
GO: Biological Process	GO:0070661	leukocyte proliferation	0.0003523	0.9134	0.03972	0.3352	8	320	CEBPB,HLA-DPA1,RC3H1,KITLG,CLU,HES1,CLCF1,IL33
GO: Biological Process	GO:0043009	chordate embryonic development	0.00036	0.9335	0.03972	0.3352	12	691	CEBPB,DSC3,FOLR1,GATA1,ISL1,PTCH1,SCX,ADM,JUNB,PTPRR,NFE2,HES1
GO: Biological Process	GO:0009719	response to endogenous stimulus	0.000365	0.9464	0.03972	0.3352	21	1740	CACNA1B,VWC2,COL6A1,CEBPB,RAMP3,FOLR1,ICAM1,GATA1,NAIP,ISL1,PTCH1,SCX,ADM,JUNB,PRKCG,HES1,CACNA1H,CTGF,FLRT2,FLRT1,GNG11
GO: Biological Process	GO:0060914	heart formation	0.0003677	0.9533	0.03972	0.3352	3	26	FOLR1,ISL1,HES1
GO: Biological Process	GO:0009792	embryo development ending in birth or egg hatching	0.0004044	1	0.04058	0.3424	12	700	CEBPB,DSC3,FOLR1,GATA1,ISL1,PTCH1,SCX,ADM,JUNB,PTPRR,NFE2,HES1
GO: Biological Process	GO:0050731	positive regulation of peptidyl-tyrosine phosphorylation	0.0004069	1	0.04058	0.3424	6	177	ICAM1,GATA1,ISL1,KITLG,HES1,CLCF1
GO: Biological Process	GO:0001701	in utero embryonic development	0.0004406	1	0.04079	0.3442	9	417	CEBPB,DSC3,GATA1,PTCH1,ADM,JUNB,PTPRR,NFE2,HES1
GO: Biological Process	GO:0048585	negative regulation of response to stimulus	0.0004668	1	0.04079	0.3442	19	1518	VWC2,RC3H1,ICAM1,GATA1,RGS11,CASTOR2,ISL1,PTCH1,RGS16,ADM,CLU,HP,PTPRR,PTCH2,FLRT2,FLRT1,IFI6,IL33,RASAL1
GO: Biological Process	GO:0034754	cellular hormone metabolic process	0.0004757	1	0.04079	0.3442	5	119	ALDH8A1,CRABP1,ADM,SCPEP1,CACNA1H
GO: Biological Process	GO:0030182	neuron differentiation	0.0004817	1	0.04079	0.3442	18	1398	VIM,VWC2,CEBPB,FOLR1,B2M,CRTAC1,LINGO3,ISL1,PTCH1,ADM,FRY,CLU,PTPRR,HES1,FLRT2,FLRT1,CNTN2,RASAL1
GO: Biological Process	GO:0071495	cellular response to endogenous stimulus	0.0004877	1	0.04079	0.3442	17	1278	VWC2,COL6A1,CEBPB,RAMP3,FOLR1,ICAM1,GATA1,NAIP,ISL1,SCX,JUNB,HES1,CACNA1H,CTGF,FLRT2,FLRT1,GNG11
GO: Biological Process	GO:0048699	generation of neurons	0.0005063	1	0.04102	0.3462	19	1528	VIM,VWC2,CEBPB,FOLR1,B2M,CRTAC1,LINGO3,ISL1,PTCH1,ADM,FRY,CLU,PTPRR,HES1,FLRT2,FLRT1,CLCF1,CNTN2,RASAL1
GO: Biological Process	GO:0048710	regulation of astrocyte differentiation	0.0005651	1	0.04441	0.3747	3	30	HES1,CLCF1,CNTN2
GO: Biological Process	GO:0009968	negative regulation of signal transduction	0.0005973	1	0.04451	0.3756	16	1181	VWC2,ICAM1,GATA1,RGS11,CASTOR2,ISL1,PTCH1,RGS16,ADM,CLU,PTPRR,PTCH2,FLRT2,FLRT1,IFI6,RASAL1
GO: Biological Process	GO:0061309	cardiac neural crest cell development involved in outflow tract morphogenesis	0.0006008	1	0.04451	0.3756	2	7	FOLR1,HES1
GO: Biological Process	GO:0031175	neuron projection development	0.0006187	1	0.04456	0.376	14	953	VIM,FOLR1,B2M,CRTAC1,LINGO3,ISL1,ADM,FRY,CLU,HES1,FLRT2,FLRT1,CNTN2,RASAL1
GO: Biological Process	GO:0023057	negative regulation of signaling	0.0006512	1	0.04564	0.3851	17	1311	VWC2,HTR6,ICAM1,GATA1,RGS11,CASTOR2,ISL1,PTCH1,RGS16,ADM,CLU,PTPRR,PTCH2,FLRT2,FLRT1,IFI6,RASAL1
GO: Biological Process	GO:0009611	response to wounding	0.0007137	1	0.0487	0.411	14	967	FOLR1,GATA1,NAIP,ISL1,EHD2,ADM,S100A8,MYL9,CLU,NFE2,PRKCG,CTGF,CLCF1,IL33
GO: Biological Process	GO:0060674	placenta blood vessel development	0.0007506	1	0.04878	0.4116	3	33	JUNB,NFE2,HES1
GO: Biological Process	GO:0010648	negative regulation of cell communication	0.0007526	1	0.04878	0.4116	17	1328	VWC2,HTR6,ICAM1,GATA1,RGS11,CASTOR2,ISL1,PTCH1,RGS16,ADM,CLU,PTPRR,PTCH2,FLRT2,FLRT1,IFI6,RASAL1
GO: Biological Process	GO:0014032	neural crest cell development	0.0007751	1	0.04902	0.4136	4	76	FOLR1,ISL1,KITLG,HES1

## Sheet: TableS12_E76_TGvsctrl_VZGO
Table S12. GO analysis of DE genes of VZ at E76 using ToppGene suite.
Category	ID	Name	p-value	q-value Bonferroni	q-value FDR B&H	q-value FDR B&Y	Hit Count in Query List	Hit Count in Genome	Hit in Query List
GO: Biological Process	GO:0003341	cilium movement	1.373e-09	2.86e-06	2.86e-06	2.351e-05	8	55	RSPH4A,DNAH10,ARMC4,DNAAF1,SPAG17,DNAH6,HYDIN,CFAP46
GO: Biological Process	GO:0035082	axoneme assembly	2.681e-08	5.584e-05	2.792e-05	0.0002295	7	52	RSPH4A,ARMC4,SPAG6,DNAAF1,SPAG17,HYDIN,CFAP46
GO: Biological Process	GO:0001578	microtubule bundle formation	5.077e-07	0.001058	0.0003071	0.002524	7	79	RSPH4A,ARMC4,SPAG6,DNAAF1,SPAG17,HYDIN,CFAP46
GO: Biological Process	GO:0044782	cilium organization	5.897e-07	0.001228	0.0003071	0.002524	11	263	RSPH4A,MCIDAS,CCNO,ARMC4,SPAG6,ENO4,CBY1,DNAAF1,SPAG17,HYDIN,CFAP46
GO: Biological Process	GO:0060271	cilium assembly	5.623e-06	0.01171	0.002195	0.01804	10	269	RSPH4A,MCIDAS,CCNO,ARMC4,SPAG6,CBY1,DNAAF1,SPAG17,HYDIN,CFAP46
GO: Biological Process	GO:0010927	cellular component assembly involved in morphogenesis	6.324e-06	0.01317	0.002195	0.01804	11	336	RSPH4A,MCIDAS,CCNO,ARMC4,SPAG6,MYLK3,CBY1,DNAAF1,SPAG17,HYDIN,CFAP46
GO: Biological Process	GO:0030031	cell projection assembly	1.363e-05	0.02838	0.004055	0.03332	12	436	RSPH4A,MCIDAS,CCNO,ARMC4,AQP1,SPAG6,CBY1,NTN1,DNAAF1,SPAG17,HYDIN,CFAP46
GO: Biological Process	GO:1904158	axonemal central apparatus assembly	3.671e-05	0.07648	0.009381	0.0771	2	2	SPAG17,HYDIN
GO: Biological Process	GO:0021591	ventricular system development	4.053e-05	0.08443	0.009381	0.0771	4	32	ARMC4,AQP1,SPAG6,HYDIN
GO: Biological Process	GO:0007018	microtubule-based movement	9.356e-05	0.1949	0.01949	0.1602	8	235	RSPH4A,DNAH10,ARMC4,DNAAF1,SPAG17,DNAH6,HYDIN,CFAP46

## Sheet: TableS13_E92_TGvsctrl_CPGO
Table S13. GO analysis of DE genes of CP at E92 using ToppGene suite.
Category	ID	Name	p-value	q-value Bonferroni	q-value FDR B&H	q-value FDR B&Y	Hit Count in Query List	Hit Count in Genome	Hit in Query List
GO: Biological Process	GO:0006614	SRP-dependent cotranslational protein targeting to membrane	1.875e-11	1.37e-07	1.37e-07	1.298e-06	26	94	RPL23A,RPL24,RPL27,RPL29,RPL31,RPL32,RPL38,RPL39,RPLP1,RPS3,RPS3A,RPS4X,RPS6,RPS8,RPS21,RPS24,RPS28,RPS29,SRP19,SEC63,RPL23,RPL36,RPL4,RPL15,RPL17,RPL18A
GO: Biological Process	GO:0009790	embryo development	5.043e-11	3.685e-07	1.493e-07	1.415e-06	122	1135	NCOA3,RPL38,HIPK1,RPS6,ZFP57,SOX8,ARID1A,DSCAML1,RXRA,MEN1,FBN1,FBN2,SALL1,RACK1,YAP1,ARL13B,KMT2A,FGFR1,FGFR2,SHROOM3,SFRP1,SRSF1,EPB41L5,APOA1,APOB,CHD7,COPS3,LMO4,FOXB1,ARNT,PLPP3,ENAH,DCHS1,ATP5F1A,GABPA,SOX2,SOX9,MYF6,NUP50,NES,SP1,MYH9,BRK1,MYO6,CCNK,SLC35D1,BMP4,LDB1,ZFP36L1,SULF1,GLI2,GLI3,CFC1,COBL,POFUT2,NOTCH1,NOTCH2,TCF3,ZEB1,USP22,NR2F2,TGFBR1,TNFAIP1,PAX6,PBX1,TOP2A,TP53,EXOC4,HMGCR…
GO: Biological Process	GO:0000184	nuclear-transcribed mRNA catabolic process, nonsense-mediated decay	6.131e-11	4.479e-07	1.493e-07	1.415e-06	29	121	RPL23A,RPL24,RPL27,RPL29,RPL31,RPL32,RPL38,RPL39,RPLP1,RPS3,RPS3A,RPS4X,RPS6,RPS8,RPS21,RPS24,RPS28,RPS29,SMG1,UHMK1,RPL23,RPL36,DCP2,UPF2,EIF3E,RPL4,RPL15,RPL17,RPL18A
GO: Biological Process	GO:0048598	embryonic morphogenesis	1.044e-10	7.627e-07	1.594e-07	1.51e-06	81	648	NCOA3,RPL38,HIPK1,RPS6,SOX8,ARID1A,DSCAML1,MEN1,FBN1,FBN2,SALL1,RACK1,YAP1,ARL13B,FGFR1,FGFR2,SHROOM3,SFRP1,EPB41L5,APOA1,CHD7,LMO4,PLPP3,ENAH,SOX2,SOX9,NUP50,SP1,MYO6,BMP4,LDB1,ZFP36L1,SULF1,GLI2,GLI3,CFC1,COBL,POFUT2,NOTCH1,NOTCH2,TCF3,ZEB1,TGFBR1,PAX6,PBX1,TP53,EXOC4,HOXA7,AMOT,HPN,NTN1,HSBP1,FLRT3,ROCK2,COL5A1,COL11A1,TBX4,WNT5A,POU2F1,POU3F4,CREBBP,ZIC2,LRIG1,MICAL2,PRKACB,MAPK1,CRB2,GATAD2A…
GO: Biological Process	GO:0006613	cotranslational protein targeting to membrane	1.091e-10	7.968e-07	1.594e-07	1.51e-06	26	101	RPL23A,RPL24,RPL27,RPL29,RPL31,RPL32,RPL38,RPL39,RPLP1,RPS3,RPS3A,RPS4X,RPS6,RPS8,RPS21,RPS24,RPS28,RPS29,SRP19,SEC63,RPL23,RPL36,RPL4,RPL15,RPL17,RPL18A
GO: Biological Process	GO:0045047	protein targeting to ER	1.383e-10	1.01e-06	1.684e-07	1.595e-06	26	102	RPL23A,RPL24,RPL27,RPL29,RPL31,RPL32,RPL38,RPL39,RPLP1,RPS3,RPS3A,RPS4X,RPS6,RPS8,RPS21,RPS24,RPS28,RPS29,SRP19,SEC63,RPL23,RPL36,RPL4,RPL15,RPL17,RPL18A
GO: Biological Process	GO:0000956	nuclear-transcribed mRNA catabolic process	1.671e-10	1.221e-06	1.744e-07	1.653e-06	38	202	RPL23A,RPL24,RPL27,RPL29,RPL31,RPL32,RPL38,RPL39,RPLP1,RPS3,RPS3A,RPS4X,RPS6,RPS8,RPS21,RPS24,RPS28,RPS29,CNOT6,SMG1,ZFP36L1,ZFP36L2,UHMK1,RPL23,RPL36,DCP2,POLR2G,UPF2,EIF3E,EXOSC5,DDX6,BTG2,AGO1,EIF4A1,RPL4,RPL15,RPL17,RPL18A
GO: Biological Process	GO:0072599	establishment of protein localization to endoplasmic reticulum	3.458e-10	2.526e-06	3.158e-07	2.992e-06	26	106	RPL23A,RPL24,RPL27,RPL29,RPL31,RPL32,RPL38,RPL39,RPLP1,RPS3,RPS3A,RPS4X,RPS6,RPS8,RPS21,RPS24,RPS28,RPS29,SRP19,SEC63,RPL23,RPL36,RPL4,RPL15,RPL17,RPL18A
GO: Biological Process	GO:0006402	mRNA catabolic process	4.52e-10	3.303e-06	3.67e-07	3.476e-06	39	218	RPL23A,RPL24,RPL27,RPL29,RPL31,RPL32,RPL38,RPL39,RPLP1,RPS3,RPS3A,RPS4X,RPS6,RPS8,RPS21,RPS24,RPS28,RPS29,CNOT6,ZHX2,SMG1,ZFP36L1,ZFP36L2,UHMK1,RPL23,RPL36,DCP2,POLR2G,UPF2,EIF3E,EXOSC5,DDX6,BTG2,AGO1,EIF4A1,RPL4,RPL15,RPL17,RPL18A
GO: Biological Process	GO:0007417	central nervous system development	6.162e-10	4.502e-06	4.502e-07	4.265e-06	108	1002	ABL1,SOX8,ARID1A,DSCAML1,MEN1,S100A1,ARL6,SALL1,NLGN4X,ARL13B,AFDN,FGF13,FGFR1,FGFR2,NCOA2,FOXO3,SFRP1,KLHL1,SH3GL3,BCAN,CHD7,LMO4,BTBD3,FOXB1,PLPP3,ASCL1,PSMG1,RERE,NEUROD6,SPATA5,ATP2B4,SOX1,SOX2,ATP5PB,SOX9,NES,SALL3,PHF8,NDUFS3,BMP4,LDB1,GLI2,GLI3,GLRA2,NOTCH1,NPY,NOTCH3,ZEB1,CALM1,SZT2,NR4A2,OMG,NR2F2,OTP,TIMP3,SUDS3,NR2E1,PAX6,CDC42,TP53,CDK5,EXOC4,CDK6,DLG5,CENPF,ENPP2,TRPC4,HNRNPD,SERPINI…
GO: Biological Process	GO:0006413	translational initiation	7.471e-10	5.459e-06	4.962e-07	4.701e-06	36	194	RPL23A,RPL24,RPL27,RPL29,RPL31,RPL32,RPL38,RPL39,RPLP1,RPS3,RPS3A,RPS4X,RPS6,RPS8,RPS21,RPS24,RPS28,RPS29,RXRA,FECH,MCTS1,EIF3A,EIF3C,CDC123,UHMK1,RPL23,RPL36,POLR2G,EIF3E,PAIP2B,EIF3CL,EIF4A1,RPL4,RPL15,RPL17,RPL18A
GO: Biological Process	GO:0006612	protein targeting to membrane	2.795e-09	2.042e-05	1.701e-06	1.612e-05	35	194	RPL23A,RPL24,RPL27,RPL29,RPL31,RPL32,RPL38,RPL39,RPLP1,RPS3,RPS3A,RPS4X,RPS6,RPS8,RPS21,RPS24,RPS28,RPS29,ARL6,AKT2,SRP19,SEC63,PARD3,CDK5,EXOC4,RPL23,MIEF1,RPL36,PTCH1,MFF,KCNB1,RPL4,RPL15,RPL17,RPL18A
GO: Biological Process	GO:0007167	enzyme linked receptor protein signaling pathway	5.427e-09	3.965e-05	2.689e-06	2.548e-05	106	1016	ABL1,STYK1,MAP3K1,MEN1,FBN1,FBN2,AHSG,FGF7,NCEH1,AKT2,FGFR1,FGFR2,FST,SFRP1,ANGPT2,XIAP,APOA1,TRIM33,ARNT,RASL11B,SOX9,PAG1,ATP6V1E1,BRK1,PEG10,FGFRL1,GCNT2,ERBIN,FGF18,STAT5B,NEDD8,BMP4,SUB1,SULF1,GLG1,CFC1,VWC2L,BMPER,NOTCH1,NOTCH2,NPPC,WASL,ZEB1,KALRN,GPRC5A,CBL,TGFBR1,KLF10,PARD3,CDC42,TP53,FAM83A,LEMD3,STXBP4,ATP6V1F,GIGYF1,CHN1,UBB,AP3S1,PIK3C2A,PIK3CA,HPN,PLAT,FLRT3,VAV2,ROCK2,VIL1,WNT5A,P…
GO: Biological Process	GO:0060322	head development	5.473e-09	3.998e-05	2.689e-06	2.548e-05	89	802	ABL1,ARID1A,DSCAML1,MEN1,S100A1,ARL6,SALL1,NLGN4X,ARL13B,AFDN,FGF13,FGFR1,FGFR2,NCOA2,FOXO3,SFRP1,KLHL1,BCAN,CHD7,BTBD3,FOXB1,ASCL1,PSMG1,RERE,NEUROD6,SPATA5,ATP2B4,SOX1,SOX2,ATP5PB,NES,SALL3,PHF8,NDUFS3,BMP4,LDB1,GLI2,GLI3,NOTCH1,NPY,NOTCH3,CALM1,SZT2,NR4A2,NR2F2,OTP,SUDS3,NR2E1,PAX6,CDC42,TP53,CDK5,CDK6,DLG5,CENPF,HNRNPD,HPRT1,FLRT3,WNT5A,ID4,POU3F2,POU3F4,CREB1,ZIC2,SLC32A1,RNF7,BCL11B,IGF1R,P…
GO: Biological Process	GO:0006401	RNA catabolic process	5.521e-09	4.034e-05	2.689e-06	2.548e-05	40	247	RPL23A,RPL24,RPL27,RPL29,RPL31,RPL32,RPL38,RPL39,RPLP1,RPS3,RPS3A,RPS4X,RPS6,RPS8,RPS21,RPS24,RPS28,RPS29,CNOT6,ZHX2,SMG1,ZFP36L1,ZFP36L2,UHMK1,HNRNPD,RPL23,RPL36,DCP2,POLR2G,UPF2,EIF3E,EXOSC5,DDX6,BTG2,AGO1,EIF4A1,RPL4,RPL15,RPL17,RPL18A
GO: Biological Process	GO:0007420	brain development	6.271e-09	4.582e-05	2.863e-06	2.713e-05	85	755	ABL1,ARID1A,DSCAML1,MEN1,S100A1,ARL6,SALL1,NLGN4X,ARL13B,AFDN,FGF13,FGFR1,FGFR2,NCOA2,FOXO3,SFRP1,KLHL1,BCAN,CHD7,BTBD3,FOXB1,ASCL1,PSMG1,RERE,NEUROD6,SPATA5,ATP2B4,SOX1,SOX2,ATP5PB,NES,SALL3,PHF8,NDUFS3,BMP4,LDB1,GLI2,GLI3,NOTCH1,NPY,NOTCH3,CALM1,SZT2,NR4A2,NR2F2,OTP,SUDS3,NR2E1,PAX6,CDC42,TP53,CDK5,CDK6,DLG5,CENPF,HNRNPD,HPRT1,WNT5A,ID4,POU3F2,POU3F4,CREB1,ZIC2,SLC32A1,RNF7,BCL11B,IGF1R,PPP3CC,…
GO: Biological Process	GO:0019083	viral transcription	1.092e-08	7.978e-05	4.693e-06	4.446e-05	32	176	RPL23A,RPL24,RPL27,RPL29,RPL31,RPL32,RPL38,RPL39,RPLP1,RPS3,RPS3A,RPS4X,RPS6,RPS8,RPS21,RPS24,RPS28,RPS29,POM121C,NUP50,SP1,NOTCH1,RPL23,HPN,RPL36,POLR2G,NUP58,POM121,RPL4,RPL15,RPL17,RPL18A
GO: Biological Process	GO:0019080	viral gene expression	1.392e-08	0.0001017	5.138e-06	4.868e-05	33	187	RPL23A,RPL24,RPL27,RPL29,RPL31,RPL32,RPL38,RPL39,RPLP1,RPS3,RPS3A,RPS4X,RPS6,RPS8,RPS21,RPS24,RPS28,RPS29,POM121C,EIF3A,NUP50,SP1,NOTCH1,RPL23,HPN,RPL36,POLR2G,NUP58,POM121,RPL4,RPL15,RPL17,RPL18A
GO: Biological Process	GO:0006357	regulation of transcription by RNA polymerase II	1.438e-08	0.000105	5.138e-06	4.868e-05	171	1916	NCOA3,ZNF219,ABL1,STAG1,HIPK1,KDM5C,ZFP57,TMEM173,SOX8,ARID1A,RXRA,BRWD3,MEN1,S100A1,FBN1,SALL1,YAP1,KMT2A,AKT2,FGFR1,CHD6,FGFR2,FST,FOXS1,NCOA2,FOXO3,SFRP1,CXXC5,XIAP,CHD7,LMO4,ZHX2,MXD4,ARID3B,TRIM33,FOXB1,ARNT,MLIP,ANKRA2,SSU72,ASCL1,SNAI2,ZBTB10,RERE,SPEN,NEUROD6,ATP2B4,GABPA,SOX1,TRERF1,SOX2,SOX9,MYF6,ZHX3,SP1,SP4,WWC3,MYO6,MYT1,CCNK,STAT4,STAT5B,NEDD8,BMP4,RCOR1,LDB1,SUB1,SULF1,GLI2,GLI3,SU…
GO: Biological Process	GO:0070848	response to growth factor	1.47e-08	0.0001074	5.138e-06	4.868e-05	77	671	ABL1,RPS3,MAP3K1,EHD4,MEN1,FBN1,FBN2,RACK1,FGF7,FGFR1,FGFR2,FST,SFRP1,ANGPT2,EPB41L5,XIAP,APOA1,TRIM33,ARNT,ASCL1,SNAI2,AKR1C3,RASL11B,SOX2,SOX9,PEG10,FGFRL1,GCNT2,FGF18,STAT5B,NEDD8,BMP4,SULF1,GLG1,CFC1,VWC2L,BMPER,NOTCH1,NOTCH2,ZEB1,STMN2,CBL,TGFBR1,KLF10,PDCD5,PARD3,ACAP2,TP53,LEMD3,UBB,FLRT3,VIL1,TNC,WNT5A,POLR2G,SOSTDC1,YES1,CREB1,CREBBP,SKOR1,MAPK1,CRB2,INSR,ITGB5,LRP8,RGMA,SKOR2,PXN,CHRDL1…
GO: Biological Process	GO:0070972	protein localization to endoplasmic reticulum	1.477e-08	0.0001079	5.138e-06	4.868e-05	26	125	RPL23A,RPL24,RPL27,RPL29,RPL31,RPL32,RPL38,RPL39,RPLP1,RPS3,RPS3A,RPS4X,RPS6,RPS8,RPS21,RPS24,RPS28,RPS29,SRP19,SEC63,RPL23,RPL36,RPL4,RPL15,RPL17,RPL18A
GO: Biological Process	GO:0007178	transmembrane receptor protein serine/threonine kinase signaling pathway	2.251e-08	0.0001644	7.34e-06	6.954e-05	48	343	ABL1,MAP3K1,MEN1,FBN1,FBN2,NCEH1,FST,SFRP1,XIAP,APOA1,TRIM33,RASL11B,PEG10,GCNT2,NEDD8,BMP4,SUB1,SULF1,GLG1,CFC1,VWC2L,BMPER,NOTCH1,NOTCH2,ZEB1,CBL,TGFBR1,KLF10,PARD3,TP53,LEMD3,UBB,WNT5A,SOSTDC1,CREB1,ZIC2,SKOR1,CRB2,ITGB5,RGMA,SKOR2,PXN,CHRDL1,DMRT1,WFIKKN2,LRP4,GDF11,SMAD5
GO: Biological Process	GO:0000904	cell morphogenesis involved in differentiation	2.422e-08	0.000177	7.34e-06	6.954e-05	90	840	RPL24,ABL1,DSCAML1,MAP3K1,SALL1,LRFN5,ARL13B,TRPV2,FGA,FGB,ANTXR1,FGF13,ALCAM,FGFR2,FGG,FLNA,SFRP1,PPP1R9A,EPB41L5,APOA1,PDLIM5,BTBD3,FOXB1,ENAH,SNAI2,RERE,SOX9,MYH9,SPAST,GAP43,UNC5B,FGFRL1,GCNT2,RCC2,BMP4,GLI2,GLI3,COBL,SEMA4A,POFUT2,NOTCH1,KALRN,SZT2,NR4A2,OMG,OPHN1,TGFBR1,NR2E1,PAX6,PARD3,CDC42,CDK5,ENPP2,CHN1,SEMA5B,HPN,UCHL1,HPRT1,NTN1,FLRT3,PLXNB1,ROCK2,WNT5A,POU3F2,CREB1,ZIC2,BCL11B,IGF1R…
GO: Biological Process	GO:0006412	translation	2.475e-08	0.0001808	7.34e-06	6.954e-05	76	667	RPL23A,RPL24,RPL27,RPL29,RPL31,RPL32,RPL38,RPL39,RPLP1,RPS3,RPS3A,RPS4X,RPS6,MRPL37,RPS8,MRPL27,RPS21,RPS24,RPS28,RPS29,RXRA,CNOT6,RACK1,FECH,AKT2,SLC25A17,FOXO3,POLDIP3,MCTS1,MRPL17,MRPL48,PPA2,MRPS23,EIF3A,EIF3C,SAMD4A,GAPDH,NARS,ZFP36L1,CDC123,MALSU1,MRPL21,MKNK2,UHMK1,MRPS35,HNRNPD,RPL23,QKI,RPL36,EEF1E1,POLR2G,MRPL33,MRPS15,MRPS6,UNK,MAPK1,MRPL1,ILF3,EIF3E,PAIP2B,DDX6,EIF3CL,KARS,BTG2,PURA,M…
GO: Biological Process	GO:0071363	cellular response to growth factor stimulus	2.512e-08	0.0001835	7.34e-06	6.954e-05	74	643	ABL1,RPS3,MAP3K1,EHD4,MEN1,FBN1,FBN2,RACK1,FGF7,FGFR1,FGFR2,FST,SFRP1,ANGPT2,EPB41L5,XIAP,APOA1,TRIM33,ARNT,SNAI2,AKR1C3,RASL11B,SOX9,PEG10,FGFRL1,GCNT2,FGF18,STAT5B,NEDD8,BMP4,SULF1,GLG1,CFC1,VWC2L,BMPER,NOTCH1,NOTCH2,ZEB1,STMN2,CBL,TGFBR1,KLF10,PDCD5,PARD3,ACAP2,TP53,LEMD3,UBB,FLRT3,VIL1,WNT5A,POLR2G,SOSTDC1,YES1,CREB1,CREBBP,SKOR1,MAPK1,CRB2,INSR,ITGB5,LRP8,RGMA,SKOR2,PXN,CHRDL1,RASA1,TMEM204,…
GO: Biological Process	GO:0022613	ribonucleoprotein complex biogenesis	2.828e-08	0.0002066	7.802e-06	7.392e-05	59	468	RPL23A,RPL24,RPL27,RPL29,RPL31,RPL32,RPL38,RPL39,RPLP1,RPS3,RPS3A,RPS4X,RPS6,SF3A1,RPS8,RPS21,RPS24,RPS28,RPS29,NPM3,SRSF12,CNOT6,SRSF1,NOP16,MCTS1,SLU7,CHD7,IPO9,EIF3A,EIF3C,SRSF10,RRP1B,BICD1,CDC123,SUV39H1,MALSU1,TAF9,RRP8,KRR1,NOM1,DDX21,RPL23,GAR1,GTF2H5,RPL36,MRPL1,ZNF658,EIF3E,EXOSC5,PTEN,DDX6,EIF3CL,GEMIN7,AGO1,MPHOSPH6,RPL4,RPL15,RPL17,RPL18A
GO: Biological Process	GO:0002009	morphogenesis of an epithelium	2.883e-08	0.0002107	7.802e-06	7.392e-05	71	609	NCOA3,ABL1,LIN7C,SOX8,ARID1A,RXRA,MAP3K1,SALL1,YAP1,ARL13B,FGF7,FGFR1,FGFR2,FST,FLNA,SHROOM3,SFRP1,EPB41L5,LMO4,ENAH,SNAI2,DCHS1,SOX2,SOX9,NUP50,BMP4,SULF1,GLI2,GLI3,CFC1,COBL,NOTCH1,NOTCH2,MPP5,PBX1,PARD3,CDC42,DLG5,TMEFF2,UBB,NTN1,FLRT3,ROCK2,COL5A1,TBX4,MAGED1,TNC,WNT5A,SOSTDC1,ID4,POU2F1,ZIC2,IGF1R,MICAL2,PRKACB,GATAD2A,PSMA3,PSMA5,PSMA6,PSMB3,PSMB4,PSMB5,PSMB8,PTCH1,RGMA,PAX8,PXN,MED12,LRP6,…
GO: Biological Process	GO:0048732	gland development	3.146e-08	0.0002298	8.208e-06	7.776e-05	62	504	NCOA3,ABL1,RXRA,SALL1,MKI67,FGA,FGF7,AKT2,FGFR1,FGFR2,SFRP1,ANXA1,APOA1,LMO4,FOXB1,ASCL1,SNAI2,SOX2,SOX9,SP1,STAT5B,BMP4,SULF1,GLI2,GLI3,CFC1,COBL,NOTCH1,NOTCH2,CACNB4,TG,TGFBR1,OTP,PAX6,SEC63,PBX1,CDC42,HNRNPD,PHF2,CADM1,PIK3CA,HPN,NTN1,TNC,WNT5A,SOSTDC1,ID4,POU2F1,POU3F2,CREB1,CRHR1,CRKL,BCL11B,IGF1R,UPF2,MAPK1,INSR,PTCH1,PTEN,PAX8,PTCD2,LRP6
GO: Biological Process	GO:0043043	peptide biosynthetic process	3.297e-08	0.0002409	8.307e-06	7.87e-05	78	696	RPL23A,RPL24,RPL27,RPL29,RPL31,RPL32,RPL38,RPL39,RPLP1,RPS3,RPS3A,RPS4X,RPS6,MRPL37,RPS8,MRPL27,RPS21,RPS24,RPS28,RPS29,RXRA,CNOT6,RACK1,MGST2,FECH,AKT2,SLC25A17,FOXO3,POLDIP3,MCTS1,MRPL17,MRPL48,PPA2,MRPS23,EIF3A,EIF3C,SAMD4A,GAPDH,NARS,ZFP36L1,CDC123,MALSU1,MRPL21,MKNK2,UHMK1,HAGH,MRPS35,HNRNPD,RPL23,QKI,RPL36,EEF1E1,POLR2G,MRPL33,MRPS15,MRPS6,UNK,MAPK1,MRPL1,ILF3,EIF3E,PAIP2B,DDX6,EIF3CL,KARS,…
GO: Biological Process	GO:0044265	cellular macromolecule catabolic process	3.978e-08	0.0002906	9.687e-06	9.177e-05	100	977	CLPP,RPL23A,RPL24,RPL27,RPL29,RPL31,RPL32,RPL38,RPL39,CACUL1,RPLP1,RPS3,RPS3A,RPS4X,RPS6,RPS8,RPS21,RPS24,RPS28,RPS29,CNOT6,RACK1,USP42,ANAPC5,RNF44,APOB,COPS3,VPS25,ZHX2,EDEM3,C2orf40,RNF38,SMG1,RNF217,NEDD8,UBXN4,ZFP36L1,ZFP36L2,SEC61B,TAF1,TAF9,IL33,USP22,NEDD4L,RNF222,CBL,TERF1,OPHN1,UHMK1,TNFAIP1,RNF180,TP53,CENPF,PARK7,HNRNPD,RPL23,UBB,UBE2G2,UCHL1,UCHL3,FBXL2,PLK1,CPVL,RPL36,FBXL14,DCP2,PO…
GO: Biological Process	GO:0048729	tissue morphogenesis	4.226e-08	0.0003087	9.959e-06	9.435e-05	83	762	NCOA3,ABL1,LIN7C,HIPK1,ACTA1,SOX8,ARID1A,RXRA,MAP3K1,ARL6,SALL1,YAP1,ARL13B,FGF7,FGFR1,FGFR2,FST,FLNA,SHROOM3,SFRP1,EPB41L5,CHD7,LMO4,ENAH,SNAI2,DCHS1,SOX2,SOX9,MYF6,NUP50,BMP4,SULF1,GLI2,GLI3,CFC1,COBL,POFUT2,NOTCH1,NOTCH2,MPP5,PBX1,PARD3,CDC42,EXOC4,DLG5,TMEFF2,UBB,NTN1,FLRT3,ROCK2,COL5A1,COL11A1,SDK2,TBX4,MAGED1,TNC,WNT5A,SOSTDC1,ID4,POU2F1,ZIC2,IGF1R,MICAL2,PRKACB,CRB2,GATAD2A,PSMA3,PSMA5,PSM…
GO: Biological Process	GO:0044033	multi-organism metabolic process	5.35e-08	0.0003908	1.221e-05	0.0001157	34	207	RPL23A,RPL24,RPL27,RPL29,RPL31,RPL32,RPL38,RPL39,RPLP1,RPS3,RPS3A,RPS4X,RPS6,RPS8,RPS21,RPS24,RPS28,RPS29,POM121C,EIF3A,NUP50,SP1,NOTCH1,TOP2A,RPL23,HPN,RPL36,POLR2G,NUP58,POM121,RPL4,RPL15,RPL17,RPL18A
GO: Biological Process	GO:0022008	neurogenesis	8.667e-08	0.0006332	1.919e-05	0.0001818	147	1628	RPL24,ABL1,HIPK1,ADGRV1,SOX8,RTN1,DSCAML1,RXRA,SALL1,NLGN4X,YAP1,LRFN5,TRPV2,AFDN,AKT2,FGF13,FGFR1,ALCAM,FGFR2,FOXO3,SFRP1,KLHL1,ANXA1,PPP1R9A,APOA1,CHD7,FUOM,LMO4,ZHX2,PDLIM5,BTBD3,FOXB1,PIGT,PLPP3,ASCL1,ENAH,DCHS1,SNAP25,RERE,SPEN,SOX1,SOX2,SOX9,SPAST,SALL3,GAP43,MYO6,UNC5B,SDCCAG8,BMP4,LDB1,GLI2,GLI3,VWC2L,COBL,SEMA4A,CAMSAP2,IL33,NOTCH1,NPY,NOTCH3,ACSL6,TCF3,ZEB1,TCF12,NEDD4L,KALRN,SZT2,NR4A2…
GO: Biological Process	GO:0034655	nucleobase-containing compound catabolic process	1.193e-07	0.0008718	2.564e-05	0.0002429	53	418	RPL23A,RPL24,RPL27,RPL29,RPL31,RPL32,RPL38,RPL39,RPLP1,RPS3,RPS3A,RPS4X,RPS6,NT5C3A,RPS8,RPS21,RPS24,RPS28,RPS29,CNOT6,FBP1,RACK1,PRKAG2,ZHX2,ARNT,SMG1,ZFP36L1,ZFP36L2,GPD1,UHMK1,TP53,HINT1,HNRNPD,RPL23,HPRT1,UPP1,RPL36,DCP2,POLR2G,UPF2,INSR,EIF3E,EXOSC5,DDX6,DFFB,BTG2,KPNB1,AGO1,EIF4A1,RPL4,RPL15,RPL17,RPL18A
GO: Biological Process	GO:0060429	epithelium development	1.387e-07	0.001013	2.895e-05	0.0002743	122	1296	NCOA3,ABL1,LIN7C,SOX8,ARID1A,RXRA,MAP3K1,MEN1,SALL1,YAP1,ARL13B,FGF7,AFDN,AKT2,FGFR1,FGFR2,FST,FLNA,SHROOM3,SFRP1,ANXA1,EPB41L5,CHD7,LMO4,ARG2,PDPN,FOXB1,ASCL1,ENAH,SNAI2,DCHS1,AKR1C3,SOX2,SOX9,MYF6,NUP50,MYO6,BFSP1,STAT5B,BMP4,LDB1,ZFP36L1,SULF1,GLI2,GLI3,CFC1,COBL,BMPER,NOTCH1,NOTCH2,ZEB1,NR2F2,GSTM3,TGFBR1,MPP5,SOX21,PAX6,PBX1,PARD3,CDC42,TP53,CDK6,DLG5,PTER,TMEFF2,HOXA7,UBB,NTN1,FLRT3,PLS3,RO…
GO: Biological Process	GO:0016032	viral process	1.481e-07	0.001082	3.006e-05	0.0002848	81	759	RPL23A,RPL24,RPL27,RPL29,RPL31,RPL32,RPL38,RPL39,RPLP1,RPS3,RPS3A,RPS4X,RPS6,RPS8,RPS21,RPS24,RPS28,RPS29,RXRA,RACK1,MICB,THOC7,HACD3,VPS25,FCN3,POM121C,EIF3A,SPEN,NUP50,SP1,WAPL,TRIM35,CHMP2A,CCNK,BICD1,RCOR1,SUV39H1,MICA,TAF1,TAF4,NOTCH1,NEDD4L,TLN1,TOP2A,TP53,RPL23,UBB,UBP1,HPN,FBXL2,RPL36,POLR2G,CREB1,CREBBP,MAPK1,IL6ST,ILF3,TRIM25,PSMA3,PSMB3,INSR,PSMB4,PSMB5,PSMB8,NUP58,ITGAV,ITGB5,DDX6,TBC…
GO: Biological Process	GO:0060740	prostate gland epithelium morphogenesis	1.874e-07	0.00137	3.701e-05	0.0003507	12	33	RXRA,FGFR2,SFRP1,SOX9,BMP4,SULF1,GLI2,NOTCH1,TNC,WNT5A,ID4,IGF1R
GO: Biological Process	GO:0021537	telencephalon development	2.124e-07	0.001552	4.083e-05	0.0003868	38	260	SALL1,ARL13B,AFDN,FGF13,FGFR1,BCAN,CHD7,BTBD3,FOXB1,ASCL1,NEUROD6,ATP2B4,SOX2,SALL3,BMP4,GLI3,NPY,SZT2,NR2E1,PAX6,CDK5,CDK6,HPRT1,WNT5A,ID4,POU3F2,SLC32A1,RNF7,BCL11B,PTEN,LRP8,BTG2,DLX1,ARHGAP11B,LHX6,RFX4,LRP6,EMX2
GO: Biological Process	GO:0021953	central nervous system neuron differentiation	2.431e-07	0.001776	4.366e-05	0.0004136	32	200	SALL1,FGFR1,FGFR2,SFRP1,LMO4,ASCL1,SOX1,SOX2,SALL3,LDB1,GLI2,GLI3,NPY,SZT2,NR4A2,OTP,NR2E1,PAX6,CDK5,HPRT1,WNT5A,ID4,POU3F4,BCL11B,PTCH1,PTEN,BTG2,SKOR2,DLX1,SAMD4B,LHX6,LRP6
GO: Biological Process	GO:0010001	glial cell differentiation	2.438e-07	0.001781	4.366e-05	0.0004136	33	210	ABL1,SOX8,AFDN,AKT2,PLPP3,ASCL1,SOX2,SOX9,GAP43,BMP4,GLI3,NOTCH1,OMG,MPP5,NR2E1,PAX6,PARD3,CDK5,EXOC4,CDK6,ENPP2,TRPC4,QKI,ID4,POU3F2,MAPK1,IL6ST,PTEN,PTPRA,KCNJ10,DLX1,MED12,LRP6
GO: Biological Process	GO:0019439	aromatic compound catabolic process	2.45e-07	0.00179	4.366e-05	0.0004136	57	474	RPL23A,RPL24,RPL27,RPL29,RPL31,RPL32,RPL38,RPL39,RPLP1,RPS3,RPS3A,RPS4X,RPS6,NT5C3A,RPS8,RPS21,RPS24,RPS28,RPS29,CNOT6,FAH,FBP1,RACK1,PRKAG2,ZHX2,ARNT,SMG1,BLVRA,ZFP36L1,ZFP36L2,GPD1,UHMK1,PAH,TP53,HINT1,HNRNPD,RPL23,HPD,HPRT1,UPP1,RPL36,DCP2,POLR2G,UPF2,INSR,EIF3E,EXOSC5,DDX6,DFFB,BTG2,KPNB1,AGO1,EIF4A1,RPL4,RPL15,RPL17,RPL18A
GO: Biological Process	GO:0006518	peptide metabolic process	2.736e-07	0.001999	4.76e-05	0.000451	87	847	RPL23A,RPL24,RPL27,RPL29,RPL31,RPL32,RPL38,RPL39,RPLP1,RPS3,RPS3A,RPS4X,RPS6,MRPL37,RPS8,MRPL27,RPS21,RPS24,RPS28,RPS29,RXRA,CNOT6,RACK1,MGST2,FECH,AKT2,SLC25A17,FOXO3,POLDIP3,SCG5,MCTS1,MRPL17,MRPL48,PPA2,MRPS23,EIF3A,EIF3C,SAMD4A,GAPDH,NARS,ZFP36L1,CDC123,MALSU1,MRPL21,MKNK2,GSTM3,GSTT2,SPPL2A,UHMK1,HAGH,MRPS35,HNRNPD,RPL23,QKI,GSTO1,RPL36,EEF1E1,POLR2G,POMC,MRPL33,CPD,IDH1,MRPS15,MRPS6,UNK,MAP…
GO: Biological Process	GO:0044764	multi-organism cellular process	3.175e-07	0.00232	5.395e-05	0.0005111	81	773	RPL23A,RPL24,RPL27,RPL29,RPL31,RPL32,RPL38,RPL39,RPLP1,RPS3,RPS3A,RPS4X,RPS6,RPS8,RPS21,RPS24,RPS28,RPS29,RXRA,RACK1,MICB,THOC7,HACD3,VPS25,FCN3,POM121C,EIF3A,SPEN,NUP50,SP1,WAPL,TRIM35,CHMP2A,CCNK,BICD1,RCOR1,SUV39H1,MICA,TAF1,TAF4,NOTCH1,NEDD4L,TLN1,TOP2A,TP53,RPL23,UBB,UBP1,HPN,FBXL2,RPL36,POLR2G,CREB1,CREBBP,MAPK1,IL6ST,ILF3,TRIM25,PSMA3,PSMB3,INSR,PSMB4,PSMB5,PSMB8,NUP58,ITGAV,ITGB5,DDX6,TBC…
GO: Biological Process	GO:0048589	developmental growth	3.329e-07	0.002432	5.528e-05	0.0005237	73	673	NCOA3,ABL1,ERCC6,RXRA,MEN1,SALL1,NLGN4X,YAP1,TRPV2,FGF7,FGF13,FGFR1,ALCAM,FGFR2,FOXS1,FOXO3,SFRP1,ANXA1,EPB41L5,CHD7,PDLIM5,SOX2,SOX9,MYF6,WWC3,GAP43,AZGP1,STAT5B,BMP4,NEK1,ZFP36L1,GLI2,GLI3,COBL,NINJ2,SEMA4A,NOTCH1,NOTCH2,NPPC,NPY1R,NEDD4L,OMG,TIMP3,CDC42,TP53,CDK5,CADM1,SEMA5B,PIK3CA,NTN1,FLRT3,PLXNB1,VIL1,TNC,WNT5A,POU3F2,CREB1,LGMN,RTN4R,INSR,PTCH1,PTEN,GINS1,RGMA,MED12,DUSP6,RBP4,ZMIZ1,TBL1X…
GO: Biological Process	GO:0060512	prostate gland morphogenesis	3.949e-07	0.002885	6.411e-05	0.0006074	12	35	RXRA,FGFR2,SFRP1,SOX9,BMP4,SULF1,GLI2,NOTCH1,TNC,WNT5A,ID4,IGF1R
GO: Biological Process	GO:0090287	regulation of cellular response to growth factor stimulus	4.06e-07	0.002966	6.449e-05	0.000611	37	256	ABL1,MEN1,FBN1,FBN2,FGFR1,FGFR2,SFRP1,XIAP,TRIM33,ARNT,RASL11B,PEG10,FGFRL1,FGF18,BMP4,SULF1,GLG1,VWC2L,BMPER,NOTCH1,NOTCH2,ZEB1,TGFBR1,TP53,LEMD3,UBB,WNT5A,SOSTDC1,SKOR1,CRB2,RGMA,SKOR2,CHRDL1,TMEM204,DUSP6,MYOF,FGFBP3
GO: Biological Process	GO:0090150	establishment of protein localization to membrane	4.151e-07	0.003033	6.453e-05	0.0006114	48	377	RPL23A,RPL24,RPL27,RPL29,RPL31,RPL32,RPL38,RPL39,RPLP1,RPS3,RPS3A,RPS4X,RPS6,RPS8,RPS21,RPS24,RPS28,RPS29,ARL6,RACK1,AKT2,DPP10,RHOG,SRP19,MPP5,PDCD5,SEC63,PARD3,TP53,CDK5,EXOC4,RFTN2,RPL23,MIEF1,ROCK2,VIL1,RPL36,PPP3CC,PTCH1,MFF,KCNB1,DPP6,RDX,ROCK1,RPL4,RPL15,RPL17,RPL18A
GO: Biological Process	GO:0019058	viral life cycle	4.386e-07	0.003205	6.567e-05	0.0006221	54	447	RPL23A,RPL24,RPL27,RPL29,RPL31,RPL32,RPL38,RPL39,RPLP1,RPS3,RPS3A,RPS4X,RPS6,RPS8,RPS21,RPS24,RPS28,RPS29,THOC7,HACD3,VPS25,FCN3,POM121C,EIF3A,NUP50,SP1,TRIM35,CHMP2A,CCNK,NOTCH1,NEDD4L,TOP2A,RPL23,UBB,UBP1,HPN,RPL36,POLR2G,ILF3,TRIM25,NUP58,ITGAV,ITGB5,DDX6,TBC1D20,POM121,PVR,KPNB1,KPNA4,DPP4,RPL4,RPL15,RPL17,RPL18A
GO: Biological Process	GO:1902680	positive regulation of RNA biosynthetic process	4.404e-07	0.003218	6.567e-05	0.0006221	138	1546	NCOA3,ERCC6,STAG1,RPS3,TMEM173,SOX8,ARID1A,F2R,RXRA,MEN1,ARID1B,SALL1,YAP1,KMT2A,FGF7,AKT2,FGFR1,CHD6,FGFR2,NCOA2,FOXO3,SFRP1,CHD7,LMO4,ARID3B,RHOG,ARNT,PLPP3,ASCL1,RERE,SPEN,NEUROD6,GABPA,MAP3K2,SOX1,TRERF1,SOX2,SOX9,MYF6,SP1,MYO6,MYT1,PHF8,CCNK,STAT4,STAT5B,BMP4,LDB1,SUB1,GLI2,GLI3,GLIS2,TAF1,TAF4,TAF9,IL33,NOTCH1,NOTCH3,NOBOX,TCF3,ZEB1,TCF12,USP22,NR4A2,AKNA,RNF222,TEF,TFAM,TRIM52,NR2F2,TGFBR1…
GO: Biological Process	GO:0043604	amide biosynthetic process	4.596e-07	0.003358	6.716e-05	0.0006363	81	780	RPL23A,RPL24,RPL27,RPL29,RPL31,RPL32,RPL38,RPL39,RPLP1,RPS3,RPS3A,RPS4X,RPS6,MRPL37,RPS8,MRPL27,RPS21,RPS24,RPS28,RPS29,RXRA,CNOT6,RACK1,MGST2,FECH,AKT2,SLC25A17,FOXO3,POLDIP3,MCTS1,ARG2,MRPL17,MRPL48,PPA2,MRPS23,EIF3A,EIF3C,SAMD4A,GAPDH,NARS,ZFP36L1,CDC123,MALSU1,MRPL21,MKNK2,UHMK1,HAGH,MRPS35,HNRNPD,RPL23,QKI,RPL36,EEF1E1,POLR2G,MRPL33,MRPS15,MRPS6,UNK,MAPK1,MRPL1,ILF3,SAMD8,EIF3E,PAIP2B,DDX6,E…
GO: Biological Process	GO:0051254	positive regulation of RNA metabolic process	5.271e-07	0.003851	7.552e-05	0.0007154	141	1593	NCOA3,ERCC6,STAG1,RPS3,TMEM173,SOX8,ARID1A,F2R,RXRA,MEN1,ARID1B,SALL1,YAP1,KMT2A,FGF7,AKT2,FGFR1,CHD6,FGFR2,NCOA2,FOXO3,SFRP1,SRSF1,CHD7,LMO4,ARID3B,RHOG,ARNT,PLPP3,ASCL1,RERE,SPEN,NEUROD6,GABPA,MAP3K2,SOX1,TRERF1,SOX2,SOX9,MYF6,SP1,MYO6,MYT1,PHF8,CCNK,STAT4,STAT5B,BMP4,LDB1,ZFP36L2,SUB1,GLI2,GLI3,GLIS2,TAF1,TAF4,TAF9,IL33,NOTCH1,NOTCH3,NOBOX,TCF3,ZEB1,TCF12,USP22,NR4A2,AKNA,RNF222,TEF,TFAM,TRIM5…
GO: Biological Process	GO:1901361	organic cyclic compound catabolic process	5.631e-07	0.004114	7.912e-05	0.0007496	59	510	RPL23A,RPL24,RPL27,RPL29,RPL31,RPL32,RPL38,RPL39,RPLP1,RPS3,RPS3A,RPS4X,RPS6,NT5C3A,RPS8,RPS21,RPS24,RPS28,RPS29,CNOT6,FAH,FBP1,RACK1,PRKAG2,ZHX2,ARNT,AKR1C3,TRERF1,SMG1,BLVRA,ZFP36L1,ZFP36L2,GPD1,UHMK1,PAH,TP53,HINT1,HNRNPD,RPL23,HPD,HPRT1,UPP1,RPL36,DCP2,POLR2G,UPF2,INSR,EIF3E,EXOSC5,DDX6,DFFB,BTG2,KPNB1,AGO1,EIF4A1,RPL4,RPL15,RPL17,RPL18A
GO: Biological Process	GO:0030510	regulation of BMP signaling pathway	5.749e-07	0.0042	7.925e-05	0.0007508	19	87	ABL1,FBN1,SFRP1,XIAP,TRIM33,BMP4,SULF1,VWC2L,BMPER,NOTCH1,NOTCH2,LEMD3,WNT5A,SOSTDC1,SKOR1,CRB2,RGMA,SKOR2,CHRDL1
GO: Biological Process	GO:0045893	positive regulation of transcription, DNA-templated	6.339e-07	0.004631	8.42e-05	0.0007977	136	1528	NCOA3,ERCC6,STAG1,RPS3,TMEM173,SOX8,ARID1A,F2R,RXRA,MEN1,ARID1B,SALL1,YAP1,KMT2A,FGF7,AKT2,FGFR1,CHD6,FGFR2,NCOA2,FOXO3,SFRP1,CHD7,LMO4,ARID3B,RHOG,ARNT,PLPP3,ASCL1,RERE,SPEN,NEUROD6,GABPA,MAP3K2,SOX1,TRERF1,SOX2,SOX9,MYF6,SP1,MYO6,MYT1,PHF8,CCNK,STAT4,STAT5B,BMP4,LDB1,SUB1,GLI2,GLI3,GLIS2,TAF1,TAF4,TAF9,IL33,NOTCH1,NOTCH3,NOBOX,TCF3,ZEB1,TCF12,USP22,NR4A2,AKNA,RNF222,TEF,TFAM,TRIM52,NR2F2,TGFBR1…
GO: Biological Process	GO:1903508	positive regulation of nucleic acid-templated transcription	6.339e-07	0.004631	8.42e-05	0.0007977	136	1528	NCOA3,ERCC6,STAG1,RPS3,TMEM173,SOX8,ARID1A,F2R,RXRA,MEN1,ARID1B,SALL1,YAP1,KMT2A,FGF7,AKT2,FGFR1,CHD6,FGFR2,NCOA2,FOXO3,SFRP1,CHD7,LMO4,ARID3B,RHOG,ARNT,PLPP3,ASCL1,RERE,SPEN,NEUROD6,GABPA,MAP3K2,SOX1,TRERF1,SOX2,SOX9,MYF6,SP1,MYO6,MYT1,PHF8,CCNK,STAT4,STAT5B,BMP4,LDB1,SUB1,GLI2,GLI3,GLIS2,TAF1,TAF4,TAF9,IL33,NOTCH1,NOTCH3,NOBOX,TCF3,ZEB1,TCF12,USP22,NR4A2,AKNA,RNF222,TEF,TFAM,TRIM52,NR2F2,TGFBR1…
GO: Biological Process	GO:0030900	forebrain development	7.092e-07	0.005182	9.253e-05	0.0008766	50	407	ARID1A,SALL1,ARL13B,AFDN,FGF13,FGFR1,FGFR2,BCAN,CHD7,BTBD3,FOXB1,ASCL1,NEUROD6,ATP2B4,SOX1,SOX2,SALL3,BMP4,GLI2,GLI3,NOTCH1,NPY,NOTCH3,SZT2,NR4A2,NR2F2,OTP,NR2E1,PAX6,CDK5,CDK6,HPRT1,WNT5A,ID4,POU3F2,POU3F4,CREB1,SLC32A1,RNF7,BCL11B,PTEN,LRP8,BTG2,DLX1,ARHGAP11B,LHX6,RFX4,TTC21B,LRP6,EMX2
GO: Biological Process	GO:0060284	regulation of cell development	7.26e-07	0.005304	9.306e-05	0.0008816	96	985	NCOA3,ABL1,SOX8,SALL1,YAP1,TRPV2,FGA,FGB,AFDN,FGF13,FGFR1,FGG,FOXO3,FLNA,SFRP1,PPP1R9A,EPB41L5,APOA1,CHD7,FUOM,ZHX2,PDLIM5,ASCL1,SNAP25,SPEN,SOX2,SOX9,MYF6,GCNT2,RCC2,BMP4,GLI2,GLI3,VWC2L,COBL,SEMA4A,POFUT2,NOTCH1,NOTCH3,ACSL6,NPPC,TCF3,ZEB1,TCF12,NEDD4L,KALRN,STMN2,SPAG9,OMG,TGFBR1,OTP,SOX21,NR2E1,PAX6,PBX1,CDC42,PAQR3,TP53,CDK5,ENPP2,CHN1,SEMA5B,HPN,NTN1,QKI,PLXNB1,ROCK2,WNT5A,ID4,POU3F2,CREB1,…
GO: Biological Process	GO:0035270	endocrine system development	9.28e-07	0.00678	0.0001169	0.001107	25	143	MEN1,SALL1,ANXA1,APOA1,ASCL1,SOX2,SOX9,MYT1,BMP4,GLI2,TG,TGFBR1,OTP,PAX6,PBX1,CDK6,WNT5A,POU3F2,CREB1,CRHR1,CRKL,IGF1R,MAPK1,INSR,PAX8
GO: Biological Process	GO:0022612	gland morphogenesis	9.934e-07	0.007258	0.000123	0.001165	26	153	NCOA3,RXRA,MKI67,FGF7,FGFR1,FGFR2,SFRP1,SNAI2,SOX9,BMP4,SULF1,GLI2,GLI3,NOTCH1,NOTCH2,PAX6,CDC42,HPN,NTN1,TNC,WNT5A,SOSTDC1,ID4,IGF1R,PTCH1,LRP6
GO: Biological Process	GO:0048699	generation of neurons	1.049e-06	0.007667	0.0001278	0.001211	135	1528	RPL24,ABL1,HIPK1,ADGRV1,SOX8,RTN1,DSCAML1,RXRA,SALL1,NLGN4X,YAP1,LRFN5,TRPV2,AFDN,FGF13,FGFR1,ALCAM,FGFR2,FOXO3,SFRP1,KLHL1,PPP1R9A,APOA1,CHD7,FUOM,LMO4,ZHX2,PDLIM5,BTBD3,FOXB1,PIGT,ASCL1,ENAH,SNAP25,RERE,SPEN,SOX1,SOX2,SOX9,SPAST,SALL3,GAP43,MYO6,UNC5B,SDCCAG8,BMP4,LDB1,GLI2,GLI3,VWC2L,COBL,SEMA4A,CAMSAP2,NOTCH1,NPY,NOTCH3,ACSL6,TCF3,ZEB1,TCF12,NEDD4L,KALRN,SZT2,NR4A2,STMN2,SPAG9,OMG,NR2F2,OPHN1…
GO: Biological Process	GO:0001655	urogenital system development	1.074e-06	0.007847	0.0001286	0.001219	45	355	SOX8,RXRA,FBN1,SALL1,YAP1,FGFR1,FGFR2,SFRP1,ANGPT2,ANXA1,ARG2,FOXB1,DCHS1,SOX9,BMP4,NEK1,SULF1,GLI2,GLI3,GLIS2,BMPER,NOTCH1,NOTCH3,TGFBR1,SEC63,PBX1,DLG5,CENPF,MAGED1,TNC,WNT5A,ID4,IGF1R,PTCH1,PTEN,PAX8,RBP4,PTCD2,LRP4,EMX2,EPCAM,GDF11,SMAD5,PLCE1,EPHA7
GO: Biological Process	GO:0042254	ribosome biogenesis	1.153e-06	0.008421	0.0001358	0.001287	42	322	RPL23A,RPL24,RPL27,RPL29,RPL31,RPL32,RPL38,RPL39,RPLP1,RPS3,RPS3A,RPS4X,RPS6,RPS8,RPS21,RPS24,RPS28,RPS29,NPM3,NOP16,CHD7,IPO9,RRP1B,SUV39H1,MALSU1,RRP8,KRR1,NOM1,DDX21,RPL23,GAR1,GTF2H5,RPL36,MRPL1,ZNF658,EXOSC5,PTEN,MPHOSPH6,RPL4,RPL15,RPL17,RPL18A
GO: Biological Process	GO:0044270	cellular nitrogen compound catabolic process	1.236e-06	0.009028	0.0001433	0.001358	54	462	RPL23A,RPL24,RPL27,RPL29,RPL31,RPL32,RPL38,RPL39,RPLP1,RPS3,RPS3A,RPS4X,RPS6,NT5C3A,RPS8,RPS21,RPS24,RPS28,RPS29,CNOT6,FBP1,RACK1,PRKAG2,ZHX2,ARNT,SMG1,BLVRA,ZFP36L1,ZFP36L2,GPD1,UHMK1,TP53,HINT1,HNRNPD,RPL23,HPRT1,UPP1,RPL36,DCP2,POLR2G,UPF2,INSR,EIF3E,EXOSC5,DDX6,DFFB,BTG2,KPNB1,AGO1,EIF4A1,RPL4,RPL15,RPL17,RPL18A
GO: Biological Process	GO:0042063	gliogenesis	1.282e-06	0.009363	0.0001453	0.001377	38	279	ABL1,SOX8,AFDN,AKT2,ANXA1,PLPP3,ASCL1,SOX2,SOX9,GAP43,BMP4,GLI3,IL33,NOTCH1,OMG,MPP5,NR2E1,PAX6,PARD3,CDK5,EXOC4,CDK6,ENPP2,TRPC4,QKI,ID4,POU3F2,CREB1,VCAN,MAPK1,IL6ST,PTEN,LRP8,PTPRA,KCNJ10,DLX1,MED12,LRP6
GO: Biological Process	GO:0010628	positive regulation of gene expression	1.293e-06	0.009445	0.0001453	0.001377	160	1890	NCOA3,ERCC6,STAG1,RPS3,RPS4X,RPS6KA2,ACTA1,TMEM173,SOX8,ARID1A,F2R,RXRA,MEN1,ARID1B,SALL1,YAP1,KMT2A,FGF7,AKT2,FGFR1,CHD6,FGFR2,NCOA2,FOXO3,SFRP1,SRSF1,POLDIP3,APOB,CHD7,LMO4,ARID3B,RHOG,ARNT,PLPP3,ASCL1,RERE,SPEN,NEUROD6,GABPA,SAMD4A,MAP3K2,SOX1,TRERF1,SOX2,SOX9,MYF6,SP1,MYH9,MYO6,MYT1,PHF8,CCNK,STAT4,STAT5B,BMP4,LDB1,SUB1,GLI2,GLI3,GLIS2,TAF1,TAF4,TAF9,IL33,NOTCH1,NOTCH3,NOBOX,TCF3,ZEB1,TCF12,U…
GO: Biological Process	GO:0009887	animal organ morphogenesis	1.401e-06	0.01023	0.0001539	0.001458	105	1121	NCOA3,RPL38,ABL1,HIPK1,ACTA1,SOX8,ARID1A,DSCAML1,RXRA,MEN1,ARL6,FBN1,FBN2,SALL1,YAP1,ARL13B,MKI67,FGF7,AFDN,FGFR1,FGFR2,FST,FOXO3,FLNA,SFRP1,CHD7,SNAI2,DCHS1,SOX1,SOX2,SOX9,MYF6,SP1,MYO6,FGFRL1,FGF18,BMP4,SULF1,GLG1,GLI2,GLI3,CFC1,NOTCH1,NOTCH2,NPPC,NPY1R,ZEB1,TGFBR1,PAX6,PBX1,CDC42,TP53,EXOC4,DLG5,SLC26A4,PHLDA2,HOXA7,UBB,HPN,NTN1,NLRP5,COL5A1,COL11A1,SDK2,TBX4,MAGED1,TNC,WNT5A,SOSTDC1,ID4,POU2F…
GO: Biological Process	GO:0046700	heterocycle catabolic process	1.412e-06	0.01031	0.0001539	0.001458	54	464	RPL23A,RPL24,RPL27,RPL29,RPL31,RPL32,RPL38,RPL39,RPLP1,RPS3,RPS3A,RPS4X,RPS6,NT5C3A,RPS8,RPS21,RPS24,RPS28,RPS29,CNOT6,FBP1,RACK1,PRKAG2,ZHX2,ARNT,SMG1,BLVRA,ZFP36L1,ZFP36L2,GPD1,UHMK1,TP53,HINT1,HNRNPD,RPL23,HPRT1,UPP1,RPL36,DCP2,POLR2G,UPF2,INSR,EIF3E,EXOSC5,DDX6,DFFB,BTG2,KPNB1,AGO1,EIF4A1,RPL4,RPL15,RPL17,RPL18A
GO: Biological Process	GO:0030182	neuron differentiation	1.502e-06	0.01097	0.0001614	0.001529	125	1398	RPL24,ABL1,HIPK1,ADGRV1,SOX8,RTN1,DSCAML1,RXRA,SALL1,NLGN4X,LRFN5,TRPV2,FGF13,FGFR1,ALCAM,FGFR2,FOXO3,SFRP1,KLHL1,PPP1R9A,APOA1,FUOM,LMO4,ZHX2,PDLIM5,BTBD3,FOXB1,PIGT,ASCL1,ENAH,SNAP25,RERE,SOX1,SOX2,SOX9,SPAST,SALL3,GAP43,MYO6,UNC5B,BMP4,LDB1,GLI2,GLI3,VWC2L,COBL,SEMA4A,CAMSAP2,NOTCH1,NPY,NOTCH3,ACSL6,TCF3,ZEB1,TCF12,NEDD4L,KALRN,SZT2,NR4A2,STMN2,SPAG9,OMG,OPHN1,TGFBR1,OTP,SOX21,UHMK1,NR2E1,PAX6…
GO: Biological Process	GO:0090101	negative regulation of transmembrane receptor protein serine/threonine kinase signaling pathway	1.569e-06	0.01146	0.0001661	0.001574	21	110	ABL1,FBN1,FBN2,FST,SFRP1,TRIM33,RASL11B,PEG10,GLG1,VWC2L,BMPER,NOTCH1,TGFBR1,TP53,LEMD3,UBB,WNT5A,SOSTDC1,SKOR1,SKOR2,CHRDL1
GO: Biological Process	GO:0006364	rRNA processing	1.64e-06	0.01198	0.0001711	0.001621	36	260	RPL23A,RPL24,RPL27,RPL29,RPL31,RPL32,RPL38,RPL39,RPLP1,RPS3,RPS3A,RPS4X,RPS6,RPS8,RPS21,RPS24,RPS28,RPS29,NPM3,CHD7,RRP1B,SUV39H1,RRP8,KRR1,DDX21,RPL23,GAR1,GTF2H5,RPL36,MRPL1,EXOSC5,MPHOSPH6,RPL4,RPL15,RPL17,RPL18A
GO: Biological Process	GO:0009057	macromolecule catabolic process	1.811e-06	0.01323	0.0001863	0.001765	112	1223	CLPP,RPL23A,RPL24,RPL27,RPL29,RPL31,RPL32,RPL38,RPL39,CACUL1,RPLP1,RPS3,RPS3A,RPS4X,RPS6,RPS8,RPS21,RPS24,RPS28,RPS29,CNOT6,RACK1,USP42,ANAPC5,FLNA,RNF44,APOB,BCAN,COPS3,VPS25,ZHX2,EDEM3,C2orf40,RNF38,SOX9,SMG1,RNF217,NEDD8,UBXN4,ZFP36L1,ZFP36L2,SEC61B,TAF1,TAF9,IL33,USP22,NEDD4L,CALM1,RNF222,CBL,TERF1,OPHN1,TIMP3,GUSB,UHMK1,TNFAIP1,RNF180,CDC42,TP53,CDK5,CENPF,PARK7,PGC,HNRNPD,RPL23,UBB,UBE2G2,U…
GO: Biological Process	GO:0044419	interspecies interaction between organisms	1.879e-06	0.01373	0.000188	0.001781	81	808	RPL23A,RPL24,RPL27,RPL29,RPL31,RPL32,RPL38,RPL39,RPLP1,RPS3,RPS3A,RPS4X,RPS6,RPS8,RPS21,RPS24,RPS28,RPS29,RXRA,RACK1,MICB,THOC7,HACD3,VPS25,FCN3,POM121C,EIF3A,SPEN,NUP50,SP1,WAPL,TRIM35,CHMP2A,CCNK,BICD1,RCOR1,SUV39H1,MICA,TAF1,TAF4,NOTCH1,NEDD4L,TLN1,TOP2A,TP53,RPL23,UBB,UBP1,HPN,FBXL2,RPL36,POLR2G,CREB1,CREBBP,MAPK1,IL6ST,ILF3,TRIM25,PSMA3,PSMB3,INSR,PSMB4,PSMB5,PSMB8,NUP58,ITGAV,ITGB5,DDX6,TBC…
GO: Biological Process	GO:0044403	symbiont process	1.879e-06	0.01373	0.000188	0.001781	81	808	RPL23A,RPL24,RPL27,RPL29,RPL31,RPL32,RPL38,RPL39,RPLP1,RPS3,RPS3A,RPS4X,RPS6,RPS8,RPS21,RPS24,RPS28,RPS29,RXRA,RACK1,MICB,THOC7,HACD3,VPS25,FCN3,POM121C,EIF3A,SPEN,NUP50,SP1,WAPL,TRIM35,CHMP2A,CCNK,BICD1,RCOR1,SUV39H1,MICA,TAF1,TAF4,NOTCH1,NEDD4L,TLN1,TOP2A,TP53,RPL23,UBB,UBP1,HPN,FBXL2,RPL36,POLR2G,CREB1,CREBBP,MAPK1,IL6ST,ILF3,TRIM25,PSMA3,PSMB3,INSR,PSMB4,PSMB5,PSMB8,NUP58,ITGAV,ITGB5,DDX6,TBC…
GO: Biological Process	GO:0021872	forebrain generation of neurons	1.909e-06	0.01395	0.0001885	0.001785	17	77	SALL1,FGFR1,FGFR2,ASCL1,SOX1,SOX2,SALL3,GLI3,OTP,NR2E1,PAX6,WNT5A,POU3F4,BCL11B,DLX1,LHX6,LRP6
GO: Biological Process	GO:0071560	cellular response to transforming growth factor beta stimulus	1.999e-06	0.01461	0.0001923	0.001822	33	230	MAP3K1,MEN1,FBN1,FBN2,SFRP1,EPB41L5,APOA1,TRIM33,AKR1C3,RASL11B,SOX9,PEG10,GCNT2,NEDD8,GLG1,ZEB1,CBL,TGFBR1,KLF10,PDCD5,PARD3,TP53,LEMD3,UBB,WNT5A,YES1,CREB1,SKOR1,ITGB5,SKOR2,PXN,WFIKKN2,SMAD5
GO: Biological Process	GO:0048709	oligodendrocyte differentiation	2.001e-06	0.01462	0.0001923	0.001822	19	94	SOX8,ASCL1,SOX9,BMP4,GLI3,NOTCH1,OMG,PAX6,CDK5,EXOC4,ENPP2,TRPC4,QKI,ID4,PTEN,PTPRA,KCNJ10,DLX1,MED12
GO: Biological Process	GO:0000902	cell morphogenesis	2.061e-06	0.01506	0.0001956	0.001853	120	1337	RPL24,ABL1,MNS1,FMNL2,DSCAML1,BRWD3,MAP3K1,ARL6,SALL1,YAP1,LRFN5,ARL13B,TRPV2,FGA,FGB,ANTXR1,FGF13,ALCAM,FGFR2,FGG,FLNA,SHROOM3,SFRP1,ANXA1,PPP1R9A,EPB41L5,APOA1,CEP164,PDLIM5,BTBD3,PDPN,FOXB1,ENAH,SNAI2,RERE,SOX9,NES,MYH9,SPAST,GAP43,MYO10,UNC5B,FGFRL1,GCNT2,RCC2,BMP4,NEK1,TBC1D1,GLI2,GLI3,COBL,FGD5,SEMA4A,POFUT2,NOTCH1,NEDD4L,KALRN,SZT2,NR4A2,OMG,OPHN1,CDC42EP1,FMNL3,TGFBR1,NR2E1,PAX6,PARD3,CDC…
GO: Biological Process	GO:0030514	negative regulation of BMP signaling pathway	2.101e-06	0.01535	0.0001968	0.001865	13	47	ABL1,FBN1,SFRP1,TRIM33,VWC2L,BMPER,NOTCH1,LEMD3,WNT5A,SOSTDC1,SKOR1,SKOR2,CHRDL1
GO: Biological Process	GO:0045165	cell fate commitment	2.167e-06	0.01583	0.0002004	0.001898	37	274	MCL1,SOX8,DSCAML1,MEN1,FGF13,FGFR1,FGFR2,SFRP1,LMO4,ASCL1,SOX1,SOX2,SOX9,MYF6,GAP43,BMP4,GLI2,GLI3,NOTCH1,NOTCH2,NOTCH3,TCF3,NR2F2,TGFBR1,NR2E1,PAX6,CDC42,TP53,WNT5A,SOSTDC1,BCL11B,PTCH1,CHRDL1,DLX1,DUSP6,LHX6,SMAD5
GO: Biological Process	GO:2000113	negative regulation of cellular macromolecule biosynthetic process	2.314e-06	0.01691	0.0002113	0.002002	128	1452	ZNF219,RPS3,HIPK1,KDM5C,SMC1A,ZFP57,SOX8,ARID1A,RXRA,MEN1,S100A1,CNOT6,SALL1,RACK1,FGFR1,FGFR2,FST,FOXS1,NCOA2,FOXO3,FLNA,SFRP1,CXXC5,ZHX2,DYDC2,MXD4,TRIM33,MLIP,ASCL1,SNAI2,ZBTB10,RERE,SPEN,GABPA,SAMD4A,SOX2,SOX9,MYF6,ZHX3,WAPL,WWC3,GAPDH,HIC2,PHF8,ERBIN,COMMD6,BMP4,RCOR1,LDB1,GLI2,GLI3,SUV39H1,GLIS2,CBX1,MALSU1,NOTCH1,NOTCH2,NOTCH3,TCF3,ZEB1,NEDD4L,NR4A2,RRP8,TERF1,NR2F2,RYBP,KLF10,BAZ2A,SUDS3,…
GO: Biological Process	GO:0090092	regulation of transmembrane receptor protein serine/threonine kinase signaling pathway	2.572e-06	0.01879	0.000232	0.002197	32	222	ABL1,MEN1,FBN1,FBN2,FST,SFRP1,XIAP,TRIM33,RASL11B,PEG10,BMP4,SULF1,GLG1,VWC2L,BMPER,NOTCH1,NOTCH2,ZEB1,TGFBR1,TP53,LEMD3,UBB,WNT5A,SOSTDC1,ZIC2,SKOR1,CRB2,RGMA,SKOR2,CHRDL1,DMRT1,GDF11
GO: Biological Process	GO:0010558	negative regulation of macromolecule biosynthetic process	2.604e-06	0.01902	0.000232	0.002198	134	1540	ZNF219,RPS3,HIPK1,KDM5C,SMC1A,ZFP57,SOX8,ARID1A,RXRA,MEN1,S100A1,CNOT6,SALL1,RACK1,YAP1,FGFR1,FGFR2,FST,FOXS1,NCOA2,FOXO3,FLNA,SFRP1,CXXC5,ZHX2,FCN3,DYDC2,MXD4,TRIM33,MLIP,ASCL1,SNAI2,ZBTB10,RERE,SPEN,GABPA,SAMD4A,SOX2,SOX9,MYF6,ZHX3,WAPL,WWC3,GAPDH,HIC2,PHF8,ERBIN,COMMD6,BMP4,RCOR1,LDB1,GLI2,GLI3,SUV39H1,GLIS2,CBX1,MALSU1,NOTCH1,NOTCH2,NOTCH3,TCF3,ZEB1,NEDD4L,NR4A2,RRP8,TERF1,NR2F2,RYBP,KLF10,BA…
GO: Biological Process	GO:0071559	response to transforming growth factor beta	2.67e-06	0.01951	0.000235	0.002227	33	233	MAP3K1,MEN1,FBN1,FBN2,SFRP1,EPB41L5,APOA1,TRIM33,AKR1C3,RASL11B,SOX9,PEG10,GCNT2,NEDD8,GLG1,ZEB1,CBL,TGFBR1,KLF10,PDCD5,PARD3,TP53,LEMD3,UBB,WNT5A,YES1,CREB1,SKOR1,ITGB5,SKOR2,PXN,WFIKKN2,SMAD5
GO: Biological Process	GO:0016072	rRNA metabolic process	3.069e-06	0.02242	0.0002669	0.002528	36	267	RPL23A,RPL24,RPL27,RPL29,RPL31,RPL32,RPL38,RPL39,RPLP1,RPS3,RPS3A,RPS4X,RPS6,RPS8,RPS21,RPS24,RPS28,RPS29,NPM3,CHD7,RRP1B,SUV39H1,RRP8,KRR1,DDX21,RPL23,GAR1,GTF2H5,RPL36,MRPL1,EXOSC5,MPHOSPH6,RPL4,RPL15,RPL17,RPL18A
GO: Biological Process	GO:0003002	regionalization	3.316e-06	0.02422	0.000285	0.0027	45	370	MNS1,HIPK1,DSCAML1,ARL13B,KMT2A,FGFR1,FGFR2,SFRP1,EPB41L5,FOXB1,ASCL1,SOX1,MYF6,BMP4,LDB1,GLI2,GLI3,CFC1,COBL,NOTCH1,NOTCH2,NR2F2,TGFBR1,PAX6,PBX1,TP53,HOXA7,WNT5A,CRKL,PRKACB,CRB2,PTCH1,BTG2,PAX8,DLX1,MED12,DUSP6,RFX4,LFNG,ATP6AP2,TTC21B,LRP4,LRP6,EMX2,GDF11
GO: Biological Process	GO:0043009	chordate embryonic development	3.484e-06	0.02545	0.000296	0.002804	71	691	NCOA3,SOX8,ARID1A,DSCAML1,RXRA,MEN1,SALL1,ARL13B,FGFR1,FGFR2,SHROOM3,SFRP1,SRSF1,EPB41L5,APOB,CHD7,COPS3,LMO4,FOXB1,ARNT,ENAH,DCHS1,GABPA,MYF6,NUP50,SP1,MYH9,BRK1,CCNK,SLC35D1,BMP4,ZFP36L1,SULF1,GLI2,GLI3,COBL,NOTCH1,NOTCH2,ZEB1,NR2F2,TGFBR1,PAX6,PBX1,TP53,HOXA7,AMOT,NLRP5,ROCK2,COL11A1,WNT5A,ZIC2,PRKACB,MAPK1,CRB2,MBTD1,GATAD2A,PTCH1,SLC30A1,ITGAV,GINS1,RGMA,ARNT2,DLX1,MED12,RBP4,RCN1,ZMIZ1,LFNG…
GO: Biological Process	GO:0030850	prostate gland development	4.034e-06	0.02947	0.0003388	0.00321	14	57	RXRA,FGFR2,SFRP1,ANXA1,SOX9,BMP4,SULF1,GLI2,NOTCH1,TNC,WNT5A,ID4,IGF1R,PTEN
GO: Biological Process	GO:0045665	negative regulation of neuron differentiation	4.166e-06	0.03043	0.0003458	0.003276	32	227	SOX8,FGF13,FOXO3,FUOM,ZHX2,ASCL1,SOX2,SOX9,GLI3,SEMA4A,NOTCH1,NOTCH3,STMN2,OMG,SOX21,NR2E1,PAX6,PBX1,PAQR3,CDK5,SEMA5B,NTN1,WNT5A,ID4,RTN4R,PTEN,DDX6,RGMA,NTM,LRP4,GDF11,EPHA7
GO: Biological Process	GO:0021543	pallium development	4.224e-06	0.03086	0.0003468	0.003285	27	175	AFDN,FGF13,FGFR1,BCAN,BTBD3,ASCL1,NEUROD6,ATP2B4,SOX2,GLI3,NPY,NR2E1,PAX6,CDK5,CDK6,ID4,POU3F2,SLC32A1,RNF7,PTEN,LRP8,BTG2,DLX1,ARHGAP11B,LHX6,LRP6,EMX2
GO: Biological Process	GO:0010629	negative regulation of gene expression	4.41e-06	0.03222	0.000358	0.003392	139	1627	ZNF219,RPS3,HIPK1,KDM5C,ZFP57,SOX8,ARID1A,RXRA,SRSF12,MEN1,S100A1,CNOT6,SALL1,RACK1,AKT2,FGFR1,FGFR2,FST,FOXS1,NCOA2,FOXO3,FLNA,SFRP1,CXXC5,XIAP,ZHX2,POM121C,DYDC2,MXD4,TRIM33,MLIP,ASCL1,SNAI2,ZBTB10,RERE,SPEN,GABPA,SAMD4A,SOX2,SOX9,MYF6,NUP50,ZHX3,SRSF10,WWC3,GAPDH,MYT1,HIC2,PHF8,ERBIN,COMMD6,BMP4,RCOR1,LDB1,GLG1,GLI2,GLI3,SUV39H1,GLIS2,CBX1,MALSU1,NOTCH1,NOTCH2,NOTCH3,TCF3,ZEB1,NEDD4L,NR4A2,RRP…
GO: Biological Process	GO:0048608	reproductive structure development	4.734e-06	0.03458	0.0003791	0.003591	54	483	NCOA3,RPS6,SOX8,ARID1A,RXRA,MEN1,SALL1,AHSG,FGF7,FGFR2,FST,NCOA2,FOXO3,SFRP1,ANXA1,CHD7,ARNT,AKR1C3,RNF38,SOX2,SOX9,SP1,PEG10,STAT5B,BMP4,ZFP36L1,SULF1,GLI2,TAF4,NOTCH1,NOTCH2,NOBOX,TEX11,NR2F2,TGFBR1,PATZ1,PHLDA2,PCYT1B,TNC,WNT5A,ID4,IDH1,IGF1R,MAPK1,INSR,PTEN,ITGAV,ITGB8,TBC1D20,DMRT1,RBP4,LFNG,LHCGR,LRP6
GO: Biological Process	GO:0061351	neural precursor cell proliferation	4.773e-06	0.03487	0.0003791	0.003591	26	166	SALL1,AFDN,FGF13,FGFR1,FGFR2,FOXO3,ASCL1,PSMG1,RERE,SOX2,NES,GLI2,GLI3,NOTCH1,ACSL6,OTP,NR2E1,PAX6,TP53,WNT5A,ID4,POU3F2,BTG2,SKOR2,LRP6,EMX2
GO: Biological Process	GO:0045935	positive regulation of nucleobase-containing compound metabolic process	4.927e-06	0.036	0.0003871	0.003667	153	1832	NCOA3,ERCC6,STAG1,RPS3,TMEM173,SOX8,ARID1A,F2R,RXRA,MEN1,ARID1B,SALL1,RACK1,YAP1,KMT2A,FGF7,AKT2,FGFR1,CHD6,FGFR2,NCOA2,FOXO3,SFRP1,SRSF1,SLF1,CHD7,LMO4,ARID3B,RHOG,ARNT,PLPP3,ASCL1,RERE,CACYBP,SPEN,NEUROD6,GABPA,MAP3K2,SOX1,TRERF1,SOX2,SOX9,MYF6,SP1,MYO6,MYT1,PHF8,CCNK,STAT4,STAT5B,BMP4,LDB1,ZFP36L2,SUB1,GLI2,GLI3,GLIS2,TAF1,TAF4,TAF9,IL33,NOTCH1,NOTCH3,NOBOX,GPD1,NPPC,TCF3,ZEB1,TCF12,USP22,CALM…
GO: Biological Process	GO:0071495	cellular response to endogenous stimulus	5.055e-06	0.03693	0.0003929	0.003722	114	1278	NCOA3,ABL1,RPS3,KLF3,ARID1A,RXRA,MAP3K1,MEN1,FBN1,FBN2,PGRMC2,FECH,FGB,AHSG,FGF7,AKT2,FGFR1,FGFR2,FST,NCOA2,SFRP1,ANXA1,EPB41L5,XIAP,APOA1,APOB,TRIM33,PLPP1,SNAI2,AKR1C3,RASL11B,ATP2B4,SOX9,ATP6V1E1,PEG10,FGFRL1,GCNT2,FGF18,STAT5B,NEDD8,BMP4,SULF1,GLG1,GLRA2,CFC1,VWC2L,BMPER,GNG3,GNG4,NOTCH1,NOTCH2,GPD1,ZEB1,GPR22,NR4A2,STMN2,CBL,NR2F2,TGFBR1,KLF10,PDCD5,NR2E1,PARD3,ACAP2,TP53,LEMD3,PARK7,STXBP4,…
GO: Biological Process	GO:0035295	tube development	5.189e-06	0.03791	0.0003991	0.003781	70	686	NCOA3,SOX8,ARID1A,RXRA,SALL1,YAP1,ARL13B,FGF7,FGFR1,FGFR2,SHROOM3,SFRP1,HIKESHI,EPB41L5,CHD7,LMO4,ARG2,PDPN,FOXB1,ASCL1,ENAH,DCHS1,SOX2,SOX9,NUP50,SP1,SDCCAG8,FGF18,BMP4,ZFP36L1,GLI2,GLI3,CFC1,COBL,BMPER,NOTCH1,NOTCH2,ZEB1,PAX6,PBX1,CDC42,DLG5,NTN1,ROCK2,TBX4,MAGED1,TNC,WNT5A,SOSTDC1,CREB1,ZIC2,MICAL2,PRKACB,MAPK1,GATAD2A,PTCH1,TBC1D20,RGMA,PAX8,PXN,MED12,YIPF6,RBP4,LHCGR,ATP6AP2,LRP6,EPCAM,GDF11…
GO: Biological Process	GO:0090596	sensory organ morphogenesis	5.384e-06	0.03934	0.0004098	0.003882	38	296	RPL38,HIPK1,SOX8,ARID1A,ARL6,FBN1,FBN2,SALL1,FGFR1,FGFR2,CHD7,SOX1,SOX2,SOX9,SP1,MYO6,BMP4,GLI2,GLI3,NOTCH2,ZEB1,PAX6,HPN,NTN1,COL5A1,COL11A1,SDK2,WNT5A,POU2F1,POU3F4,LRIG1,MAPK1,CRB2,TBC1D20,PAX8,RBP4,LRP6,GDF11
GO: Biological Process	GO:0009792	embryo development ending in birth or egg hatching	5.478e-06	0.04002	0.0004126	0.003909	71	700	NCOA3,SOX8,ARID1A,DSCAML1,RXRA,MEN1,SALL1,ARL13B,FGFR1,FGFR2,SHROOM3,SFRP1,SRSF1,EPB41L5,APOB,CHD7,COPS3,LMO4,FOXB1,ARNT,ENAH,DCHS1,GABPA,MYF6,NUP50,SP1,MYH9,BRK1,CCNK,SLC35D1,BMP4,ZFP36L1,SULF1,GLI2,GLI3,COBL,NOTCH1,NOTCH2,ZEB1,NR2F2,TGFBR1,PAX6,PBX1,TP53,HOXA7,AMOT,NLRP5,ROCK2,COL11A1,WNT5A,ZIC2,PRKACB,MAPK1,CRB2,MBTD1,GATAD2A,PTCH1,SLC30A1,ITGAV,GINS1,RGMA,ARNT2,DLX1,MED12,RBP4,RCN1,ZMIZ1,LFNG…
GO: Biological Process	GO:0072089	stem cell proliferation	5.972e-06	0.04363	0.0004408	0.004176	26	168	NCOA3,YAP1,FGF7,FGF13,FGFR1,FGFR2,ASCL1,SNAI2,DCHS1,SOX2,SOX9,NES,BMP4,GLI3,NOTCH1,ACSL6,ZEB1,OTP,NR2E1,PAX6,TP53,PDCD2,WNT5A,ID4,LRP6,EPCAM
GO: Biological Process	GO:0021761	limbic system development	6.03e-06	0.04406	0.0004408	0.004176	20	110	FGF13,FGFR1,FGFR2,BCAN,FOXB1,NEUROD6,ATP2B4,GLI3,OTP,NR2E1,CDK5,CDK6,ID4,POU3F2,SLC32A1,PTEN,LRP8,BTG2,DLX1,EMX2
GO: Biological Process	GO:0061458	reproductive system development	6.033e-06	0.04408	0.0004408	0.004176	54	487	NCOA3,RPS6,SOX8,ARID1A,RXRA,MEN1,SALL1,AHSG,FGF7,FGFR2,FST,NCOA2,FOXO3,SFRP1,ANXA1,CHD7,ARNT,AKR1C3,RNF38,SOX2,SOX9,SP1,PEG10,STAT5B,BMP4,ZFP36L1,SULF1,GLI2,TAF4,NOTCH1,NOTCH2,NOBOX,TEX11,NR2F2,TGFBR1,PATZ1,PHLDA2,PCYT1B,TNC,WNT5A,ID4,IDH1,IGF1R,MAPK1,INSR,PTEN,ITGAV,ITGB8,TBC1D20,DMRT1,RBP4,LFNG,LHCGR,LRP6
GO: Biological Process	GO:0060688	regulation of morphogenesis of a branching structure	6.242e-06	0.0456	0.0004515	0.004278	14	59	SOX8,RXRA,SALL1,FGF7,FGFR1,FGFR2,SFRP1,SNAI2,SOX9,BMP4,SULF1,MAGED1,WNT5A,PAX8
GO: Biological Process	GO:0051172	negative regulation of nitrogen compound metabolic process	6.681e-06	0.04881	0.0004785	0.004534	139	1640	ZNF219,RPS3,HIPK1,KDM5C,SMC1A,ZFP57,SOX8,ARID1A,RXRA,SRSF12,MEN1,S100A1,CNOT6,FBP1,SALL1,RACK1,YAP1,AKT2,FGFR1,FGFR2,FST,FOXS1,NCOA2,FOXO3,FLNA,SFRP1,CXXC5,ZHX2,FCN3,DYDC2,MXD4,TRIM33,MLIP,ASCL1,SNAI2,ZBTB10,RERE,SPEN,ATP2B4,GABPA,SAMD4A,SOX2,SOX9,MYF6,ZHX3,SRSF10,WAPL,WWC3,GAPDH,HIC2,PHF8,ERBIN,COMMD6,BMP4,RCOR1,LDB1,GLI2,GLI3,SUV39H1,GLIS2,CBX1,GNAI2,MALSU1,NOTCH1,NOTCH2,NOTCH3,NPPC,TCF3,ZEB1,N…
GO: Biological Process	GO:0072657	protein localization to membrane	7.318e-06	0.05347	0.0005191	0.004918	56	515	RPL23A,RPL24,RPL27,RPL29,RPL31,RPL32,RPL38,RPL39,LIN7C,RPLP1,RPS3,RPS3A,RPS4X,RPS6,RPS8,RPS21,RPS24,RPS28,RPS29,ARL6,RACK1,AKT2,FGF13,FLNA,DPP10,RHOG,DCHS1,SRP19,GLRB,KALRN,MPP5,PDCD5,SEC63,PARD3,TP53,CDK5,EXOC4,RFTN2,RPL23,MIEF1,ROCK2,VIL1,RPL36,PPP3CC,PTCH1,MFF,KCNB1,DPP6,RDX,LRP4,LRP6,ROCK1,RPL4,RPL15,RPL17,RPL18A
GO: Biological Process	GO:1901566	organonitrogen compound biosynthetic process	7.522e-06	0.05495	0.0005262	0.004985	125	1444	RPL23A,RPL24,RPL27,RPL29,RPL31,RPL32,RPL38,RPL39,RPLP1,RPS3,RPS3A,RPS4X,HS6ST2,RPS6,ESD,MRPL37,RPS8,MRPL27,RPS21,RPS24,RPS28,RPS29,RXRA,FABP3,CNOT6,ADSL,RACK1,MGST2,CHST15,FECH,FGF7,AKT2,PRKAG2,ATP5PD,SLC25A17,FOXO3,POLDIP3,MCTS1,APOA1,BCAN,ARG2,MRPL17,PLPP1,PLPP3,MRPL48,PPA2,MRPS23,EIF3A,EIF3C,ATP2B4,ATP5F1A,SAMD4A,ATP5PB,ATP5MC3,GAD1,CMPK1,GAPDH,NARS,GCNT2,SLC35D1,ZFP36L1,CDC123,GNAI2,MALSU1,NP…
GO: Biological Process	GO:0032989	cellular component morphogenesis	7.563e-06	0.05525	0.0005262	0.004985	124	1430	RPL24,ABL1,MNS1,ACTA1,FMNL2,DSCAML1,BRWD3,MAP3K1,ARL6,SALL1,YAP1,LRFN5,ARL13B,TRPV2,FGA,FGB,ANTXR1,FGF13,ALCAM,FGFR2,FGG,FLNA,SHROOM3,SFRP1,ANXA1,PPP1R9A,EPB41L5,APOA1,CEP164,PDLIM5,BTBD3,PDPN,FOXB1,ENAH,SNAI2,RERE,SOX9,NES,MYH9,SPAST,GAP43,MYO10,UNC5B,FGFRL1,GCNT2,RCC2,BMP4,NEK1,TBC1D1,GLI2,GLI3,COBL,FGD5,SEMA4A,POFUT2,NOTCH1,NEDD4L,KALRN,SZT2,NR4A2,OMG,OPHN1,CDC42EP1,FMNL3,TGFBR1,MPP5,NR2E1,PAX…
GO: Biological Process	GO:0048568	embryonic organ development	7.807e-06	0.05704	0.0005376	0.005093	53	479	NCOA3,RPL38,HIPK1,ARID1A,DSCAML1,MEN1,FBN1,FBN2,SALL1,YAP1,ARL13B,KMT2A,FGFR1,FGFR2,CHD7,ARNT,SOX2,SOX9,NES,SP1,MYO6,BMP4,LDB1,ZFP36L1,GLI2,GLI3,CFC1,COBL,NOTCH1,NOTCH2,ZEB1,NR2F2,TGFBR1,PAX6,PBX1,TP53,HOXA7,HPN,NTN1,COL11A1,WNT5A,POU3F4,LRIG1,MICAL2,MAPK1,CRB2,PTCH1,ITGAV,PAX8,MED12,KAT6A,RBP4,LRP6
GO: Biological Process	GO:0021954	central nervous system neuron development	7.948e-06	0.05807	0.0005376	0.005093	17	85	FGFR1,FGFR2,ASCL1,SOX1,SALL3,GLI2,NPY,SZT2,NR4A2,NR2E1,CDK5,HPRT1,WNT5A,PTEN,BTG2,SAMD4B,LHX6
GO: Biological Process	GO:0042773	ATP synthesis coupled electron transport	7.948e-06	0.05807	0.0005376	0.005093	17	85	UQCRHL,MT-ND2,NDUFA1,NDUFA4,NDUFA9,NDUFB6,NDUFB9,NDUFS2,NDUFS3,COX7A2L,PARK7,UQCRH,NDUFB11,COX5B,COX6C,COX7C,COA6
GO: Biological Process	GO:0010557	positive regulation of macromolecule biosynthetic process	8.34e-06	0.06093	0.000559	0.005296	148	1777	NCOA3,ERCC6,STAG1,RPS3,RPS4X,TMEM173,SOX8,ARID1A,F2R,RXRA,MEN1,ARID1B,SALL1,YAP1,KMT2A,FGF7,AKT2,FGFR1,CHD6,FGFR2,NCOA2,FOXO3,SFRP1,POLDIP3,CHD7,LMO4,ARID3B,RHOG,ARNT,PLPP3,ASCL1,RERE,CACYBP,SPEN,NEUROD6,GABPA,SAMD4A,MAP3K2,SOX1,TRERF1,SOX2,SOX9,MYF6,SP1,MYO6,MYT1,PHF8,CCNK,STAT4,STAT5B,BMP4,LDB1,SUB1,GLI2,GLI3,GLIS2,TAF1,TAF4,TAF9,IL33,NOTCH1,NOTCH3,NOBOX,TCF3,ZEB1,TCF12,USP22,NR4A2,AKNA,RNF222,…
GO: Biological Process	GO:0009890	negative regulation of biosynthetic process	8.961e-06	0.06547	0.0005952	0.005638	138	1635	ZNF219,RPS3,HIPK1,KDM5C,SMC1A,ZFP57,SOX8,ARID1A,RXRA,MEN1,S100A1,CNOT6,SALL1,RACK1,YAP1,FGFR1,FGFR2,FST,FOXS1,NCOA2,FOXO3,FLNA,SFRP1,CXXC5,ZHX2,FCN3,DYDC2,MXD4,TRIM33,MLIP,ASCL1,SNAI2,ZBTB10,AKR1C3,RERE,SPEN,ATP2B4,GABPA,SAMD4A,SOX2,SOX9,MYF6,ZHX3,WAPL,WWC3,GAPDH,HIC2,PHF8,ERBIN,COMMD6,BMP4,RCOR1,LDB1,GLI2,GLI3,SUV39H1,GLIS2,CBX1,GNAI2,MALSU1,NOTCH1,NOTCH2,NOTCH3,TCF3,ZEB1,NEDD4L,NR4A2,RRP8,GRM7,…
GO: Biological Process	GO:0048562	embryonic organ morphogenesis	9.289e-06	0.06786	0.0006114	0.005792	40	326	RPL38,HIPK1,ARID1A,DSCAML1,MEN1,FBN1,FBN2,SALL1,YAP1,ARL13B,FGFR1,FGFR2,CHD7,SOX2,SOX9,SP1,MYO6,BMP4,GLI2,GLI3,CFC1,NOTCH1,NOTCH2,ZEB1,TGFBR1,PAX6,HOXA7,HPN,NTN1,COL11A1,WNT5A,POU3F4,LRIG1,MICAL2,MAPK1,CRB2,PAX8,MED12,RBP4,LRP6
GO: Biological Process	GO:0007389	pattern specification process	9.68e-06	0.07072	0.0006314	0.005982	54	495	MNS1,HIPK1,DSCAML1,ARL6,ARL13B,KMT2A,FGFR1,FGFR2,FST,SHROOM3,SFRP1,EPB41L5,FOXB1,ASCL1,DCHS1,SOX1,MYF6,BMP4,LDB1,GLI2,GLI3,CFC1,COBL,NOTCH1,NOTCH2,ZEB1,NR2F2,TGFBR1,PAX6,PBX1,TP53,HOXA7,WNT5A,SOSTDC1,CRKL,ZIC2,MICAL2,PRKACB,CRB2,PTCH1,BTG2,PAX8,DLX1,MED12,DUSP6,RFX4,LFNG,ATP6AP2,TTC21B,LRP4,LRP6,EMX2,GDF11,SMAD5
GO: Biological Process	GO:0023057	negative regulation of signaling	9.914e-06	0.07243	0.000641	0.006072	115	1311	ABL1,MCL1,MEN1,FBN1,FBN2,FBP1,SALL1,NLGN4X,RACK1,YAP1,FGA,FGB,AHSG,FGG,FST,FEM1A,FOXO3,SFRP1,PPP1R9A,APOA1,SLC6A1,TRIM33,SNAI2,SORCS3,RASL11B,EIF3A,ATP2B4,SOX2,SOX9,SALL3,WWC3,UNC5B,PEG10,FGFRL1,ERBIN,NDUFS3,BICD1,BMP4,SYT11,SULF1,GLG1,GLI3,GLIS2,VWC2L,GNAI2,BMPER,TAF9,NOTCH1,NPY1R,CALM1,NR4A2,C1QL4,GPRC5A,CBL,TGFBR1,TIMP3,DUSP16,WIF1,TNFAIP1,CDC42,PAQR3,TP53,LEMD3,PARK7,HMGCR,UBB,UCHL1,FLRT3,GST…
GO: Biological Process	GO:0051173	positive regulation of nitrogen compound metabolic process	1.015e-05	0.07418	0.0006507	0.006165	159	1944	NCOA3,ERCC6,STAG1,RPS3,RPS4X,TMEM173,SOX8,ARID1A,F2R,RXRA,MEN1,ARID1B,SALL1,RACK1,YAP1,KMT2A,FGF7,AKT2,FGFR1,CHD6,FGFR2,NCOA2,FOXO3,SFRP1,SRSF1,SLF1,POLDIP3,CHD7,LMO4,ARID3B,RHOG,ARNT,PLPP3,ASCL1,RERE,CACYBP,SPEN,NEUROD6,GABPA,SAMD4A,MAP3K2,SOX1,TRERF1,SOX2,SOX9,MYF6,SP1,MYO6,MYT1,PHF8,CCNK,STAT4,STAT5B,BMP4,LDB1,ZFP36L2,SUB1,GLI2,GLI3,GLIS2,TAF1,TAF4,TAF9,IL33,NOTCH1,NOTCH3,NOBOX,GPD1,NPPC,TCF3,…
GO: Biological Process	GO:0021915	neural tube development	1.095e-05	0.08002	0.0006958	0.006592	27	184	ARID1A,SALL1,ARL13B,SHROOM3,SFRP1,LMO4,FOXB1,ENAH,DCHS1,NUP50,BMP4,ZFP36L1,GLI2,GLI3,COBL,NOTCH1,PAX6,ROCK2,WNT5A,ZIC2,PRKACB,GATAD2A,PTCH1,RGMA,MED12,ATP6AP2,LRP6
GO: Biological Process	GO:0019827	stem cell population maintenance	1.14e-05	0.0833	0.0007181	0.006803	26	174	NCOA3,SMC1A,SALL1,YAP1,FGFR1,FOXO3,SFRP1,ZHX2,SOX2,SOX9,LDB1,ZFP36L2,NOTCH1,NOTCH2,KLF10,NR2E1,PBX1,PADI4,POLR2G,CREBBP,DDX6,PAX8,MED12,KAT6A,ZNF706,ELAVL1
GO: Biological Process	GO:0031328	positive regulation of cellular biosynthetic process	1.214e-05	0.08869	0.0007537	0.00714	157	1921	NCOA3,ERCC6,STAG1,RPS3,RPS4X,TMEM173,SOX8,ARID1A,F2R,RXRA,FABP3,MEN1,ARID1B,SALL1,RACK1,YAP1,KMT2A,FGF7,AKT2,FGFR1,CHD6,FGFR2,NCOA2,FOXO3,SFRP1,ANXA1,POLDIP3,APOA1,CHD7,LMO4,ARID3B,RHOG,ARNT,PLPP3,ASCL1,RERE,CACYBP,SPEN,NEUROD6,GABPA,SAMD4A,MAP3K2,SOX1,TRERF1,SOX2,SOX9,MYF6,SP1,MYO6,MYT1,PHF8,CCNK,STAT4,STAT5B,BMP4,LDB1,SUB1,GLI2,GLI3,GLIS2,TAF1,TAF4,TAF9,IL33,NOTCH1,NOTCH3,NOBOX,ACSL6,NPPC,TCF3,…
GO: Biological Process	GO:0045944	positive regulation of transcription by RNA polymerase II	1.225e-05	0.08949	0.0007537	0.00714	99	1094	NCOA3,STAG1,TMEM173,SOX8,RXRA,MEN1,SALL1,YAP1,KMT2A,AKT2,FGFR1,CHD6,FGFR2,NCOA2,FOXO3,CHD7,LMO4,ARID3B,ARNT,ASCL1,RERE,NEUROD6,GABPA,SOX1,SOX2,SOX9,MYF6,SP1,MYO6,MYT1,CCNK,STAT4,STAT5B,BMP4,LDB1,SUB1,GLI2,GLI3,GLIS2,TAF1,TAF9,IL33,NOTCH1,NOTCH3,NOBOX,TCF3,ZEB1,TCF12,NR4A2,AKNA,RNF222,TEF,TFAM,TNFSF8,NR2E1,PAX6,PBX1,KAT6B,TOP2A,TP53,KLF12,CEBPE,PATZ1,PARK7,PEG3,HOXA7,UBB,SMYD3,WNT5A,POMC,ID4,POU2F…
GO: Biological Process	GO:0045892	negative regulation of transcription, DNA-templated	1.228e-05	0.08968	0.0007537	0.00714	111	1261	ZNF219,HIPK1,KDM5C,ZFP57,SOX8,ARID1A,RXRA,MEN1,S100A1,SALL1,FGFR1,FGFR2,FST,FOXS1,NCOA2,FOXO3,FLNA,SFRP1,CXXC5,ZHX2,DYDC2,MXD4,TRIM33,MLIP,ASCL1,SNAI2,ZBTB10,RERE,SPEN,GABPA,SOX2,SOX9,MYF6,ZHX3,WWC3,HIC2,PHF8,ERBIN,COMMD6,BMP4,RCOR1,LDB1,GLI2,GLI3,SUV39H1,GLIS2,CBX1,NOTCH1,NOTCH2,NOTCH3,TCF3,ZEB1,NEDD4L,NR4A2,RRP8,NR2F2,RYBP,KLF10,BAZ2A,SUDS3,NR2E1,PAX6,PBX1,KAT6B,TP53,CDK5,KLF12,CENPF,CIART,PATZ…
GO: Biological Process	GO:0010608	posttranscriptional regulation of gene expression	1.279e-05	0.09345	0.0007775	0.007365	52	475	RPL38,RPS3,RPS4X,RXRA,CNOT6,RACK1,FECH,AKT2,FOXO3,POLDIP3,EPB41L5,EIF3A,EIF3C,SAMD4A,GAPDH,GCNT2,ZFP36L1,ZFP36L2,CDC123,MALSU1,MKNK2,UHMK1,HNRNPD,HNRNPU,UBB,QKI,NLRP5,VIP,DCP2,POLR2G,UNK,MAPK1,ILF3,PSMA3,PSMA5,PSMA6,PSMB3,PSMB4,PSMB5,EIF3E,PSMB8,PAIP2B,EXOSC5,DDX6,EIF3CL,BTG2,PURA,AGO1,ZNF706,EIF4A1,ELAVL1,PSMD14
GO: Biological Process	GO:0010721	negative regulation of cell development	1.288e-05	0.09407	0.0007775	0.007365	42	354	SOX8,SALL1,FGF13,FOXO3,SFRP1,FUOM,ZHX2,ASCL1,SOX2,SOX9,RCC2,BMP4,GLI3,SEMA4A,NOTCH1,NOTCH3,NPPC,STMN2,OMG,SOX21,NR2E1,PAX6,PBX1,PAQR3,TP53,CDK5,SEMA5B,HPN,NTN1,WNT5A,ID4,RTN4R,PTEN,DDX6,RGMA,PAX8,NTM,DLX1,ZNF706,LRP4,GDF11,EPHA7
GO: Biological Process	GO:0090288	negative regulation of cellular response to growth factor stimulus	1.325e-05	0.0968	0.0007934	0.007517	22	135	ABL1,FBN1,FBN2,SFRP1,TRIM33,RASL11B,PEG10,FGFRL1,SULF1,GLG1,VWC2L,BMPER,NOTCH1,TGFBR1,TP53,LEMD3,UBB,WNT5A,SOSTDC1,SKOR1,SKOR2,CHRDL1
GO: Biological Process	GO:0031327	negative regulation of cellular biosynthetic process	1.347e-05	0.0984	0.0008	0.007579	135	1605	ZNF219,RPS3,HIPK1,KDM5C,SMC1A,ZFP57,SOX8,ARID1A,RXRA,MEN1,S100A1,CNOT6,SALL1,RACK1,YAP1,FGFR1,FGFR2,FST,FOXS1,NCOA2,FOXO3,FLNA,SFRP1,CXXC5,ZHX2,FCN3,DYDC2,MXD4,TRIM33,MLIP,ASCL1,SNAI2,ZBTB10,AKR1C3,RERE,SPEN,ATP2B4,GABPA,SAMD4A,SOX2,SOX9,MYF6,ZHX3,WAPL,WWC3,GAPDH,HIC2,PHF8,ERBIN,COMMD6,BMP4,RCOR1,LDB1,GLI2,GLI3,SUV39H1,GLIS2,CBX1,GNAI2,MALSU1,NOTCH1,NOTCH2,NOTCH3,TCF3,ZEB1,NEDD4L,NR4A2,RRP8,GRM7,…
GO: Biological Process	GO:0045596	negative regulation of cell differentiation	1.444e-05	0.1055	0.0008357	0.007917	69	694	NCOA3,ADGRV1,SOX8,MEN1,SALL1,YAP1,FGF13,FGFR1,FST,FOXO3,SFRP1,ANXA1,FUOM,ZHX2,ASCL1,SNAI2,GABPA,SOX2,SOX9,TOB2,RCC2,STAT5B,BMP4,LDB1,ZFP36L2,GLI2,GLI3,SEMA4A,NOTCH1,NOTCH3,NPPC,ZEB1,STMN2,C1QL4,OMG,TGFBR1,SOX21,NR2E1,PAX6,PBX1,PAQR3,TP53,CDK5,CDK6,CETP,HOXA7,SEMA5B,HPN,NTN1,COL5A1,WNT5A,SOSTDC1,ID4,MAPK1,RTN4R,PTCH1,PTEN,ITGAV,DDX6,RGMA,PAX8,NTM,DLX1,ZNF706,LRP4,LRP6,GDF11,TRIB1,EPHA7
GO: Biological Process	GO:0000278	mitotic cell cycle	1.454e-05	0.1063	0.0008357	0.007917	93	1016	RPL24,ABL1,CACUL1,STAG1,RPS3,RPS6,SMC1A,MEN1,CNOT6,FGFR1,FGFR2,ANAPC5,VCPIP1,FLNA,SLF1,ANXA1,PPM1D,XIAP,NAA50,POM121C,CEP164,PDPN,ASCL1,NUP50,NES,WAPL,SPAST,TRIM35,SDCCAG8,PHF8,CHMP2A,CCNK,RCC2,STAT5B,BMP4,NEK1,CDC123,WASL,TCF3,USP22,CALM1,EML4,PRC1,TERF1,CCND2,PAX6,PBX1,CDC42,TOP2A,TP53,PCNT,CDK6,PHF13,CENPF,TMOD3,FOXN3,UBB,SUN2,PLK1,HSPA2,ID4,CREBBP,IGF1R,CCNB3,INCENP,PSMA3,PSMA5,PSMA6,PSMB3,IN…
GO: Biological Process	GO:0072001	renal system development	1.464e-05	0.107	0.0008357	0.007917	38	309	SOX8,FBN1,SALL1,YAP1,FGFR1,FGFR2,SFRP1,ANGPT2,ARG2,DCHS1,SOX9,BMP4,NEK1,SULF1,GLI2,GLI3,GLIS2,BMPER,NOTCH1,NOTCH3,TGFBR1,SEC63,PBX1,DLG5,CENPF,MAGED1,WNT5A,PTCH1,PAX8,RBP4,PTCD2,LRP4,EMX2,EPCAM,GDF11,SMAD5,PLCE1,EPHA7
GO: Biological Process	GO:0051961	negative regulation of nervous system development	1.464e-05	0.107	0.0008357	0.007917	38	309	SOX8,FGF13,FOXO3,FUOM,ZHX2,ASCL1,SOX2,SOX9,BMP4,GLI3,SEMA4A,NOTCH1,NOTCH3,STMN2,OMG,SOX21,NR2E1,PAX6,PBX1,PAQR3,TP53,CDK5,SEMA5B,NTN1,WNT5A,ID4,PRKACB,RTN4R,PTEN,DDX6,RGMA,NTM,DLX1,RFX4,LRP4,LRP6,GDF11,EPHA7
GO: Biological Process	GO:0015980	energy derivation by oxidation of organic compounds	1.464e-05	0.107	0.0008357	0.007917	36	286	MDH1,ADSL,AKT2,PRKAG2,FH,UQCRHL,MT-ND2,NDUFA1,NDUFA4,NDUFA9,NDUFB6,NDUFB9,NDUFS2,NDUFS3,GPD1,CALM1,COX7A2L,TP53,PARK7,PHLDA2,UBB,PIK3CA,UQCRH,NDUFB11,COX5B,COX6C,POMC,COX7C,IDH1,IDH3G,PPP1R1A,CS,IL6ST,INSR,COA6,CAVIN3
GO: Biological Process	GO:0098727	maintenance of cell number	1.554e-05	0.1135	0.0008802	0.008339	26	177	NCOA3,SMC1A,SALL1,YAP1,FGFR1,FOXO3,SFRP1,ZHX2,SOX2,SOX9,LDB1,ZFP36L2,NOTCH1,NOTCH2,KLF10,NR2E1,PBX1,PADI4,POLR2G,CREBBP,DDX6,PAX8,MED12,KAT6A,ZNF706,ELAVL1
GO: Biological Process	GO:0002011	morphogenesis of an epithelial sheet	1.72e-05	0.1256	0.0009664	0.009155	13	56	LIN7C,MAP3K1,FLNA,SNAI2,NOTCH1,NOTCH2,MPP5,PARD3,TMEFF2,FLRT3,COL5A1,WNT5A,LRP6
GO: Biological Process	GO:0010648	negative regulation of cell communication	1.767e-05	0.1291	0.0009853	0.009334	115	1328	ABL1,MCL1,MEN1,FBN1,FBN2,FBP1,SALL1,NLGN4X,RACK1,YAP1,FGA,FGB,AHSG,FGG,FST,FEM1A,FOXO3,SFRP1,PPP1R9A,APOA1,SLC6A1,TRIM33,SNAI2,SORCS3,RASL11B,EIF3A,ATP2B4,SOX2,SOX9,SALL3,WWC3,UNC5B,PEG10,FGFRL1,ERBIN,NDUFS3,BICD1,BMP4,SYT11,SULF1,GLG1,GLI3,GLIS2,VWC2L,GNAI2,BMPER,TAF9,NOTCH1,NPY1R,CALM1,NR4A2,C1QL4,GPRC5A,CBL,TGFBR1,TIMP3,DUSP16,WIF1,TNFAIP1,CDC42,PAQR3,TP53,LEMD3,PARK7,HMGCR,UBB,UCHL1,FLRT3,GST…
GO: Biological Process	GO:0043603	cellular amide metabolic process	1.902e-05	0.139	0.001053	0.009973	93	1023	RPL23A,RPL24,RPL27,RPL29,RPL31,RPL32,RPL38,RPL39,RPLP1,RPS3,RPS3A,RPS4X,RPS6,MRPL37,RPS8,MRPL27,RPS21,RPS24,RPS28,RPS29,RXRA,CNOT6,RACK1,MGST2,FECH,AKT2,SLC25A17,FOXO3,POLDIP3,SCG5,MCTS1,ARG2,MRPL17,MRPL48,PPA2,MRPS23,EIF3A,EIF3C,SAMD4A,GAPDH,NARS,STAT5B,ZFP36L1,CDC123,MALSU1,MRPL21,MKNK2,GSTM3,GSTT2,SPPL2A,UHMK1,HAGH,MRPS35,HNRNPD,RPL23,QKI,GSTO1,CERK,RPL36,EEF1E1,POLR2G,POMC,MRPL33,CPD,IDH1,MRP…
GO: Biological Process	GO:0022604	regulation of cell morphogenesis	1.922e-05	0.1404	0.001056	0.01	62	609	ABL1,MNS1,FMNL2,BRWD3,SALL1,TRPV2,FGA,FGB,FGF13,FGG,FLNA,SHROOM3,SFRP1,ANXA1,PPP1R9A,EPB41L5,APOA1,PDLIM5,PDPN,MYH9,MYO10,GCNT2,RCC2,TBC1D1,FGD5,SEMA4A,POFUT2,NOTCH1,NEDD4L,KALRN,OMG,CDC42EP1,FMNL3,TGFBR1,NR2E1,CDC42,CDK5,ENPP2,CHN1,SEMA5B,HPN,NTN1,PLXNB1,VIL1,WNT5A,POU3F2,SS18L1,FITM2,CRB2,RTN4R,PTEN,TBC1D20,LRP8,RGMA,PAX8,SKOR2,PXN,RASA1,RDX,LRP4,RPL4,EPHA7
GO: Biological Process	GO:1903507	negative regulation of nucleic acid-templated transcription	1.971e-05	0.144	0.001075	0.01018	113	1303	ZNF219,HIPK1,KDM5C,ZFP57,SOX8,ARID1A,RXRA,MEN1,S100A1,SALL1,YAP1,FGFR1,FGFR2,FST,FOXS1,NCOA2,FOXO3,FLNA,SFRP1,CXXC5,ZHX2,DYDC2,MXD4,TRIM33,MLIP,ASCL1,SNAI2,ZBTB10,RERE,SPEN,GABPA,SOX2,SOX9,MYF6,ZHX3,WWC3,HIC2,PHF8,ERBIN,COMMD6,BMP4,RCOR1,LDB1,GLI2,GLI3,SUV39H1,GLIS2,CBX1,NOTCH1,NOTCH2,NOTCH3,TCF3,ZEB1,NEDD4L,NR4A2,RRP8,NR2F2,RYBP,KLF10,BAZ2A,SUDS3,NR2E1,PAX6,PBX1,KAT6B,TP53,CDK5,KLF12,CENPF,CIART…
GO: Biological Process	GO:0042775	mitochondrial ATP synthesis coupled electron transport	2.022e-05	0.1477	0.00109	0.01032	16	82	UQCRHL,MT-ND2,NDUFA1,NDUFA4,NDUFA9,NDUFB6,NDUFB9,NDUFS2,NDUFS3,COX7A2L,PARK7,UQCRH,NDUFB11,COX5B,COX6C,COX7C
GO: Biological Process	GO:1902679	negative regulation of RNA biosynthetic process	2.028e-05	0.1482	0.00109	0.01032	114	1318	ZNF219,HIPK1,KDM5C,ZFP57,SOX8,ARID1A,RXRA,MEN1,S100A1,SALL1,YAP1,FGFR1,FGFR2,FST,FOXS1,NCOA2,FOXO3,FLNA,SFRP1,CXXC5,ZHX2,FCN3,DYDC2,MXD4,TRIM33,MLIP,ASCL1,SNAI2,ZBTB10,RERE,SPEN,GABPA,SOX2,SOX9,MYF6,ZHX3,WWC3,HIC2,PHF8,ERBIN,COMMD6,BMP4,RCOR1,LDB1,GLI2,GLI3,SUV39H1,GLIS2,CBX1,NOTCH1,NOTCH2,NOTCH3,TCF3,ZEB1,NEDD4L,NR4A2,RRP8,NR2F2,RYBP,KLF10,BAZ2A,SUDS3,NR2E1,PAX6,PBX1,KAT6B,TP53,CDK5,KLF12,CENPF,…
GO: Biological Process	GO:0048593	camera-type eye morphogenesis	2.101e-05	0.1535	0.001121	0.01062	21	129	HIPK1,SOX8,ARID1A,ARL6,SOX1,SOX2,SOX9,SP1,BMP4,GLI3,NOTCH2,ZEB1,PAX6,SDK2,WNT5A,POU2F1,CRB2,TBC1D20,RBP4,LRP6,GDF11
GO: Biological Process	GO:1903047	mitotic cell cycle process	2.206e-05	0.1612	0.001161	0.011	86	931	RPL24,ABL1,CACUL1,STAG1,RPS3,RPS6,SMC1A,CNOT6,FGFR1,FGFR2,ANAPC5,VCPIP1,FLNA,SLF1,ANXA1,PPM1D,XIAP,NAA50,POM121C,CEP164,PDPN,NUP50,NES,WAPL,SPAST,SDCCAG8,PHF8,CHMP2A,CCNK,RCC2,BMP4,NEK1,WASL,TCF3,CALM1,EML4,PRC1,TERF1,CCND2,PAX6,PBX1,CDC42,TOP2A,TP53,PCNT,CDK6,PHF13,CENPF,TMOD3,FOXN3,UBB,SUN2,PLK1,HSPA2,ID4,CREBBP,IGF1R,CCNB3,INCENP,PSMA3,PSMA5,PSMA6,PSMB3,INSR,PSMB4,PSMB5,PSMB8,NUP58,PTEN,NEK9,G…
GO: Biological Process	GO:0010769	regulation of cell morphogenesis involved in differentiation	2.209e-05	0.1614	0.001161	0.011	43	374	ABL1,SALL1,TRPV2,FGA,FGB,FGF13,FGG,FLNA,SFRP1,PPP1R9A,EPB41L5,APOA1,PDLIM5,GCNT2,RCC2,SEMA4A,POFUT2,NOTCH1,KALRN,OMG,TGFBR1,NR2E1,CDC42,CDK5,ENPP2,CHN1,SEMA5B,HPN,NTN1,PLXNB1,WNT5A,POU3F2,SS18L1,CRB2,RTN4R,PTEN,LRP8,RGMA,PAX8,SKOR2,LRP4,RPL4,EPHA7
GO: Biological Process	GO:0009968	negative regulation of signal transduction	2.307e-05	0.1686	0.001201	0.01138	104	1181	ABL1,MCL1,MEN1,FBN1,FBN2,FBP1,SALL1,NLGN4X,RACK1,YAP1,FGA,FGB,AHSG,FGG,FST,FEM1A,FOXO3,SFRP1,APOA1,TRIM33,SNAI2,RASL11B,EIF3A,ATP2B4,SOX2,SOX9,SALL3,WWC3,UNC5B,PEG10,FGFRL1,ERBIN,NDUFS3,BICD1,BMP4,SULF1,GLG1,GLI3,GLIS2,VWC2L,BMPER,TAF9,NOTCH1,CALM1,NR4A2,C1QL4,GPRC5A,CBL,TGFBR1,TIMP3,DUSP16,WIF1,TNFAIP1,CDC42,PAQR3,TP53,LEMD3,PARK7,HMGCR,UBB,UCHL1,FLRT3,GSTO1,LITAF,WNT5A,SOSTDC1,IGF1R,PRKACB,SKOR…
GO: Biological Process	GO:0009891	positive regulation of biosynthetic process	2.317e-05	0.1693	0.001201	0.01138	158	1959	NCOA3,ERCC6,STAG1,RPS3,RPS4X,TMEM173,SOX8,ARID1A,F2R,RXRA,FABP3,MEN1,ARID1B,SALL1,RACK1,YAP1,KMT2A,FGF7,AKT2,FGFR1,CHD6,FGFR2,NCOA2,FOXO3,SFRP1,ANXA1,POLDIP3,APOA1,CHD7,LMO4,ARID3B,RHOG,ARNT,PLPP3,ASCL1,RERE,CACYBP,SPEN,NEUROD6,GABPA,SAMD4A,MAP3K2,SOX1,TRERF1,SOX2,SOX9,MYF6,SP1,MYO6,MYT1,PHF8,CCNK,STAT4,STAT5B,BMP4,LDB1,SUB1,GLI2,GLI3,GLIS2,TAF1,TAF4,TAF9,IL33,NOTCH1,NOTCH3,NOBOX,ACSL6,NPPC,TCF3,…
GO: Biological Process	GO:0045934	negative regulation of nucleobase-containing compound metabolic process	2.349e-05	0.1716	0.001208	0.01145	127	1508	ZNF219,RPS3,HIPK1,KDM5C,SMC1A,ZFP57,SOX8,ARID1A,RXRA,SRSF12,MEN1,S100A1,FBP1,SALL1,YAP1,AKT2,FGFR1,FGFR2,FST,FOXS1,NCOA2,FOXO3,FLNA,SFRP1,CXXC5,ZHX2,FCN3,DYDC2,MXD4,TRIM33,MLIP,ASCL1,SNAI2,ZBTB10,RERE,SPEN,GABPA,SOX2,SOX9,MYF6,ZHX3,SRSF10,WAPL,WWC3,HIC2,PHF8,ERBIN,COMMD6,BMP4,RCOR1,LDB1,GLI2,GLI3,SUV39H1,GLIS2,CBX1,GNAI2,NOTCH1,NOTCH2,NOTCH3,NPPC,TCF3,ZEB1,NEDD4L,NR4A2,RRP8,GRM7,TERF1,NR2F2,RYBP,…
GO: Biological Process	GO:0009719	response to endogenous stimulus	2.376e-05	0.1736	0.001214	0.0115	143	1740	NCOA3,ABL1,RPS3,ACTA1,KLF3,ARID1A,RXRA,MAP3K1,FABP3,MEN1,FBN1,FBN2,MGST2,PGRMC2,FECH,FGA,FGB,AHSG,FGF7,AKT2,FGFR1,FGFR2,FST,NCOA2,SFRP1,ANXA1,EPB41L5,XIAP,APOA1,APOB,MSI1,SLC6A1,TRIM33,PLPP1,ASCL1,SNAI2,AKR1C3,RASL11B,CACYBP,ATP2B4,SOX9,ATP6V1E1,PEG10,FGFRL1,GCNT2,ERBIN,FGF18,STAT5B,NEDD8,BMP4,SULF1,GLG1,GLI3,GLRA2,GLRB,CFC1,VWC2L,BMPER,GNG3,GNG4,NOTCH1,NOTCH2,GPD1,NPY1R,ZEB1,GPR22,CALM1,KALRN,NR…
GO: Biological Process	GO:0007369	gastrulation	2.398e-05	0.1752	0.001217	0.01153	27	192	RPS6,RACK1,FGFR1,FGFR2,SFRP1,EPB41L5,APOA1,PLPP3,SOX2,BMP4,LDB1,CFC1,POFUT2,TCF3,TP53,EXOC4,AMOT,HSBP1,COL5A1,COL11A1,WNT5A,CRB2,ITGAV,ITGB5,DUSP4,DUSP6,LRP6
GO: Biological Process	GO:0051253	negative regulation of RNA metabolic process	2.424e-05	0.1771	0.001221	0.01157	117	1366	ZNF219,HIPK1,KDM5C,ZFP57,SOX8,ARID1A,RXRA,SRSF12,MEN1,S100A1,SALL1,YAP1,AKT2,FGFR1,FGFR2,FST,FOXS1,NCOA2,FOXO3,FLNA,SFRP1,CXXC5,ZHX2,FCN3,DYDC2,MXD4,TRIM33,MLIP,ASCL1,SNAI2,ZBTB10,RERE,SPEN,GABPA,SOX2,SOX9,MYF6,ZHX3,SRSF10,WWC3,HIC2,PHF8,ERBIN,COMMD6,BMP4,RCOR1,LDB1,GLI2,GLI3,SUV39H1,GLIS2,CBX1,NOTCH1,NOTCH2,NOTCH3,TCF3,ZEB1,NEDD4L,NR4A2,RRP8,NR2F2,RYBP,KLF10,BAZ2A,SUDS3,NR2E1,PAX6,PBX1,KAT6B,TP5…
GO: Biological Process	GO:0072091	regulation of stem cell proliferation	2.494e-05	0.1822	0.001248	0.01182	19	111	NCOA3,YAP1,FGFR1,FGFR2,SNAI2,SOX2,SOX9,BMP4,GLI3,NOTCH1,ZEB1,OTP,NR2E1,PAX6,TP53,PDCD2,WNT5A,LRP6,EPCAM
GO: Biological Process	GO:0030509	BMP signaling pathway	2.625e-05	0.1918	0.001297	0.01229	23	151	ABL1,FBN1,FST,SFRP1,XIAP,TRIM33,BMP4,SULF1,CFC1,VWC2L,BMPER,NOTCH1,NOTCH2,LEMD3,WNT5A,SOSTDC1,SKOR1,CRB2,RGMA,SKOR2,CHRDL1,LRP4,SMAD5
GO: Biological Process	GO:0051960	regulation of nervous system development	2.628e-05	0.192	0.001297	0.01229	82	881	ABL1,SOX8,RXRA,SALL1,YAP1,TRPV2,AFDN,FGF13,FGFR1,FOXO3,SFRP1,PPP1R9A,CHD7,FUOM,ZHX2,PDLIM5,ASCL1,SNAP25,SPEN,SOX2,SOX9,BMP4,GLI2,GLI3,VWC2L,COBL,SEMA4A,NOTCH1,NOTCH3,ACSL6,TCF3,ZEB1,TCF12,NEDD4L,KALRN,STMN2,SPAG9,OMG,TG,OTP,SOX21,NR2E1,PAX6,PBX1,PARD3,PAQR3,TP53,TPBG,CDK5,ENPP2,CHN1,SEMA5B,NTN1,FLRT3,QKI,PLXNB1,WNT5A,ID4,POU3F2,CREB1,BCL11B,IGF1R,SS18L1,PRKACB,IL6ST,RTN4R,PLPPR5,PTEN,DDX6,LRP8,RG…
GO: Biological Process	GO:0048667	cell morphogenesis involved in neuron differentiation	2.698e-05	0.1971	0.001315	0.01246	60	590	RPL24,ABL1,DSCAML1,LRFN5,TRPV2,FGF13,ALCAM,FGFR2,PPP1R9A,PDLIM5,BTBD3,FOXB1,ENAH,RERE,SPAST,GAP43,UNC5B,GLI2,GLI3,COBL,SEMA4A,NOTCH1,KALRN,SZT2,NR4A2,OMG,OPHN1,NR2E1,PAX6,PARD3,CDK5,CHN1,SEMA5B,UCHL1,HPRT1,NTN1,FLRT3,PLXNB1,ROCK2,WNT5A,POU3F2,CREB1,ZIC2,BCL11B,IGF1R,SS18L1,UNK,MAPK1,KIF26A,RTN4R,PTEN,LRP8,RGMA,PTPRA,SKOR2,STMN1,LLGL1,LRP4,RPL4,EPHA7
GO: Biological Process	GO:0016331	morphogenesis of embryonic epithelium	2.7e-05	0.1972	0.001315	0.01246	25	172	SOX8,ARID1A,SALL1,FGFR2,SHROOM3,SFRP1,EPB41L5,LMO4,ENAH,SOX9,NUP50,BMP4,SULF1,GLI2,COBL,ROCK2,WNT5A,ZIC2,PRKACB,GATAD2A,PTCH1,RGMA,PAX8,MED12,LRP6
GO: Biological Process	GO:0051348	negative regulation of transferase activity	2.856e-05	0.2086	0.001382	0.01309	43	378	ABL1,MEN1,RACK1,AHSG,PRKAG2,FEM1A,ANAPC5,SFRP1,C2orf40,BMP4,GPRC5A,TERF1,NR2F2,DUSP16,SETD7,PAQR3,TP53,PARK7,HMGCR,UBB,UCHL1,FLRT3,PLK1,SMYD3,PPP1R1A,IGF1R,PSMA3,RTN4R,PSMA5,PSMA6,PSMB3,PSMB4,PSMB5,PSMB8,PTEN,WNK1,DUSP4,DUSP6,PRKRIP1,MIDN,LRP6,PSMD14,TRIB1
GO: Biological Process	GO:0035239	tube morphogenesis	2.931e-05	0.2141	0.001409	0.01335	46	415	NCOA3,SOX8,ARID1A,SALL1,YAP1,ARL13B,FGFR2,SHROOM3,SFRP1,EPB41L5,CHD7,LMO4,PDPN,ENAH,DCHS1,SOX2,SOX9,NUP50,SDCCAG8,BMP4,GLI2,GLI3,CFC1,COBL,NOTCH1,NOTCH2,ZEB1,PBX1,DLG5,NTN1,ROCK2,MAGED1,TNC,WNT5A,SOSTDC1,ZIC2,MICAL2,PRKACB,GATAD2A,PTCH1,RGMA,PAX8,PXN,MED12,LRP6,EPHA7
GO: Biological Process	GO:0061024	membrane organization	3.032e-05	0.2215	0.001448	0.01372	97	1091	RPL23A,RPL24,RPL27,RPL29,RPL31,RPL32,ABCA4,RPL38,RPL39,LIN7C,RPLP1,RPS3,RPS3A,RPS4X,RPS6,RPS8,RPS21,RPS24,RPS28,RPS29,ARL6,NLGN4X,RACK1,AKT2,FGF13,VCPIP1,FLNA,ANKFY1,DPP10,ANXA1,POM121C,RHOG,NSG1,DCHS1,SNAP25,STX16,NUP50,MYH9,SPAST,SRP19,CHMP2A,BNIP1,SYT11,TBC1D1,GLRB,ATP11A,WASL,KALRN,MPP5,PDCD5,SEC63,PARD3,TP53,CDK5,EXOC4,HEBP2,RFTN2,CHRNB1,TMEFF2,RPL23,PIK3C2A,SUN2,MIEF1,PLK1,MTCH2,ROCK2,VIL1,…
GO: Biological Process	GO:0007179	transforming growth factor beta receptor signaling pathway	3.097e-05	0.2263	0.001469	0.01392	26	184	MAP3K1,MEN1,FBN1,FBN2,APOA1,TRIM33,RASL11B,PEG10,GCNT2,NEDD8,GLG1,ZEB1,CBL,TGFBR1,KLF10,PARD3,TP53,LEMD3,UBB,CREB1,SKOR1,ITGB5,SKOR2,PXN,WFIKKN2,SMAD5
GO: Biological Process	GO:0050768	negative regulation of neurogenesis	3.237e-05	0.2365	0.001526	0.01446	35	285	SOX8,FGF13,FOXO3,FUOM,ZHX2,ASCL1,SOX2,SOX9,BMP4,GLI3,SEMA4A,NOTCH1,NOTCH3,STMN2,OMG,SOX21,NR2E1,PAX6,PBX1,PAQR3,TP53,CDK5,SEMA5B,NTN1,WNT5A,ID4,RTN4R,PTEN,DDX6,RGMA,NTM,DLX1,LRP4,GDF11,EPHA7
GO: Biological Process	GO:0022904	respiratory electron transport chain	3.47e-05	0.2535	0.001625	0.0154	18	104	UQCRHL,MT-ND2,NDUFA1,NDUFA4,NDUFA9,NDUFB6,NDUFB9,NDUFS2,NDUFS3,GPD1,COX7A2L,PARK7,UQCRH,NDUFB11,COX5B,COX6C,COX7C,COA6
GO: Biological Process	GO:0021879	forebrain neuron differentiation	3.518e-05	0.257	0.001637	0.01551	14	68	SALL1,FGFR1,FGFR2,ASCL1,SOX1,SOX2,SALL3,OTP,PAX6,WNT5A,POU3F4,BCL11B,DLX1,LHX6
GO: Biological Process	GO:0044248	cellular catabolic process	3.601e-05	0.2631	0.001665	0.01577	148	1828	CLPP,RPL23A,RPL24,RPL27,RPL29,RPL31,RPL32,RPL38,ABL1,RPL39,CACUL1,RPLP1,RPS3,RPS3A,RPS4X,RPS6,ESD,NT5C3A,RPS8,RPS21,RPS24,RPS28,RPS29,FABP3,CNOT6,FAH,FBP1,RACK1,USP42,AKT2,PRKAG2,ANAPC5,SLC25A17,RNF44,APOA1,APOB,BCAN,COPS3,VPS25,ZHX2,GDE1,ARG2,EDEM3,ARNT,C2orf40,AKR1C3,RNF38,ATP2B4,SMG1,GAD1,ATP6V1E1,GAPDH,TYSND1,RNF217,NEDD8,BLVRA,UBXN4,ZFP36L1,ZFP36L2,MTMR3,SEC61B,TAF1,TAF9,IL33,GPD1,USP22,NEDD…
GO: Biological Process	GO:0001657	ureteric bud development	3.96e-05	0.2894	0.00182	0.01724	18	105	SOX8,SALL1,FGFR1,FGFR2,SFRP1,ARG2,DCHS1,SOX9,BMP4,GLI3,BMPER,PBX1,MAGED1,PTCH1,PAX8,EPCAM,GDF11,SMAD5
GO: Biological Process	GO:0046034	ATP metabolic process	4.011e-05	0.2931	0.001832	0.01735	31	242	FBP1,PRKAG2,ATP5PD,UQCRHL,ARNT,MT-ND2,ATP5F1A,ATP5PB,ATP5MC3,GAPDH,NDUFA1,NDUFA4,NDUFA9,NDUFB6,NDUFB9,NDUFS2,NDUFS3,GPD1,COX7A2L,TP53,PARK7,PFKFB2,UQCRH,NDUFB11,COX5B,COX6C,COX7C,ATP5MF,INSR,COA6,ATP5IF1
GO: Biological Process	GO:0072163	mesonephric epithelium development	4.512e-05	0.3296	0.002034	0.01927	18	106	SOX8,SALL1,FGFR1,FGFR2,SFRP1,ARG2,DCHS1,SOX9,BMP4,GLI3,BMPER,PBX1,MAGED1,PTCH1,PAX8,EPCAM,GDF11,SMAD5
GO: Biological Process	GO:0072164	mesonephric tubule development	4.512e-05	0.3296	0.002034	0.01927	18	106	SOX8,SALL1,FGFR1,FGFR2,SFRP1,ARG2,DCHS1,SOX9,BMP4,GLI3,BMPER,PBX1,MAGED1,PTCH1,PAX8,EPCAM,GDF11,SMAD5
GO: Biological Process	GO:0007405	neuroblast proliferation	4.539e-05	0.3316	0.002034	0.01927	13	61	FGF13,FGFR1,FGFR2,ASCL1,SOX2,GLI3,NOTCH1,ACSL6,OTP,PAX6,TP53,ID4,LRP6
GO: Biological Process	GO:0045333	cellular respiration	4.838e-05	0.3534	0.002155	0.02042	25	178	MDH1,ADSL,FH,UQCRHL,MT-ND2,NDUFA1,NDUFA4,NDUFA9,NDUFB6,NDUFB9,NDUFS2,NDUFS3,GPD1,COX7A2L,PARK7,PIK3CA,UQCRH,NDUFB11,COX5B,COX6C,COX7C,IDH1,IDH3G,CS,COA6
GO: Biological Process	GO:0040007	growth	4.96e-05	0.3624	0.002196	0.02081	96	1091	NCOA3,ABL1,ERCC6,ACTA1,RXRA,MEN1,FBP1,SALL1,NLGN4X,RACK1,YAP1,TRPV2,AHSG,FGF7,FGF13,FGFR1,ALCAM,FGFR2,FOXS1,FOXO3,SFRP1,ANXA1,MCTS1,EPB41L5,CHD7,PDLIM5,SOX2,SOX9,MYF6,WWC3,GAP43,AZGP1,ERBIN,NDUFS3,STAT5B,BMP4,ST6GAL2,NEK1,NELL2,ZFP36L1,GLI2,GLI3,COBL,NINJ2,SEMA4A,TAF9,GNG4,NOTCH1,NOTCH2,NPPC,NPY1R,NEDD4L,OMG,TGFBR1,TIMP3,CDC42,TP53,CDK5,TRO,CADM1,SEMA5B,PIK3CA,HPN,NTN1,FLRT3,PLXNB1,VIL1,LRP12,TNC…
GO: Biological Process	GO:0009161	ribonucleoside monophosphate metabolic process	4.999e-05	0.3652	0.0022	0.02084	35	291	FBP1,ADSL,PRKAG2,ATP5PD,UQCRHL,ARNT,MT-ND2,ATP5F1A,ATP5PB,ATP5MC3,CMPK1,GAPDH,NDUFA1,NDUFA4,NDUFA9,NDUFB6,NDUFB9,NDUFS2,NDUFS3,GPD1,COX7A2L,TP53,PARK7,PFKFB2,HPRT1,UPP1,UQCRH,NDUFB11,COX5B,COX6C,COX7C,ATP5MF,INSR,COA6,ATP5IF1
GO: Biological Process	GO:0022900	electron transport chain	5.13e-05	0.3748	0.002244	0.02126	18	107	UQCRHL,MT-ND2,NDUFA1,NDUFA4,NDUFA9,NDUFB6,NDUFB9,NDUFS2,NDUFS3,GPD1,COX7A2L,PARK7,UQCRH,NDUFB11,COX5B,COX6C,COX7C,COA6
GO: Biological Process	GO:0007409	axonogenesis	5.219e-05	0.3813	0.002269	0.0215	50	475	RPL24,ABL1,DSCAML1,LRFN5,TRPV2,FGF13,ALCAM,FGFR2,FOXB1,ENAH,SPAST,GAP43,UNC5B,GLI2,GLI3,COBL,SEMA4A,NOTCH1,KALRN,SZT2,NR4A2,OMG,OPHN1,NR2E1,PAX6,PARD3,CDK5,CHN1,SEMA5B,UCHL1,NTN1,FLRT3,PLXNB1,WNT5A,POU3F2,CREB1,ZIC2,BCL11B,IGF1R,MAPK1,KIF26A,RTN4R,PTEN,RGMA,PTPRA,STMN1,LLGL1,LRP4,RPL4,EPHA7
GO: Biological Process	GO:0048812	neuron projection morphogenesis	5.275e-05	0.3854	0.00228	0.0216	62	630	RPL24,ABL1,DSCAML1,LRFN5,TRPV2,FGF13,ALCAM,FGFR2,PPP1R9A,PDLIM5,BTBD3,FOXB1,ENAH,RERE,SPAST,GAP43,UNC5B,GLI2,GLI3,COBL,SEMA4A,NOTCH1,NEDD4L,KALRN,SZT2,NR4A2,OMG,OPHN1,NR2E1,PAX6,PARD3,CDK5,CHN1,UBB,SEMA5B,UCHL1,HPRT1,NTN1,FLRT3,PLXNB1,ROCK2,WNT5A,POU3F2,CREB1,ZIC2,BCL11B,IGF1R,SS18L1,MAPK1,KIF26A,RTN4R,PTEN,LRP8,RGMA,PTPRA,SKOR2,STMN1,LIFR,LLGL1,LRP4,RPL4,EPHA7
GO: Biological Process	GO:0006605	protein targeting	5.336e-05	0.3898	0.002293	0.02172	69	723	RPL23A,RPL24,RPL27,RPL29,RPL31,RPL32,RPL38,RPL39,RPLP1,RPS3,RPS3A,RPS4X,RPS6,RPS8,RPS21,RPS24,TMEM173,RPS28,RPS29,F2R,ARL6,AKT2,FLNA,HIKESHI,VPS25,IPO9,MTX2,SNAI2,AKR1C3,RERE,NUP50,MYO6,SRP19,ERBIN,BMP4,GLI3,SEC61B,CDKL2,TGFBR1,PDCD5,SEC63,PARD3,TP53,CDK5,EXOC4,STXBP4,RPL23,MIEF1,RPL36,LITAF,LEPROT,MAPK1,NLRP12,NUP58,PTCH1,MFF,KCNB1,KPNB1,KPNA4,ATP5IF1,LONP2,AP1M2,LHCGR,TIMM10B,VPS13D,RPL4,RPL15,…
GO: Biological Process	GO:0061564	axon development	5.457e-05	0.3987	0.002332	0.02209	53	514	RPL24,ABL1,DSCAML1,RXRA,LRFN5,TRPV2,FGF13,ALCAM,FGFR2,APOA1,FOXB1,ENAH,SPAST,GAP43,UNC5B,GLI2,GLI3,COBL,SEMA4A,NOTCH1,KALRN,SZT2,NR4A2,OMG,OPHN1,NR2E1,PAX6,PARD3,CDK5,CHN1,SEMA5B,UCHL1,NTN1,FLRT3,PLXNB1,TNC,WNT5A,POU3F2,CREB1,ZIC2,BCL11B,IGF1R,MAPK1,KIF26A,RTN4R,PTEN,RGMA,PTPRA,STMN1,LLGL1,LRP4,RPL4,EPHA7
GO: Biological Process	GO:0009952	anterior/posterior pattern specification	5.791e-05	0.4231	0.00246	0.0233	29	224	HIPK1,KMT2A,SFRP1,EPB41L5,FOXB1,MYF6,BMP4,LDB1,GLI2,GLI3,CFC1,COBL,NOTCH1,NR2F2,TGFBR1,PAX6,PBX1,TP53,HOXA7,WNT5A,CRKL,CRB2,BTG2,MED12,LFNG,ATP6AP2,LRP6,EMX2,GDF11
GO: Biological Process	GO:0008589	regulation of smoothened signaling pathway	5.825e-05	0.4256	0.00246	0.0233	14	71	ARL6,SALL1,FGFR2,SFRP1,SALL3,GLI2,GLI3,GLIS2,CREBBP,PRKACB,PTCH1,SKOR2,RFX4,TTC21B
GO: Biological Process	GO:0045595	regulation of cell differentiation	5.858e-05	0.428	0.00246	0.0233	138	1699	NCOA3,ABL1,ADGRV1,SOX8,MEN1,FBN2,SALL1,YAP1,TRPV2,FGA,FGB,AFDN,FGF13,FGFR1,FGFR2,FGG,FST,FOXO3,FLNA,SFRP1,ANXA1,PPP1R9A,EPB41L5,APOA1,APOB,CHD7,FUOM,LMO4,ZHX2,PDLIM5,ARNT,ASCL1,SNAI2,SNAP25,SPEN,GABPA,SOX2,SOX9,MYF6,ZHX3,TOB2,GCNT2,RCC2,FGF18,STAT5B,BMP4,RCOR1,LDB1,ZFP36L2,GLG1,GLI2,GLI3,VWC2L,COBL,SEMA4A,POFUT2,NOTCH1,NOTCH2,NOTCH3,ACSL6,NPPC,TCF3,ZEB1,TCF12,NEDD4L,KALRN,STMN2,C1QL4,SPAG9,OMG,TG…
GO: Biological Process	GO:0035148	tube formation	6.022e-05	0.4399	0.002514	0.02382	23	159	SOX8,ARID1A,SALL1,SHROOM3,SFRP1,LMO4,ENAH,SOX9,NUP50,SDCCAG8,BMP4,COBL,NOTCH1,ROCK2,WNT5A,ZIC2,PRKACB,GATAD2A,PTCH1,RGMA,PAX8,MED12,LRP6
GO: Biological Process	GO:1901575	organic substance catabolic process	6.634e-05	0.4847	0.002754	0.02609	152	1910	CLPP,RPL23A,RPL24,RPL27,RPL29,RPL31,RPL32,RPL38,RPL39,CACUL1,RPLP1,RPS3,RPS3A,RPS4X,RPS6,ESD,NT5C3A,RPS8,RPS21,RPS24,RPS28,RPS29,FABP3,CNOT6,FAH,FBP1,RACK1,USP42,NCEH1,AKT2,PRKAG2,ANAPC5,SLC25A17,FLNA,RNF44,APOA1,APOB,BCAN,COPS3,VPS25,ZHX2,GDE1,ARG2,EDEM3,ARNT,C2orf40,AKR1C3,RNF38,ATP2B4,TRERF1,SOX9,SMG1,GAD1,GAPDH,TYSND1,RNF217,NEDD8,BLVRA,UBXN4,ZFP36L1,ZFP36L2,SEC61B,TAF1,TAF9,IL33,GPD1,USP22,N…
GO: Biological Process	GO:0021766	hippocampus development	6.877e-05	0.5024	0.002838	0.02689	15	81	FGF13,BCAN,NEUROD6,ATP2B4,GLI3,NR2E1,CDK5,CDK6,ID4,SLC32A1,PTEN,LRP8,BTG2,DLX1,EMX2
GO: Biological Process	GO:0050767	regulation of neurogenesis	7.195e-05	0.5257	0.002953	0.02798	73	784	ABL1,SOX8,SALL1,YAP1,TRPV2,AFDN,FGF13,FGFR1,FOXO3,SFRP1,PPP1R9A,CHD7,FUOM,ZHX2,PDLIM5,ASCL1,SNAP25,SPEN,SOX2,SOX9,BMP4,GLI2,GLI3,VWC2L,COBL,SEMA4A,NOTCH1,NOTCH3,ACSL6,TCF3,ZEB1,TCF12,NEDD4L,KALRN,STMN2,SPAG9,OMG,OTP,SOX21,NR2E1,PAX6,PBX1,PAQR3,TP53,CDK5,ENPP2,CHN1,SEMA5B,NTN1,QKI,PLXNB1,WNT5A,ID4,POU3F2,CREB1,BCL11B,IGF1R,SS18L1,IL6ST,RTN4R,PLPPR5,PTEN,DDX6,LRP8,RGMA,PTPRA,NTM,SKOR2,DLX1,LRP4,RPL…
GO: Biological Process	GO:0007049	cell cycle	7.324e-05	0.5351	0.00299	0.02832	142	1766	RPL24,ABL1,CACUL1,MNS1,STAG1,RPS3,RPS6,SMC1A,RPS6KA2,MEN1,CNOT6,RACK1,MKI67,AKT2,FGFR1,FGFR2,PRKAG2,ANAPC5,VCPIP1,FLNA,SFRP1,SLF1,ANXA1,PPM1D,MCTS1,XIAP,PDCD2L,NAA50,CINP,POM121C,CEP164,PDPN,ARL2,ASCL1,C2orf40,ATP2B4,SOX2,SOX9,NUP50,NES,MYH9,WAPL,SPAST,TRIM35,SDCCAG8,PHF8,ERBIN,CHMP2A,CCNK,RCC2,STAT5B,BMP4,NEK1,CDC123,SUV39H1,GNAI2,TAF1,NOTCH2,NPPC,WASL,TCF3,USP22,CALM1,GAS2L3,CDKL2,EML4,RRP8,TEX…
GO: Biological Process	GO:0001823	mesonephros development	7.457e-05	0.5448	0.003019	0.0286	18	110	SOX8,SALL1,FGFR1,FGFR2,SFRP1,ARG2,DCHS1,SOX9,BMP4,GLI3,BMPER,PBX1,MAGED1,PTCH1,PAX8,EPCAM,GDF11,SMAD5
GO: Biological Process	GO:0050680	negative regulation of epithelial cell proliferation	7.479e-05	0.5464	0.003019	0.0286	20	130	MEN1,FGFR2,SFRP1,SNAI2,ATP5F1A,SOX2,SOX9,BMP4,SULF1,NR2F2,TGFBR1,PAX6,CDK6,HPN,MAGED1,WNT5A,PTCH1,PTEN,ATP5IF1,LRP6
GO: Biological Process	GO:0007346	regulation of mitotic cell cycle	7.729e-05	0.5647	0.003103	0.02939	52	508	RPL24,ABL1,RPS6,SMC1A,CNOT6,FGFR1,FGFR2,ANAPC5,SLF1,ANXA1,PDPN,ASCL1,TRIM35,CHMP2A,RCC2,STAT5B,BMP4,CDC123,TCF3,USP22,TERF1,PBX1,CDC42,TOP2A,TP53,CENPF,TMOD3,FOXN3,UBB,PLK1,HSPA2,CREBBP,IGF1R,CCNB3,PSMA3,PSMA5,PSMA6,PSMB3,INSR,PSMB4,PSMB5,PSMB8,PTCH1,PTEN,BTG2,PURA,DMRT1,KIF11,RDX,CTDSP2,PSMD14,RPL17
GO: Biological Process	GO:0051726	regulation of cell cycle	8.319e-05	0.6078	0.003321	0.03147	89	1008	RPL24,ABL1,RPS6,SMC1A,RPS6KA2,MEN1,CNOT6,RACK1,AKT2,FGFR1,FGFR2,PRKAG2,ANAPC5,SFRP1,SLF1,ANXA1,PDPN,ASCL1,C2orf40,ATP2B4,SOX2,SOX9,WAPL,SPAST,TRIM35,CHMP2A,CCNK,RCC2,STAT5B,BMP4,NEK1,CDC123,NOTCH2,NPPC,TCF3,USP22,CALM1,GAS2L3,CDKL2,RRP8,TERF1,NR2F2,CCND2,TGFBR1,TBRG1,UHMK1,NR2E1,PBX1,CDC42,TOP2A,TP53,CDK5,CDK6,CENPF,LEMD3,STXBP4,TMOD3,FOXN3,PGGT1B,UBB,PLK1,HSPA2,ROCK2,WNT5A,CREBBP,IGF1R,CCNB3,PRK…
GO: Biological Process	GO:0034332	adherens junction organization	8.467e-05	0.6186	0.003362	0.03185	19	121	HIPK1,AFDN,SFRP1,EPB41L5,RCC2,LDB1,CDC42,CDH9,CDH10,DLG5,ENPP2,CADM1,ROCK2,PTEN,ITGAV,PVR,PXN,RDX,ROCK1
GO: Biological Process	GO:0045216	cell-cell junction organization	9.342e-05	0.6825	0.00367	0.03476	29	230	HIPK1,NLGN4X,AFDN,FLNA,SFRP1,EPB41L5,ARL2,SNAI2,RCC2,LDB1,NEDD4L,MPP5,TLN1,PARD3,CDC42,CDH9,CDH10,DLG5,ENPP2,CADM1,AMOT,ROCK2,PTEN,ITGAV,PVR,PXN,RDX,ROCK1,MTDH
GO: Biological Process	GO:0051093	negative regulation of developmental process	9.342e-05	0.6825	0.00367	0.03476	82	914	NCOA3,ABL1,ADGRV1,SOX8,MEN1,SALL1,YAP1,AHSG,FGF13,FGFR1,FST,FOXO3,SFRP1,ANGPT2,ANXA1,FUOM,ZHX2,ASCL1,SNAI2,GABPA,SOX2,SOX9,TOB2,WWC3,RCC2,STAT5B,BMP4,LDB1,ZFP36L2,SULF1,GLI2,GLI3,SEMA4A,NOTCH1,NOTCH3,NPPC,ZEB1,STMN2,C1QL4,OMG,TGFBR1,SOX21,NR2E1,PAX6,PBX1,PAQR3,TP53,CDK5,CDK6,CETP,HOXA7,SEMA5B,AMOT,HPN,NTN1,ROCK2,COL5A1,WNT5A,SOSTDC1,ID4,PRKACB,MAPK1,LGMN,RTN4R,PTCH1,PTEN,ITGAV,DDX6,RGMA,PAX8,NTM,…
GO: Biological Process	GO:0060562	epithelial tube morphogenesis	9.406e-05	0.6872	0.003675	0.03481	41	373	NCOA3,SOX8,ARID1A,SALL1,YAP1,ARL13B,FGFR2,SHROOM3,SFRP1,LMO4,ENAH,DCHS1,SOX2,SOX9,NUP50,BMP4,GLI2,GLI3,CFC1,COBL,NOTCH1,NOTCH2,PBX1,DLG5,NTN1,ROCK2,MAGED1,TNC,WNT5A,SOSTDC1,ZIC2,MICAL2,PRKACB,GATAD2A,PTCH1,RGMA,PAX8,PXN,MED12,LRP6,EPHA7
GO: Biological Process	GO:0060560	developmental growth involved in morphogenesis	9.733e-05	0.7111	0.003739	0.03542	30	242	ABL1,SALL1,YAP1,TRPV2,FGF13,ALCAM,FGFR2,SFRP1,EPB41L5,SOX9,BMP4,COBL,SEMA4A,NOTCH1,NEDD4L,OMG,CDK5,CADM1,SEMA5B,NTN1,FLRT3,PLXNB1,TNC,WNT5A,RTN4R,RGMA,MED12,LRP6,RPL4,EPHA7
GO: Biological Process	GO:0043542	endothelial cell migration	9.774e-05	0.7141	0.003739	0.03542	23	164	FGFR1,ANGPT2,APOA1,PLPP3,SNAI2,MYH9,FGF18,BMP4,BMPER,SEMA4A,NOTCH1,NR2F2,TGFBR1,NR2E1,LEMD3,PIK3CA,AMOT,AMOTL1,ROCK2,WNT5A,PTEN,ITGAV,DPP4
GO: Biological Process	GO:0071773	cellular response to BMP stimulus	9.774e-05	0.7141	0.003739	0.03542	23	164	ABL1,FBN1,FST,SFRP1,XIAP,TRIM33,BMP4,SULF1,CFC1,VWC2L,BMPER,NOTCH1,NOTCH2,LEMD3,WNT5A,SOSTDC1,SKOR1,CRB2,RGMA,SKOR2,CHRDL1,LRP4,SMAD5
GO: Biological Process	GO:0071772	response to BMP	9.774e-05	0.7141	0.003739	0.03542	23	164	ABL1,FBN1,FST,SFRP1,XIAP,TRIM33,BMP4,SULF1,CFC1,VWC2L,BMPER,NOTCH1,NOTCH2,LEMD3,WNT5A,SOSTDC1,SKOR1,CRB2,RGMA,SKOR2,CHRDL1,LRP4,SMAD5
GO: Biological Process	GO:0001838	embryonic epithelial tube formation	9.952e-05	0.7271	0.003787	0.03588	21	143	SOX8,ARID1A,SALL1,SHROOM3,SFRP1,LMO4,ENAH,SOX9,NUP50,BMP4,COBL,ROCK2,WNT5A,ZIC2,PRKACB,GATAD2A,PTCH1,RGMA,PAX8,MED12,LRP6
GO: Biological Process	GO:0001843	neural tube closure	0.0001049	0.7666	0.003972	0.03763	17	103	ARID1A,SALL1,SHROOM3,SFRP1,LMO4,ENAH,BMP4,COBL,ROCK2,WNT5A,ZIC2,PRKACB,GATAD2A,PTCH1,RGMA,MED12,LRP6
GO: Biological Process	GO:0022603	regulation of anatomical structure morphogenesis	0.0001073	0.7838	0.00404	0.03827	97	1128	ABL1,MNS1,HIPK1,SOX8,FMNL2,RXRA,BRWD3,SALL1,RACK1,TRPV2,FGA,FGB,FGF7,FGF13,FGFR1,FGFR2,FGG,FLNA,SHROOM3,SFRP1,ANGPT2,ANXA1,PPP1R9A,EPB41L5,APOA1,PDLIM5,PDPN,SNAI2,SOX9,MYF6,MYH9,MYO10,GCNT2,RCC2,FGF18,BMP4,SULF1,TBC1D1,FGD5,SEMA4A,POFUT2,NOTCH1,NEDD4L,KALRN,OMG,CDC42EP1,FMNL3,TGFBR1,NR2E1,CDC42,CDK5,ENPP2,CHN1,UBB,SEMA5B,AMOT,HPN,MIEF1,NTN1,PLXNB1,ROCK2,VIL1,COL5A1,MAGED1,WNT5A,POU3F2,SS18L1,FITM…
GO: Biological Process	GO:0048592	eye morphogenesis	0.000109	0.796	0.004082	0.03867	24	176	HIPK1,SOX8,ARID1A,ARL6,FBN1,FBN2,SOX1,SOX2,SOX9,SP1,BMP4,GLI3,NOTCH2,ZEB1,PAX6,COL5A1,SDK2,WNT5A,POU2F1,CRB2,TBC1D20,RBP4,LRP6,GDF11
GO: Biological Process	GO:0072175	epithelial tube formation	0.0001102	0.8049	0.004106	0.0389	21	144	SOX8,ARID1A,SALL1,SHROOM3,SFRP1,LMO4,ENAH,SOX9,NUP50,BMP4,COBL,ROCK2,WNT5A,ZIC2,PRKACB,GATAD2A,PTCH1,RGMA,PAX8,MED12,LRP6
GO: Biological Process	GO:0009167	purine ribonucleoside monophosphate metabolic process	0.0001121	0.819	0.004157	0.03939	33	279	FBP1,ADSL,PRKAG2,ATP5PD,UQCRHL,ARNT,MT-ND2,ATP5F1A,ATP5PB,ATP5MC3,GAPDH,NDUFA1,NDUFA4,NDUFA9,NDUFB6,NDUFB9,NDUFS2,NDUFS3,GPD1,COX7A2L,TP53,PARK7,PFKFB2,HPRT1,UQCRH,NDUFB11,COX5B,COX6C,COX7C,ATP5MF,INSR,COA6,ATP5IF1
GO: Biological Process	GO:0001822	kidney development	0.0001131	0.8261	0.004165	0.03945	34	291	SOX8,FBN1,SALL1,YAP1,FGFR1,FGFR2,SFRP1,ANGPT2,ARG2,DCHS1,SOX9,BMP4,NEK1,SULF1,GLI2,GLI3,GLIS2,BMPER,NOTCH1,NOTCH3,TGFBR1,PBX1,DLG5,CENPF,MAGED1,PTCH1,PAX8,PTCD2,LRP4,EPCAM,GDF11,SMAD5,PLCE1,EPHA7
GO: Biological Process	GO:0048863	stem cell differentiation	0.0001134	0.8288	0.004165	0.03945	35	303	NCOA3,SOX8,YAP1,FGFR1,FGFR2,FLNA,SFRP1,EPB41L5,ASCL1,SNAI2,SOX2,SOX9,GCNT2,BMP4,ZFP36L2,SEMA4A,POFUT2,NOTCH1,TGFBR1,SOX21,PAX6,CDK6,CHD2,HOXA7,SEMA5B,HPN,WNT5A,MAPK1,CRB2,MSI2,PAX8,ZNF706,LRP6,ELAVL1,EPCAM
GO: Biological Process	GO:0048640	negative regulation of developmental growth	0.0001187	0.8669	0.004313	0.04086	17	104	MEN1,FGF13,SFRP1,WWC3,BMP4,SEMA4A,CDK5,SEMA5B,NTN1,WNT5A,LGMN,RTN4R,PTCH1,PTEN,RGMA,RBP4,EPHA7
GO: Biological Process	GO:0060606	tube closure	0.0001187	0.8669	0.004313	0.04086	17	104	ARID1A,SALL1,SHROOM3,SFRP1,LMO4,ENAH,BMP4,COBL,ROCK2,WNT5A,ZIC2,PRKACB,GATAD2A,PTCH1,RGMA,MED12,LRP6
GO: Biological Process	GO:0009126	purine nucleoside monophosphate metabolic process	0.0001201	0.8772	0.004343	0.04114	33	280	FBP1,ADSL,PRKAG2,ATP5PD,UQCRHL,ARNT,MT-ND2,ATP5F1A,ATP5PB,ATP5MC3,GAPDH,NDUFA1,NDUFA4,NDUFA9,NDUFB6,NDUFB9,NDUFS2,NDUFS3,GPD1,COX7A2L,TP53,PARK7,PFKFB2,HPRT1,UQCRH,NDUFB11,COX5B,COX6C,COX7C,ATP5MF,INSR,COA6,ATP5IF1
GO: Biological Process	GO:0009123	nucleoside monophosphate metabolic process	0.0001211	0.8848	0.004359	0.04129	35	304	FBP1,ADSL,PRKAG2,ATP5PD,UQCRHL,ARNT,MT-ND2,ATP5F1A,ATP5PB,ATP5MC3,CMPK1,GAPDH,NDUFA1,NDUFA4,NDUFA9,NDUFB6,NDUFB9,NDUFS2,NDUFS3,GPD1,COX7A2L,TP53,PARK7,PFKFB2,HPRT1,UPP1,UQCRH,NDUFB11,COX5B,COX6C,COX7C,ATP5MF,INSR,COA6,ATP5IF1
GO: Biological Process	GO:2000177	regulation of neural precursor cell proliferation	0.0001299	0.9493	0.004653	0.04409	16	95	SALL1,AFDN,FOXO3,ASCL1,SOX2,NES,GLI2,GLI3,NOTCH1,OTP,NR2E1,PAX6,TP53,WNT5A,BTG2,SKOR2
GO: Biological Process	GO:0001503	ossification	0.0001334	0.9748	0.004755	0.04505	43	404	RPL38,SOX8,MEN1,FBN2,RACK1,AHSG,FGFR1,FGFR2,SFRP1,SNAI2,DCHS1,SOX2,SOX9,ZHX3,SP1,TOB2,FGF18,BMP4,GLI2,GLI3,NOTCH1,NPPC,KLF10,PBX1,DDX21,CDK6,HNRNPU,PLXNB1,COL11A1,TNC,WNT5A,ID4,VCAN,MAPK1,IL6ST,RASSF2,PTCH1,IMPAD1,CHRDL1,NR1I3,LRP4,LRP6,SMAD5
GO: Biological Process	GO:0048638	regulation of developmental growth	0.0001422	1	0.005042	0.04777	38	343	ABL1,MEN1,YAP1,TRPV2,FGF13,FGFR1,FGFR2,FOXS1,SFRP1,CHD7,WWC3,AZGP1,STAT5B,BMP4,SEMA4A,NOTCH1,NPPC,NPY1R,NEDD4L,OMG,CDK5,SEMA5B,PIK3CA,NTN1,VIL1,WNT5A,POU3F2,CREB1,LGMN,RTN4R,INSR,PTCH1,PTEN,RGMA,DUSP6,RBP4,RPL4,EPHA7
GO: Biological Process	GO:0006091	generation of precursor metabolites and energy	0.0001454	1	0.005106	0.04838	42	393	MDH1,FBP1,ADSL,FECH,AKT2,PRKAG2,FH,UQCRHL,ARNT,MT-ND2,GAPDH,NDUFA1,NDUFA4,NDUFA9,NDUFB6,NDUFB9,NDUFS2,NDUFS3,GPD1,CALM1,COX7A2L,TP53,PARK7,PFKFB2,PHLDA2,UBB,PIK3CA,UQCRH,NDUFB11,COX5B,COX6C,POMC,COX7C,IDH1,IDH3G,PPP1R1A,CS,IL6ST,INSR,COA6,ATP5IF1,CAVIN3
GO: Biological Process	GO:0035019	somatic stem cell population maintenance	0.0001461	1	0.005106	0.04838	14	77	SALL1,YAP1,SFRP1,ZHX2,SOX2,SOX9,LDB1,ZFP36L2,KLF10,NR2E1,PBX1,POLR2G,PAX8,KAT6A
GO: Biological Process	GO:2000648	positive regulation of stem cell proliferation	0.0001461	1	0.005106	0.04838	14	77	FGFR1,FGFR2,SOX2,SOX9,BMP4,GLI3,NOTCH1,OTP,NR2E1,PAX6,PDCD2,WNT5A,LRP6,EPCAM
GO: Biological Process	GO:0003401	axis elongation	0.0001469	1	0.00511	0.04841	9	35	YAP1,FGFR2,SFRP1,SOX9,BMP4,TNC,WNT5A,MED12,LRP6
GO: Biological Process	GO:0001763	morphogenesis of a branching structure	0.0001587	1	0.005477	0.05188	29	237	NCOA3,SOX8,RXRA,SALL1,YAP1,FGF7,FGFR1,FGFR2,SFRP1,SNAI2,DCHS1,RERE,SOX2,SOX9,BMP4,SULF1,GLI2,GLI3,NOTCH1,PBX1,DLG5,MAGED1,TNC,WNT5A,PTCH1,PAX8,PXN,LRP6,EPHA7
GO: Biological Process	GO:0045664	regulation of neuron differentiation	0.0001589	1	0.005477	0.05188	62	655	ABL1,SOX8,SALL1,TRPV2,FGF13,FGFR1,FOXO3,SFRP1,PPP1R9A,FUOM,ZHX2,PDLIM5,ASCL1,SNAP25,SOX2,SOX9,BMP4,GLI2,GLI3,VWC2L,COBL,SEMA4A,NOTCH1,NOTCH3,ACSL6,TCF3,ZEB1,TCF12,NEDD4L,KALRN,STMN2,SPAG9,OMG,SOX21,NR2E1,PAX6,PBX1,PAQR3,CDK5,CHN1,SEMA5B,NTN1,QKI,PLXNB1,WNT5A,ID4,POU3F2,BCL11B,IGF1R,SS18L1,RTN4R,PLPPR5,PTEN,DDX6,LRP8,RGMA,NTM,SKOR2,LRP4,RPL4,GDF11,EPHA7
GO: Biological Process	GO:0072073	kidney epithelium development	0.0001635	1	0.005608	0.05313	21	148	SOX8,SALL1,YAP1,FGFR1,FGFR2,SFRP1,ARG2,DCHS1,SOX9,BMP4,GLI3,BMPER,NOTCH1,PBX1,MAGED1,PTCH1,PAX8,EPCAM,GDF11,SMAD5,EPHA7
GO: Biological Process	GO:0007548	sex differentiation	0.0001669	1	0.0057	0.054	35	309	NCOA3,SOX8,SALL1,AHSG,FGF7,FST,NCOA2,FOXO3,SFRP1,CHD7,AKR1C3,RNF38,SOX2,SOX9,STAT5B,BMP4,TAF4,NOBOX,CDKL2,TEX11,TGFBR1,PBX1,PATZ1,PCYT1B,WNT5A,IDH1,INSR,ITGAV,TBC1D20,DMRT1,RBP4,LFNG,LHCGR,LRP6,SMAD5
GO: Biological Process	GO:0048663	neuron fate commitment	0.0001685	1	0.005726	0.05425	14	78	ASCL1,SOX1,SOX2,BMP4,GLI2,GLI3,NOTCH1,NOTCH3,TGFBR1,PAX6,CDC42,BCL11B,DLX1,LHX6
GO: Biological Process	GO:0044092	negative regulation of molecular function	0.0001718	1	0.00581	0.05504	98	1157	ABL1,MEN1,RACK1,WFDC2,AHSG,AKT2,PRKAG2,FEM1A,ANAPC5,FOXS1,FLNA,SFRP1,ANXA1,SCG5,EPB41L5,XIAP,APOA1,ARG2,ARL2,GNB5,C2orf40,ATP2B4,NES,WAPL,RRP1B,ERBIN,RCC2,COMMD6,BICD1,BMP4,GLIS2,GNAI2,NOTCH1,NEDD4L,CALM1,SPAG9,GPRC5A,GRM7,TERF1,NR2F2,TIMP3,DUSP16,SETD7,PBX1,PAQR3,TP53,PDE6D,PARK7,HMGCR,UBB,SERPINI1,AMOT,HPN,UCHL1,FLRT3,PLK1,GSTO1,SMYD3,ROCK2,VIL1,CRHR1,PPP1R1A,IGF1R,ELFN1,CST6,CSTB,CRB2,NLRP12,P…
GO: Biological Process	GO:0072359	circulatory system development	0.0001743	1	0.005843	0.05535	91	1058	HIPK1,RPS6KA2,ARID1A,RXRA,MAP3K3,FBN1,SALL1,YAP1,ARL13B,ANTXR1,FGFR1,FGFR2,FOXS1,FLNA,SFRP1,ANGPT2,APOB,CHD7,LMO4,PDLIM5,PDPN,PLPP3,SNAI2,DCHS1,CACYBP,SOX9,MYH9,UNC5B,FGFRL1,FGF18,BMP4,ZFP36L1,SULF1,GLI2,GLI3,CFC1,BMPER,SEMA4A,NOTCH1,NOTCH2,NOTCH3,NPY1R,NR2F2,FMNL3,TGFBR1,NR2E1,PAX6,CDC42,TP53,LEMD3,ENPP2,HNRNPU,HOXA7,PIK3CA,AMOT,UBP1,FLRT3,QKI,VAV2,ROCK2,COL5A1,COL11A1,TBX4,WNT5A,CREB1,CRKL,MICA…
GO: Biological Process	GO:0072358	cardiovascular system development	0.0001743	1	0.005843	0.05535	91	1058	HIPK1,RPS6KA2,ARID1A,RXRA,MAP3K3,FBN1,SALL1,YAP1,ARL13B,ANTXR1,FGFR1,FGFR2,FOXS1,FLNA,SFRP1,ANGPT2,APOB,CHD7,LMO4,PDLIM5,PDPN,PLPP3,SNAI2,DCHS1,CACYBP,SOX9,MYH9,UNC5B,FGFRL1,FGF18,BMP4,ZFP36L1,SULF1,GLI2,GLI3,CFC1,BMPER,SEMA4A,NOTCH1,NOTCH2,NOTCH3,NPY1R,NR2F2,FMNL3,TGFBR1,NR2E1,PAX6,CDC42,TP53,LEMD3,ENPP2,HNRNPU,HOXA7,PIK3CA,AMOT,UBP1,FLRT3,QKI,VAV2,ROCK2,COL5A1,COL11A1,TBX4,WNT5A,CREB1,CRKL,MICA…
GO: Biological Process	GO:0009205	purine ribonucleoside triphosphate metabolic process	0.00019	1	0.00627	0.0594	31	263	FBP1,PRKAG2,ATP5PD,UQCRHL,ARNT,MT-ND2,ATP5F1A,ATP5PB,ATP5MC3,GAPDH,NDUFA1,NDUFA4,NDUFA9,NDUFB6,NDUFB9,NDUFS2,NDUFS3,GPD1,COX7A2L,TP53,PARK7,PFKFB2,UQCRH,NDUFB11,COX5B,COX6C,COX7C,ATP5MF,INSR,COA6,ATP5IF1
GO: Biological Process	GO:1902600	proton transmembrane transport	0.0001905	1	0.00627	0.0594	17	108	ATP5PD,UQCRHL,ATP1A4,ATP5F1A,ATP5PB,ATP5MC3,ATP6V1E1,NDUFA4,SLC9A8,COX7A2L,ATP6V1F,UQCRH,COX5B,COX6C,COX7C,ATP5MF,COA6
GO: Biological Process	GO:0006119	oxidative phosphorylation	0.0001905	1	0.00627	0.0594	17	108	UQCRHL,MT-ND2,NDUFA1,NDUFA4,NDUFA9,NDUFB6,NDUFB9,NDUFS2,NDUFS3,COX7A2L,PARK7,UQCRH,NDUFB11,COX5B,COX6C,COX7C,COA6
GO: Biological Process	GO:0014020	primary neural tube formation	0.0001905	1	0.00627	0.0594	17	108	ARID1A,SALL1,SHROOM3,SFRP1,LMO4,ENAH,BMP4,COBL,ROCK2,WNT5A,ZIC2,PRKACB,GATAD2A,PTCH1,RGMA,MED12,LRP6
GO: Biological Process	GO:2000026	regulation of multicellular organismal development	0.0001924	1	0.006305	0.05973	148	1893	NCOA3,ABL1,HIPK1,SOX8,RXRA,FBN2,SALL1,RACK1,YAP1,TRPV2,AHSG,FGF7,AFDN,FGF13,FGFR1,FGFR2,FST,FOXO3,SFRP1,ANGPT2,ANXA1,PPP1R9A,EPB41L5,APOA1,CHD7,FUOM,ZHX2,PDLIM5,ARNT,ASCL1,SNAI2,SNAP25,SPEN,GABPA,SOX2,SOX9,MYF6,TOB2,GCNT2,FGF18,STAT5B,BMP4,RCOR1,LDB1,SULF1,GLG1,GLI2,GLI3,VWC2L,COBL,SEMA4A,POFUT2,NOTCH1,NOTCH2,NOTCH3,ACSL6,TCF3,ZEB1,TCF12,NEDD4L,KALRN,STMN2,SPAG9,OMG,TG,TGFBR1,OTP,SOX21,KLF10,NR2E…
GO: Biological Process	GO:0051338	regulation of transferase activity	0.000202	1	0.00659	0.06243	87	1006	ABL1,CACUL1,ERCC6,RPLP1,RPS3,F2R,MAP3K1,MAP3K3,MEN1,RACK1,AHSG,FGF13,FGFR1,PRKAG2,FEM1A,ANAPC5,SFRP1,HACD3,PPP1R9A,APOA1,LMO4,C2orf40,ATP2B4,MAP3K2,CCNK,FGF18,BMP4,LDB1,GNAI2,GNG3,CALM1,SPAG9,GPRC5A,TERF1,NR2F2,CCND2,TGFBR1,DUSP16,ZFP91,SETD7,CDC42,PAQR3,TP53,CDK5,PARK7,HMGCR,PFKFB2,UBB,PIK3CA,UCHL1,FLRT3,PLK1,TSACC,HSPA2,SMYD3,VAV2,MAGED1,WNT5A,CRKL,PPP1R1A,IGF1R,CCNB3,PRKAB2,PRKACB,MAPK1,RASSF2…
GO: Biological Process	GO:0007423	sensory organ development	0.0002035	1	0.006607	0.0626	57	594	RPL24,RPL38,HIPK1,ADGRV1,SOX8,ARID1A,RXRA,MAP3K1,ARL6,FBN1,FBN2,SALL1,FGFR1,FGFR2,CHD7,ASCL1,DCHS1,ATP2B4,SOX1,SOX2,SOX9,NES,SP1,MYO6,BFSP1,BMP4,GLI2,GLI3,BMPER,NOTCH1,NOTCH2,ZEB1,TGFBR1,NR2E1,PAX6,HPN,UCHL3,NTN1,PLS3,COL5A1,COL11A1,SDK2,WNT5A,POU2F1,POU3F4,BCL11B,LRIG1,MAPK1,CRB2,TBC1D20,PAX8,CHRDL1,RBP4,RCN1,LRP6,GDF11,MAF
GO: Biological Process	GO:0030278	regulation of ossification	0.0002073	1	0.0067	0.06348	26	206	MEN1,FBN2,AHSG,FGFR1,FGFR2,SFRP1,SNAI2,SOX2,SOX9,ZHX3,TOB2,BMP4,GLI3,NOTCH1,NPPC,PBX1,CDK6,WNT5A,ID4,MAPK1,IL6ST,RASSF2,PTCH1,LRP4,LRP6,SMAD5
GO: Biological Process	GO:0003213	cardiac right atrium morphogenesis	0.0002187	1	0.007007	0.06638	3	3	NOTCH1,WNT5A,LRP6
GO: Biological Process	GO:0072197	ureter morphogenesis	0.0002187	1	0.007007	0.06638	3	3	SOX8,SOX9,BMP4
GO: Biological Process	GO:0001501	skeletal system development	0.0002236	1	0.007133	0.06758	52	530	RPL38,DSCAML1,MEN1,FBN1,FBN2,AHSG,FGFR1,FGFR2,FST,SFRP1,BCAN,CHD7,SNAI2,DCHS1,SOX9,SP1,FGFRL1,FGF18,SLC35D1,BMP4,SULF1,GLG1,GLI2,GLI3,NPPC,ZEB1,PAPSS1,TGFBR1,KLF10,PBX1,HOXA7,CADM1,PLS3,PLXNB1,COL11A1,TBX4,WNT5A,HAPLN1,VCAN,MBTD1,RASSF2,ITGB8,IMPAD1,BBX,DLX1,MED12,RBP4,WFIKKN2,LRP6,GDF11,SMAD5,MAF
GO: Biological Process	GO:0021885	forebrain cell migration	0.0002322	1	0.007374	0.06986	13	71	ARL13B,FGF13,FGFR1,FOXB1,GLI3,NR2E1,CDK5,POU3F2,RNF7,LRP8,LHX6,LRP6,EMX2
GO: Biological Process	GO:0043010	camera-type eye development	0.0002331	1	0.007374	0.06986	37	339	RPL24,HIPK1,SOX8,ARID1A,RXRA,MAP3K1,ARL6,FBN1,FBN2,FGFR2,CHD7,ATP2B4,SOX1,SOX2,SOX9,NES,SP1,BFSP1,BMP4,GLI3,NOTCH2,ZEB1,TGFBR1,NR2E1,PAX6,UCHL3,SDK2,WNT5A,POU2F1,BCL11B,CRB2,TBC1D20,RBP4,RCN1,LRP6,GDF11,MAF
GO: Biological Process	GO:0022402	cell cycle process	0.0002417	1	0.007582	0.07183	113	1385	RPL24,ABL1,CACUL1,STAG1,RPS3,RPS6,SMC1A,RPS6KA2,MEN1,CNOT6,MKI67,AKT2,FGFR1,FGFR2,PRKAG2,ANAPC5,VCPIP1,FLNA,SFRP1,SLF1,ANXA1,PPM1D,XIAP,NAA50,POM121C,CEP164,PDPN,C2orf40,ATP2B4,SOX2,SOX9,NUP50,NES,MYH9,WAPL,SPAST,SDCCAG8,PHF8,CHMP2A,CCNK,RCC2,BMP4,NEK1,CDC123,NOTCH2,WASL,TCF3,CALM1,GAS2L3,EML4,RRP8,TEX11,PRC1,TERF1,CCND2,TGFBR1,TBRG1,UHMK1,PAX6,PBX1,CDC42,TOP2A,TP53,CDK5,PCNT,CDK6,PHF13,CENPF,STX…
GO: Biological Process	GO:0010564	regulation of cell cycle process	0.0002419	1	0.007582	0.07183	57	598	SMC1A,RPS6KA2,MEN1,CNOT6,AKT2,FGFR1,FGFR2,ANAPC5,SFRP1,SLF1,ANXA1,PDPN,ATP2B4,SOX9,WAPL,SPAST,CHMP2A,CCNK,RCC2,BMP4,NEK1,TCF3,CALM1,RRP8,TERF1,PBX1,CDC42,TP53,CDK5,CENPF,STXBP4,TMOD3,FOXN3,UBB,PLK1,HSPA2,ROCK2,WNT5A,CREBBP,IGF1R,CCNB3,PSMA3,PSMA5,PSMA6,PSMB3,INSR,PSMB4,PSMB5,PSMB8,PTEN,BTG2,DMRT1,KIF11,RDX,CTDSP2,PSMD14,RPL17
GO: Biological Process	GO:0060502	epithelial cell proliferation involved in lung morphogenesis	0.0002428	1	0.007582	0.07183	5	11	FGF7,FGFR2,SOX9,BMP4,CDC42
GO: Biological Process	GO:0034613	cellular protein localization	0.0002531	1	0.00787	0.07456	132	1666	RPL23A,RPL24,RPL27,RPL29,RPL31,RPL32,RPL38,RPL39,LIN7C,RPLP1,RPS3,RPS3A,RPS4X,RPS6,RPS8,RPS21,RPS24,TMEM173,RPS28,RPS29,F2R,ARL6,RACK1,FGF7,AKT2,FGF13,EXOC3L2,MEX3B,FLNA,SLF1,DPP10,HIKESHI,SCG5,SLU7,VPS25,RHOG,ARL2,IPO9,MTX2,SNAI2,DCHS1,AKR1C3,RERE,STX16,VPS29,SPATA7,SOX9,NUP50,WAPL,MYO6,SRP19,ERBIN,RCC2,BICD1,BMP4,TBC1D1,GLI3,GLRB,GLIS2,SEC61B,WASL,NEDD4L,KALRN,CDKL2,TERF1,TGFBR1,AP4E1,CCT6A,MPP…
GO: Biological Process	GO:0001841	neural tube formation	0.0002587	1	0.007976	0.07556	18	121	ARID1A,SALL1,SHROOM3,SFRP1,LMO4,ENAH,NUP50,BMP4,COBL,ROCK2,WNT5A,ZIC2,PRKACB,GATAD2A,PTCH1,RGMA,MED12,LRP6
GO: Biological Process	GO:0021987	cerebral cortex development	0.0002587	1	0.007976	0.07556	18	121	AFDN,FGF13,FGFR1,BTBD3,ASCL1,SOX2,GLI3,NPY,NR2E1,PAX6,CDK5,POU3F2,RNF7,LRP8,ARHGAP11B,LHX6,LRP6,EMX2
GO: Biological Process	GO:0090130	tissue migration	0.0002621	1	0.008045	0.07621	29	244	ACTA1,FGF7,FGFR1,ANGPT2,EPB41L5,APOA1,PLPP3,SNAI2,SOX9,MYH9,FGF18,BMP4,BMPER,SEMA4A,NOTCH1,NR2F2,TGFBR1,NR2E1,LEMD3,ENPP2,PIK3CA,AMOT,AMOTL1,ROCK2,VIL1,WNT5A,PTEN,ITGAV,DPP4
GO: Biological Process	GO:0061138	morphogenesis of a branching epithelium	0.00027	1	0.008255	0.0782	27	221	NCOA3,SOX8,RXRA,SALL1,YAP1,FGF7,FGFR1,FGFR2,SFRP1,SNAI2,DCHS1,SOX2,SOX9,BMP4,SULF1,GLI2,GLI3,NOTCH1,PBX1,DLG5,MAGED1,TNC,WNT5A,PTCH1,PAX8,PXN,LRP6
GO: Biological Process	GO:0000122	negative regulation of transcription by RNA polymerase II	0.0002817	1	0.008575	0.08124	72	806	ZNF219,HIPK1,KDM5C,ZFP57,ARID1A,RXRA,MEN1,S100A1,SALL1,FGFR1,FGFR2,FST,NCOA2,FOXO3,CXXC5,ZHX2,MXD4,TRIM33,MLIP,ASCL1,SNAI2,ZBTB10,RERE,SPEN,GABPA,SOX2,SOX9,ZHX3,WWC3,BMP4,RCOR1,GLI2,GLI3,SUV39H1,GLIS2,NOTCH1,NOTCH2,NOTCH3,TCF3,ZEB1,NEDD4L,NR4A2,NR2F2,RYBP,KLF10,SUDS3,NR2E1,PAX6,TP53,KLF12,PEG3,TCEAL1,HOXA7,UBB,HSBP1,PLK1,ID4,CREBBP,NFE2L3,SKOR1,GATAD2A,PTCH1,LRP8,BTG2,SKOR2,DLX1,DMRT1,MED13,TBL1X…
GO: Biological Process	GO:0021542	dentate gyrus development	0.0002934	1	0.008893	0.08425	6	17	NEUROD6,NR2E1,CDK6,PTEN,BTG2,EMX2
GO: Biological Process	GO:0043086	negative regulation of catalytic activity	0.0002967	1	0.008956	0.08485	77	877	ABL1,MEN1,RACK1,WFDC2,AHSG,AKT2,PRKAG2,FEM1A,ANAPC5,SFRP1,ANXA1,SCG5,XIAP,APOA1,ARG2,ARL2,C2orf40,ATP2B4,NES,RRP1B,RCC2,BICD1,BMP4,GNAI2,NOTCH1,GPRC5A,GRM7,TERF1,NR2F2,TIMP3,DUSP16,SETD7,PAQR3,TP53,PDE6D,PARK7,HMGCR,UBB,SERPINI1,AMOT,HPN,UCHL1,FLRT3,PLK1,SMYD3,ROCK2,VIL1,PPP1R1A,IGF1R,ELFN1,CST6,CSTB,CRB2,PSMA3,RTN4R,PSMA5,PSMA6,PSMB3,PSMB4,PSMB5,PSMB8,PTEN,R3HDML,WNK1,ANP32E,PZP,ATP5IF1,DUSP4,DU…
GO: Biological Process	GO:0042325	regulation of phosphorylation	0.0002987	1	0.00898	0.08508	121	1510	ABL1,CACUL1,ERCC6,RPLP1,RPS3,F2R,MAP3K1,MAP3K3,EHD4,MEN1,FBP1,RACK1,FECH,FGA,FGB,AHSG,FGF7,AKT2,FGF13,FGFR1,FGFR2,FGG,PRKAG2,FEM1A,SFRP1,HACD3,PPP1R9A,APOA1,LMO4,ARNT,PLPP3,MOB1B,C2orf40,EIF3A,ATP2B4,MAP3K2,SOX2,SOX9,GCNT2,CCNK,FGF18,BMP4,LDB1,GNAI2,BMPER,GNG3,GPD1,CALM1,C1QL4,SPAG9,GPRC5A,NR2F2,CCND2,TGFBR1,TIMP3,DUSP16,ZFP91,COX7A2L,PAX6,PARD3,CDC42,PAQR3,TP53,CDK5,ENPP2,PARK7,HMGCR,PFKFB2,WDFY…
GO: Biological Process	GO:0006928	movement of cell or subcellular component	0.0003025	1	0.009006	0.08532	146	1882	RPL24,ABL1,ACTA1,STYK1,SOX8,ADGRE2,F2R,MAP3K1,RACK1,ARL13B,FGA,FGF7,AKT2,FGF13,FGFR1,ALCAM,FLNA,SFRP1,ANGPT2,ANXA1,EPB41L5,APOA1,APOB,LMO4,PDPN,RHOG,FOXB1,PLPP1,PLPP3,ASCL1,ENAH,SNAI2,DCHS1,RERE,ATP1A4,ATP2B4,SOX1,SOX9,MYH9,SPAST,GAP43,BRK1,MYO6,JAGN1,MYO10,UNC5B,SDCCAG8,GCNT2,RCC2,FGF18,STAT5B,BICD1,BMP4,LDB1,SULF1,GLG1,GLI2,GLI3,BMPER,SEMA4A,IL33,NOTCH1,NPY,WASL,NEDD4L,CALD1,NR4A2,SPAG9,NR2F2,O…
GO: Biological Process	GO:0034330	cell junction organization	0.000303	1	0.009006	0.08532	30	258	HIPK1,NLGN4X,AFDN,FLNA,FLNC,SFRP1,EPB41L5,ARL2,SNAI2,RCC2,LDB1,NEDD4L,MPP5,TLN1,PARD3,CDC42,CDH9,CDH10,DLG5,ENPP2,CADM1,AMOT,ROCK2,PTEN,ITGAV,PVR,PXN,RDX,ROCK1,MTDH
GO: Biological Process	GO:0009199	ribonucleoside triphosphate metabolic process	0.0003032	1	0.009006	0.08532	31	270	FBP1,PRKAG2,ATP5PD,UQCRHL,ARNT,MT-ND2,ATP5F1A,ATP5PB,ATP5MC3,GAPDH,NDUFA1,NDUFA4,NDUFA9,NDUFB6,NDUFB9,NDUFS2,NDUFS3,GPD1,COX7A2L,TP53,PARK7,PFKFB2,UQCRH,NDUFB11,COX5B,COX6C,COX7C,ATP5MF,INSR,COA6,ATP5IF1
GO: Biological Process	GO:0045667	regulation of osteoblast differentiation	0.0003181	1	0.009383	0.08889	18	123	MEN1,FBN2,FGFR1,FGFR2,SFRP1,SNAI2,SOX2,ZHX3,BMP4,GLI3,NOTCH1,NPPC,CDK6,ID4,IL6ST,RASSF2,PTCH1,SMAD5
GO: Biological Process	GO:0010631	epithelial cell migration	0.0003185	1	0.009383	0.08889	28	235	FGF7,FGFR1,ANGPT2,EPB41L5,APOA1,PLPP3,SNAI2,SOX9,MYH9,FGF18,BMP4,BMPER,SEMA4A,NOTCH1,NR2F2,TGFBR1,NR2E1,LEMD3,ENPP2,PIK3CA,AMOT,AMOTL1,ROCK2,VIL1,WNT5A,PTEN,ITGAV,DPP4
GO: Biological Process	GO:0009144	purine nucleoside triphosphate metabolic process	0.0003236	1	0.009493	0.08994	31	271	FBP1,PRKAG2,ATP5PD,UQCRHL,ARNT,MT-ND2,ATP5F1A,ATP5PB,ATP5MC3,GAPDH,NDUFA1,NDUFA4,NDUFA9,NDUFB6,NDUFB9,NDUFS2,NDUFS3,GPD1,COX7A2L,TP53,PARK7,PFKFB2,UQCRH,NDUFB11,COX5B,COX6C,COX7C,ATP5MF,INSR,COA6,ATP5IF1
GO: Biological Process	GO:0070727	cellular macromolecule localization	0.0003251	1	0.0095	0.09	132	1676	RPL23A,RPL24,RPL27,RPL29,RPL31,RPL32,RPL38,RPL39,LIN7C,RPLP1,RPS3,RPS3A,RPS4X,RPS6,RPS8,RPS21,RPS24,TMEM173,RPS28,RPS29,F2R,ARL6,RACK1,FGF7,AKT2,FGF13,EXOC3L2,MEX3B,FLNA,SLF1,DPP10,HIKESHI,SCG5,SLU7,VPS25,RHOG,ARL2,IPO9,MTX2,SNAI2,DCHS1,AKR1C3,RERE,STX16,VPS29,SPATA7,SOX9,NUP50,WAPL,MYO6,SRP19,ERBIN,RCC2,BICD1,BMP4,TBC1D1,GLI3,GLRB,GLIS2,SEC61B,WASL,NEDD4L,KALRN,CDKL2,TERF1,TGFBR1,AP4E1,CCT6A,MPP…
GO: Biological Process	GO:0051094	positive regulation of developmental process	0.0003264	1	0.0095	0.09	108	1323	NCOA3,ABL1,MNS1,HIPK1,SOX8,MEN1,FBN2,SALL1,RACK1,YAP1,TRPV2,FGA,FGB,FGF7,FGFR1,FGFR2,FGG,FST,FOXS1,FOXO3,FLNA,SFRP1,ANGPT2,ANXA1,PPP1R9A,EPB41L5,APOA1,APOB,CHD7,ARNT,ASCL1,SNAI2,SPEN,SOX2,SOX9,MYF6,ZHX3,GCNT2,FGF18,STAT5B,BMP4,RCOR1,GLI2,GLI3,VWC2L,COBL,NOTCH1,NOTCH2,ACSL6,NPPC,TCF3,ZEB1,TCF12,NEDD4L,KALRN,STMN2,SPAG9,OTP,KLF10,WIF1,NR2E1,PAX6,PARD3,CDC42,TP53,TPBG,PDCD2,ENPP2,HMGCR,WDFY2,AMOT,HP…
GO: Biological Process	GO:0019637	organophosphate metabolic process	0.0003283	1	0.009519	0.09018	97	1164	NT5C3A,MDH1,ME2,FABP3,FBP1,ADSL,RACK1,FDFT1,FGF7,ETNK1,FGFR1,FGFR2,PRKAG2,ATP5PD,UQCRHL,APOA1,GDE1,PIGT,ARNT,PLPP1,PLPP3,MT-ND2,ATP5F1A,ATP5PB,ATP5MC3,SMG1,CMPK1,GAPDH,NDUFA1,NDUFA4,NDUFA9,NDUFB6,NDUFB9,NDUFS2,FGF18,DPM2,NDUFS3,MTMR3,GNAI2,GPD1,ACSL6,NPPC,CACNB4,CALM1,PAPSS1,GRM7,GUCY1B1,COX7A2L,CDC42,TP53,PIGY,HINT1,CETP,ENPP2,PARK7,ACOT7,HMGCR,PFKFB2,PIK3C2A,PIK3CA,LIPG,HPRT1,UPP1,PLCB3,UQCRH,V…
GO: Biological Process	GO:0060687	regulation of branching involved in prostate gland morphogenesis	0.0003656	1	0.01047	0.09923	4	7	RXRA,FGFR2,SFRP1,BMP4
GO: Biological Process	GO:0003344	pericardium morphogenesis	0.0003656	1	0.01047	0.09923	4	7	NOTCH1,FLRT3,WNT5A,LRP6
GO: Biological Process	GO:0060235	lens induction in camera-type eye	0.0003656	1	0.01047	0.09923	4	7	HIPK1,SOX2,BMP4,POU2F1
GO: Biological Process	GO:0006469	negative regulation of protein kinase activity	0.0003689	1	0.01053	0.09973	29	249	ABL1,MEN1,RACK1,AHSG,PRKAG2,FEM1A,SFRP1,C2orf40,BMP4,GPRC5A,NR2F2,DUSP16,PAQR3,PARK7,HMGCR,UCHL1,FLRT3,PLK1,SMYD3,PPP1R1A,IGF1R,RTN4R,PTEN,WNK1,DUSP4,DUSP6,PRKRIP1,LRP6,TRIB1
GO: Biological Process	GO:0043549	regulation of kinase activity	0.0003765	1	0.0107	0.1014	74	842	ABL1,CACUL1,ERCC6,RPLP1,RPS3,F2R,MAP3K1,MAP3K3,MEN1,RACK1,AHSG,FGF13,FGFR1,PRKAG2,FEM1A,SFRP1,HACD3,PPP1R9A,LMO4,C2orf40,ATP2B4,MAP3K2,CCNK,FGF18,BMP4,LDB1,GNAI2,GNG3,CALM1,SPAG9,GPRC5A,NR2F2,CCND2,TGFBR1,DUSP16,ZFP91,CDC42,PAQR3,CDK5,PARK7,HMGCR,PFKFB2,UBB,PIK3CA,UCHL1,FLRT3,PLK1,TSACC,HSPA2,SMYD3,VAV2,MAGED1,WNT5A,CRKL,PPP1R1A,IGF1R,CCNB3,PRKAB2,PRKACB,MAPK1,RASSF2,RTN4R,INSR,PTEN,WNK1,LRP8,PXN…
GO: Biological Process	GO:0033238	regulation of cellular amine metabolic process	0.0003831	1	0.01085	0.1028	15	94	FABP3,ATP2B4,NR4A2,PARK7,HPN,HPRT1,PSMA3,PSMA5,PSMA6,PSMB3,PSMB4,PSMB5,PSMB8,PAX8,PSMD14
GO: Biological Process	GO:0001944	vasculature development	0.0003863	1	0.01086	0.1029	62	677	HIPK1,ARID1A,RXRA,MAP3K3,YAP1,ANTXR1,FGFR1,FGFR2,FOXS1,FLNA,SFRP1,ANGPT2,APOB,CHD7,PDPN,PLPP3,MYH9,UNC5B,FGF18,BMP4,ZFP36L1,SULF1,GLI3,CFC1,BMPER,SEMA4A,NOTCH1,NOTCH2,NOTCH3,NR2F2,FMNL3,TGFBR1,NR2E1,PAX6,CDC42,LEMD3,ENPP2,HOXA7,PIK3CA,AMOT,UBP1,QKI,VAV2,ROCK2,COL5A1,TBX4,WNT5A,CRKL,MAPK1,GATAD2A,PTEN,ITGAV,ITGB8,ADIPOR2,ATP5IF1,RASA1,TMEM204,KAT6A,ZMIZ1,ROCK1,MTDH,SMAD5
GO: Biological Process	GO:0032269	negative regulation of cellular protein metabolic process	0.0003866	1	0.01086	0.1029	93	1112	ABL1,RPS3,MEN1,CNOT6,RACK1,WFDC2,AHSG,AKT2,PRKAG2,FEM1A,ANAPC5,SFRP1,XIAP,PLPP3,C2orf40,EIF3A,ATP2B4,SAMD4A,RRP1B,GAPDH,BMP4,GLG1,MALSU1,TAF9,CALM1,RNF222,C1QL4,GPRC5A,TERF1,NR2F2,OPHN1,TIMP3,PDCD5,DUSP16,PAX6,PARD3,PAQR3,TP53,CDK5,CENPF,PARK7,HMGCR,HNRNPD,UBB,SERPINI1,HPN,UCHL1,PLAT,FLRT3,PLK1,QKI,SMYD3,ROCK2,VIL1,PPP1R1A,IGF1R,ELFN1,CST6,CSTB,UNK,CRB2,NLRP12,ILF3,RASSF2,PSMA3,RTN4R,PSMA5,PSMA6,…
GO: Biological Process	GO:0090132	epithelium migration	0.0003921	1	0.01098	0.104	28	238	FGF7,FGFR1,ANGPT2,EPB41L5,APOA1,PLPP3,SNAI2,SOX9,MYH9,FGF18,BMP4,BMPER,SEMA4A,NOTCH1,NR2F2,TGFBR1,NR2E1,LEMD3,ENPP2,PIK3CA,AMOT,AMOTL1,ROCK2,VIL1,WNT5A,PTEN,ITGAV,DPP4
GO: Biological Process	GO:0001568	blood vessel development	0.0004054	1	0.01131	0.1071	60	651	HIPK1,ARID1A,RXRA,MAP3K3,YAP1,ANTXR1,FGFR1,FGFR2,FOXS1,FLNA,SFRP1,ANGPT2,APOB,CHD7,PLPP3,MYH9,UNC5B,FGF18,BMP4,ZFP36L1,SULF1,GLI3,CFC1,BMPER,SEMA4A,NOTCH1,NOTCH2,NOTCH3,NR2F2,FMNL3,TGFBR1,NR2E1,PAX6,CDC42,LEMD3,ENPP2,HOXA7,PIK3CA,AMOT,UBP1,QKI,VAV2,ROCK2,COL5A1,TBX4,WNT5A,CRKL,MAPK1,GATAD2A,PTEN,ITGAV,ITGB8,ADIPOR2,ATP5IF1,RASA1,KAT6A,ZMIZ1,ROCK1,MTDH,SMAD5
GO: Biological Process	GO:0045859	regulation of protein kinase activity	0.0004119	1	0.01144	0.1084	69	775	ABL1,CACUL1,ERCC6,RPLP1,RPS3,F2R,MAP3K1,MAP3K3,MEN1,RACK1,AHSG,FGF13,FGFR1,PRKAG2,FEM1A,SFRP1,HACD3,PPP1R9A,C2orf40,ATP2B4,MAP3K2,CCNK,FGF18,BMP4,GNAI2,GNG3,CALM1,SPAG9,GPRC5A,NR2F2,CCND2,TGFBR1,DUSP16,ZFP91,CDC42,PAQR3,CDK5,PARK7,HMGCR,UBB,PIK3CA,UCHL1,FLRT3,PLK1,TSACC,HSPA2,SMYD3,MAGED1,WNT5A,CRKL,PPP1R1A,IGF1R,CCNB3,PRKAB2,PRKACB,MAPK1,RASSF2,RTN4R,INSR,PTEN,WNK1,LRP8,PXN,DUSP4,DUSP6,PRKRIP1,L…
GO: Biological Process	GO:0021514	ventral spinal cord interneuron differentiation	0.0004182	1	0.01153	0.1092	6	18	LMO4,ASCL1,SOX1,GLI2,GLI3,PAX6
GO: Biological Process	GO:0060572	morphogenesis of an epithelial bud	0.0004182	1	0.01153	0.1092	6	18	FGFR2,BMP4,SULF1,GLI2,WNT5A,SOSTDC1
GO: Biological Process	GO:0006521	regulation of cellular amino acid metabolic process	0.0004277	1	0.01171	0.1109	12	66	ATP2B4,PARK7,HPN,PSMA3,PSMA5,PSMA6,PSMB3,PSMB4,PSMB5,PSMB8,PAX8,PSMD14
GO: Biological Process	GO:0031400	negative regulation of protein modification process	0.0004279	1	0.01171	0.1109	61	666	ABL1,RPS3,MEN1,RACK1,AHSG,PRKAG2,FEM1A,ANAPC5,SFRP1,PLPP3,C2orf40,EIF3A,ATP2B4,RRP1B,BMP4,CALM1,RNF222,C1QL4,GPRC5A,NR2F2,TIMP3,DUSP16,PAX6,PARD3,PAQR3,CDK5,PARK7,HMGCR,UBB,HPN,UCHL1,FLRT3,PLK1,SMYD3,ROCK2,PPP1R1A,IGF1R,ELFN1,NLRP12,RASSF2,PSMA3,RTN4R,PSMA5,PSMA6,PSMB3,INSR,PSMB4,PSMB5,PSMB8,PTEN,WNK1,SPOPL,DUSP4,DUSP6,PRKRIP1,CTDSP2,LRP6,KIRREL1,ROCK1,PSMD14,TRIB1
GO: Biological Process	GO:0030901	midbrain development	0.0004305	1	0.01174	0.1112	15	95	S100A1,FGFR1,FGFR2,SFRP1,FOXB1,ATP5PB,NDUFS3,CALM1,NR4A2,SUDS3,CDC42,DLG5,WNT5A,RFX4,LRP6
GO: Biological Process	GO:0048048	embryonic eye morphogenesis	0.0004359	1	0.01184	0.1122	9	40	HIPK1,ARID1A,FBN1,FBN2,SP1,ZEB1,PAX6,WNT5A,LRP6
GO: Biological Process	GO:0030030	cell projection organization	0.0004536	1	0.01227	0.1163	114	1423	RPL24,ABL1,MNS1,ADGRV1,DSCAML1,RXRA,ARL6,LRFN5,ARL13B,TRPV2,FGF13,FGFR1,ALCAM,FGFR2,FLNA,SFRP1,KLHL1,PPP1R9A,APOA1,CEP164,PDLIM5,BTBD3,RHOG,FOXB1,ENAH,SNAP25,RERE,NES,MYH9,SPAST,GAP43,BRK1,MYO6,MYO10,UNC5B,RCC2,BMP4,NEK1,TBC1D1,GLI2,GLI3,COBL,FGD5,SEMA4A,CAMSAP2,NOTCH1,NPY,ACSL6,WASL,NEDD4L,KALRN,SZT2,NR4A2,STMN2,OMG,OPHN1,CDC42EP1,TGFBR1,UHMK1,NR2E1,PAX6,PARD3,CDC42,PAQR3,CDK5,PCNT,ENPP2,CHN1,UB…
GO: Biological Process	GO:0042327	positive regulation of phosphorylation	0.0004558	1	0.01229	0.1164	85	1003	ABL1,CACUL1,ERCC6,RPLP1,RPS3,F2R,MAP3K1,MAP3K3,EHD4,RACK1,FGA,FGB,FGF7,AKT2,FGF13,FGFR1,FGFR2,FGG,PRKAG2,HACD3,PPP1R9A,LMO4,ARNT,PLPP3,MOB1B,ATP2B4,MAP3K2,SOX2,SOX9,GCNT2,CCNK,FGF18,BMP4,GNAI2,BMPER,GNG3,GPD1,CALM1,SPAG9,CCND2,TGFBR1,ZFP91,CDC42,TP53,CDK5,ENPP2,PARK7,HMGCR,PFKFB2,WDFY2,UBB,PIK3CA,PLK1,TSACC,HSPA2,SMYD3,VAV2,ROCK2,MAGED1,WNT5A,RICTOR,YES1,CRKL,IGF1R,PRKACB,KCTD20,MAPK1,IL6ST,RASSF…
GO: Biological Process	GO:0048858	cell projection morphogenesis	0.000459	1	0.01229	0.1164	78	904	RPL24,ABL1,MNS1,DSCAML1,ARL6,LRFN5,ARL13B,TRPV2,FGF13,ALCAM,FGFR2,FLNA,PPP1R9A,CEP164,PDLIM5,BTBD3,FOXB1,ENAH,RERE,NES,SPAST,GAP43,UNC5B,NEK1,TBC1D1,GLI2,GLI3,COBL,SEMA4A,NOTCH1,NEDD4L,KALRN,SZT2,NR4A2,OMG,OPHN1,NR2E1,PAX6,PARD3,CDK5,PCNT,ENPP2,CHN1,UBB,SEMA5B,UCHL1,HPRT1,SNX10,NTN1,FLRT3,PLXNB1,ROCK2,VIL1,SPATA6,WNT5A,POU3F2,CREB1,ZIC2,BCL11B,IGF1R,SS18L1,MAPK1,KIF26A,RTN4R,PTEN,TBC1D20,LRP8,RGM…
GO: Biological Process	GO:0033688	regulation of osteoblast proliferation	0.0004591	1	0.01229	0.1164	7	25	ABL1,SOX8,FGFR2,SFRP1,PLXNB1,IGF1R,ITGAV
GO: Biological Process	GO:0033365	protein localization to organelle	0.0004724	1	0.0126	0.1193	79	919	RPL23A,RPL24,RPL27,RPL29,RPL31,RPL32,RPL38,RPL39,RPLP1,RPS3,RPS3A,RPS4X,RPS6,RPS8,RPS21,RPS24,TMEM173,RPS28,RPS29,F2R,ARL6,FLNA,SLF1,HIKESHI,VPS25,ARL2,IPO9,MTX2,SNAI2,AKR1C3,RERE,SPATA7,SOX9,NUP50,WAPL,SRP19,RCC2,BICD1,BMP4,GLI3,GLIS2,SEC61B,CDKL2,TERF1,TGFBR1,CCT6A,PDCD5,PAX6,SEC63,ACAP2,PAQR3,TP53,PARK7,RPL23,SUN2,SNX10,PLK1,MTCH2,RPL36,LITAF,PPP3CC,LEPROT,MAPK1,NLRP12,NUP58,MFF,KPNB1,KPNA4,AT…
GO: Biological Process	GO:0034446	substrate adhesion-dependent cell spreading	0.0004815	1	0.01279	0.1212	14	86	ABL1,FGA,FGB,ANTXR1,FGG,FLNA,SFRP1,APOA1,FGFRL1,RCC2,CDC42,ENPP2,ITGAV,PXN
GO: Biological Process	GO:0006120	mitochondrial electron transport, NADH to ubiquinone	0.00049	1	0.01297	0.1229	10	49	MT-ND2,NDUFA1,NDUFA4,NDUFA9,NDUFB6,NDUFB9,NDUFS2,NDUFS3,PARK7,NDUFB11
GO: Biological Process	GO:0009119	ribonucleoside metabolic process	0.0005051	1	0.01332	0.1262	40	391	NT5C3A,FBP1,ADSL,PRKAG2,ATP5PD,UQCRHL,ARNT,MT-ND2,ATP5F1A,ATP5PB,ATP5MC3,CMPK1,GAPDH,NDUFA1,NDUFA4,NDUFA9,NDUFB6,NDUFB9,NDUFS2,NDUFS3,GPD1,PAPSS1,COX7A2L,TP53,PARK7,ACOT7,HMGCR,PFKFB2,HPRT1,UPP1,UQCRH,NDUFB11,COX5B,COX6C,COX7C,ATP5MF,INSR,COA6,ATP5IF1,TXNDC9
GO: Biological Process	GO:0060541	respiratory system development	0.0005125	1	0.01347	0.1276	29	254	YAP1,FGF7,FGFR1,FGFR2,HIKESHI,CHD7,PDPN,ASCL1,SOX2,SOX9,SP1,MYT1,FGFRL1,FGF18,BMP4,GLI2,GLI3,CFC1,NOTCH1,CDC42,DLG5,TBX4,TNC,WNT5A,POU2F1,CREB1,MAPK1,RBP4,LRP6
GO: Biological Process	GO:0030866	cortical actin cytoskeleton organization	0.0005293	1	0.01382	0.1309	8	33	FMNL2,TLN1,CDK5,ROCK2,VIL1,CAVIN3,LLGL1,ROCK1
GO: Biological Process	GO:0019220	regulation of phosphate metabolic process	0.0005295	1	0.01382	0.1309	136	1756	ABL1,CACUL1,ERCC6,RPLP1,RPS3,F2R,ME2,MAP3K1,MAP3K3,FABP3,EHD4,MEN1,FBP1,RACK1,FECH,FGA,FGB,AHSG,FGF7,AKT2,FGF13,FGFR1,FGFR2,FGG,PRKAG2,FEM1A,SFRP1,HACD3,PPP1R9A,APOA1,LMO4,ARNT,PLPP3,MOB1B,C2orf40,EIF3A,ATP2B4,MAP3K2,SOX2,SOX9,RRP1B,GCNT2,CCNK,FGF18,BMP4,LDB1,GNAI2,BMPER,GNG3,GPD1,NPPC,CALM1,C1QL4,SPAG9,GPRC5A,GRM7,NR2F2,CCND2,TGFBR1,TIMP3,DUSP16,ZFP91,COX7A2L,PAX6,PARD3,CDC42,PAQR3,TP53,CDK5,ENP…
GO: Biological Process	GO:0010810	regulation of cell-substrate adhesion	0.0005389	1	0.01401	0.1327	23	184	MEN1,FGA,FGB,FGG,FLNA,SFRP1,ANGPT2,EPB41L5,APOA1,ARL2,GCNT2,RCC2,LDB1,NOTCH1,CDC42,CDK6,ENPP2,HOXA7,ROCK2,EGFL6,PTEN,RASA1,ROCK1
GO: Biological Process	GO:0007169	transmembrane receptor protein tyrosine kinase signaling pathway	0.0005491	1	0.01423	0.1348	63	700	ABL1,STYK1,AHSG,FGF7,AKT2,FGFR1,FGFR2,ANGPT2,ARNT,SOX9,PAG1,ATP6V1E1,BRK1,FGFRL1,ERBIN,FGF18,STAT5B,BMP4,SULF1,NOTCH1,WASL,KALRN,GPRC5A,CBL,CDC42,FAM83A,STXBP4,ATP6V1F,GIGYF1,CHN1,UBB,AP3S1,PIK3C2A,PIK3CA,HPN,PLAT,FLRT3,VAV2,ROCK2,VIL1,WNT5A,POLR2G,YES1,IGF1R,LEPROT,MAPK1,LGMN,RASSF2,INSR,PTEN,ITGAV,PTPRA,PXN,RASA1,RHBDF2,TMEM204,DUSP6,LCK,MYOF,FGFBP3,ROCK1,PLCE1,EPHA7
GO: Biological Process	GO:0031175	neuron projection development	0.000566	1	0.01457	0.1381	81	953	RPL24,ABL1,DSCAML1,RXRA,LRFN5,TRPV2,FGF13,FGFR1,ALCAM,FGFR2,SFRP1,KLHL1,PPP1R9A,APOA1,PDLIM5,BTBD3,FOXB1,ENAH,SNAP25,RERE,SPAST,GAP43,MYO6,UNC5B,BMP4,GLI2,GLI3,COBL,SEMA4A,CAMSAP2,NOTCH1,NPY,ACSL6,NEDD4L,KALRN,SZT2,NR4A2,STMN2,OMG,OPHN1,UHMK1,NR2E1,PAX6,PARD3,PAQR3,CDK5,CHN1,UBB,SEMA5B,UCHL1,HPRT1,NTN1,FLRT3,QKI,PLXNB1,ROCK2,TNC,WNT5A,POU3F2,CREB1,ZIC2,BCL11B,IGF1R,SS18L1,MAPK1,KIF26A,RTN4R,PLPPR…
GO: Biological Process	GO:0022029	telencephalon cell migration	0.0005676	1	0.01457	0.1381	12	68	ARL13B,FGF13,FGFR1,FOXB1,GLI3,NR2E1,CDK5,POU3F2,RNF7,LRP8,LHX6,LRP6
GO: Biological Process	GO:0051248	negative regulation of protein metabolic process	0.0005684	1	0.01457	0.1381	97	1183	ABL1,RPS3,MEN1,CNOT6,RACK1,WFDC2,FGA,AHSG,AKT2,PRKAG2,FEM1A,ANAPC5,FLNA,SFRP1,XIAP,PLPP3,C2orf40,EIF3A,ATP2B4,SAMD4A,RRP1B,GAPDH,BMP4,GLG1,MALSU1,TAF9,CALM1,RNF222,C1QL4,GPRC5A,TERF1,NR2F2,OPHN1,TIMP3,PDCD5,DUSP16,PAX6,PARD3,PAQR3,TP53,CDK5,CENPF,PARK7,HMGCR,HNRNPD,UBB,SERPINI1,UBE2G2,HPN,UCHL1,PLAT,FLRT3,PLK1,QKI,SMYD3,ROCK2,VIL1,PPP1R1A,IGF1R,ELFN1,CST6,CSTB,UNK,CRB2,NLRP12,ILF3,RASSF2,PSMA3,RT…
GO: Biological Process	GO:0032990	cell part morphogenesis	0.0005731	1	0.01464	0.1387	79	925	RPL24,ABL1,MNS1,DSCAML1,ARL6,LRFN5,ARL13B,TRPV2,FGF13,ALCAM,FGFR2,FLNA,PPP1R9A,CEP164,PDLIM5,BTBD3,FOXB1,ENAH,RERE,NES,SPAST,GAP43,UNC5B,NEK1,TBC1D1,GLI2,GLI3,COBL,SEMA4A,NOTCH1,NEDD4L,KALRN,SZT2,NR4A2,OMG,OPHN1,NR2E1,PAX6,PARD3,CDK5,PCNT,ENPP2,CHN1,UBB,SEMA5B,UCHL1,HPRT1,SNX10,NTN1,FLRT3,PLXNB1,ROCK2,VIL1,SPATA6,WNT5A,POU3F2,CREB1,ZIC2,BCL11B,IGF1R,SS18L1,MAPK1,KIF26A,RTN4R,PTEN,MFF,TBC1D20,LRP8…
GO: Biological Process	GO:0016477	cell migration	0.0005757	1	0.01465	0.1388	105	1300	STYK1,SOX8,ADGRE2,F2R,MAP3K1,RACK1,ARL13B,FGA,FGF7,AKT2,FGF13,FGFR1,FLNA,SFRP1,ANGPT2,ANXA1,EPB41L5,APOA1,APOB,LMO4,PDPN,RHOG,FOXB1,PLPP1,PLPP3,ASCL1,SNAI2,DCHS1,RERE,SOX1,SOX9,MYH9,JAGN1,SDCCAG8,GCNT2,RCC2,FGF18,STAT5B,BMP4,LDB1,SULF1,GLG1,GLI3,BMPER,SEMA4A,IL33,NOTCH1,WASL,NR4A2,SPAG9,NR2F2,OPHN1,FMNL3,TGFBR1,NR2E1,TNFAIP1,PAX6,PARD3,CDC42,TP53,CDK5,LEMD3,ENPP2,PHLDA2,TMEFF2,HOXA7,SEMA5B,PIK3CA…
GO: Biological Process	GO:0060601	lateral sprouting from an epithelium	0.0006125	1	0.01548	0.1467	5	13	FGFR2,BMP4,SULF1,GLI2,WNT5A
GO: Biological Process	GO:0045136	development of secondary sexual characteristics	0.0006125	1	0.01548	0.1467	5	13	NCOA3,STAT5B,NELL2,WNT5A,LHCGR
GO: Biological Process	GO:0007224	smoothened signaling pathway	0.0006289	1	0.01584	0.1501	18	130	HIPK1,ARL6,SALL1,ARL13B,FGFR2,SFRP1,SALL3,BMP4,GLI2,GLI3,GLIS2,PAX6,CREBBP,PRKACB,PTCH1,SKOR2,RFX4,TTC21B
GO: Biological Process	GO:0009141	nucleoside triphosphate metabolic process	0.0006648	1	0.01669	0.1581	32	295	FBP1,PRKAG2,ATP5PD,UQCRHL,ARNT,MT-ND2,ATP5F1A,ATP5PB,ATP5MC3,CMPK1,GAPDH,NDUFA1,NDUFA4,NDUFA9,NDUFB6,NDUFB9,NDUFS2,NDUFS3,GPD1,COX7A2L,TP53,PARK7,PFKFB2,UQCRH,NDUFB11,COX5B,COX6C,COX7C,ATP5MF,INSR,COA6,ATP5IF1
GO: Biological Process	GO:0016071	mRNA metabolic process	0.0006678	1	0.01671	0.1583	60	664	RPL23A,RPL24,RPL27,RPL29,RPL31,RPL32,RPL38,RPL39,RPLP1,RPS3,RPS3A,RPS4X,RPS6,SF3A1,RPS8,RPS21,RPS24,RPS28,RPS29,SRSF12,CNOT6,THOC7,SRSF1,POLDIP3,SLU7,ZHX2,SSU72,SPEN,SMG1,SRSF10,ZFP36L1,ZFP36L2,HNRNPUL1,UHMK1,RAVER1,HNRNPD,HNRNPU,RPL23,GTF2H5,QKI,RPL36,DCP2,POLR2G,UPF2,RNF113A,EIF3E,EXOSC5,SREK1,DDX6,BTG2,GEMIN7,AGO1,EIF4A1,PTCD2,ELAVL1,RPL4,RBM41,RPL15,RPL17,RPL18A
GO: Biological Process	GO:2000794	regulation of epithelial cell proliferation involved in lung morphogenesis	0.0006969	1	0.01738	0.1646	4	8	FGF7,FGFR2,SOX9,CDC42
GO: Biological Process	GO:0001649	osteoblast differentiation	0.0007126	1	0.01768	0.1675	26	223	SOX8,MEN1,FBN2,RACK1,FGFR1,FGFR2,SFRP1,SNAI2,SOX2,ZHX3,BMP4,GLI2,GLI3,NOTCH1,NPPC,DDX21,CDK6,HNRNPU,TNC,ID4,VCAN,IL6ST,RASSF2,PTCH1,NR1I3,SMAD5
GO: Biological Process	GO:0051174	regulation of phosphorus metabolic process	0.000714	1	0.01768	0.1675	136	1769	ABL1,CACUL1,ERCC6,RPLP1,RPS3,F2R,ME2,MAP3K1,MAP3K3,FABP3,EHD4,MEN1,FBP1,RACK1,FECH,FGA,FGB,AHSG,FGF7,AKT2,FGF13,FGFR1,FGFR2,FGG,PRKAG2,FEM1A,SFRP1,HACD3,PPP1R9A,APOA1,LMO4,ARNT,PLPP3,MOB1B,C2orf40,EIF3A,ATP2B4,MAP3K2,SOX2,SOX9,RRP1B,GCNT2,CCNK,FGF18,BMP4,LDB1,GNAI2,BMPER,GNG3,GPD1,NPPC,CALM1,C1QL4,SPAG9,GPRC5A,GRM7,NR2F2,CCND2,TGFBR1,TIMP3,DUSP16,ZFP91,COX7A2L,PAX6,PARD3,CDC42,PAQR3,TP53,CDK5,ENP…
GO: Biological Process	GO:0048870	cell motility	0.000752	1	0.0185	0.1753	113	1428	ABL1,STYK1,SOX8,ADGRE2,F2R,MAP3K1,RACK1,ARL13B,FGA,FGF7,AKT2,FGF13,FGFR1,FLNA,SFRP1,ANGPT2,ANXA1,EPB41L5,APOA1,APOB,LMO4,PDPN,RHOG,FOXB1,PLPP1,PLPP3,ASCL1,SNAI2,DCHS1,RERE,ATP1A4,ATP2B4,SOX1,SOX9,MYH9,BRK1,JAGN1,MYO10,SDCCAG8,GCNT2,RCC2,FGF18,STAT5B,BMP4,LDB1,SULF1,GLG1,GLI3,BMPER,SEMA4A,IL33,NOTCH1,WASL,NR4A2,SPAG9,NR2F2,OPHN1,FMNL3,TGFBR1,NR2E1,TNFAIP1,PAX6,PARD3,CDC42,TP53,CDK5,CDK6,CATSPERD,L…
GO: Biological Process	GO:0051674	localization of cell	0.000752	1	0.0185	0.1753	113	1428	ABL1,STYK1,SOX8,ADGRE2,F2R,MAP3K1,RACK1,ARL13B,FGA,FGF7,AKT2,FGF13,FGFR1,FLNA,SFRP1,ANGPT2,ANXA1,EPB41L5,APOA1,APOB,LMO4,PDPN,RHOG,FOXB1,PLPP1,PLPP3,ASCL1,SNAI2,DCHS1,RERE,ATP1A4,ATP2B4,SOX1,SOX9,MYH9,BRK1,JAGN1,MYO10,SDCCAG8,GCNT2,RCC2,FGF18,STAT5B,BMP4,LDB1,SULF1,GLG1,GLI3,BMPER,SEMA4A,IL33,NOTCH1,WASL,NR4A2,SPAG9,NR2F2,OPHN1,FMNL3,TGFBR1,NR2E1,TNFAIP1,PAX6,PARD3,CDC42,TP53,CDK5,CDK6,CATSPERD,L…
GO: Biological Process	GO:0042471	ear morphogenesis	0.0007556	1	0.01852	0.1755	18	132	RPL38,SALL1,FGFR1,FGFR2,CHD7,SOX2,SOX9,MYO6,GLI2,ZEB1,HPN,NTN1,COL11A1,WNT5A,POU3F4,LRIG1,MAPK1,PAX8
GO: Biological Process	GO:0021511	spinal cord patterning	0.0007646	1	0.01868	0.177	7	27	ASCL1,SOX1,GLI2,GLI3,PAX6,RFX4,GDF11
GO: Biological Process	GO:0046128	purine ribonucleoside metabolic process	0.000778	1	0.01879	0.178	37	361	NT5C3A,FBP1,ADSL,PRKAG2,ATP5PD,UQCRHL,ARNT,MT-ND2,ATP5F1A,ATP5PB,ATP5MC3,GAPDH,NDUFA1,NDUFA4,NDUFA9,NDUFB6,NDUFB9,NDUFS2,NDUFS3,GPD1,PAPSS1,COX7A2L,TP53,PARK7,ACOT7,HMGCR,PFKFB2,HPRT1,UQCRH,NDUFB11,COX5B,COX6C,COX7C,ATP5MF,INSR,COA6,ATP5IF1
GO: Biological Process	GO:0072289	metanephric nephron tubule formation	0.0007846	1	0.01879	0.178	3	4	SOX8,SOX9,PAX8
GO: Biological Process	GO:0003273	cell migration involved in endocardial cushion formation	0.0007846	1	0.01879	0.178	3	4	SNAI2,DCHS1,NOTCH1
GO: Biological Process	GO:0003383	apical constriction	0.0007846	1	0.01879	0.178	3	4	EPB41L5,PARD3,ROCK1
GO: Biological Process	GO:0060686	negative regulation of prostatic bud formation	0.0007846	1	0.01879	0.178	3	4	BMP4,SULF1,WNT5A
GO: Biological Process	GO:1903121	regulation of TRAIL-activated apoptotic signaling pathway	0.0007846	1	0.01879	0.178	3	4	TIMP3,PARK7,PTEN
GO: Biological Process	GO:0021795	cerebral cortex cell migration	0.0008034	1	0.01918	0.1817	10	52	FGF13,FGFR1,GLI3,NR2E1,CDK5,POU3F2,RNF7,LRP8,LHX6,LRP6
GO: Biological Process	GO:0018193	peptidyl-amino acid modification	0.0008405	1	0.01997	0.1892	100	1241	NCOA3,ABL1,ERCC6,STAG1,RPN1,SMC1A,RPS6KA2,STYK1,METAP1D,F2R,EHD4,MEN1,PHC3,RACK1,AHSG,KMT2A,FGF7,AKT2,FGFR1,FGFR2,PRKAG2,NCOA2,SFRP1,APOA1,NAA50,POM121C,DYDC2,KANSL3,ARNT,PLPP3,SNAI2,WDR82,ATP2B4,SMG1,NUP50,BRPF3,GAPDH,FGF18,DPM2,STAT5B,ST6GAL2,NEK1,LDB1,SUV39H1,NKTR,TAF1,TAF9,TCF3,USP22,CALM1,MKNK2,RNF222,GPRC5A,TGFBR1,BAZ2A,UHMK1,SETD7,PARD3,KAT6B,CDC42,PAQR3,TOP2A,TP53,CDK5,PADI4,ENPP2,PARK7,U…
GO: Biological Process	GO:0007264	small GTPase mediated signal transduction	0.0008418	1	0.01997	0.1892	54	588	RAB22A,F2R,ARL6,FBP1,ARHGAP31,ARL13B,ARHGAP20,HACD3,RHOBTB3,APOA1,RHOG,ARL2,RASL11B,BRK1,FGD5,DNMBP,NOTCH2,KALRN,OPHN1,CDC42EP1,TNFAIP1,CDC42,TP53,ARHGAP19,PARK7,CHN1,RAB33A,AMOT,RIN2,NTN1,VAV2,ARHGEF6,ROCK2,PLEKHG2,SYDE1,CRKL,DOCK4,ARHGAP11A,ARL5A,RAB5B,ARHGAP11B,RABIF,KPNB1,RAP1GDS1,RASA1,RDX,RALGAPA2,RIT2,RIT1,ARL5B,ROCK1,ARHGAP28,SPATA13,PLCE1
GO: Biological Process	GO:0048708	astrocyte differentiation	0.0008481	1	0.02002	0.1897	12	71	ABL1,SOX8,PLPP3,SOX9,NOTCH1,NR2E1,PAX6,CDK6,ID4,POU3F2,MAPK1,IL6ST
GO: Biological Process	GO:0035107	appendage morphogenesis	0.0008523	1	0.02002	0.1897	21	167	FBN2,SALL1,FGFR1,FGFR2,CHD7,SOX9,SALL3,BMP4,GLI2,GLI3,NOTCH1,NOTCH2,PBX1,TBX4,WNT5A,CREBBP,PTCH1,IMPAD1,LRP4,LRP6,SP9
GO: Biological Process	GO:0035108	limb morphogenesis	0.0008523	1	0.02002	0.1897	21	167	FBN2,SALL1,FGFR1,FGFR2,CHD7,SOX9,SALL3,BMP4,GLI2,GLI3,NOTCH1,NOTCH2,PBX1,TBX4,WNT5A,CREBBP,PTCH1,IMPAD1,LRP4,LRP6,SP9
GO: Biological Process	GO:0001932	regulation of protein phosphorylation	0.0008648	1	0.02025	0.1919	111	1404	ABL1,CACUL1,ERCC6,RPLP1,RPS3,F2R,MAP3K1,MAP3K3,EHD4,MEN1,RACK1,FECH,FGA,FGB,AHSG,FGF7,AKT2,FGF13,FGFR1,FGFR2,FGG,PRKAG2,FEM1A,SFRP1,HACD3,PPP1R9A,APOA1,PLPP3,MOB1B,C2orf40,EIF3A,ATP2B4,MAP3K2,SOX2,SOX9,GCNT2,CCNK,FGF18,BMP4,GNAI2,BMPER,GNG3,CALM1,C1QL4,SPAG9,GPRC5A,NR2F2,CCND2,TGFBR1,TIMP3,DUSP16,ZFP91,PAX6,PARD3,CDC42,PAQR3,TP53,CDK5,ENPP2,PARK7,HMGCR,WDFY2,UBB,PIK3CA,UCHL1,FLRT3,PLK1,TSACC,HSPA…
GO: Biological Process	GO:0033673	negative regulation of kinase activity	0.0008799	1	0.02054	0.1946	30	275	ABL1,MEN1,RACK1,AHSG,PRKAG2,FEM1A,SFRP1,C2orf40,BMP4,GPRC5A,NR2F2,DUSP16,PAQR3,PARK7,HMGCR,UCHL1,FLRT3,PLK1,SMYD3,PPP1R1A,IGF1R,RTN4R,PTEN,WNK1,DUSP4,DUSP6,PRKRIP1,MIDN,LRP6,TRIB1
GO: Biological Process	GO:0042278	purine nucleoside metabolic process	0.0009059	1	0.02093	0.1983	37	364	NT5C3A,FBP1,ADSL,PRKAG2,ATP5PD,UQCRHL,ARNT,MT-ND2,ATP5F1A,ATP5PB,ATP5MC3,GAPDH,NDUFA1,NDUFA4,NDUFA9,NDUFB6,NDUFB9,NDUFS2,NDUFS3,GPD1,PAPSS1,COX7A2L,TP53,PARK7,ACOT7,HMGCR,PFKFB2,HPRT1,UQCRH,NDUFB11,COX5B,COX6C,COX7C,ATP5MF,INSR,COA6,ATP5IF1
GO: Biological Process	GO:0021877	forebrain neuron fate commitment	0.0009066	1	0.02093	0.1983	5	14	ASCL1,PAX6,BCL11B,DLX1,LHX6
GO: Biological Process	GO:0070986	left/right axis specification	0.0009066	1	0.02093	0.1983	5	14	MNS1,ARL13B,EPB41L5,NOTCH1,NOTCH2
GO: Biological Process	GO:0003006	developmental process involved in reproduction	0.0009114	1	0.02093	0.1983	64	728	NCOA3,RPS6,RPS6KA2,SOX8,ARID1A,RXRA,MEN1,SALL1,AHSG,FGF7,FGFR2,FST,NCOA2,FOXO3,SFRP1,ANGPT2,ANXA1,CHD7,ARNT,AKR1C3,RNF38,SOX2,SOX9,SP1,PEG10,STAT5B,BMP4,NELL2,ZFP36L1,SULF1,GLI2,TAF4,NOTCH1,NOTCH2,NOBOX,NPPC,CDKL2,TEX11,NR2F2,TGFBR1,PBX1,CATSPERD,PATZ1,PHLDA2,QKI,HSPA2,PCYT1B,TNC,WNT5A,ID4,IDH1,IGF1R,MAPK1,INSR,PTEN,ITGAV,ITGB8,TBC1D20,DMRT1,RBP4,LFNG,LHCGR,LRP6,SMAD5
GO: Biological Process	GO:0008406	gonad development	0.0009127	1	0.02093	0.1983	28	251	SOX8,SALL1,AHSG,FGF7,FST,NCOA2,FOXO3,SFRP1,AKR1C3,RNF38,SOX9,STAT5B,BMP4,TAF4,NOBOX,TEX11,TGFBR1,PATZ1,PCYT1B,WNT5A,IDH1,INSR,ITGAV,TBC1D20,DMRT1,RBP4,LFNG,LHCGR
GO: Biological Process	GO:0021983	pituitary gland development	0.000914	1	0.02093	0.1983	9	44	SALL1,SOX2,BMP4,GLI2,OTP,PAX6,WNT5A,POU3F2,CREB1
GO: Biological Process	GO:0001654	eye development	0.0009572	1	0.02185	0.207	39	391	RPL24,HIPK1,SOX8,ARID1A,RXRA,MAP3K1,ARL6,FBN1,FBN2,FGFR2,CHD7,ATP2B4,SOX1,SOX2,SOX9,NES,SP1,BFSP1,BMP4,GLI3,NOTCH2,ZEB1,TGFBR1,NR2E1,PAX6,UCHL3,COL5A1,SDK2,WNT5A,POU2F1,BCL11B,CRB2,TBC1D20,CHRDL1,RBP4,RCN1,LRP6,GDF11,MAF
GO: Biological Process	GO:0050771	negative regulation of axonogenesis	0.0009641	1	0.02188	0.2073	12	72	FGF13,SEMA4A,OMG,CDK5,SEMA5B,NTN1,WNT5A,RTN4R,PTEN,RGMA,LRP4,EPHA7
GO: Biological Process	GO:0045992	negative regulation of embryonic development	0.000968	1	0.02188	0.2073	7	28	BMP4,SULF1,COL5A1,WNT5A,PRKACB,LFNG,LRP6
GO: Biological Process	GO:0060571	morphogenesis of an epithelial fold	0.000968	1	0.02188	0.2073	7	28	FGFR2,BMP4,SULF1,GLI2,WNT5A,SOSTDC1,GATAD2A
GO: Biological Process	GO:0003007	heart morphogenesis	0.0009705	1	0.02188	0.2073	28	252	RXRA,YAP1,ARL13B,FGFR2,FLNA,CHD7,SNAI2,DCHS1,SOX9,FGFRL1,BMP4,CFC1,NOTCH1,NOTCH2,NPY1R,TGFBR1,TP53,COL5A1,COL11A1,WNT5A,MICAL2,INSR,PTCH1,KAT6A,RBP4,ZMIZ1,PTCD2,LRP6
GO: Biological Process	GO:0009259	ribonucleotide metabolic process	0.0009761	1	0.02194	0.2079	51	551	FBP1,ADSL,RACK1,PRKAG2,ATP5PD,UQCRHL,ARNT,MT-ND2,ATP5F1A,ATP5PB,ATP5MC3,CMPK1,GAPDH,NDUFA1,NDUFA4,NDUFA9,NDUFB6,NDUFB9,NDUFS2,NDUFS3,GNAI2,GPD1,NPPC,CACNB4,CALM1,PAPSS1,GRM7,GUCY1B1,COX7A2L,TP53,HINT1,PARK7,ACOT7,HMGCR,PFKFB2,HPRT1,UPP1,UQCRH,VIP,NDUFB11,COX5B,WNT5A,COX6C,COX7C,ATP5MF,CRHR1,INSR,COA6,ATP5IF1,TBL1XR1,LHCGR
GO: Biological Process	GO:0001889	liver development	0.0009949	1	0.0223	0.2112	21	169	RXRA,MKI67,FGA,ANXA1,SOX9,SP1,STAT5B,BMP4,CFC1,COBL,NOTCH1,NOTCH2,SEC63,HNRNPD,PHF2,CADM1,PIK3CA,HPN,POU2F1,UPF2,PTCD2
GO: Biological Process	GO:0019693	ribose phosphate metabolic process	0.001032	1	0.02306	0.2185	52	566	FBP1,ADSL,RACK1,PRKAG2,ATP5PD,UQCRHL,ARNT,MT-ND2,ATP5F1A,ATP5PB,ATP5MC3,CMPK1,GAPDH,NDUFA1,NDUFA4,NDUFA9,NDUFB6,NDUFB9,NDUFS2,NDUFS3,GNAI2,GPD1,NPPC,CACNB4,CALM1,PAPSS1,GRM7,GUCY1B1,COX7A2L,TP53,HINT1,PARK7,ACOT7,HMGCR,PFKFB2,HPRT1,UPP1,UQCRH,VIP,NDUFB11,COX5B,WNT5A,COX6C,COX7C,ATP5MF,H6PD,CRHR1,INSR,COA6,ATP5IF1,TBL1XR1,LHCGR
GO: Biological Process	GO:0072594	establishment of protein localization to organelle	0.001035	1	0.02306	0.2185	60	676	RPL23A,RPL24,RPL27,RPL29,RPL31,RPL32,RPL38,RPL39,RPLP1,RPS3,RPS3A,RPS4X,RPS6,RPS8,RPS21,RPS24,TMEM173,RPS28,RPS29,F2R,FLNA,HIKESHI,VPS25,IPO9,MTX2,SNAI2,AKR1C3,RERE,NUP50,SRP19,BMP4,GLI3,SEC61B,CDKL2,TERF1,TGFBR1,CCT6A,PDCD5,SEC63,TP53,RPL23,RPL36,LITAF,PPP3CC,LEPROT,MAPK1,NLRP12,NUP58,MFF,KPNB1,KPNA4,ATP5IF1,LONP2,LHCGR,TIMM10B,VPS13D,RPL4,RPL15,RPL17,RPL18A
GO: Biological Process	GO:0030903	notochord development	0.001049	1	0.0233	0.2208	6	21	YAP1,SOX9,GLI2,COBL,WNT5A,CRB2
GO: Biological Process	GO:0009953	dorsal/ventral pattern formation	0.001063	1	0.02354	0.223	16	114	DSCAML1,ARL13B,SFRP1,ASCL1,SOX1,BMP4,GLI2,GLI3,PAX6,PRKACB,PTCH1,DUSP6,RFX4,TTC21B,LRP4,LRP6
GO: Biological Process	GO:0071901	negative regulation of protein serine/threonine kinase activity	0.001076	1	0.02367	0.2242	18	136	ABL1,MEN1,PRKAG2,FEM1A,SFRP1,C2orf40,BMP4,NR2F2,DUSP16,PAQR3,HMGCR,UCHL1,PLK1,PTEN,WNK1,DUSP4,DUSP6,LRP6
GO: Biological Process	GO:0048706	embryonic skeletal system development	0.001076	1	0.02367	0.2242	18	136	DSCAML1,MEN1,FGFR2,SP1,SLC35D1,BMP4,SULF1,GLI3,ZEB1,TGFBR1,PBX1,HOXA7,COL11A1,WNT5A,MBTD1,DLX1,MED12,RBP4
GO: Biological Process	GO:0071900	regulation of protein serine/threonine kinase activity	0.001082	1	0.02373	0.2248	48	513	ABL1,ERCC6,RPS3,F2R,MAP3K1,MAP3K3,MEN1,FGFR1,PRKAG2,FEM1A,SFRP1,HACD3,C2orf40,ATP2B4,MAP3K2,CCNK,FGF18,BMP4,GNAI2,GNG3,CALM1,SPAG9,NR2F2,CCND2,TGFBR1,DUSP16,ZFP91,PAQR3,HMGCR,UBB,UCHL1,PLK1,HSPA2,MAGED1,WNT5A,CRKL,IGF1R,CCNB3,MAPK1,INSR,PTEN,WNK1,PXN,DUSP4,DUSP6,LRP6,TRIB1,PLCE1
GO: Biological Process	GO:0051347	positive regulation of transferase activity	0.001147	1	0.02506	0.2374	59	665	ABL1,CACUL1,ERCC6,RPLP1,RPS3,F2R,MAP3K1,MAP3K3,FGF13,FGFR1,PRKAG2,ANAPC5,HACD3,PPP1R9A,APOA1,LMO4,ATP2B4,MAP3K2,CCNK,FGF18,BMP4,GNAI2,GNG3,CALM1,SPAG9,CCND2,TGFBR1,ZFP91,CDC42,CDK5,PARK7,PFKFB2,UBB,PIK3CA,PLK1,TSACC,HSPA2,VAV2,MAGED1,WNT5A,CRKL,PRKACB,MAPK1,RASSF2,PSMA3,PSMA5,PSMA6,PSMB3,INSR,PSMB4,PSMB5,PSMB8,PTEN,LRP8,PXN,DUSP6,PSMD14,TRIB1,PLCE1
GO: Biological Process	GO:0043487	regulation of RNA stability	0.001149	1	0.02506	0.2374	19	148	ZFP36L1,ZFP36L2,HNRNPD,HNRNPU,UBB,QKI,NLRP5,VIP,DCP2,PSMA3,PSMA5,PSMA6,PSMB3,PSMB4,PSMB5,PSMB8,EXOSC5,ELAVL1,PSMD14
GO: Biological Process	GO:0060592	mammary gland formation	0.001196	1	0.02593	0.2456	4	9	FGFR2,BMP4,GLI3,LRP6
GO: Biological Process	GO:0060638	mesenchymal-epithelial cell signaling	0.001196	1	0.02593	0.2456	4	9	FGF7,FGFR1,TNC,WNT5A
GO: Biological Process	GO:2000027	regulation of organ morphogenesis	0.001206	1	0.02596	0.246	29	268	ABL1,SOX8,RXRA,SALL1,FGF7,FGFR1,FGFR2,SFRP1,SNAI2,SOX9,BMP4,SULF1,NOTCH1,CDC42,UBB,HPN,MAGED1,WNT5A,PSMA3,PSMA5,PSMA6,PSMB3,PSMB4,PSMB5,PSMB8,PAX8,MED12,LRP6,PSMD14
GO: Biological Process	GO:0033687	osteoblast proliferation	0.001212	1	0.02596	0.246	7	29	ABL1,SOX8,FGFR2,SFRP1,PLXNB1,IGF1R,ITGAV
GO: Biological Process	GO:0045879	negative regulation of smoothened signaling pathway	0.001212	1	0.02596	0.246	7	29	SALL1,SALL3,GLI3,GLIS2,PRKACB,PTCH1,RFX4
GO: Biological Process	GO:0030325	adrenal gland development	0.001212	1	0.02596	0.246	7	29	SALL1,APOA1,ASCL1,PBX1,CRHR1,IGF1R,INSR
GO: Biological Process	GO:0045137	development of primary sexual characteristics	0.001235	1	0.0263	0.2492	28	256	SOX8,SALL1,AHSG,FGF7,FST,NCOA2,FOXO3,SFRP1,AKR1C3,RNF38,SOX9,STAT5B,BMP4,TAF4,NOBOX,TEX11,TGFBR1,PATZ1,PCYT1B,WNT5A,IDH1,INSR,ITGAV,TBC1D20,DMRT1,RBP4,LFNG,LHCGR
GO: Biological Process	GO:0042180	cellular ketone metabolic process	0.001235	1	0.0263	0.2492	28	256	FABP3,AKT2,PRKAG2,ANXA1,APOA1,AKR1C3,ATP2B4,TYSND1,NDUFA9,STAT5B,GPD1,HAGH,PARK7,HMGCR,HPN,UBIAD1,CPT1A,PRKAB2,PSMA3,PSMA5,PSMA6,PSMB3,PSMB4,PSMB5,PSMB8,PAX8,LONP2,PSMD14
GO: Biological Process	GO:0061008	hepaticobiliary system development	0.001247	1	0.02648	0.2509	21	172	RXRA,MKI67,FGA,ANXA1,SOX9,SP1,STAT5B,BMP4,CFC1,COBL,NOTCH1,NOTCH2,SEC63,HNRNPD,PHF2,CADM1,PIK3CA,HPN,POU2F1,UPF2,PTCD2
GO: Biological Process	GO:0051301	cell division	0.001275	1	0.02698	0.2556	59	668	NCOA3,STAG1,RPS3,SMC1A,RPS6KA2,MEN1,RACK1,FGF7,FGF13,FGFR1,FGFR2,ANAPC5,SLF1,CINP,CEP164,MYH9,WAPL,SPAST,CHMP2A,CCNK,RCC2,BMP4,NEK1,ZFP36L2,CDC123,GNAI2,NOTCH1,WASL,CALM1,TUBA1C,PRC1,TERF1,CCND2,PAX6,PARD3,CDC42,TOP2A,CDK5,CDK6,PHF13,CENPF,PLK1,ROCK2,WNT5A,POU3F2,IGF1R,CCNB3,INCENP,INSR,PTCH1,NEK9,TUBA1A,DMRT1,KIF11,RASA1,CENPS,STMN1,LIG3,LRP6
GO: Biological Process	GO:0021532	neural tube patterning	0.001278	1	0.02698	0.2556	9	46	ARL13B,BMP4,GLI2,GLI3,PAX6,PRKACB,PTCH1,ATP6AP2,LRP6
GO: Biological Process	GO:0021781	glial cell fate commitment	0.001294	1	0.02725	0.2582	5	15	SOX8,ASCL1,SOX2,SOX9,PAX6
GO: Biological Process	GO:0032270	positive regulation of cellular protein metabolic process	0.001357	1	0.02848	0.2698	117	1512	ABL1,CACUL1,ERCC6,RPLP1,RPS3,RPS4X,F2R,RXRA,MAP3K1,MAP3K3,EHD4,MEN1,RACK1,FGA,FGB,KMT2A,ANTXR1,FGF7,AKT2,FGF13,FGFR1,FGFR2,FGG,PRKAG2,ANAPC5,HACD3,POLDIP3,PPP1R9A,XIAP,ARNT,PLPP3,SNAI2,ATP2B4,SAMD4A,MAP3K2,SOX2,SOX9,MYH9,GCNT2,RNF217,CCNK,FGF18,BMP4,GNAI2,TAF1,BMPER,GNG3,IL33,CALM1,SPAG9,CCND2,TGFBR1,PDCD5,UHMK1,ZFP91,RNF180,CDC42,TP53,CDK5,PDCD2,ENPP2,PARK7,HMGCR,HNRNPD,WDFY2,UBB,PIK3CA,HPN,PLK1…
GO: Biological Process	GO:0060602	branch elongation of an epithelium	0.001372	1	0.02856	0.2706	6	22	YAP1,FGFR2,SOX9,BMP4,TNC,WNT5A
GO: Biological Process	GO:0090190	positive regulation of branching involved in ureteric bud morphogenesis	0.001372	1	0.02856	0.2706	6	22	SOX8,SALL1,SOX9,BMP4,MAGED1,PAX8
GO: Biological Process	GO:0070125	mitochondrial translational elongation	0.001376	1	0.02856	0.2706	13	85	MRPL37,MRPL27,MRPL17,MRPL48,MRPS23,MRPL21,MRPS35,MRPL33,MRPS15,MRPS6,MRPL1,MRPS18C,MRPL52
GO: Biological Process	GO:0040014	regulation of multicellular organism growth	0.001376	1	0.02856	0.2706	13	85	FGFR2,FOXS1,CHD7,AZGP1,STAT5B,NPPC,NPY1R,PIK3CA,VIL1,POU3F2,CREB1,LGMN,PTCH1
GO: Biological Process	GO:0034470	ncRNA processing	0.001394	1	0.02886	0.2734	39	399	RPL23A,RPL24,RPL27,RPL29,RPL31,RPL32,RPL38,RPL39,RPLP1,RPS3,RPS3A,RPS4X,RPS6,RPS8,RPS21,RPS24,RPS28,RPS29,NPM3,CHD7,RRP1B,SUV39H1,RRP8,KRR1,DDX21,RPL23,GAR1,GTF2H5,RPL36,MRPL1,RNF113A,EXOSC5,KARS,AGO1,MPHOSPH6,RPL4,RPL15,RPL17,RPL18A
GO: Biological Process	GO:0006417	regulation of translation	0.001405	1	0.029	0.2747	35	347	RPL38,RPS3,RPS4X,RXRA,CNOT6,RACK1,FECH,AKT2,FOXO3,POLDIP3,EIF3A,EIF3C,SAMD4A,GAPDH,ZFP36L1,CDC123,MALSU1,MKNK2,UHMK1,HNRNPD,QKI,POLR2G,UNK,MAPK1,ILF3,EIF3E,PAIP2B,DDX6,EIF3CL,BTG2,PURA,AGO1,ZNF706,EIF4A1,ELAVL1
GO: Biological Process	GO:0018205	peptidyl-lysine modification	0.001432	1	0.02936	0.2781	41	426	NCOA3,STAG1,SMC1A,MEN1,PHC3,KMT2A,NCOA2,NAA50,POM121C,DYDC2,KANSL3,ARNT,SNAI2,WDR82,NUP50,BRPF3,LDB1,SUV39H1,TAF1,TAF9,TCF3,USP22,RNF222,BAZ2A,SETD7,KAT6B,TOP2A,TP53,PARK7,CDYL,BRD1,SMYD3,CREBBP,MORF4L2,AUTS2,INCENP,NUP58,POM121,KAT6A,EHMT1,RPA1
GO: Biological Process	GO:0001933	negative regulation of protein phosphorylation	0.001432	1	0.02936	0.2781	41	426	ABL1,MEN1,RACK1,AHSG,PRKAG2,FEM1A,SFRP1,PLPP3,C2orf40,EIF3A,BMP4,CALM1,C1QL4,GPRC5A,NR2F2,TIMP3,DUSP16,PAX6,PARD3,PAQR3,PARK7,HMGCR,UCHL1,FLRT3,PLK1,SMYD3,PPP1R1A,IGF1R,NLRP12,RASSF2,RTN4R,INSR,PTEN,WNK1,DUSP4,DUSP6,PRKRIP1,CTDSP2,LRP6,KIRREL1,TRIB1
GO: Biological Process	GO:0032350	regulation of hormone metabolic process	0.001434	1	0.02936	0.2781	8	38	ARNT,AKR1C3,TRERF1,MYT1,HPN,IGF1R,PAX8,LHCGR
GO: Biological Process	GO:0009116	nucleoside metabolic process	0.001447	1	0.02953	0.2798	40	413	NT5C3A,FBP1,ADSL,PRKAG2,ATP5PD,UQCRHL,ARNT,MT-ND2,ATP5F1A,ATP5PB,ATP5MC3,CMPK1,GAPDH,NDUFA1,NDUFA4,NDUFA9,NDUFB6,NDUFB9,NDUFS2,NDUFS3,GPD1,PAPSS1,COX7A2L,TP53,PARK7,ACOT7,HMGCR,PFKFB2,HPRT1,UPP1,UQCRH,NDUFB11,COX5B,COX6C,COX7C,ATP5MF,INSR,COA6,ATP5IF1,TXNDC9
GO: Biological Process	GO:0070126	mitochondrial translational termination	0.001536	1	0.03125	0.296	13	86	MRPL37,MRPL27,MRPL17,MRPL48,MRPS23,MRPL21,MRPS35,MRPL33,MRPS15,MRPS6,MRPL1,MRPS18C,MRPL52
GO: Biological Process	GO:0060425	lung morphogenesis	0.00155	1	0.03138	0.2973	11	66	YAP1,FGF7,FGFR2,SOX2,SOX9,BMP4,CFC1,CDC42,DLG5,TNC,MAPK1
GO: Biological Process	GO:0034660	ncRNA metabolic process	0.001556	1	0.03138	0.2973	51	563	RPL23A,RPL24,RPL27,RPL29,RPL31,RPL32,RPL38,RPL39,RPLP1,RPS3,RPS3A,RPS4X,RPS6,RPS8,RPS21,RPS24,RPS28,RPS29,NPM3,CHD7,PPA2,SP1,RRP1B,NARS,PHAX,CCNK,SUV39H1,TAF9,RRP8,KRR1,GTF3A,DDX21,TP53,RPL23,GAR1,GTF2H5,RPL36,EEF1E1,POLR2G,POU2F1,MRPL1,RNF113A,EXOSC5,KARS,AGO1,RPRD1A,MPHOSPH6,RPL4,RPL15,RPL17,RPL18A
GO: Biological Process	GO:0048585	negative regulation of response to stimulus	0.001557	1	0.03138	0.2973	117	1518	ABL1,RPS3,MCL1,MEN1,FBN1,FBN2,FBP1,SALL1,NLGN4X,RACK1,YAP1,MICB,FGA,FGB,AHSG,FGG,FST,FEM1A,FOXO3,SFRP1,ANGPT2,ANXA1,APOA1,TRIM33,SNAI2,RASL11B,EIF3A,ATP2B4,SOX2,SOX9,SALL3,WWC3,UNC5B,PEG10,FGFRL1,ERBIN,NDUFS3,BICD1,BMP4,SULF1,GLG1,GLI3,GLIS2,VWC2L,MICA,BMPER,SEMA4A,TAF9,IL33,NOTCH1,CALM1,NR4A2,C1QL4,GPRC5A,CBL,TGFBR1,TIMP3,DUSP16,WIF1,TNFAIP1,CDC42,PAQR3,TP53,CDK6,LEMD3,PARK7,HMGCR,UBB,UBE2G2,SEM…
GO: Biological Process	GO:0044087	regulation of cellular component biogenesis	0.00156	1	0.03138	0.2973	70	829	ABL1,MNS1,RPS3,MAP3K1,CNOT6,RACK1,ANTXR1,FLNA,SFRP1,SLF1,PPP1R9A,EPB41L5,APOA1,LMO4,PDLIM5,RHOG,ARL2,SNAI2,SOX9,MYH9,GAP43,BRK1,MYO10,CHMP2A,RCC2,LDB1,TBC1D1,MTMR3,COBL,TAF1,MALSU1,NOTCH1,WASL,NEDD4L,STMN2,TERF1,CDC42EP1,TGFBR1,CDC42,TP53,TPBG,ENPP2,PARK7,TMOD3,TMEFF2,RAB33A,AMOT,GTF2H5,FLRT3,PLK1,HSPA2,ROCK2,VIL1,WNT5A,RICTOR,CREB1,TRIM9,SAMD8,PLPPR5,PTEN,TBC1D20,AMIGO2,RASA1,RDX,STMN1,KIRREL1,R…
GO: Biological Process	GO:0002088	lens development in camera-type eye	0.001568	1	0.03138	0.2973	12	76	HIPK1,FGFR2,SOX1,SOX2,BFSP1,BMP4,TGFBR1,PAX6,WNT5A,POU2F1,TBC1D20,MAF
GO: Biological Process	GO:0001756	somitogenesis	0.001568	1	0.03138	0.2973	12	76	SFRP1,EPB41L5,FOXB1,MYF6,COBL,NOTCH1,TP53,WNT5A,CRB2,MED12,LFNG,LRP6
GO: Biological Process	GO:0009150	purine ribonucleotide metabolic process	0.001577	1	0.03148	0.2982	49	536	FBP1,ADSL,RACK1,PRKAG2,ATP5PD,UQCRHL,ARNT,MT-ND2,ATP5F1A,ATP5PB,ATP5MC3,GAPDH,NDUFA1,NDUFA4,NDUFA9,NDUFB6,NDUFB9,NDUFS2,NDUFS3,GNAI2,GPD1,NPPC,CACNB4,CALM1,PAPSS1,GRM7,GUCY1B1,COX7A2L,TP53,HINT1,PARK7,ACOT7,HMGCR,PFKFB2,HPRT1,UQCRH,VIP,NDUFB11,COX5B,WNT5A,COX6C,COX7C,ATP5MF,CRHR1,INSR,COA6,ATP5IF1,TBL1XR1,LHCGR
GO: Biological Process	GO:0010565	regulation of cellular ketone metabolic process	0.001685	1	0.03353	0.3177	22	188	FABP3,AKT2,PRKAG2,ANXA1,APOA1,AKR1C3,ATP2B4,TYSND1,PARK7,HPN,CPT1A,PRKAB2,PSMA3,PSMA5,PSMA6,PSMB3,PSMB4,PSMB5,PSMB8,PAX8,LONP2,PSMD14
GO: Biological Process	GO:0031128	developmental induction	0.001713	1	0.034	0.3221	8	39	HIPK1,SOX8,SALL1,FGFR1,SOX2,SOX9,BMP4,POU2F1
GO: Biological Process	GO:0065003	protein-containing complex assembly	0.001731	1	0.03428	0.3247	137	1825	CLPP,RPL23A,RPL24,KCNH7,RPL38,ABL1,RPS3,SF3A1,RXRA,MAP3K1,EHD4,SRSF12,MEN1,CNOT6,ARL6,FBP1,ADSL,RACK1,FECH,FGA,FGB,AHSG,KMT2A,FGF13,FGG,FH,UQCRHL,FLNA,SRSF1,SLF1,PPP1R9A,MCTS1,SLU7,XIAP,APOA1,APOB,LMO4,SLC6A1,ARL2,PSMG1,MCU,NSG1,KCTD14,EIF3A,EIF3C,SNAP25,SOX9,MYH9,SRSF10,SPAST,BRK1,ACOT13,FGFRL1,NDUFA1,TYSND1,NDUFA9,NDUFB6,CHMP2A,NDUFB9,NDUFS2,NDUFS3,BICD1,NELL2,CDC123,SYT11,GLRB,COBL,TAF1,TAF9,T…
GO: Biological Process	GO:0090090	negative regulation of canonical Wnt signaling pathway	0.001757	1	0.03464	0.3282	20	165	FOXO3,SFRP1,SNAI2,SOX2,SOX9,GLI3,NOTCH1,UBB,WNT5A,SOSTDC1,PSMA3,PSMA5,PSMA6,PSMB3,PSMB4,PSMB5,PSMB8,LRP4,LRP6,PSMD14
GO: Biological Process	GO:0090103	cochlea morphogenesis	0.001764	1	0.03464	0.3282	6	23	SOX9,GLI2,ZEB1,HPN,WNT5A,POU3F4
GO: Biological Process	GO:0021895	cerebral cortex neuron differentiation	0.001764	1	0.03464	0.3282	6	23	ASCL1,NR2E1,HPRT1,ID4,DLX1,LHX6
GO: Biological Process	GO:0043624	cellular protein complex disassembly	0.00179	1	0.03467	0.3284	24	213	MRPL37,MRPL27,FGF13,MRPL17,MRPL48,MRPS23,NES,MYH9,SPAST,MRPL21,EML4,STMN2,TMOD3,MRPS35,VIL1,MRPL33,MICAL2,MRPS15,MRPS6,MRPL1,RDX,MRPS18C,MRPL52,STMN1
GO: Biological Process	GO:0060579	ventral spinal cord interneuron fate commitment	0.001792	1	0.03467	0.3284	5	16	ASCL1,SOX1,GLI2,GLI3,PAX6
GO: Biological Process	GO:0060581	cell fate commitment involved in pattern specification	0.001792	1	0.03467	0.3284	5	16	ASCL1,SOX1,GLI2,GLI3,PAX6
GO: Biological Process	GO:0006123	mitochondrial electron transport, cytochrome c to oxygen	0.001792	1	0.03467	0.3284	5	16	NDUFA4,COX7A2L,COX5B,COX6C,COX7C
GO: Biological Process	GO:0045787	positive regulation of cell cycle	0.001793	1	0.03467	0.3284	35	352	ABL1,CNOT6,FGFR1,FGFR2,SLF1,ANXA1,ASCL1,SPAST,CCNK,RCC2,STAT5B,TCF3,USP22,RRP8,TERF1,CCND2,NR2E1,PBX1,CDC42,TP53,STXBP4,TMOD3,PGGT1B,UBB,HSPA2,ROCK2,WNT5A,CREBBP,IGF1R,INSR,BTG2,DMRT1,RDX,LRP6,RPL17
GO: Biological Process	GO:0048010	vascular endothelial growth factor receptor signaling pathway	0.001796	1	0.03467	0.3284	14	98	ARNT,BRK1,FGF18,BMP4,SULF1,CDC42,PIK3CA,VAV2,ROCK2,ITGAV,PXN,TMEM204,MYOF,ROCK1
GO: Biological Process	GO:0060173	limb development	0.001803	1	0.03467	0.3284	22	189	FBN2,SALL1,FGFR1,FGFR2,CHD7,SOX9,SALL3,BMP4,GLI2,GLI3,NOTCH1,NOTCH2,NR2F2,PBX1,TBX4,WNT5A,CREBBP,PTCH1,IMPAD1,LRP4,LRP6,SP9
GO: Biological Process	GO:0048736	appendage development	0.001803	1	0.03467	0.3284	22	189	FBN2,SALL1,FGFR1,FGFR2,CHD7,SOX9,SALL3,BMP4,GLI2,GLI3,NOTCH1,NOTCH2,NR2F2,PBX1,TBX4,WNT5A,CREBBP,PTCH1,IMPAD1,LRP4,LRP6,SP9
GO: Biological Process	GO:0042472	inner ear morphogenesis	0.001837	1	0.03504	0.3319	15	109	FGFR1,FGFR2,CHD7,SOX2,SOX9,MYO6,GLI2,ZEB1,HPN,NTN1,COL11A1,WNT5A,POU3F4,LRIG1,PAX8
GO: Biological Process	GO:0051438	regulation of ubiquitin-protein transferase activity	0.00184	1	0.03504	0.3319	16	120	ABL1,FEM1A,ANAPC5,PARK7,UBB,PLK1,PSMA3,PSMA5,PSMA6,PSMB3,PSMB4,PSMB5,PSMB8,PTEN,PSMD14,TRIB1
GO: Biological Process	GO:0030010	establishment of cell polarity	0.00184	1	0.03504	0.3319	16	120	RACK1,FGF13,MYH9,SDCCAG8,MPP5,PAX6,PARD3,EXOC4,AMOT,AMOTL1,ROCK2,WNT5A,RICTOR,IGF1R,LLGL1,ROCK1
GO: Biological Process	GO:0048596	embryonic camera-type eye morphogenesis	0.001841	1	0.03504	0.3319	7	31	HIPK1,ARID1A,SP1,ZEB1,PAX6,WNT5A,LRP6
GO: Biological Process	GO:0046533	negative regulation of photoreceptor cell differentiation	0.001873	1	0.03545	0.3359	3	5	SOX8,SOX9,NOTCH1
GO: Biological Process	GO:0002051	osteoblast fate commitment	0.001873	1	0.03545	0.3359	3	5	MEN1,NOTCH1,SMAD5
GO: Biological Process	GO:0060513	prostatic bud formation	0.0019	1	0.03556	0.3369	4	10	BMP4,SULF1,GLI2,WNT5A
GO: Biological Process	GO:0034116	positive regulation of heterotypic cell-cell adhesion	0.0019	1	0.03556	0.3369	4	10	FGA,FGB,FGG,GCNT2
GO: Biological Process	GO:0055091	phospholipid homeostasis	0.0019	1	0.03556	0.3369	4	10	FABP3,APOA1,CETP,LIPG
GO: Biological Process	GO:0046543	development of secondary female sexual characteristics	0.0019	1	0.03556	0.3369	4	10	NCOA3,STAT5B,NELL2,WNT5A
GO: Biological Process	GO:0006468	protein phosphorylation	0.001913	1	0.03556	0.3369	145	1952	ABL1,CACUL1,ERCC6,RPLP1,RPS3,HIPK1,RPS6KA2,STYK1,F2R,MAP3K1,MAP3K3,EHD4,MEN1,RACK1,FECH,FGA,FGB,AHSG,FGF7,AKT2,FGF13,FGFR1,FGFR2,FGG,PRKAG2,FEM1A,MEX3B,SFRP1,HACD3,PPP1R9A,APOA1,PLPP3,MOB1B,C2orf40,EIF3A,ATP2B4,MAP3K2,SOX2,SOX9,SMG1,GCNT2,CCNK,FGF18,STAT4,STAT5B,BMP4,NEK1,GNAI2,TAF1,BMPER,GNG3,CALM1,KALRN,CDKL2,MKNK2,C1QL4,SPAG9,GPRC5A,NR2F2,KCNH4,CCND2,TGFBR1,TIMP3,DUSP16,UHMK1,ZFP91,PAX6,PARD3,…
GO: Biological Process	GO:0035113	embryonic appendage morphogenesis	0.001914	1	0.03556	0.3369	18	143	FBN2,SALL1,FGFR1,CHD7,BMP4,GLI2,GLI3,NOTCH1,NOTCH2,PBX1,TBX4,WNT5A,CREBBP,PTCH1,IMPAD1,LRP4,LRP6,SP9
GO: Biological Process	GO:0030326	embryonic limb morphogenesis	0.001914	1	0.03556	0.3369	18	143	FBN2,SALL1,FGFR1,CHD7,BMP4,GLI2,GLI3,NOTCH1,NOTCH2,PBX1,TBX4,WNT5A,CREBBP,PTCH1,IMPAD1,LRP4,LRP6,SP9
GO: Biological Process	GO:0010562	positive regulation of phosphorus metabolic process	0.001926	1	0.03556	0.3369	90	1126	ABL1,CACUL1,ERCC6,RPLP1,RPS3,F2R,MAP3K1,MAP3K3,FABP3,EHD4,RACK1,FGA,FGB,FGF7,AKT2,FGF13,FGFR1,FGFR2,FGG,PRKAG2,HACD3,PPP1R9A,LMO4,ARNT,PLPP3,MOB1B,ATP2B4,MAP3K2,SOX2,SOX9,GCNT2,CCNK,FGF18,BMP4,GNAI2,BMPER,GNG3,GPD1,NPPC,CALM1,SPAG9,CCND2,TGFBR1,ZFP91,CDC42,TP53,CDK5,ENPP2,PARK7,HMGCR,PFKFB2,WDFY2,UBB,PIK3CA,PLK1,TSACC,HSPA2,SMYD3,VAV2,ROCK2,VIP,MAGED1,WNT5A,RICTOR,YES1,CRHR1,CRKL,IGF1R,PRKACB,KCT…
GO: Biological Process	GO:0045937	positive regulation of phosphate metabolic process	0.001926	1	0.03556	0.3369	90	1126	ABL1,CACUL1,ERCC6,RPLP1,RPS3,F2R,MAP3K1,MAP3K3,FABP3,EHD4,RACK1,FGA,FGB,FGF7,AKT2,FGF13,FGFR1,FGFR2,FGG,PRKAG2,HACD3,PPP1R9A,LMO4,ARNT,PLPP3,MOB1B,ATP2B4,MAP3K2,SOX2,SOX9,GCNT2,CCNK,FGF18,BMP4,GNAI2,BMPER,GNG3,GPD1,NPPC,CALM1,SPAG9,CCND2,TGFBR1,ZFP91,CDC42,TP53,CDK5,ENPP2,PARK7,HMGCR,PFKFB2,WDFY2,UBB,PIK3CA,PLK1,TSACC,HSPA2,SMYD3,VAV2,ROCK2,VIP,MAGED1,WNT5A,RICTOR,YES1,CRHR1,CRKL,IGF1R,PRKACB,KCT…
GO: Biological Process	GO:0044770	cell cycle phase transition	0.00193	1	0.03556	0.3369	50	555	RPL24,CACUL1,RPS6,MEN1,CNOT6,ANAPC5,ANXA1,PPM1D,CEP164,PDPN,ATP2B4,NES,SPAST,SDCCAG8,PHF8,CHMP2A,RCC2,TCF3,CALM1,TERF1,CCND2,PBX1,TP53,PCNT,CDK6,CENPF,STXBP4,TMOD3,FOXN3,UBB,PLK1,HSPA2,ID4,CREBBP,CCNB3,PSMA3,PSMA5,PSMA6,PSMB3,PSMB4,PSMB5,PSMB8,PTEN,BTG2,TUBA1A,RDX,CTDSP2,PSMD14,RPA1,RPL17
GO: Biological Process	GO:0043161	proteasome-mediated ubiquitin-dependent protein catabolic process	0.001932	1	0.03556	0.3369	38	393	RACK1,ANAPC5,RNF44,EDEM3,C2orf40,RNF38,RNF217,UBXN4,SEC61B,TAF1,TAF9,IL33,NEDD4L,RNF222,TERF1,TNFAIP1,RNF180,TP53,CENPF,PARK7,UBB,UBE2G2,UCHL1,FBXL2,PLK1,RNF7,TRIM9,PSMA3,PSMA5,PSMA6,PSMB3,PSMB4,PSMB5,PSMB8,SPOPL,TBL1XR1,PSMD14,TRIB1
GO: Biological Process	GO:0043583	ear development	0.001953	1	0.03581	0.3392	26	239	RPL38,ADGRV1,SALL1,FGFR1,FGFR2,CHD7,DCHS1,SOX2,SOX9,MYO6,BMP4,GLI2,GLI3,BMPER,NOTCH1,ZEB1,HPN,NTN1,PLS3,COL11A1,WNT5A,POU3F4,LRIG1,MAPK1,PAX8,MAF
GO: Biological Process	GO:0060485	mesenchyme development	0.001956	1	0.03581	0.3392	28	264	ACTA1,SOX8,RXRA,YAP1,FGFR1,FGFR2,FLNA,SFRP1,EPB41L5,SNAI2,DCHS1,SOX9,GCNT2,BMP4,ZFP36L1,SEMA4A,POFUT2,NOTCH1,TGFBR1,PAX6,EXOC4,SEMA5B,HPN,WNT5A,ZIC2,MAPK1,CRB2,LRP6
GO: Biological Process	GO:0031401	positive regulation of protein modification process	0.001968	1	0.03595	0.3406	97	1230	ABL1,CACUL1,ERCC6,RPLP1,RPS3,F2R,MAP3K1,MAP3K3,EHD4,MEN1,RACK1,FGA,FGB,KMT2A,FGF7,AKT2,FGF13,FGFR1,FGFR2,FGG,PRKAG2,ANAPC5,HACD3,PPP1R9A,XIAP,ARNT,PLPP3,SNAI2,ATP2B4,MAP3K2,SOX2,SOX9,GCNT2,CCNK,FGF18,BMP4,GNAI2,BMPER,GNG3,CALM1,SPAG9,CCND2,TGFBR1,ZFP91,RNF180,CDC42,TP53,CDK5,ENPP2,PARK7,HMGCR,WDFY2,UBB,PIK3CA,PLK1,TSACC,HSPA2,SMYD3,ROCK2,MAGED1,WNT5A,RICTOR,YES1,CRKL,IGF1R,PRKACB,AUTS2,TSPYL5,MAP…
GO: Biological Process	GO:0030865	cortical cytoskeleton organization	0.002032	1	0.03695	0.3501	8	40	FMNL2,TLN1,CDK5,ROCK2,VIL1,CAVIN3,LLGL1,ROCK1
GO: Biological Process	GO:0032330	regulation of chondrocyte differentiation	0.002033	1	0.03695	0.3501	9	49	SNAI2,SOX9,FGF18,BMP4,GLG1,GLI2,GLI3,TGFBR1,MAF
GO: Biological Process	GO:0030178	negative regulation of Wnt signaling pathway	0.002052	1	0.0372	0.3524	23	203	RACK1,FOXO3,SFRP1,SNAI2,SOX2,SOX9,GLI3,NOTCH1,WIF1,UBB,WNT5A,SOSTDC1,PSMA3,PSMA5,PSMA6,PSMB3,PSMB4,PSMB5,PSMB8,MED12,LRP4,LRP6,PSMD14
GO: Biological Process	GO:0048666	neuron development	0.002065	1	0.03734	0.3537	89	1114	RPL24,ABL1,ADGRV1,DSCAML1,RXRA,LRFN5,TRPV2,FGF13,FGFR1,ALCAM,FGFR2,SFRP1,KLHL1,PPP1R9A,APOA1,PDLIM5,BTBD3,FOXB1,ASCL1,ENAH,SNAP25,RERE,SOX1,SPAST,SALL3,GAP43,MYO6,UNC5B,BMP4,GLI2,GLI3,COBL,SEMA4A,CAMSAP2,NOTCH1,NPY,ACSL6,NEDD4L,KALRN,SZT2,NR4A2,STMN2,OMG,OPHN1,UHMK1,NR2E1,PAX6,PARD3,PAQR3,CDK5,CHN1,UBB,SEMA5B,UCHL1,HPRT1,NTN1,FLRT3,QKI,PLXNB1,ROCK2,TNC,WNT5A,POU3F2,CREB1,ZIC2,BCL11B,IGF1R,SS18L1,…
GO: Biological Process	GO:0043488	regulation of mRNA stability	0.00207	1	0.03734	0.3537	18	144	ZFP36L1,ZFP36L2,HNRNPD,HNRNPU,UBB,QKI,VIP,DCP2,PSMA3,PSMA5,PSMA6,PSMB3,PSMB4,PSMB5,PSMB8,EXOSC5,ELAVL1,PSMD14
GO: Biological Process	GO:1901657	glycosyl compound metabolic process	0.002111	1	0.03799	0.3599	41	435	NT5C3A,FBP1,ADSL,PRKAG2,ATP5PD,UQCRHL,ARNT,MT-ND2,AKR1C3,ATP5F1A,ATP5PB,ATP5MC3,CMPK1,GAPDH,NDUFA1,NDUFA4,NDUFA9,NDUFB6,NDUFB9,NDUFS2,NDUFS3,GPD1,PAPSS1,COX7A2L,TP53,PARK7,ACOT7,HMGCR,PFKFB2,HPRT1,UPP1,UQCRH,NDUFB11,COX5B,COX6C,COX7C,ATP5MF,INSR,COA6,ATP5IF1,TXNDC9
GO: Biological Process	GO:1990542	mitochondrial transmembrane transport	0.002196	1	0.03941	0.3734	10	59	PRKAG2,ATP5PD,MCU,ATP5F1A,ATP5PB,ATP5MC3,PDCD5,ATP5MF,CPT1A,PRKAB2
GO: Biological Process	GO:0035264	multicellular organism growth	0.002201	1	0.03941	0.3734	21	180	NCOA3,ERCC6,FGFR2,FOXS1,CHD7,AZGP1,STAT5B,NEK1,ZFP36L1,NOTCH2,NPPC,NPY1R,CDC42,TP53,PIK3CA,VIL1,POU3F2,CREB1,LGMN,PTCH1,TBL1XR1
GO: Biological Process	GO:0048103	somatic stem cell division	0.002236	1	0.03953	0.3745	6	24	FGF13,FGFR1,FGFR2,ZFP36L2,NOTCH1,LRP6
GO: Biological Process	GO:1900026	positive regulation of substrate adhesion-dependent cell spreading	0.002239	1	0.03953	0.3745	7	32	FGA,FGB,FGG,FLNA,APOA1,CDC42,ENPP2
GO: Biological Process	GO:0010453	regulation of cell fate commitment	0.002239	1	0.03953	0.3745	7	32	FGFR1,FGFR2,LMO4,BMP4,PAX6,SOSTDC1,DUSP6
GO: Biological Process	GO:0070849	response to epidermal growth factor	0.002239	1	0.03953	0.3745	7	32	ASCL1,SNAI2,SOX9,STAT5B,VIL1,MAPK1,RASA1
GO: Biological Process	GO:0030512	negative regulation of transforming growth factor beta receptor signaling pathway	0.00224	1	0.03953	0.3745	11	69	FBN1,FBN2,RASL11B,PEG10,GLG1,TGFBR1,TP53,LEMD3,UBB,SKOR1,SKOR2
GO: Biological Process	GO:1903845	negative regulation of cellular response to transforming growth factor beta stimulus	0.00224	1	0.03953	0.3745	11	69	FBN1,FBN2,RASL11B,PEG10,GLG1,TGFBR1,TP53,LEMD3,UBB,SKOR1,SKOR2
GO: Biological Process	GO:0016573	histone acetylation	0.002302	1	0.04052	0.3839	19	157	NCOA3,KMT2A,NCOA2,NAA50,KANSL3,SNAI2,BRPF3,LDB1,TAF1,TAF9,TCF3,USP22,KAT6B,CDYL,BRD1,CREBBP,MORF4L2,AUTS2,KAT6A
GO: Biological Process	GO:0007492	endoderm development	0.002333	1	0.04098	0.3882	13	90	ANGPT2,EPB41L5,SOX2,CFC1,NOTCH1,HSBP1,COL5A1,COL11A1,ITGAV,ITGB5,MED12,DUSP4,DUSP6
GO: Biological Process	GO:0007163	establishment or maintenance of cell polarity	0.002355	1	0.04127	0.3909	21	181	LIN7C,RACK1,FGF13,MYH9,SDCCAG8,ERBIN,MPP5,PAX6,PARD3,CDC42,EXOC4,DLG5,AMOT,AMOTL1,ROCK2,WNT5A,RICTOR,IGF1R,CRB2,LLGL1,ROCK1
GO: Biological Process	GO:0001704	formation of primary germ layer	0.002379	1	0.04134	0.3916	16	123	FGFR1,FGFR2,EPB41L5,SOX2,BMP4,POFUT2,EXOC4,HSBP1,COL5A1,COL11A1,WNT5A,CRB2,ITGAV,ITGB5,DUSP4,DUSP6
GO: Biological Process	GO:0045995	regulation of embryonic development	0.002379	1	0.04134	0.3916	16	123	RACK1,FGFR1,SFRP1,APOA1,BMP4,SULF1,NOTCH1,PHLDA2,AMOT,COL5A1,WNT5A,PRKACB,INSR,DUSP6,LFNG,LRP6
GO: Biological Process	GO:0006886	intracellular protein transport	0.00239	1	0.04134	0.3916	88	1105	RPL23A,RPL24,RPL27,RPL29,RPL31,RPL32,RPL38,RPL39,RPLP1,RPS3,RPS3A,RPS4X,RPS6,RPS8,RPS21,RPS24,TMEM173,RPS28,RPS29,F2R,ARL6,RACK1,AKT2,FLNA,HIKESHI,SCG5,SLU7,VPS25,IPO9,MTX2,SNAI2,AKR1C3,RERE,STX16,VPS29,NUP50,MYO6,SRP19,ERBIN,BMP4,TBC1D1,GLI3,SEC61B,CDKL2,TGFBR1,AP4E1,PDCD5,DUSP16,UHMK1,SEC63,PARD3,CDC42,TP53,CDK5,EXOC4,PCNT,PARK7,STXBP4,RFTN2,RPL23,AP3S1,UBE2G2,MIEF1,RPL36,LITAF,SEC24C,LEPROT,MA…
GO: Biological Process	GO:0060603	mammary gland duct morphogenesis	0.002396	1	0.04134	0.3916	8	41	NCOA3,FGFR2,GLI2,NTN1,WNT5A,SOSTDC1,PTCH1,LRP6
GO: Biological Process	GO:0001934	positive regulation of protein phosphorylation	0.002404	1	0.04134	0.3916	78	959	ABL1,CACUL1,ERCC6,RPLP1,RPS3,F2R,MAP3K1,MAP3K3,EHD4,RACK1,FGA,FGB,FGF7,AKT2,FGF13,FGFR1,FGFR2,FGG,PRKAG2,HACD3,PPP1R9A,PLPP3,ATP2B4,MAP3K2,SOX2,SOX9,GCNT2,CCNK,FGF18,BMP4,GNAI2,BMPER,GNG3,CALM1,SPAG9,CCND2,TGFBR1,ZFP91,CDC42,TP53,CDK5,ENPP2,PARK7,HMGCR,WDFY2,UBB,PIK3CA,PLK1,TSACC,HSPA2,SMYD3,ROCK2,MAGED1,WNT5A,RICTOR,YES1,CRKL,IGF1R,PRKACB,MAPK1,IL6ST,RASSF2,INSR,PTEN,ITGAV,LRP8,RGMA,PXN,RASA1,DU…
GO: Biological Process	GO:0043584	nose development	0.002416	1	0.04134	0.3916	5	17	CHD7,ASCL1,SOX2,GLI3,POU2F1
GO: Biological Process	GO:1902001	fatty acid transmembrane transport	0.002416	1	0.04134	0.3916	5	17	AKT2,PRKAG2,ACSL6,CPT1A,PRKAB2
GO: Biological Process	GO:0032352	positive regulation of hormone metabolic process	0.002416	1	0.04134	0.3916	5	17	ARNT,HPN,IGF1R,PAX8,LHCGR
GO: Biological Process	GO:0006089	lactate metabolic process	0.002416	1	0.04134	0.3916	5	17	HAGH,TP53,PARK7,PFKFB2,LDHB
GO: Biological Process	GO:0042776	mitochondrial ATP synthesis coupled proton transport	0.002416	1	0.04134	0.3916	5	17	ATP5PD,ATP5F1A,ATP5PB,ATP5MC3,ATP5MF
GO: Biological Process	GO:0040011	locomotion	0.002432	1	0.04151	0.3932	130	1735	RPL24,ABL1,STYK1,SOX8,ADGRE2,F2R,MAP3K1,RACK1,ARL13B,FGA,FGF7,AKT2,FGF13,FGFR1,ALCAM,FLNA,SFRP1,ANGPT2,ANXA1,EPB41L5,APOA1,APOB,LMO4,FCN3,PDPN,RHOG,FOXB1,PLPP1,PLPP3,ASCL1,ENAH,SNAI2,DCHS1,RERE,ATP1A4,ATP2B4,SOX1,SOX9,MYH9,GAP43,BRK1,JAGN1,MYO10,UNC5B,SDCCAG8,GCNT2,RCC2,FGF18,STAT5B,BMP4,LDB1,SULF1,GLG1,GLI2,GLI3,BMPER,SEMA4A,IL33,NOTCH1,WASL,NR4A2,SPAG9,NR2F2,OPHN1,FMNL3,TGFBR1,NR2E1,TNFAIP1,PAX…
GO: Biological Process	GO:0006644	phospholipid metabolic process	0.002437	1	0.04151	0.3932	40	425	FABP3,FDFT1,FGF7,ETNK1,FGFR1,FGFR2,APOA1,GDE1,PIGT,PLPP1,PLPP3,SMG1,FGF18,DPM2,MTMR3,GPD1,ACSL6,CDC42,PIGY,CETP,ENPP2,PIK3C2A,PIK3CA,LIPG,PLCB3,VAV2,PCYT1B,IDH1,FITM2,PLB1,SAMD8,AGPAT3,PLPPR5,PIGG,PTEN,IMPAD1,SRD5A3,LCK,LPL,PLCE1
GO: Biological Process	GO:0030177	positive regulation of Wnt signaling pathway	0.002475	1	0.04206	0.3985	19	158	ABL1,SALL1,YAP1,FGFR2,SFRP1,XIAP,SULF1,UBB,WNT5A,PSMA3,PSMA5,PSMA6,PSMB3,PSMB4,PSMB5,PSMB8,ATP6AP2,LRP6,PSMD14
GO: Biological Process	GO:0060443	mammary gland morphogenesis	0.002499	1	0.04236	0.4013	10	60	NCOA3,FGFR2,BMP4,GLI2,GLI3,NTN1,WNT5A,SOSTDC1,PTCH1,LRP6
GO: Biological Process	GO:0030534	adult behavior	0.002509	1	0.04243	0.402	20	170	NLGN4X,KLHL1,CHD7,GLRB,NPY,CACNB4,KALRN,NR4A2,GRM7,RNF180,CDK5,PARK7,CHRNB1,UCHL1,UCHL3,CRHR1,CSTB,PTEN,KCNJ10,FGFBP3
GO: Biological Process	GO:0060071	Wnt signaling pathway, planar cell polarity pathway	0.00263	1	0.04438	0.4204	15	113	ABL1,SFRP1,CDC42,UBB,WNT5A,PSMA3,PSMA5,PSMA6,PSMB3,PSMB4,PSMB5,PSMB8,MED12,LRP6,PSMD14
GO: Biological Process	GO:0001709	cell fate determination	0.002709	1	0.04561	0.4321	9	51	MCL1,DSCAML1,ASCL1,BMP4,NOTCH2,PAX6,CDC42,PTCH1,CHRDL1
GO: Biological Process	GO:0051444	negative regulation of ubiquitin-protein transferase activity	0.002729	1	0.04573	0.4333	12	81	ABL1,ANAPC5,PARK7,UBB,PSMA3,PSMA5,PSMA6,PSMB3,PSMB4,PSMB5,PSMB8,PSMD14
GO: Biological Process	GO:1904668	positive regulation of ubiquitin protein ligase activity	0.002729	1	0.04573	0.4333	12	81	ANAPC5,UBB,PLK1,PSMA3,PSMA5,PSMA6,PSMB3,PSMB4,PSMB5,PSMB8,PTEN,PSMD14
GO: Biological Process	GO:0031589	cell-substrate adhesion	0.002773	1	0.04634	0.439	32	322	ABL1,MEN1,FGA,FGB,ANTXR1,FGG,FLNA,SFRP1,ANGPT2,EPB41L5,APOA1,ARL2,FGFRL1,GCNT2,RCC2,LDB1,NOTCH1,CDC42,CDK5,CDK6,ENPP2,HOXA7,ROCK2,EGFL6,PTEN,ITGAV,ITGB5,ITGB8,PXN,RASA1,TIMM10B,ROCK1
GO: Biological Process	GO:0007507	heart development	0.002795	1	0.04634	0.439	52	593	RPS6KA2,ARID1A,RXRA,FBN1,SALL1,YAP1,ARL13B,FGFR1,FGFR2,FLNA,CHD7,LMO4,PDLIM5,PDPN,SNAI2,DCHS1,CACYBP,SOX9,FGFRL1,BMP4,ZFP36L1,GLI2,GLI3,CFC1,NOTCH1,NOTCH2,NPY1R,TGFBR1,CDC42,TP53,HNRNPU,FLRT3,COL5A1,COL11A1,WNT5A,CREB1,CRKL,MICAL2,VCAN,MAPK1,INSR,PTCH1,PTEN,MED12,ADIPOR2,DUSP6,KAT6A,RBP4,ZMIZ1,PTCD2,LRP6,PLCE1
GO: Biological Process	GO:0021513	spinal cord dorsal/ventral patterning	0.002797	1	0.04634	0.439	6	25	ASCL1,SOX1,GLI2,GLI3,PAX6,RFX4
GO: Biological Process	GO:0061213	positive regulation of mesonephros development	0.002797	1	0.04634	0.439	6	25	SOX8,SALL1,SOX9,BMP4,MAGED1,PAX8
GO: Biological Process	GO:0090189	regulation of branching involved in ureteric bud morphogenesis	0.002797	1	0.04634	0.439	6	25	SOX8,SALL1,SOX9,BMP4,MAGED1,PAX8
GO: Biological Process	GO:0031076	embryonic camera-type eye development	0.002809	1	0.04644	0.4399	8	42	HIPK1,ARID1A,NES,SP1,ZEB1,PAX6,WNT5A,LRP6
GO: Biological Process	GO:0008354	germ cell migration	0.002848	1	0.04694	0.4447	4	11	PLPP1,PLPP3,TGFBR1,DMRT1
GO: Biological Process	GO:0009117	nucleotide metabolic process	0.002853	1	0.04694	0.4447	59	692	NT5C3A,MDH1,ME2,FBP1,ADSL,RACK1,PRKAG2,ATP5PD,UQCRHL,ARNT,MT-ND2,ATP5F1A,ATP5PB,ATP5MC3,CMPK1,GAPDH,NDUFA1,NDUFA4,NDUFA9,NDUFB6,NDUFB9,NDUFS2,NDUFS3,GNAI2,GPD1,NPPC,CACNB4,CALM1,PAPSS1,GRM7,GUCY1B1,COX7A2L,TP53,HINT1,PARK7,ACOT7,HMGCR,PFKFB2,HPRT1,UPP1,UQCRH,VIP,NDUFB11,COX5B,WNT5A,COX6C,COX7C,ATP5MF,IDH1,H6PD,IDH3G,CRHR1,INSR,COA6,KARS,ATP5IF1,TBL1XR1,LDHB,LHCGR
GO: Biological Process	GO:0090175	regulation of establishment of planar polarity	0.002868	1	0.04697	0.445	15	114	ABL1,SFRP1,CDC42,UBB,WNT5A,PSMA3,PSMA5,PSMA6,PSMB3,PSMB4,PSMB5,PSMB8,MED12,LRP6,PSMD14
GO: Biological Process	GO:0051241	negative regulation of multicellular organismal process	0.002871	1	0.04697	0.445	89	1127	SOX8,F2R,MEN1,SALL1,FGA,FGB,AHSG,FGF13,FGFR1,FGG,FOXO3,SFRP1,ANGPT2,GLRX3,ANXA1,APOA1,FUOM,ZHX2,ARG2,MLIP,ASCL1,SNAI2,ATP2B4,GABPA,SOX2,SOX9,TOB2,WWC3,ERBIN,STAT5B,BMP4,LDB1,SULF1,GLI2,GLI3,SEMA4A,IL33,NOTCH1,NOTCH3,NPPC,STMN2,OMG,NR2F2,TGFBR1,SOX21,NR2E1,PAX6,PBX1,PAQR3,TP53,CDK5,CDK6,HMGCR,HOXA7,UBB,SEMA5B,AMOT,HPN,PLAT,NTN1,ROCK2,COL5A1,WNT5A,POMC,ID4,PRKACB,DOCK4,LGMN,NLRP12,TRIM25,RTN4R,PTCH…
GO: Biological Process	GO:0048754	branching morphogenesis of an epithelial tube	0.002874	1	0.04697	0.445	21	184	NCOA3,SOX8,SALL1,YAP1,FGFR2,DCHS1,SOX2,SOX9,BMP4,GLI2,GLI3,NOTCH1,PBX1,DLG5,MAGED1,TNC,WNT5A,PTCH1,PAX8,PXN,LRP6
GO: Biological Process	GO:0045597	positive regulation of cell differentiation	0.002907	1	0.04735	0.4486	78	966	NCOA3,ABL1,SOX8,MEN1,FBN2,SALL1,YAP1,TRPV2,FGA,FGB,FGFR1,FGG,FOXO3,FLNA,SFRP1,ANXA1,PPP1R9A,EPB41L5,APOA1,APOB,ARNT,ASCL1,SNAI2,SPEN,SOX2,SOX9,MYF6,ZHX3,GCNT2,FGF18,STAT5B,BMP4,RCOR1,GLI2,GLI3,VWC2L,COBL,NOTCH1,NOTCH2,ACSL6,NPPC,TCF3,ZEB1,TCF12,NEDD4L,KALRN,STMN2,SPAG9,OTP,KLF10,WIF1,PAX6,CDC42,ENPP2,WDFY2,UCHL3,NTN1,QKI,PLXNB1,WNT5A,ID4,CREB1,IGF1R,MORF4L2,SS18L1,IL6ST,CRB2,PLPPR5,PTCH1,LRP8,RGM…
GO: Biological Process	GO:0002064	epithelial cell development	0.002913	1	0.04735	0.4486	26	246	SOX8,MAP3K1,SALL1,AFDN,FGFR1,FGFR2,SHROOM3,EPB41L5,SOX9,BFSP1,BMP4,NOTCH1,GSTM3,PAX6,PARD3,CDC42,CDK6,ROCK2,WNT5A,BCL11B,TBC1D20,PAX8,DMRT1,YIPF6,RDX,ROCK1
GO: Biological Process	GO:0030324	lung development	0.002916	1	0.04735	0.4486	24	221	YAP1,FGF7,FGFR1,FGFR2,HIKESHI,PDPN,ASCL1,SOX2,SOX9,SP1,FGF18,BMP4,GLI2,GLI3,CFC1,NOTCH1,CDC42,DLG5,TBX4,TNC,WNT5A,CREB1,MAPK1,RBP4
GO: Biological Process	GO:0034333	adherens junction assembly	0.003029	1	0.04907	0.4649	12	82	HIPK1,SFRP1,EPB41L5,RCC2,LDB1,DLG5,ENPP2,ROCK2,PTEN,ITGAV,PXN,ROCK1
GO: Biological Process	GO:0001736	establishment of planar polarity	0.003044	1	0.04909	0.4651	16	126	ABL1,SFRP1,DCHS1,CDC42,UBB,WNT5A,PSMA3,PSMA5,PSMA6,PSMB3,PSMB4,PSMB5,PSMB8,MED12,LRP6,PSMD14
GO: Biological Process	GO:0008284	positive regulation of cell proliferation	0.003044	1	0.04909	0.4651	75	924	ABL1,CACUL1,RPS4X,HIPK1,SOX8,F2R,CNOT6,YAP1,FGF7,FGFR1,FGFR2,CDCA7L,SFRP1,ANXA1,MCTS1,RHOG,ARNT,ASCL1,AKR1C3,SOX2,SOX9,NES,WAPL,BRK1,GCNT2,FGF18,STAT5B,BMP4,CDC123,GLI2,GLI3,GNAI2,NOTCH1,NOTCH2,NOTCH3,TCF3,PRC1,CCND2,TGFBR1,OTP,NR2E1,PAX6,PBX1,CDC42,CDK6,PDCD2,ENPP2,STXBP4,HMGCR,PGGT1B,HPN,NTN1,VIP,TNC,WNT5A,ID4,POU3F2,RICTOR,CRKL,IGF1R,TSPYL5,MAPK1,IL6ST,INSR,PTEN,ITGAV,PURA,ARNT2,DPP4,RASA1,ZMI…

## Sheet: TableS14_E92_TGvsctrl_OSVZGO
Table S14. GO analysis of DE genes of OSVZ at E92 using ToppGene suite.
Category	ID	Name	p-value	q-value Bonferroni	q-value FDR B&H	q-value FDR B&Y	Hit Count in Query List	Hit Count in Genome	Hit in Query List
GO: Biological Process	GO:0050767	regulation of neurogenesis	3.406e-07	0.00217	0.001107	0.01033	59	784	HGF,NOG,MAP2,KATNB1,LRRK2,EYA1,KLF4,TTC3,SLIT2,LRRC7,PMP22,SEMA6C,SEMA4D,FOXO6,ID1,APOE,CRMP1,RGS14,CSF1,SMO,NEUROG2,ULK2,HES5,PROX1,SOX5,SNX3,DBN1,ZEB2,ITPKA,NRP1,NEDD4,SOCS2,PTN,BMP7,NEUROG1,NDEL1,PTPRG,NFATC4,GLI2,RNF10,KIF3C,GNRH1,CDON,DPYSL3,DRD3,NRCAM,GPER1,NTRK2,CAV1,LGALS1,GSK3B,EDNRB,EFNA5,HEY1,LZTS1,PAX6,LYN,SF3A2,NIN
GO: Biological Process	GO:0045664	regulation of neuron differentiation	3.474e-07	0.002213	0.001107	0.01033	52	655	HGF,NOG,MAP2,KATNB1,LRRK2,EYA1,KLF4,TTC3,SLIT2,LRRC7,PMP22,SEMA6C,SEMA4D,FOXO6,ID1,APOE,CRMP1,NEUROG2,ULK2,HES5,PROX1,SOX5,SNX3,DBN1,ZEB2,ITPKA,NRP1,NEDD4,SOCS2,PTN,BMP7,NEUROG1,NDEL1,PTPRG,NFATC4,GLI2,KIF3C,CDON,DPYSL3,NRCAM,NTRK2,CAV1,LGALS1,GSK3B,EDNRB,EFNA5,HEY1,LZTS1,PAX6,LYN,SF3A2,NIN
GO: Biological Process	GO:0051960	regulation of nervous system development	7.903e-07	0.005036	0.001594	0.01488	63	881	HGF,NOG,MAP2,KATNB1,LRRK2,EYA1,KLF4,TTC3,SLIT2,NRXN1,LRRC7,PMP22,SEMA6C,SEMA4D,FOXO6,ID1,APOE,ARHGEF15,CRMP1,RGS14,CSF1,SMO,NEUROG2,ULK2,HES5,PROX1,SOX5,SNX3,DBN1,ZEB2,ITPKA,NRP1,NEDD4,SOCS2,PTN,BMP7,NEUROG1,NDEL1,PTPRG,NFATC4,GLI1,GLI2,RNF10,KIF3C,GNRH1,CDON,DPYSL3,DRD3,NRCAM,GPER1,NTRK2,CAV1,RFX4,LGALS1,GSK3B,EDNRB,EFNA5,HEY1,LZTS1,PAX6,LYN,SF3A2,NIN
GO: Biological Process	GO:0060284	regulation of cell development	1.001e-06	0.006376	0.001594	0.01488	68	985	HGF,NOG,MAP2,KATNB1,LRRK2,ACTN4,EYA1,KLF4,TTC3,TYROBP,SLIT2,LRRC7,PMP22,SEMA6C,SEMA4D,FOXO6,CARMIL1,ID1,APOE,CRMP1,RGS14,CSF1,SMO,NEUROG2,ULK2,HES5,CRB2,PROX1,SOX5,SNX3,DBN1,ZEB2,ITPKA,NRP1,NEDD4,SOCS2,PTN,BMP7,NEUROG1,NDEL1,PTPRG,NFATC4,GLI2,RNF10,KDM2B,KIF3C,GNRH1,CDON,DPYSL3,DRD3,NRCAM,GPER1,CLASP1,NTRK2,CAV1,TEAD3,LGALS1,GSK3B,EDNRB,EFNA5,HEY1,LZTS1,CTDP1,PAX6,LYN,TACSTD2,SF3A2,NIN
GO: Biological Process	GO:0006928	movement of cell or subcellular component	3.201e-06	0.02039	0.004079	0.03808	109	1882	HGF,NOG,AIMP1,STRBP,S100A14,KATNB1,LRRK2,ACTC1,ACTN4,ACTN1,SPA17,EPX,KLF4,SLC7A11,DOCK5,SLIT2,TUBB3,SLC9A3R1,NRXN1,CCR1,VAV3,MERTK,FBXO45,VAV1,HSPB1,TNS3,NCK2,SEMA6C,SEMA4D,ANGPT1,HTR2B,WIPF1,CARMIL1,MYRIP,ID1,NOX4,CXCL14,APOE,ACVR1C,CRMP1,ARL3,CSF1,PRCP,SNAI2,PODN,ROPN1B,SMO,FSCN1,ATP1B2,NEUROG2,ROPN1,CFAP46,CXCR2,DNAH11,PROX1,SP100,GBF1,MYL4,MYCBP2,MYO6,AXL,ADAM9,IL17B,SRI,DBH,DBN1,ZEB2,PTP4A1,…
GO: Biological Process	GO:0022612	gland morphogenesis	5.085e-06	0.0324	0.005401	0.05042	19	153	HGF,NOG,SLIT2,SLC9A3R1,TNC,CSF1,SLC12A2,SNAI2,PROX1,ESRP1,NRP1,PTN,BMP7,GLI1,GLI2,NOTCH2,CAPN1,CAV1,PAX6
GO: Biological Process	GO:0006907	pinocytosis	7.686e-06	0.04898	0.006997	0.06533	7	21	ACTN4,CARMIL1,AXL,MAPKAPK3,NR1H3,CAV1,RAB34
GO: Biological Process	GO:0016477	cell migration	9.206e-06	0.05866	0.007333	0.06846	80	1300	HGF,NOG,AIMP1,S100A14,LRRK2,ACTN4,EPX,KLF4,SLC7A11,DOCK5,SLIT2,SLC9A3R1,CCR1,VAV3,MERTK,FBXO45,VAV1,HSPB1,TNS3,NCK2,SEMA6C,SEMA4D,ANGPT1,HTR2B,CARMIL1,ID1,NOX4,CXCL14,APOE,ACVR1C,CSF1,PRCP,SNAI2,PODN,SMO,FSCN1,ATP1B2,NEUROG2,CXCR2,PROX1,SP100,GBF1,AXL,ADAM9,IL17B,DBH,ZEB2,PTP4A1,NRP1,PTN,KISS1R,NDEL1,PTPRG,BST2,GLI1,DIAPH1,PEX2,PARP9,GNRH1,GPM6A,FUT10,DPYSL3,NRCAM,GPER1,CLASP1,NEUROD4,NTRK2,LAMA3…
GO: Biological Process	GO:0048699	generation of neurons	1.369e-05	0.08723	0.007671	0.07162	90	1528	CDKN1C,HGF,NOG,MAP2,KATNB1,LRRK2,CHAT,EYA1,KLF4,TTC3,S100A6,SLIT2,TUBB3,SLC9A3R1,NRXN1,WNT16,LRRC7,FBXO45,PLP1,NCK2,PMP22,SEMA6C,SEMA4D,FOXO6,PHLDA1,TNC,ID1,APOE,PREX2,CRMP1,TSKU,RGS14,ARL3,CSF1,SMO,NEUROG2,ULK2,HES5,PROX1,SOX5,SNX3,MYCBP2,MYO6,AXL,BAG1,DBN1,EPB41L3,ZEB2,ITPKA,HDGFL3,NRP1,NEDD4,SOCS2,PTN,BMP7,BLOC1S6,NEUROG1,NDEL1,PTPRG,NFATC4,GLI2,EHD1,RNF10,DIAPH1,PEX2,KIF3C,GNRH1,CDON,GPM6A,DP…
GO: Biological Process	GO:0043010	camera-type eye development	1.426e-05	0.09089	0.007671	0.07162	30	339	CDKN1C,LPCAT1,KLF4,SLC7A11,WNT16,ALDH1A1,MERTK,YY1,ARHGEF15,TSKU,HES5,CRB2,PROX1,NDP,ZEB2,NRP1,PTN,BMP7,KDM2B,MFN2,NINJ1,GNB1,NOTCH2,CDON,GPM6A,NEUROD4,NTRK2,RP1,PAX6,MAB21L1
GO: Biological Process	GO:0021954	central nervous system neuron development	1.681e-05	0.1071	0.007671	0.07162	13	85	MAP2,SLIT2,FBXO45,TSKU,NEUROG2,MYCBP2,ZEB2,NRP1,NDEL1,GLI2,NTRK2,OGDH,NIN
GO: Biological Process	GO:0048666	neuron development	1.773e-05	0.113	0.007671	0.07162	70	1114	CDKN1C,HGF,NOG,MAP2,KATNB1,LRRK2,CHAT,KLF4,S100A6,SLIT2,TUBB3,SLC9A3R1,NRXN1,LRRC7,FBXO45,PLP1,NCK2,PMP22,SEMA6C,SEMA4D,FOXO6,TNC,ID1,APOE,PREX2,CRMP1,TSKU,ARL3,SMO,NEUROG2,ULK2,HES5,SNX3,MYCBP2,MYO6,DBN1,EPB41L3,ZEB2,ITPKA,HDGFL3,NRP1,NEDD4,PTN,BMP7,BLOC1S6,NDEL1,PTPRG,NFATC4,GLI2,EHD1,DIAPH1,KIF3C,GPM6A,DPYSL3,NRCAM,NEUROD4,NTRK2,OGDH,LGALS1,GSK3B,EDNRB,THBS4,EFNA5,HEY1,LZTS1,RP1,PAX6,LYN,SF3A2…
GO: Biological Process	GO:0051961	negative regulation of nervous system development	1.778e-05	0.1133	0.007671	0.07162	28	309	NOG,TTC3,SLIT2,PMP22,SEMA6C,SEMA4D,ID1,APOE,ARHGEF15,CRMP1,ULK2,HES5,NRP1,PTN,BMP7,PTPRG,NFATC4,RNF10,GNRH1,DPYSL3,DRD3,CAV1,RFX4,LGALS1,GSK3B,EDNRB,HEY1,PAX6
GO: Biological Process	GO:0071242	cellular response to ammonium ion	2.049e-05	0.1305	0.007671	0.07162	10	52	LRRK2,HTR2B,ID1,CRH,KCNC2,DIAPH1,GNB1,RGS10,GSK3B,HRH4
GO: Biological Process	GO:0031344	regulation of cell projection organization	2.052e-05	0.1308	0.007671	0.07162	47	657	HGF,CDC42EP4,MAP2,KATNB1,LRRK2,KLF4,SLIT2,NRXN1,LRRC7,PMP22,SEMA6C,SEMA4D,FOXO6,CARMIL1,ID1,APOE,CRMP1,FSCN1,ULK2,CCP110,SNX3,DBN1,ZEB2,ITPKA,NRP1,NEDD4,PTN,BMP7,NDEL1,PTPRG,NFATC4,KIF3C,GPM6A,DPYSL3,NRCAM,NTRK2,CAV1,LGALS1,GSK3B,EFNA5,LZTS1,RP1,PAX6,LYN,TACSTD2,SF3A2,NIN
GO: Biological Process	GO:0045595	regulation of cell differentiation	2.154e-05	0.1373	0.007671	0.07162	97	1699	HGF,NOG,MAP2,KATNB1,LRRK2,ACTN4,EYA1,KLF4,TTC3,TYROBP,SLIT2,NLN,CD101,CCR1,LRRC7,H2AFY2,PMP22,SEMA6C,SMAP1,SEMA4D,FLOT2,FOXO6,CARMIL1,ID1,CXCL14,APOE,CRMP1,RGS14,CSF1,SNAI2,SMO,WDR61,NEUROG2,ULK2,HES5,CRB2,SP7,PROX1,SOX5,SNX3,HOPX,AXL,GDPD2,DBN1,SMOC1,ZEB2,ITPKA,NRP1,NEDD4,SOCS2,PTN,BMP7,BLOC1S6,NEUROG1,NDEL1,PTPRG,ZFP36L2,NFATC4,VNN1,SUPT6H,GLI1,GLI2,EHD1,RNF10,KDM2B,KIF3C,NKAP,GNRH1,NOTCH2,CDON…
GO: Biological Process	GO:0010975	regulation of neuron projection development	2.48e-05	0.1581	0.007671	0.07162	38	492	HGF,MAP2,KATNB1,LRRK2,KLF4,SLIT2,LRRC7,PMP22,SEMA6C,SEMA4D,FOXO6,ID1,APOE,CRMP1,ULK2,SNX3,DBN1,ZEB2,ITPKA,NRP1,NEDD4,PTN,BMP7,NDEL1,PTPRG,NFATC4,KIF3C,DPYSL3,NRCAM,NTRK2,LGALS1,GSK3B,EFNA5,LZTS1,PAX6,LYN,SF3A2,NIN
GO: Biological Process	GO:0048870	cell motility	2.862e-05	0.1824	0.007671	0.07162	84	1428	HGF,NOG,AIMP1,S100A14,LRRK2,ACTN4,EPX,KLF4,SLC7A11,DOCK5,SLIT2,SLC9A3R1,CCR1,VAV3,MERTK,FBXO45,VAV1,HSPB1,TNS3,NCK2,SEMA6C,SEMA4D,ANGPT1,HTR2B,CARMIL1,ID1,NOX4,CXCL14,APOE,ACVR1C,CSF1,PRCP,SNAI2,PODN,ROPN1B,SMO,FSCN1,ATP1B2,NEUROG2,ROPN1,CFAP46,CXCR2,DNAH11,PROX1,SP100,GBF1,AXL,ADAM9,IL17B,DBH,ZEB2,PTP4A1,NRP1,PTN,KISS1R,NDEL1,PTPRG,BST2,GLI1,DIAPH1,PEX2,PARP9,GNRH1,GPM6A,FUT10,DPYSL3,NRCAM,GPER1…
GO: Biological Process	GO:0051674	localization of cell	2.862e-05	0.1824	0.007671	0.07162	84	1428	HGF,NOG,AIMP1,S100A14,LRRK2,ACTN4,EPX,KLF4,SLC7A11,DOCK5,SLIT2,SLC9A3R1,CCR1,VAV3,MERTK,FBXO45,VAV1,HSPB1,TNS3,NCK2,SEMA6C,SEMA4D,ANGPT1,HTR2B,CARMIL1,ID1,NOX4,CXCL14,APOE,ACVR1C,CSF1,PRCP,SNAI2,PODN,ROPN1B,SMO,FSCN1,ATP1B2,NEUROG2,ROPN1,CFAP46,CXCR2,DNAH11,PROX1,SP100,GBF1,AXL,ADAM9,IL17B,DBH,ZEB2,PTP4A1,NRP1,PTN,KISS1R,NDEL1,PTPRG,BST2,GLI1,DIAPH1,PEX2,PARP9,GNRH1,GPM6A,FUT10,DPYSL3,NRCAM,GPER1…
GO: Biological Process	GO:0060359	response to ammonium ion	2.895e-05	0.1845	0.007671	0.07162	10	54	LRRK2,HTR2B,ID1,CRH,KCNC2,DIAPH1,GNB1,RGS10,GSK3B,HRH4
GO: Biological Process	GO:0045597	positive regulation of cell differentiation	2.941e-05	0.1874	0.007671	0.07162	62	966	HGF,NOG,KATNB1,SLIT2,CD101,CCR1,LRRC7,H2AFY2,SMAP1,SEMA4D,FOXO6,CARMIL1,APOE,RGS14,CSF1,SNAI2,SMO,NEUROG2,CRB2,SP7,PROX1,SOX5,SNX3,HOPX,AXL,GDPD2,DBN1,ZEB2,ITPKA,NRP1,SOCS2,PTN,BMP7,BLOC1S6,NEUROG1,NDEL1,VNN1,GLI2,EHD1,KDM2B,KIF3C,NKAP,NOTCH2,CDON,PNP,DPYSL3,NRCAM,GPER1,NEUROD4,NTRK2,TEAD3,LGALS1,GSK3B,NLRP3,RASGRP1,EFNA5,HEY1,PAX6,LYN,TACSTD2,SF3A2,NIN
GO: Biological Process	GO:0040011	locomotion	2.973e-05	0.1894	0.007671	0.07162	98	1735	HGF,NOG,AIMP1,S100A14,LRRK2,ACTN4,EPX,KLF4,SLC7A11,DOCK5,SLIT2,TUBB3,SLC9A3R1,NRXN1,CCR1,VAV3,MERTK,FBXO45,TRIM38,VAV1,HSPB1,TNS3,NCK2,SEMA6C,SEMA4D,HTR1D,ANGPT1,HTR2B,CARMIL1,ID1,NOX4,CXCL14,APOE,ACVR1C,CRMP1,CSF1,PRCP,SNAI2,PODN,ROPN1B,SMO,FSCN1,ATP1B2,NEUROG2,ROPN1,CFAP46,CXCR2,DNAH11,PROX1,SP100,SNX3,GBF1,MYCBP2,AXL,ADAM9,IL17B,DBH,DBN1,ZEB2,PTP4A1,NRP1,NEDD4,PTN,BMP7,KISS1R,NDEL1,PTPRG,BST2,…
GO: Biological Process	GO:0021955	central nervous system neuron axonogenesis	2.978e-05	0.1898	0.007671	0.07162	8	34	SLIT2,FBXO45,TSKU,MYCBP2,ZEB2,NDEL1,GLI2,NIN
GO: Biological Process	GO:0050768	negative regulation of neurogenesis	3.132e-05	0.1996	0.007671	0.07162	26	285	NOG,TTC3,SLIT2,PMP22,SEMA6C,SEMA4D,ID1,APOE,CRMP1,ULK2,HES5,NRP1,PTN,BMP7,PTPRG,NFATC4,RNF10,GNRH1,DPYSL3,DRD3,CAV1,LGALS1,GSK3B,EDNRB,HEY1,PAX6
GO: Biological Process	GO:0022008	neurogenesis	3.182e-05	0.2028	0.007671	0.07162	93	1628	CDKN1C,HGF,NOG,MAP2,KATNB1,LRRK2,CHAT,EYA1,KLF4,TTC3,S100A6,SLIT2,TUBB3,SLC9A3R1,NRXN1,WNT16,LRRC7,FBXO45,PLP1,NCK2,PMP22,SEMA6C,SEMA4D,FOXO6,PHLDA1,TNC,ID1,APOE,PREX2,CRMP1,TSKU,RGS14,ARL3,CSF1,SMO,NEUROG2,ULK2,HES5,PROX1,SOX5,SNX3,MYCBP2,MYO6,AXL,BAG1,DBI,DBN1,EPB41L3,ZEB2,ITPKA,HDGFL3,NRP1,NEDD4,SOCS2,PTN,BMP7,BLOC1S6,NEUROG1,NDEL1,PTPRG,NFATC4,GLI2,EHD1,RNF10,DIAPH1,PEX2,KIF3C,GNRH1,WDR62,CDO…
GO: Biological Process	GO:0030900	forebrain development	3.248e-05	0.207	0.007671	0.07162	33	407	NOG,LRRK2,SLIT2,FBXO45,PHLDA1,CRH,TSKU,NCOR1,ZIC5,SMO,NEUROG2,HES5,PROX1,AXL,DBI,ZEB2,NRP1,PTN,NDEL1,KCNC2,GLI1,GLI2,KDM2B,WDR62,CDON,FUT10,NTRK2,OGDH,RFX4,GSK3B,PAX6,PCDH9,NIN
GO: Biological Process	GO:0010721	negative regulation of cell development	3.25e-05	0.2071	0.007671	0.07162	30	354	NOG,ACTN4,TTC3,SLIT2,PMP22,SEMA6C,SEMA4D,ID1,APOE,CRMP1,ULK2,HES5,NRP1,PTN,BMP7,PTPRG,NFATC4,RNF10,GNRH1,DPYSL3,DRD3,CAV1,LGALS1,GSK3B,EDNRB,EFNA5,HEY1,CTDP1,PAX6,TACSTD2
GO: Biological Process	GO:0006066	alcohol metabolic process	3.411e-05	0.2173	0.007762	0.07247	33	408	LPCAT1,CHAT,CHKA,ADH4,ACAA2,PLCB2,PLCD1,ALDH1A1,ALDH1B1,HSD17B3,SDR16C5,HTR2B,SPTLC2,APOE,ITPKC,CYP2R1,PRKAA2,SNAI2,INPP1,CYP11A1,ACSS1,CYP24A1,CYP27A1,DBH,DBI,ITPKA,CHPT1,SMPDL3A,PEX2,GPER1,DHRS9,SLC44A3,PLCE1
GO: Biological Process	GO:0021952	central nervous system projection neuron axonogenesis	3.688e-05	0.235	0.007853	0.07332	7	26	SLIT2,FBXO45,TSKU,MYCBP2,ZEB2,GLI2,NIN
GO: Biological Process	GO:0031175	neuron projection development	3.697e-05	0.2356	0.007853	0.07332	61	953	HGF,NOG,MAP2,KATNB1,LRRK2,CHAT,KLF4,S100A6,SLIT2,TUBB3,NRXN1,LRRC7,FBXO45,PLP1,NCK2,PMP22,SEMA6C,SEMA4D,FOXO6,TNC,ID1,APOE,PREX2,CRMP1,TSKU,SMO,NEUROG2,ULK2,SNX3,MYCBP2,MYO6,DBN1,EPB41L3,ZEB2,ITPKA,HDGFL3,NRP1,NEDD4,PTN,BMP7,BLOC1S6,NDEL1,PTPRG,NFATC4,GLI2,EHD1,DIAPH1,KIF3C,GPM6A,DPYSL3,NRCAM,NTRK2,LGALS1,GSK3B,THBS4,EFNA5,LZTS1,PAX6,LYN,SF3A2,NIN
GO: Biological Process	GO:0050769	positive regulation of neurogenesis	3.843e-05	0.2449	0.007899	0.07375	36	465	HGF,NOG,KATNB1,SLIT2,LRRC7,SEMA4D,FOXO6,APOE,RGS14,CSF1,SMO,NEUROG2,PROX1,SNX3,DBN1,ZEB2,ITPKA,NRP1,SOCS2,PTN,BMP7,NEUROG1,NDEL1,GLI2,KIF3C,CDON,DPYSL3,NRCAM,GPER1,NTRK2,GSK3B,EFNA5,PAX6,LYN,SF3A2,NIN
GO: Biological Process	GO:0030010	establishment of cell polarity	4.565e-05	0.2909	0.009008	0.08411	15	120	SPRY1,MAP2,CYTH1,EYA1,SLC9A3R1,FLOT2,FSCN1,HES5,GBF1,FRMD4B,NDEL1,CLASP1,GSK3B,HEY1,PAX6
GO: Biological Process	GO:0007417	central nervous system development	4.665e-05	0.2973	0.009008	0.08411	63	1002	NOG,MAOB,MAP2,LRRK2,NDRG2,SLC7A11,SLIT2,NRXN1,H2AFY2,FBXO45,PLP1,AFF2,PHLDA1,ID1,CRH,HAPLN1,TSKU,NCOR1,ZIC5,HAPLN3,SMO,NEUROG2,HES5,PROX1,SOX5,NCOA6,ZNF148,MYCBP2,AXL,DBI,PPP1R17,NMUR2,ZEB2,NRP1,PTN,NDEL1,KCNC2,VNN1,GLI1,GLI2,GLUD1,DIAPH1,NHLH1,KDM2B,WDR62,CDON,NPAS1,FUT10,DRD3,TFAP2D,NRCAM,NTRK2,OGDH,RFX4,GSK3B,EFNA5,INA,MACO1,TLR4,PAX6,LYN,PCDH9,NIN
GO: Biological Process	GO:0051962	positive regulation of nervous system development	5.894e-05	0.3756	0.01105	0.1031	39	531	HGF,NOG,KATNB1,SLIT2,NRXN1,LRRC7,SEMA4D,FOXO6,APOE,RGS14,CSF1,SMO,NEUROG2,PROX1,SNX3,DBN1,ZEB2,ITPKA,NRP1,SOCS2,PTN,BMP7,NEUROG1,NDEL1,GLI1,GLI2,RNF10,KIF3C,CDON,DPYSL3,NRCAM,GPER1,NTRK2,GSK3B,EFNA5,PAX6,LYN,SF3A2,NIN
GO: Biological Process	GO:0021536	diencephalon development	6.243e-05	0.3978	0.01137	0.1061	12	83	NOG,CRH,NCOR1,SMO,ZEB2,NRP1,PTN,KCNC2,GLI1,GLI2,OGDH,PAX6
GO: Biological Process	GO:0030182	neuron differentiation	6.739e-05	0.4294	0.01181	0.1103	81	1398	CDKN1C,HGF,NOG,MAP2,KATNB1,LRRK2,CHAT,EYA1,KLF4,TTC3,S100A6,SLIT2,TUBB3,SLC9A3R1,NRXN1,WNT16,LRRC7,FBXO45,PLP1,NCK2,PMP22,SEMA6C,SEMA4D,FOXO6,PHLDA1,TNC,ID1,APOE,PREX2,CRMP1,TSKU,ARL3,SMO,NEUROG2,ULK2,HES5,PROX1,SOX5,SNX3,MYCBP2,MYO6,BAG1,DBN1,EPB41L3,ZEB2,ITPKA,HDGFL3,NRP1,NEDD4,SOCS2,PTN,BMP7,BLOC1S6,NEUROG1,NDEL1,PTPRG,NFATC4,GLI2,EHD1,DIAPH1,KIF3C,CDON,GPM6A,DPYSL3,NRCAM,NEUROD4,NTRK2,CAV1,OG…
GO: Biological Process	GO:0010647	positive regulation of cell communication	6.857e-05	0.4369	0.01181	0.1103	94	1684	TSPAN15,CDKN1C,HGF,UBE2K,LRRK2,MC1R,ACTN4,EYA1,MDFI,TLR6,TRIM22,MYORG,S100A13,NOD1,SLC9A3R1,NRXN1,RPTOR,WNT16,NLRC5,CCR1,C1QTNF1,VAV3,TRIM38,NCK2,SEMA4D,ANGPT1,HTR2B,SPTLC2,MYRIP,NOX4,SORBS1,CRH,PIAS4,RGS14,RSAD2,CSF1,PRKAA2,SOCS1,SMO,HES5,CRB2,NCOA6,NEK6,AXL,ADAM9,TCIM,SRI,IL20RA,BIRC7,DBI,BCL2L1,DBN1,LANCL2,ZEB2,NRP1,NEDD4,SOCS2,PTN,BMP1,PTPN1,MALT1,BMP7,KISS1R,NFATC4,BST2,GLI1,GLUD1,MAPKAPK3,S…
GO: Biological Process	GO:0021953	central nervous system neuron differentiation	7.143e-05	0.4551	0.01191	0.1112	20	200	MAP2,SLIT2,NRXN1,FBXO45,PHLDA1,TSKU,SMO,NEUROG2,HES5,PROX1,SOX5,MYCBP2,ZEB2,NRP1,NDEL1,GLI2,NTRK2,OGDH,PAX6,NIN
GO: Biological Process	GO:0030030	cell projection organization	7.287e-05	0.4643	0.01191	0.1112	82	1423	HGF,NOG,CDC42EP4,MAP2,KATNB1,LRRK2,CHAT,KLF4,S100A6,SLIT2,TUBB3,SLC9A3R1,NRXN1,LRRC7,VAV3,FBXO45,PLP1,ARHGEF6,NCK2,PMP22,SEMA6C,SEMA4D,FOXO6,TNC,CARMIL1,ID1,APOE,PREX2,CRMP1,TSKU,ARL3,SMO,FSCN1,NEUROG2,ULK2,ROPN1,HES5,CFAP46,CCP110,SNX3,MYO1A,MYCBP2,MYO6,FXYD5,DBN1,EPB41L3,ZEB2,ITPKA,HDGFL3,NRP1,NEDD4,PTN,BMP7,BLOC1S6,NDEL1,PTPRG,NFATC4,GLI2,EHD1,DIAPH1,KIF3C,GPM6A,DPYSL3,NRCAM,NTRK2,CAV1,RFX4,LG…
GO: Biological Process	GO:0001933	negative regulation of protein phosphorylation	7.918e-05	0.5046	0.01261	0.1178	33	426	CDKN1C,HGF,SPRY1,NOG,LRRK2,KLF4,NDRG2,SLIT2,SLC9A3R1,HSPB1,NCK2,SEMA4D,MICAL1,ANGPT1,APOE,NCOR1,RGS14,PODN,SOCS1,ASPN,BAG1,SOCS2,PTPN1,BMP7,PPP1R1C,DUSP18,GPER1,CAV1,GSK3B,TLR4,SPRED1,PAX6,LYN
GO: Biological Process	GO:0001654	eye development	8.473e-05	0.5399	0.01317	0.1229	31	391	CDKN1C,LPCAT1,KLF4,SLC7A11,WNT16,ALDH1A1,MERTK,YY1,ARHGEF15,TSKU,HES5,CRB2,PROX1,NDP,SMOC1,ZEB2,NRP1,PTN,BMP7,KDM2B,MFN2,NINJ1,GNB1,NOTCH2,CDON,GPM6A,NEUROD4,NTRK2,RP1,PAX6,MAB21L1
GO: Biological Process	GO:0048863	stem cell differentiation	8.747e-05	0.5573	0.01327	0.1239	26	303	HGF,NOG,WNT16,SEMA6C,SEMA4D,HTR2B,SNAI2,SMO,HES5,CRB2,SP7,SOX5,ZEB2,NRP1,BMP7,ZFP36L2,KDM2B,GPM6A,CLASP1,TEAD3,GSK3B,EDNRB,HEY1,TRIM28,PAX6,TACSTD2
GO: Biological Process	GO:0045666	positive regulation of neuron differentiation	9.8e-05	0.6245	0.01418	0.1324	30	376	HGF,KATNB1,SLIT2,LRRC7,SEMA4D,FOXO6,APOE,NEUROG2,PROX1,SNX3,DBN1,ZEB2,ITPKA,NRP1,SOCS2,PTN,BMP7,NEUROG1,NDEL1,GLI2,KIF3C,CDON,DPYSL3,NRCAM,NTRK2,GSK3B,EFNA5,LYN,SF3A2,NIN
GO: Biological Process	GO:0070373	negative regulation of ERK1 and ERK2 cascade	9.917e-05	0.6319	0.01418	0.1324	10	62	SPRY1,KLF4,NDRG2,SLC9A3R1,RGS14,PTPN1,GPER1,CAV1,TLR4,LYN
GO: Biological Process	GO:0050678	regulation of epithelial cell proliferation	0.0001002	0.6382	0.01418	0.1324	27	323	CDKN1C,NOG,AIMP1,EYA1,RPTOR,ANGPT1,HTR2B,ID1,APOE,CASK,SNAI2,SMO,HES5,PROX1,HTRA1,ESRP1,NRP1,PTN,GLI1,PEX2,WFDC1,CAV1,EDNRB,THBS4,HEY1,PAX6,TACSTD2
GO: Biological Process	GO:0007155	cell adhesion	0.0001137	0.7246	0.01575	0.1471	86	1530	AIMP1,CYTH1,ACTN4,ACTN1,VIT,KLF4,SLC7A11,SLIT2,MFGE8,NRXN1,TESK2,CCR1,C1QTNF1,VAV3,MERTK,VAV1,HSPB1,NCK2,AMBN,COL6A1,SEMA4D,FLOT2,COL17A1,ANGPT1,TNC,CARMIL1,ID1,SORBS1,CYFIP2,HAPLN1,CASK,NCOR1,RHOH,RSAD2,CSF1,SLC11A1,SNAI2,HAPLN3,ROPN1B,FBLIM1,ATP1B2,HES5,DCHS2,AXL,ADAM9,FXYD5,DBN1,SMOC1,SMOC2,ITGB8,NEDD4,PTN,MALT1,BMP7,CDH20,PTPRG,ZFP36L2,VNN1,GLI2,NINJ1,NKAP,GNRH1,CDON,PNP,NPHS1,ICOSLG,NRCAM,CL…
GO: Biological Process	GO:0048548	regulation of pinocytosis	0.0001241	0.791	0.01683	0.1571	4	8	ACTN4,AXL,NR1H3,CAV1
GO: Biological Process	GO:0010720	positive regulation of cell development	0.0001369	0.8724	0.01801	0.1682	40	572	HGF,NOG,KATNB1,SLIT2,LRRC7,SEMA4D,FOXO6,CARMIL1,APOE,RGS14,CSF1,SMO,NEUROG2,CRB2,PROX1,SNX3,DBN1,ZEB2,ITPKA,NRP1,SOCS2,PTN,BMP7,NEUROG1,NDEL1,GLI2,KDM2B,KIF3C,CDON,DPYSL3,NRCAM,GPER1,NTRK2,TEAD3,GSK3B,EFNA5,PAX6,LYN,SF3A2,NIN
GO: Biological Process	GO:1901615	organic hydroxy compound metabolic process	0.000142	0.905	0.01801	0.1682	40	573	LPCAT1,MAOB,PDE1B,MC1R,CHAT,CHKA,ADH4,CPQ,ACAA2,PLCB2,PLCD1,ALDH1A1,ALDH1B1,HSD17B3,SDR16C5,HTR2B,SPTLC2,APOE,ITPKC,CYP2R1,PRKAA2,SNAI2,PROX1,INPP1,CYP11A1,ACSS1,CYP24A1,CYP27A1,DBH,DBI,ZEB2,ITPKA,CHPT1,SMPDL3A,PEX2,DRD3,GPER1,DHRS9,SLC44A3,PLCE1
GO: Biological Process	GO:0045665	negative regulation of neuron differentiation	0.0001451	0.9246	0.01801	0.1682	21	227	TTC3,SLIT2,PMP22,SEMA6C,SEMA4D,ID1,APOE,CRMP1,ULK2,HES5,NRP1,BMP7,PTPRG,NFATC4,DPYSL3,CAV1,LGALS1,GSK3B,EDNRB,HEY1,PAX6
GO: Biological Process	GO:0022610	biological adhesion	0.0001481	0.9436	0.01801	0.1682	86	1542	AIMP1,CYTH1,ACTN4,ACTN1,VIT,KLF4,SLC7A11,SLIT2,MFGE8,NRXN1,TESK2,CCR1,C1QTNF1,VAV3,MERTK,VAV1,HSPB1,NCK2,AMBN,COL6A1,SEMA4D,FLOT2,COL17A1,ANGPT1,TNC,CARMIL1,ID1,SORBS1,CYFIP2,HAPLN1,CASK,NCOR1,RHOH,RSAD2,CSF1,SLC11A1,SNAI2,HAPLN3,ROPN1B,FBLIM1,ATP1B2,HES5,DCHS2,AXL,ADAM9,FXYD5,DBN1,SMOC1,SMOC2,ITGB8,NEDD4,PTN,MALT1,BMP7,CDH20,PTPRG,ZFP36L2,VNN1,GLI2,NINJ1,NKAP,GNRH1,CDON,PNP,NPHS1,ICOSLG,NRCAM,CL…
GO: Biological Process	GO:0007423	sensory organ development	0.0001498	0.9545	0.01801	0.1682	41	594	CDKN1C,LPCAT1,NOG,EYA1,KLF4,SLC7A11,SLC9A3R1,OTOF,WNT16,ALDH1A1,MERTK,CXCL14,YY1,ARHGEF15,TSKU,HES5,CRB2,PROX1,MYO6,GJB6,NDP,SMOC1,ZEB2,NRP1,PTN,BMP7,NEUROG1,GLI2,KDM2B,MFN2,NINJ1,GNB1,NOTCH2,CDON,GPM6A,NEUROD4,NTRK2,HEY1,RP1,PAX6,MAB21L1
GO: Biological Process	GO:0031346	positive regulation of cell projection organization	0.0001505	0.9587	0.01801	0.1682	29	367	HGF,CDC42EP4,KATNB1,SLIT2,LRRC7,SEMA4D,FOXO6,CARMIL1,APOE,FSCN1,CCP110,SNX3,DBN1,ZEB2,ITPKA,NRP1,PTN,BMP7,NDEL1,KIF3C,GPM6A,DPYSL3,NTRK2,GSK3B,EFNA5,RP1,LYN,SF3A2,NIN
GO: Biological Process	GO:0051240	positive regulation of multicellular organismal process	0.0001526	0.9726	0.01801	0.1682	89	1610	HGF,SPRY1,NOG,TRPC3,KATNB1,TLR6,EPX,SLIT2,NOD1,NRXN1,CD101,CCR1,C1QTNF1,LRRC7,H2AFY2,HSPB1,SEC14L1,SMAP1,SEMA4D,ANGPT1,HTR2B,FOXO6,RNF135,APOE,CRH,RGS14,RSAD2,CSF1,SLC11A1,SNAI2,SMO,NEUROG2,CRB2,CXCR2,PROX1,SOX5,SNX3,AXL,ADAM9,IL17B,GDPD2,DBH,DBN1,ZEB2,ITPKA,NRP1,SOCS2,PTN,BMP1,MALT1,BMP7,NEUROG1,NDEL1,NFATC4,VNN1,GLI1,GLI2,RNF10,KDM2B,TACR2,KIF3C,UNC93B1,NKAP,NOTCH2,CDON,PNP,ICOSLG,DPYSL3,DRD3,N…
GO: Biological Process	GO:0007420	brain development	0.0001567	0.9986	0.01816	0.1695	49	755	NOG,MAOB,LRRK2,NDRG2,SLC7A11,SLIT2,NRXN1,H2AFY2,FBXO45,PLP1,AFF2,PHLDA1,ID1,CRH,TSKU,NCOR1,ZIC5,SMO,NEUROG2,HES5,PROX1,NCOA6,ZNF148,AXL,DBI,ZEB2,NRP1,PTN,NDEL1,KCNC2,GLI1,GLI2,GLUD1,DIAPH1,KDM2B,WDR62,CDON,FUT10,TFAP2D,NTRK2,OGDH,RFX4,GSK3B,EFNA5,INA,MACO1,PAX6,PCDH9,NIN
GO: Biological Process	GO:0023056	positive regulation of signaling	0.0001782	1	0.01965	0.1835	91	1662	TSPAN15,CDKN1C,HGF,UBE2K,LRRK2,MC1R,ACTN4,EYA1,MDFI,TLR6,TRIM22,MYORG,S100A13,NOD1,SLC9A3R1,NRXN1,RPTOR,WNT16,NLRC5,CCR1,C1QTNF1,VAV3,TRIM38,NCK2,SEMA4D,ANGPT1,HTR2B,MYRIP,NOX4,SORBS1,CRH,PIAS4,RGS14,RSAD2,CSF1,SOCS1,SMO,HES5,CRB2,NCOA6,NEK6,AXL,ADAM9,TCIM,SRI,IL20RA,BIRC7,DBI,BCL2L1,DBN1,LANCL2,ZEB2,NRP1,NEDD4,SOCS2,PTN,BMP1,PTPN1,MALT1,BMP7,KISS1R,NFATC4,BST2,GLI1,GLUD1,MAPKAPK3,SERINC3,TACR2,N…
GO: Biological Process	GO:0010563	negative regulation of phosphorus metabolic process	0.0001789	1	0.01965	0.1835	41	599	CDKN1C,HGF,SPRY1,LPCAT1,NOG,LRRK2,KLF4,NDRG2,SLIT2,SLC9A3R1,SH3RF2,HSPB1,NCK2,SEMA4D,MICAL1,ANGPT1,APOE,NCOR1,RGS14,RHOH,PODN,SOCS1,ASPN,BAG1,SOCS2,PTPN1,BMP7,PPP1R1C,DUSP18,DRD3,GPER1,CAV1,GRM2,GRM3,GSK3B,EDNRB,ENTPD1,TLR4,SPRED1,PAX6,LYN
GO: Biological Process	GO:0045936	negative regulation of phosphate metabolic process	0.0001789	1	0.01965	0.1835	41	599	CDKN1C,HGF,SPRY1,LPCAT1,NOG,LRRK2,KLF4,NDRG2,SLIT2,SLC9A3R1,SH3RF2,HSPB1,NCK2,SEMA4D,MICAL1,ANGPT1,APOE,NCOR1,RGS14,RHOH,PODN,SOCS1,ASPN,BAG1,SOCS2,PTPN1,BMP7,PPP1R1C,DUSP18,DRD3,GPER1,CAV1,GRM2,GRM3,GSK3B,EDNRB,ENTPD1,TLR4,SPRED1,PAX6,LYN
GO: Biological Process	GO:0050673	epithelial cell proliferation	0.000195	1	0.02104	0.1965	30	391	CDKN1C,NOG,AIMP1,EYA1,RPTOR,WNT16,SDR16C5,ANGPT1,HTR2B,ID1,APOE,CASK,SNAI2,SMO,HES5,PROX1,HTRA1,ESRP1,NRP1,PTN,GLI1,PEX2,NOTCH2,WFDC1,CAV1,EDNRB,THBS4,HEY1,PAX6,TACSTD2
GO: Biological Process	GO:0050772	positive regulation of axonogenesis	0.0001982	1	0.02104	0.1965	11	80	SLIT2,SEMA4D,APOE,DBN1,ZEB2,NRP1,NDEL1,NTRK2,GSK3B,EFNA5,NIN
GO: Biological Process	GO:0040012	regulation of locomotion	0.0002014	1	0.02104	0.1965	54	866	HGF,NOG,S100A14,LRRK2,ACTN4,KLF4,DOCK5,SLIT2,SLC9A3R1,CCR1,TRIM38,HSPB1,SEMA6C,SEMA4D,HTR1D,ANGPT1,CARMIL1,NOX4,CXCL14,APOE,ACVR1C,CSF1,PRCP,SNAI2,PODN,CXCR2,PROX1,SP100,SNX3,ADAM9,DBN1,PTP4A1,NRP1,PTN,KISS1R,PTPRG,BST2,GLI1,DIAPH1,GNRH1,DPYSL3,DRD3,GPER1,CLASP1,LAMA3,LBP,CAV1,LGALS1,GSK3B,THBS4,PAX6,LYN,TACSTD2,MADCAM1
GO: Biological Process	GO:0021938	smoothened signaling pathway involved in regulation of cerebellar granule cell precursor cell proliferation	0.0002074	1	0.02132	0.1991	3	4	SMO,GLI1,GLI2
GO: Biological Process	GO:0021957	corticospinal tract morphogenesis	0.0002168	1	0.0218	0.2035	4	9	SLIT2,FBXO45,ZEB2,NIN
GO: Biological Process	GO:0051271	negative regulation of cellular component movement	0.0002189	1	0.0218	0.2035	23	268	NOG,ACTN4,ACTN1,KLF4,SLIT2,SLC9A3R1,SEMA6C,SEMA4D,APOE,ACVR1C,PODN,SP100,DBN1,NRP1,PTN,KISS1R,PTPRG,BST2,GNRH1,DPYSL3,CLASP1,GSK3B,TACSTD2
GO: Biological Process	GO:0031589	cell-substrate adhesion	0.0002322	1	0.02276	0.2125	26	322	ACTN4,ACTN1,VIT,TESK2,MERTK,COL17A1,ANGPT1,CARMIL1,ID1,SORBS1,CASK,CSF1,AXL,ADAM9,DBN1,SMOC1,SMOC2,ITGB8,PTN,NINJ1,CLASP1,LGALS1,GSK3B,EFNA5,TACSTD2,MADCAM1
GO: Biological Process	GO:0014031	mesenchymal cell development	0.0002436	1	0.02325	0.2171	18	186	HGF,NOG,WNT16,SEMA6C,SEMA4D,HTR2B,SNAI2,SMO,CRB2,ZEB2,NRP1,BMP7,CLASP1,GSK3B,EDNRB,HEY1,TRIM28,PAX6
GO: Biological Process	GO:0051241	negative regulation of multicellular organismal process	0.0002445	1	0.02325	0.2171	66	1127	HGF,NOG,MC1R,EPX,KLF4,TTC3,NDRG2,DOCK5,SLIT2,NLRC5,RNF216,CCR1,C1QTNF1,PMP22,SEMA6C,SEMA4D,ANGPT1,RNF135,ID1,APOE,ACVR1C,CRH,ARHGEF15,CRMP1,SLC11A1,SNAI2,SMO,WDR61,ULK2,HES5,SP100,ASPN,AXL,SRI,DBN1,NRP1,SOCS2,PTN,BMP7,PTPRG,NFATC4,BST2,GLI2,RNF10,TACR2,GNRH1,DPYSL3,DRD3,NR1H3,LBP,CAV1,RFX4,LFNG,LGALS1,GSK3B,NLRP3,EDNRB,THBS4,HEY1,TLR4,CTDP1,PAX6,CALCRL,LYN,TACSTD2,LRRC17
GO: Biological Process	GO:0042326	negative regulation of phosphorylation	0.0002585	1	0.02422	0.2262	34	473	CDKN1C,HGF,SPRY1,NOG,LRRK2,KLF4,NDRG2,SLIT2,SLC9A3R1,HSPB1,NCK2,SEMA4D,MICAL1,ANGPT1,APOE,NCOR1,RGS14,RHOH,PODN,SOCS1,ASPN,BAG1,SOCS2,PTPN1,BMP7,PPP1R1C,DUSP18,GPER1,CAV1,GSK3B,TLR4,SPRED1,PAX6,LYN
GO: Biological Process	GO:0044283	small molecule biosynthetic process	0.0002764	1	0.02552	0.2383	39	572	LPCAT1,CHAT,HACD4,CHKA,NLN,MID1IP1,CHST15,ACAA2,PLCD1,ALDH1A1,HSD17B3,PLP1,DSE,SPTLC2,APOE,CYP2R1,MTHFR,PRKAA2,SNAI2,PROX1,ACSS1,CYP27A1,BDH2,CHPT1,GLUD1,GLUD2,PEX2,KYNU,HSD17B8,GOT2,PNP,NAALAD2,GNPDA1,GPER1,ASPG,NR1H3,CBR1,DHRS9,SLC44A3
GO: Biological Process	GO:0042127	regulation of cell proliferation	0.0003049	1	0.02775	0.2591	90	1666	CDKN1C,HGF,SPRY1,NOG,AIMP1,LRRK2,HMGA1,EYA1,KLF4,NDRG2,S100A6,SLIT2,S100A13,MFGE8,SLC9A3R1,SAT1,RPTOR,VAV3,PLCD1,TNS3,NCK2,PMP22,ANGPT1,HTR2B,TNC,DPPA2,ID1,NOX4,APOE,ACVR1C,IFIT3,CRH,CASK,NCOR1,CSF1,SNAI2,PODN,SMO,EIF2AK1,HES5,CXCR2,PROX1,HTRA1,DIS3L2,GJB6,ESRP1,BIRC7,DBH,BCL2L1,TNFRSF10D,PTGFR,NRP1,PTN,BMP7,KISS1R,GLI1,GLI2,RNF10,PEX2,KDM2B,MFN2,TAF4B,GNRH1,NOTCH2,CDON,PNP,RAD51B,ICOSLG,DRD3,TFA…
GO: Biological Process	GO:0001649	osteoblast differentiation	0.0003121	1	0.02775	0.2591	20	223	HGF,NOG,HIRA,COL6A1,SEMA4D,TNC,ID1,SND1,SNAI2,SMO,SP7,CYP24A1,GDPD2,SMOC1,BMP7,MRC2,GLI1,GLI2,HEY1,LRRC17
GO: Biological Process	GO:0000904	cell morphogenesis involved in differentiation	0.0003135	1	0.02775	0.2591	52	840	HGF,NOG,MAP2,LRRK2,ACTN4,ACTN1,TTC3,S100A6,SLIT2,TUBB3,SLC9A3R1,NRXN1,WNT16,CGN,MERTK,FBXO45,SEMA6C,SEMA4D,CARMIL1,ID1,APOE,PREX2,CRMP1,TSKU,SNAI2,SMO,NEUROG2,ULK2,CRB2,PROX1,MYCBP2,AXL,DBN1,ZEB2,ITPKA,NRP1,NEDD4,BMP7,NDEL1,NFATC4,GLI2,NRCAM,CLASP1,NTRK2,GSK3B,EFNA5,HEY1,LZTS1,TRIM28,PAX6,TACSTD2,NIN
GO: Biological Process	GO:0046165	alcohol biosynthetic process	0.0003421	1	0.02986	0.2788	16	159	LPCAT1,CHAT,CHKA,ACAA2,PLCD1,HSD17B3,SPTLC2,APOE,CYP2R1,PRKAA2,SNAI2,CYP27A1,CHPT1,PEX2,GPER1,SLC44A3
GO: Biological Process	GO:0060322	head development	0.0003468	1	0.02986	0.2788	50	802	NOG,MAOB,LRRK2,NDRG2,SLC7A11,SLIT2,NRXN1,H2AFY2,FBXO45,PLP1,AFF2,PHLDA1,ID1,CRH,TSKU,NCOR1,ZIC5,SMO,NEUROG2,HES5,PROX1,NCOA6,ZNF148,AXL,DBI,ZEB2,NRP1,PTN,NDEL1,KCNC2,GLI1,GLI2,GLUD1,DIAPH1,KDM2B,WDR62,CDON,CRISPLD2,FUT10,TFAP2D,NTRK2,OGDH,RFX4,GSK3B,EFNA5,INA,MACO1,PAX6,PCDH9,NIN
GO: Biological Process	GO:0048864	stem cell development	0.0003596	1	0.03055	0.2853	18	192	HGF,NOG,WNT16,SEMA6C,SEMA4D,HTR2B,SNAI2,SMO,CRB2,ZEB2,NRP1,BMP7,CLASP1,GSK3B,EDNRB,HEY1,TRIM28,PAX6
GO: Biological Process	GO:0048593	camera-type eye morphogenesis	0.0003664	1	0.03072	0.2868	14	129	WNT16,ALDH1A1,YY1,TSKU,CRB2,PROX1,PTN,BMP7,KDM2B,MFN2,NOTCH2,CDON,RP1,PAX6
GO: Biological Process	GO:0044282	small molecule catabolic process	0.0003931	1	0.03253	0.3038	28	370	DDAH2,ETFA,GLYCTK,TKTL1,PFKP,ADH4,ACAA2,ALDH1A1,ALDH1B1,PCYOX1,APOE,PPM1K,INPP1,CYP24A1,BDH2,BCKDHB,DBI,MCCC2,HIBCH,SMPDL3A,ALDH1L2,GLUD1,GLUD2,PEX2,KYNU,GOT2,FUT10,OGDH
GO: Biological Process	GO:0051094	positive regulation of developmental process	0.0004049	1	0.03308	0.3089	74	1323	HGF,SPRY1,NOG,KATNB1,HMGA1,SLIT2,NRXN1,CD101,CCR1,LRRC7,H2AFY2,HSPB1,SMAP1,SEMA4D,FOXO6,CARMIL1,APOE,RGS14,CSF1,SNAI2,SMO,NEUROG2,CRB2,CXCR2,SP7,PROX1,SOX5,CCP110,SNX3,HOPX,AXL,ADAM9,GDPD2,DBN1,ZEB2,ITPKA,NRP1,SOCS2,PTN,BMP1,BMP7,BLOC1S6,NEUROG1,NDEL1,VNN1,GLI1,GLI2,EHD1,RNF10,KDM2B,KIF3C,NKAP,NOTCH2,CDON,PNP,DPYSL3,NRCAM,GPER1,CLASP1,NEUROD4,NTRK2,TEAD3,LGALS1,GSK3B,NLRP3,RASGRP1,EFNA5,HEY1,RP1,…
GO: Biological Process	GO:0032102	negative regulation of response to external stimulus	0.0004325	1	0.03489	0.3257	25	317	HGF,LRRK2,KLF4,SLIT2,NRXN1,C1QTNF1,TRIM38,SEC14L1,SEMA6C,SEMA4D,AOAH,APOE,CASK,SNAI2,HTRA1,DBN1,NRP1,DRD3,GPER1,CLASP1,WFDC1,NR1H3,NLRP3,LZTS1,CALCRL
GO: Biological Process	GO:0060485	mesenchyme development	0.0004466	1	0.03514	0.3281	22	264	HGF,DAND5,NOG,ACTC1,WNT16,SEMA6C,SEMA4D,HTR2B,DPPA2,SNAI2,SMO,CRB2,ZEB2,NRP1,NEDD4,BMP7,CLASP1,GSK3B,EDNRB,HEY1,TRIM28,PAX6
GO: Biological Process	GO:0031345	negative regulation of cell projection organization	0.0004467	1	0.03514	0.3281	17	179	SLIT2,NRXN1,PMP22,SEMA6C,SEMA4D,ID1,APOE,CRMP1,ULK2,CCP110,NRP1,PTPRG,NFATC4,DPYSL3,LGALS1,GSK3B,TACSTD2
GO: Biological Process	GO:1902531	regulation of intracellular signal transduction	0.0004874	1	0.03787	0.3536	94	1781	HGF,SPRY1,CYTH1,LRRK2,MC1R,ACTN4,MDFI,TLR6,KLF4,NDRG2,TRIM22,MYORG,SLIT2,S100A13,NOD1,SLC9A3R1,RPTOR,WNT16,CCR1,C1QTNF1,VAV3,TRIM38,VAV1,HSPB1,ARHGEF6,NCK2,SEC14L1,SEMA4D,ANGPT1,HTR2B,ID1,NOX4,APOE,PREX2,ARHGEF15,PIAS4,NCOR1,RGS14,RHOH,CSF1,PLEKHG3,PRKAA2,SNAI2,PODN,SOCS1,DEPDC7,HES5,GBF1,NEK6,ASPN,AXL,ADAM9,TCIM,SRI,IL20RA,BIRC7,BCL2L1,ZEB2,NRP1,NEDD4,SOCS2,BMP1,PTPN1,MALT1,BMP7,KISS1R,RHOBTB1,V…
GO: Biological Process	GO:0007418	ventral midline development	0.0005038	1	0.03838	0.3584	3	5	SMO,GLI1,GLI2
GO: Biological Process	GO:0080134	regulation of response to stress	0.000506	1	0.03838	0.3584	85	1579	HGF,UBE2K,TRPC3,S100A14,LRRK2,HMGA1,EYA1,MDFI,TLR6,KLF4,SLIT2,NOD1,RPTOR,WNT16,NLRC5,RNF216,CCR1,C1QTNF1,TRIM38,VAV1,HSPB1,NCK2,SEC14L1,FLOT2,SPTLC2,AOAH,RNF135,ALPK1,APOE,CRH,DNAJC2,CASK,PIAS4,NCOR1,ITPKC,RSAD2,PRKAA2,SNAI2,SOCS1,EIF2AK1,HTRA1,NEK6,HOPX,IL17B,CDK19,BAG1,BIRC7,BCL2L1,ZEB2,NEDD4,PTPN1,MALT1,BMP7,NDEL1,VNN1,MAPKAPK3,SERINC3,PARP9,UNC93B1,PNP,USP13,GPER1,CLASP1,CAPN1,WFDC1,NR1H3,LBP…
GO: Biological Process	GO:0090162	establishment of epithelial cell polarity	0.0005198	1	0.03897	0.3639	6	28	CYTH1,SLC9A3R1,HES5,FRMD4B,CLASP1,HEY1
GO: Biological Process	GO:0048570	notochord morphogenesis	0.0005344	1	0.03924	0.3664	4	11	NOG,CRB2,GLI1,GLI2
GO: Biological Process	GO:0015696	ammonium transport	0.0005512	1	0.03924	0.3664	13	119	MAOB,SLC5A7,SEC14L1,CRH,SLC12A2,SLC18A3,PRKAA2,SNAP23,TACR2,DRD3,ENTPD1,LYN,SLC44A3
GO: Biological Process	GO:0010976	positive regulation of neuron projection development	0.0005518	1	0.03924	0.3664	23	286	HGF,KATNB1,SLIT2,LRRC7,SEMA4D,FOXO6,APOE,SNX3,DBN1,ZEB2,ITPKA,NRP1,PTN,BMP7,NDEL1,KIF3C,DPYSL3,NTRK2,GSK3B,EFNA5,LYN,SF3A2,NIN
GO: Biological Process	GO:0043409	negative regulation of MAPK cascade	0.0005531	1	0.03924	0.3664	16	166	SPRY1,KLF4,NDRG2,SLC9A3R1,APOE,NCOR1,RGS14,PTPN1,BMP7,DUSP18,GPER1,CAV1,GSK3B,TLR4,SPRED1,LYN
GO: Biological Process	GO:0009611	response to wounding	0.0005542	1	0.03924	0.3664	57	967	HGF,NOG,AIMP1,TRPC3,ACTN1,KLF4,SLC7A11,SLIT2,CPQ,CCR1,C1QTNF1,VAV3,MERTK,VAV1,HSPB1,NMNAT1,TNC,CARMIL1,AOAH,APOE,CASK,SLC11A1,PRCP,SNAI2,HOPX,AXL,IL17B,CDK19,DGKB,NRP1,BLOC1S6,NDEL1,GLI1,EHD1,MFN2,NINJ1,GNB1,NOTCH2,RAD51B,FUT10,DPYSL3,GPER1,CLASP1,WFDC1,NR1H3,LBP,CAV1,PAPSS2,LGALS1,NLRP3,EDNRB,ENTPD1,TLR4,PAX6,CALCRL,OSMR,LYN
GO: Biological Process	GO:0042219	cellular modified amino acid catabolic process	0.0005616	1	0.03932	0.3672	5	19	PCYOX1,ALDH1L2,GGACT,KYNU,GOT2
GO: Biological Process	GO:0002274	myeloid leukocyte activation	0.000576	1	0.03936	0.3675	17	183	TLR6,TYROBP,S100A13,RHOH,CSF1,SLC11A1,CXCR2,ADAM9,SNAP23,STXBP2,NOTCH2,NR1H3,LBP,RASGRP1,TLR4,LTBR,LYN
GO: Biological Process	GO:0097305	response to alcohol	0.0005771	1	0.03936	0.3675	29	398	MAOB,ACTC1,CHAT,KLF4,SLIT2,ALDH1A1,MMP15,TNC,CRH,SNAI2,SOCS1,SMO,CYP24A1,DBH,BCL2L1,PTGFR,LANCL2,PRDM2,SOCS2,PTN,BMP7,KCNC2,GNRH1,GOT2,DRD3,GPER1,WFDC1,GSK3B,TLR4
GO: Biological Process	GO:0007010	cytoskeleton organization	0.0005861	1	0.03936	0.3675	66	1164	SPRY1,CDC42EP4,MAP2,KATNB1,ACTC1,ACTN4,ACTN1,EYA1,SLIT2,SLC9A3R1,MID1IP1,TESK2,CGN,KRT20,NCK2,SMAP1,MICAL1,MAGEL2,WIPF1,RNF19A,CARMIL1,ID1,NOX4,SORBS1,APOE,ARHGEF15,CRMP1,NCOR1,RGS14,TPPP3,FSCN1,CFAP46,PROX1,ALKBH4,CCP110,MYH11,NEK6,MYCBP2,GDPD2,BIRC7,DBN1,EPB41L3,ITPKA,HDGFL3,PTPN1,KISS1R,NDEL1,BST2,DIAPH1,DYNC1H1,WDR62,NPHS1,DPYSL3,CLASP1,CASQ1,CAV1,GSK3B,EFNA5,INA,CEP250,DAAM2,RP1,PAX6,TACSTD2…
GO: Biological Process	GO:0048762	mesenchymal cell differentiation	0.0005869	1	0.03936	0.3675	18	200	HGF,NOG,WNT16,SEMA6C,SEMA4D,HTR2B,SNAI2,SMO,CRB2,ZEB2,NRP1,BMP7,CLASP1,GSK3B,EDNRB,HEY1,TRIM28,PAX6
GO: Biological Process	GO:0032989	cellular component morphogenesis	0.0005947	1	0.03947	0.3686	78	1430	HGF,NOG,CDC42EP4,MAP2,LRRK2,ACTC1,ACTN4,ACTN1,TTC3,S100A6,SLIT2,S100A13,TUBB3,SLC9A3R1,NRXN1,WNT16,CGN,MERTK,FBXO45,PMP22,SEMA6C,SEMA4D,WIPF1,CARMIL1,ID1,NOX4,OPA3,APOE,PREX2,CRMP1,TSKU,ARL3,SNAI2,SMO,FBLIM1,NEUROG2,ULK2,CRB2,CFAP46,PROX1,CCP110,MYH11,MYCBP2,AXL,GAS2,BCL2L1,DBN1,EPB41L3,ZEB2,ITPKA,NRP1,NEDD4,PTN,BMP7,NDEL1,NFATC4,GLI2,EHD1,DIAPH1,UNC93B1,GPM6A,NRCAM,CLASP1,NTRK2,CASQ1,RFX4,GSK3B,…
GO: Biological Process	GO:0030334	regulation of cell migration	0.0006681	1	0.04389	0.4098	46	742	HGF,NOG,S100A14,ACTN4,KLF4,DOCK5,SLIT2,SLC9A3R1,CCR1,HSPB1,SEMA6C,SEMA4D,ANGPT1,CARMIL1,NOX4,CXCL14,APOE,ACVR1C,CSF1,PRCP,SNAI2,PODN,CXCR2,PROX1,SP100,ADAM9,PTP4A1,NRP1,PTN,KISS1R,PTPRG,BST2,GLI1,DIAPH1,GNRH1,DPYSL3,GPER1,CLASP1,LAMA3,LBP,GSK3B,THBS4,PAX6,LYN,TACSTD2,MADCAM1
GO: Biological Process	GO:2000026	regulation of multicellular organismal development	0.0007039	1	0.04577	0.4274	98	1893	HGF,SPRY1,NOG,MAP2,KATNB1,LRRK2,EYA1,KLF4,TTC3,TYROBP,SLIT2,NLN,NRXN1,CD101,CCR1,LRRC7,H2AFY2,HSPB1,PMP22,SEMA6C,SMAP1,SEMA4D,FOXO6,ID1,APOE,ACVR1C,ARHGEF15,CRMP1,RGS14,CSF1,SNAI2,SMO,WDR61,NEUROG2,ULK2,HES5,CRB2,CXCR2,PROX1,SOX5,SP100,SNX3,HOPX,ASPN,AXL,TCIM,DBN1,ZEB2,ITPKA,NRP1,NEDD4,SOCS2,PTN,BMP1,BMP7,NEUROG1,NDEL1,PTPRG,NFATC4,VNN1,SUPT6H,GLI1,GLI2,RNF10,KIF3C,NKAP,GNRH1,NOTCH2,CDON,PNP,DPYS…
GO: Biological Process	GO:0019220	regulation of phosphate metabolic process	0.0007124	1	0.04585	0.4281	92	1756	CDKN1C,HGF,SPRY1,LPCAT1,UBE2K,NOG,RAMP1,LRRK2,MC1R,MDFI,TLR6,KLF4,NDRG2,SLIT2,NOD1,SLC9A3R1,SH3RF2,RPTOR,WNT16,AIPL1,NLRC5,CCR1,C1QTNF1,VAV3,PLCD1,HSPA2,HSPB1,NCK2,SEMA4D,MICAL1,ANGPT1,HTR2B,ID1,NOX4,APOE,CRH,NCOR1,RGS14,RHOH,VAC14,PPP2R5E,CSF1,SLC11A1,PRKAA2,PODN,SOCS1,EIF2AK1,ROPN1,HES5,PROX1,ASPN,ADAM9,BAG1,BIRC7,PPP1R17,ZEB2,NRP1,SOCS2,BMP1,PTPN1,MALT1,BMP7,KISS1R,MAPKAPK3,PPP1R1C,GCN1,CDON,D…
GO: Biological Process	GO:0051093	negative regulation of developmental process	0.0007321	1	0.04653	0.4344	54	914	NOG,ACTN4,KLF4,TTC3,SLIT2,CCR1,PMP22,SEMA6C,SEMA4D,ID1,CXCL14,APOE,ACVR1C,ARHGEF15,CRMP1,SNAI2,SMO,WDR61,ULK2,HES5,OMA1,CCP110,HOPX,ASPN,NRP1,SOCS2,PTN,BMP7,PTPRG,ZFP36L2,NFATC4,GLI2,RNF10,GNRH1,DPYSL3,DRD3,GPER1,CLASP1,NR1H3,CAV1,RFX4,LFNG,LGALS1,GSK3B,EDNRB,THBS4,EFNA5,HEY1,TLR4,CTDP1,PAX6,LYN,TACSTD2,LRRC17
GO: Biological Process	GO:0030155	regulation of cell adhesion	0.0007375	1	0.04653	0.4344	44	704	CYTH1,ACTN4,VIT,KLF4,C1QTNF1,VAV3,VAV1,NCK2,SEMA4D,FLOT2,ANGPT1,TNC,CARMIL1,CASK,CSF1,SNAI2,ADAM9,FXYD5,DBN1,SMOC1,SMOC2,PTN,MALT1,BMP7,PTPRG,VNN1,GLI2,NINJ1,NKAP,GNRH1,PNP,ICOSLG,CLASP1,VTCN1,LAMA3,CAV1,LGALS1,GSK3B,NLRP3,RASGRP1,EFNA5,LMO1,LYN,TACSTD2
GO: Biological Process	GO:0009595	detection of biotic stimulus	0.0007684	1	0.04675	0.4365	6	30	TLR6,NOD1,SMO,LBP,NLRP3,TLR4
GO: Biological Process	GO:0009967	positive regulation of signal transduction	0.0007731	1	0.04675	0.4365	80	1488	TSPAN15,CDKN1C,HGF,UBE2K,LRRK2,MC1R,ACTN4,EYA1,MDFI,TLR6,TRIM22,MYORG,S100A13,NOD1,SLC9A3R1,NRXN1,RPTOR,WNT16,NLRC5,CCR1,C1QTNF1,VAV3,TRIM38,NCK2,SEMA4D,ANGPT1,HTR2B,NOX4,SORBS1,PIAS4,RSAD2,CSF1,SOCS1,SMO,HES5,CRB2,NEK6,AXL,ADAM9,TCIM,IL20RA,BIRC7,BCL2L1,DBN1,LANCL2,ZEB2,NRP1,NEDD4,SOCS2,BMP1,PTPN1,MALT1,BMP7,KISS1R,NFATC4,BST2,GLI1,MAPKAPK3,SERINC3,NMT1,NOTCH2,CDON,DRD3,GPER1,NTRK2,SH2D3A,NR1H3,…
GO: Biological Process	GO:2000179	positive regulation of neural precursor cell proliferation	0.0007739	1	0.04675	0.4365	8	53	NOG,SMO,PROX1,GLI1,GLI2,CDON,PAX6,LYN
GO: Biological Process	GO:0006069	ethanol oxidation	0.0007778	1	0.04675	0.4365	4	12	ADH4,ALDH1A1,ALDH1B1,ACSS1
GO: Biological Process	GO:0042541	hemoglobin biosynthetic process	0.0007778	1	0.04675	0.4365	4	12	KLF4,EIF2AK1,SNX3,LYN
GO: Biological Process	GO:0006915	apoptotic process	0.0007942	1	0.0473	0.4416	99	1923	HGF,DDAH2,UBE2K,NOG,PDE1B,AIMP1,S100A14,LRRK2,ACTC1,ACTN4,ACTN1,EYA1,KLF4,SLIT2,NOD1,SLC9A3R1,SERPINB13,EVA1A,AIPL1,KRT20,RNF216,ACAA2,VAV3,ALDH1A1,MERTK,VAV1,HSPB1,ARHGEF6,NCK2,OSGIN1,SEMA4D,MICAL1,ANGPT1,HTR2B,PHLDA1,ANXA6,ID1,NOX4,APOE,NAA38,ACVR1C,IFI27,IFIT3,CRH,CYFIP2,PIAS4,PRKAA2,SNAI2,SMO,CXCR2,SP100,NEK6,AXL,GJB6,CDK19,GAS2,TCIM,BAG1,IL20RA,BIRC7,DBH,BCL2L1,TNFRSF10D,EPB41L3,PTGFR,NRP1,S…
GO: Biological Process	GO:0043407	negative regulation of MAP kinase activity	0.000827	1	0.04879	0.4556	10	80	SPRY1,APOE,RGS14,PTPN1,BMP7,DUSP18,CAV1,GSK3B,SPRED1,LYN
GO: Biological Process	GO:1901617	organic hydroxy compound biosynthetic process	0.0008397	1	0.04909	0.4583	20	241	LPCAT1,MC1R,CHAT,CHKA,ACAA2,PLCD1,HSD17B3,SPTLC2,APOE,CYP2R1,PRKAA2,SNAI2,PROX1,CYP27A1,DBH,ZEB2,CHPT1,PEX2,GPER1,SLC44A3

## Sheet: TableS15_E92_TGvsctrl_SVZGO
Table S15. GO analysis of DE genes of SVZ at E92 using ToppGene suite.
Category	ID	Name	p-value	q-value Bonferroni	q-value FDR B&H	q-value FDR B&Y	Hit Count in Query List	Hit Count in Genome	Hit in Query List
GO: Biological Process	GO:0006397	mRNA processing	5.666e-12	5.869e-08	5.869e-08	5.765e-07	165	479	ADAR,SCAF4,LEO1,GEMIN2,CWC22,PRPF18,METTL14,CDK13,SUGP1,RNGTT,PRPF4B,PTBP2,CCNT1,PRPF4,PRPF3,SCAF11,CDC5L,CDK7,PRPF40B,ZRANB2,SNRNP40,DDX23,ZNF473,CIR1,GEMIN5,SYF2,VIRMA,CTR9,GEMIN4,CSTF2,CSTF3,CHTOP,AQR,SART3,EIF4A3,DHX38,YTHDC1,DDX1,DDX5,DHX9,DHX15,FAM103A1,RBM8A,THRAP3,PTBP3,DYRK1A,SNUPN,PQBP1,DAZAP1,MBNL2,ELAVL2,ELAVL1,ELAVL4,ALYREF,DBR1,HNRNPR,DDX47,SRRM1,SAP18,SMNDC1,ARL6IP4,CRNKL1,SYNCRIP,…
GO: Biological Process	GO:0016071	mRNA metabolic process	4.119e-11	4.267e-07	2.133e-07	2.096e-06	211	664	ADAR,SCAF4,CNOT6,LEO1,GEMIN2,NT5C3B,ERI1,CWC22,PRPF18,METTL14,CDK13,SUGP1,ATM,RNGTT,AUH,PRPF4B,PTBP2,CCNT1,CNOT9,PRPF4,PRPF3,SCAF11,CDC5L,CDK7,CEBPG,CNOT8,PRPF40B,ZRANB2,SNRNP40,DDX23,ZNF473,CNOT10,BAG4,CIR1,GEMIN5,SYF2,VIRMA,CTR9,GEMIN4,CSTF2,CSTF3,CHTOP,AQR,SART3,EIF4A3,DHX38,YTHDC1,DDX1,DDX5,DDX6,DHX9,DHX15,SMG7,FAM103A1,DKC1,RBM8A,THRAP3,PTBP3,DYRK1A,SNUPN,PQBP1,AGO1,DAZAP1,MBNL2,EIF4B,EIF4E,…
GO: Biological Process	GO:0006396	RNA processing	2.447e-10	2.535e-06	8.449e-07	8.299e-06	271	913	ADAR,SCAF4,LEO1,GEMIN2,ERI1,CWC22,PRPF18,RRP1,METTL14,CDK13,SUGP1,RNGTT,BYSL,PRPF4B,PTBP2,CCNT1,PRPF4,PRPF3,RRP9,SCAF11,CDC5L,TRMT61A,CDK7,WDR46,PRPF40B,ZRANB2,SNRNP40,DDX23,TSR3,DCAF13,ZNF473,INTS7,CIR1,NOL11,GEMIN5,SYF2,VIRMA,PTCD1,CSNK1D,CTR9,GEMIN4,CSTF2,CSTF3,CHTOP,AQR,SART3,PUS3,EIF4A3,SENP3,DHX38,YTHDC1,DDX1,DDX5,DHX9,DHX15,FAM103A1,DKC1,RBM8A,THRAP3,PTBP3,DYRK1A,SNUPN,PQBP1,FCF1,INTS6,AGO…
GO: Biological Process	GO:0008380	RNA splicing	4.026e-10	4.17e-06	1.043e-06	1.024e-05	138	402	GEMIN2,CWC22,PRPF18,METTL14,CDK13,SUGP1,PRPF4B,PTBP2,PRPF4,PRPF3,SCAF11,CDC5L,PRPF40B,ZRANB2,SNRNP40,DDX23,CIR1,GEMIN5,SYF2,VIRMA,GEMIN4,CSTF2,CSTF3,AQR,SART3,EIF4A3,DHX38,YTHDC1,DDX1,DDX5,DHX9,DHX15,RBM8A,THRAP3,PTBP3,DYRK1A,SNUPN,PQBP1,DAZAP1,MBNL2,ELAVL2,ELAVL1,ALYREF,DBR1,HNRNPR,DDX47,SRRM1,SAP18,SMNDC1,ARL6IP4,CRNKL1,SYNCRIP,FMR1,SLU7,THOC3,PRPF8,IVNS1ABP,PCF11,USP39,LSM8,CPSF3,SRSF10,LUC7L3…
GO: Biological Process	GO:1903047	mitotic cell cycle process	8.117e-10	8.408e-06	1.458e-06	1.432e-05	273	931	TTYH1,USP9X,SMC1A,ACVR1,TRRAP,BIRC6,CNOT6,CUL4B,CUL3,CUL1,KLF11,RAE1,OFD1,PPM1D,APEX1,BIRC2,TRIM71,USP37,PIAS1,CDK10,CDK13,ATM,CDC23,TPRA1,BACH1,BAX,BLM,CDC16,WRAP73,TIMELESS,MBD4,CAMK2D,CASP2,CAV2,CCND2,CCNF,USP8,LATS1,CNOT9,SMC3,ARHGEF2,CDC25A,CDC27,CDK3,CDK6,CDK7,CDKN1A,CDKN1B,CDKN2D,CENPE,CENPF,RCC1,FOXN3,CNOT8,BOD1,NIPBL,ANAPC13,PSMF1,CNOT10,ANAPC15,VPS4B,AHCTF1,H2AFY,SIN3A,SYF2,ATF2,KIF20B,…
GO: Biological Process	GO:0000398	mRNA splicing, via spliceosome	1.028e-09	1.065e-05	1.458e-06	1.432e-05	110	305	GEMIN2,CWC22,PRPF18,METTL14,CDK13,SUGP1,PRPF4B,PTBP2,PRPF4,PRPF3,SCAF11,CDC5L,PRPF40B,SNRNP40,DDX23,GEMIN5,SYF2,GEMIN4,CSTF2,CSTF3,AQR,SART3,EIF4A3,DHX38,YTHDC1,DDX1,DDX5,DHX9,DHX15,RBM8A,THRAP3,PTBP3,DYRK1A,SNUPN,PQBP1,DAZAP1,MBNL2,ELAVL2,ELAVL1,ALYREF,DBR1,HNRNPR,SRRM1,SAP18,CRNKL1,SYNCRIP,FMR1,SLU7,PRPF8,PCF11,USP39,LSM8,CPSF3,SRSF10,LUC7L3,RBMXL1,SF3A3,HTATSF1,NUDT21,BUD13,HNRNPUL1,PSIP1,STRA…
GO: Biological Process	GO:0000377	RNA splicing, via transesterification reactions with bulged adenosine as nucleophile	1.028e-09	1.065e-05	1.458e-06	1.432e-05	110	305	GEMIN2,CWC22,PRPF18,METTL14,CDK13,SUGP1,PRPF4B,PTBP2,PRPF4,PRPF3,SCAF11,CDC5L,PRPF40B,SNRNP40,DDX23,GEMIN5,SYF2,GEMIN4,CSTF2,CSTF3,AQR,SART3,EIF4A3,DHX38,YTHDC1,DDX1,DDX5,DHX9,DHX15,RBM8A,THRAP3,PTBP3,DYRK1A,SNUPN,PQBP1,DAZAP1,MBNL2,ELAVL2,ELAVL1,ALYREF,DBR1,HNRNPR,SRRM1,SAP18,CRNKL1,SYNCRIP,FMR1,SLU7,PRPF8,PCF11,USP39,LSM8,CPSF3,SRSF10,LUC7L3,RBMXL1,SF3A3,HTATSF1,NUDT21,BUD13,HNRNPUL1,PSIP1,STRA…
GO: Biological Process	GO:0000375	RNA splicing, via transesterification reactions	1.126e-09	1.166e-05	1.458e-06	1.432e-05	111	309	GEMIN2,CWC22,PRPF18,METTL14,CDK13,SUGP1,PRPF4B,PTBP2,PRPF4,PRPF3,SCAF11,CDC5L,PRPF40B,SNRNP40,DDX23,GEMIN5,SYF2,GEMIN4,CSTF2,CSTF3,AQR,SART3,EIF4A3,DHX38,YTHDC1,DDX1,DDX5,DHX9,DHX15,RBM8A,THRAP3,PTBP3,DYRK1A,SNUPN,PQBP1,DAZAP1,MBNL2,ELAVL2,ELAVL1,ALYREF,DBR1,HNRNPR,SRRM1,SAP18,SMNDC1,CRNKL1,SYNCRIP,FMR1,SLU7,PRPF8,PCF11,USP39,LSM8,CPSF3,SRSF10,LUC7L3,RBMXL1,SF3A3,HTATSF1,NUDT21,BUD13,HNRNPUL1,PSI…
GO: Biological Process	GO:0007049	cell cycle	2.573e-09	2.665e-05	2.961e-06	2.908e-05	471	1766	TTYH1,CABLES2,USP9X,SMC1A,ACVR1,TRRAP,BIRC6,ADCY3,ESCO1,AXIN2,CNOT6,AHR,AK1,STK24,CUL4B,CUL3,CUL1,KLF11,RAE1,OFD1,PPM1D,APEX1,BIRC2,TRIM71,USP37,FANCM,PIAS1,CDK10,ARL2,CCDC124,GAS2L2,CDK13,ASNS,BRINP2,ATM,ATP2B4,CDC23,TPRA1,ATR,BACH1,BAD,BAX,BLM,DST,CDC16,WRAP73,TIMELESS,MBD4,CDKL2,CAMK2D,CAST,CASP2,CAV2,CCND2,CCND3,CCNF,CCNT1,USP2,USP8,LATS1,CNOT9,SMC3,CDC5L,ARHGEF2,CDC25A,CDC27,CDK3,CDK5,CDK6,C…
GO: Biological Process	GO:0000278	mitotic cell cycle	3.137e-09	3.249e-05	3.249e-06	3.192e-05	291	1016	TTYH1,USP9X,SMC1A,ACVR1,TRRAP,BIRC6,CNOT6,STK24,CUL4B,CUL3,CUL1,KLF11,RAE1,OFD1,PPM1D,APEX1,BIRC2,TRIM71,USP37,PIAS1,CDK10,CDK13,ASNS,BRINP2,ATM,CDC23,TPRA1,BACH1,BAX,BLM,CDC16,WRAP73,TIMELESS,MBD4,CAMK2D,CASP2,CAV2,CCND2,CCNF,USP2,USP8,LATS1,CNOT9,SMC3,CDC5L,ARHGEF2,CDC25A,CDC27,CDK3,CDK6,CDK7,CDKN1A,CDKN1B,CDKN2D,CENPE,CENPF,RCC1,FOXN3,CNOT8,BOD1,NIPBL,ANAPC13,PSMF1,CNOT10,ANAPC15,VPS4B,AHCTF1,…
GO: Biological Process	GO:0070647	protein modification by small protein conjugation or removal	3.819e-09	3.956e-05	3.596e-06	3.532e-05	293	1026	KCTD13,USP9X,SMC1A,TRRAP,BIRC6,BRAP,KLHL29,PARP1,ARRDC3,KLHL8,WDR48,CUL4B,CUL3,CUL1,DCAF15,RAE1,LEO1,KLHL40,BIRC2,RNF213,TRIM71,USP37,PIAS1,TRIM23,ARNT,DDRGK1,CDC23,UBR1,BACH1,TRIM24,BLM,BMI1,CDC16,BCL10,HERC1,NLRC3,SOCS3,UBE2M,CBFB,CBLB,PIAS2,CCNF,USP2,USP10,USP8,MTA1,SMC3,CDC27,CDK5,CDK8,SOCS6,COPS2,TRIP12,CISH,ASB9,ASB7,ASB8,ARIH1,MED17,FBXL2,HECTD1,ANAPC13,DCAF12,MED20,PSMF1,DCAF13,ANAPC15,BA…
GO: Biological Process	GO:0022402	cell cycle process	4.994e-09	5.172e-05	4.31e-06	4.234e-05	379	1385	TTYH1,USP9X,SMC1A,ACVR1,TRRAP,BIRC6,ADCY3,ESCO1,AXIN2,CNOT6,AK1,CUL4B,CUL3,CUL1,KLF11,RAE1,OFD1,PPM1D,APEX1,BIRC2,TRIM71,USP37,FANCM,PIAS1,CDK10,GAS2L2,CDK13,BRINP2,ATM,ATP2B4,CDC23,TPRA1,ATR,BACH1,BAX,BLM,DST,CDC16,WRAP73,TIMELESS,MBD4,CAMK2D,CAST,CASP2,CAV2,CCND2,CCNF,USP8,LATS1,CNOT9,SMC3,CDC5L,ARHGEF2,CDC25A,CDC27,CDK3,CDK5,CDK6,CDK7,CDKN1A,CDKN1B,CDKN2D,CENPE,CENPF,RCC1,CHD4,FOXN3,CNOT8,RPRD…
GO: Biological Process	GO:0032446	protein modification by small protein conjugation	8.556e-09	8.862e-05	6.817e-06	6.696e-05	261	903	KCTD13,SMC1A,BIRC6,BRAP,KLHL29,PARP1,ARRDC3,KLHL8,WDR48,CUL4B,CUL3,CUL1,DCAF15,RAE1,LEO1,KLHL40,BIRC2,RNF213,TRIM71,PIAS1,TRIM23,ARNT,DDRGK1,CDC23,UBR1,BACH1,TRIM24,BLM,BMI1,CDC16,BCL10,HERC1,NLRC3,SOCS3,UBE2M,CBFB,CBLB,PIAS2,CCNF,MTA1,SMC3,CDC27,CDK5,CDK8,SOCS6,TRIP12,CISH,ASB9,ASB7,ASB8,ARIH1,MED17,FBXL2,HECTD1,ANAPC13,DCAF12,MED20,PSMF1,DCAF13,ANAPC15,BAG5,KBTBD2,CRY1,RNF14,NUP155,CTR9,ZNF451,…
GO: Biological Process	GO:0051276	chromosome organization	2.426e-08	0.0002513	1.795e-05	0.0001763	328	1189	NCOA3,SMC1A,ACTB,NAA10,HIST1H4I,TRRAP,ESCO1,AXIN2,HIST1H2AI,PARP1,HIST1H2AC,HIST1H2BG,ARID1B,HIST1H2BM,CUL4B,CUL3,SMARCA5,RAE1,LEO1,APEX1,MIER1,ATM,CDC23,ATR,BLM,BMI1,LDB1,MBD2,H1FX,CAMK2D,BAZ1B,MTA1,LATS1,SMC3,AIFM1,CDC27,MTA2,LRWD1,CEBPG,CENPE,CENPF,CHD1,CHD4,COPS2,TRIP12,ZNF462,KMT2C,NIPBL,PRKD2,ANAPC15,VPS4B,AHCTF1,H2AFY,SIN3A,ATF2,L3MBTL1,NUP155,CTR9,CSNK2A1,ZNF451,SENP6,KDM4A,ZNF830,CEP57,C…
GO: Biological Process	GO:0044770	cell cycle phase transition	5.905e-08	0.0006116	4.078e-05	0.0004005	170	555	ACVR1,CNOT6,CUL4B,CUL3,CUL1,KLF11,OFD1,PPM1D,APEX1,TRIM71,USP37,PIAS1,CDK10,ATM,ATP2B4,CDC23,TPRA1,BACH1,BAX,BLM,CDC16,TIMELESS,MBD4,CAMK2D,CASP2,CCND2,LATS1,CNOT9,CDC5L,CDC25A,CDC27,CDK3,CDK6,CDK7,CDKN1A,CDKN1B,CDKN2D,CENPE,CENPF,RCC1,FOXN3,CNOT8,PSMF1,CNOT10,ANAPC15,VPS4B,H2AFY,SIN3A,SYF2,HINFP,CSNK1D,CSNK2A1,CEP135,GIGYF2,ZNF830,CEP57,CKAP5,CABLES1,DYNC1I2,EIF4E,DYNC1LI1,SENP2,CTDSPL,EP300,EPS…
GO: Biological Process	GO:0006259	DNA metabolic process	9.916e-08	0.001027	6.419e-05	0.0006305	277	992	ZNF93,KCTD13,SMC1A,HIST1H4I,TRRAP,ESCO1,AXIN2,PARP1,WDR48,CUL4B,SMARCA5,PARG,APAF1,APEX1,FANCM,MCM9,ATF1,ATM,ATR,BACH1,BAX,BLM,C3AR1,TIMELESS,MBD4,BAZ1B,USP10,MTA1,SMC3,AIFM1,CDC5L,CDC25A,CDK7,CDKN1A,MTA2,CDKN2D,LRWD1,CEBPG,CENPF,COPS2,TRIP12,INIP,PRKD2,APOBEC3D,SMARCAL1,SIN3A,SH2B1,HINFP,CSNK1D,CST3,MARF1,ZNF830,AQR,INO80B,DCAF1,EPC2,GINS1,DDX1,DFFB,FBXO6,DKC1,TOP1MT,DNA2,DNASE2,DNMT3A,PARP3,E4F…
GO: Biological Process	GO:0006974	cellular response to DNA damage stimulus	1.077e-07	0.001116	6.564e-05	0.0006448	230	800	HIPK1,SMC1A,HIST1H4I,TRRAP,AXIN2,CNOT6,PARP1,WDR48,CUL4B,SMARCA5,PARG,IKBKG,APEX1,FANCM,MCM9,ATM,ATR,BACH1,BAD,BAX,BLM,TIMELESS,MBD4,BRAT1,CASP2,BAZ1B,USP10,MTA1,CNOT9,SMC3,CD44,CD74,CDC5L,CDK3,CDK7,CDKN1A,CDKN1B,CDKN2D,CEBPG,FOXN3,COPS2,TRIP12,CNOT8,INIP,NIPBL,INTS7,CNOT10,SMARCAL1,SYF2,ATF2,CRY1,HINFP,CSNK1D,MARF1,GIGYF2,ZNF830,AQR,INO80B,EPC2,BCLAF1,SPATA18,DDX1,DDX5,BCL2L12,FBXO6,DNA2,PARP3,D…
GO: Biological Process	GO:0044772	mitotic cell cycle phase transition	2.077e-07	0.002152	0.0001195	0.001174	161	529	ACVR1,CNOT6,CUL4B,CUL3,CUL1,KLF11,OFD1,PPM1D,APEX1,TRIM71,USP37,PIAS1,CDK10,ATM,CDC23,TPRA1,BACH1,BAX,BLM,CDC16,MBD4,CAMK2D,CASP2,CCND2,LATS1,CNOT9,CDC25A,CDC27,CDK3,CDK6,CDK7,CDKN1A,CDKN1B,CDKN2D,CENPE,CENPF,RCC1,FOXN3,CNOT8,PSMF1,CNOT10,ANAPC15,VPS4B,SIN3A,SYF2,HINFP,CSNK1D,CSNK2A1,CEP135,GIGYF2,ZNF830,CEP57,CKAP5,CABLES1,DYNC1I2,EIF4E,DYNC1LI1,SENP2,CTDSPL,EP300,EPS8,USP44,FGF10,MAD2L2,FHL1,LC…
GO: Biological Process	GO:0018205	peptidyl-lysine modification	5.071e-07	0.005252	0.0002764	0.002715	133	426	NCOA3,SMC1A,TRRAP,PARP1,RAE1,PIAS1,ARNT,ATP7A,BLM,BMI1,LDB1,NAT8,PIAS2,MTA1,SMC3,KMT2C,H2AFY,SIN3A,ATF2,NUP155,CTR9,ZNF451,SENP6,KDM4A,NUP93,JADE3,SENP3,NUP58,DHPS,NUP153,L3MBTL2,PHC1,PHC2,SETDB2,KMT5B,ING4,SENP2,TOPORS,EP300,ELP4,CPA4,STAG1,EZH1,WDR75,SETD3,NCOA2,HDAC7,DYDC2,TADA1,CTCF,TAF5L,MGEA5,STAG2,NUP50,ARID4B,PPARGC1A,BRD8,MORF4L1,KAT7,HDAC2,HNRNPC,MSL1,ISL1,SMAD4,MDM2,KMT2A,MBD3,SETD2,BR…
GO: Biological Process	GO:0044265	cellular macromolecule catabolic process	5.593e-07	0.005793	0.0002897	0.002845	269	977	KCTD13,USP9X,CNOT6,OSBPL7,KLHL8,RIC1,CUL4B,CUL3,CUL1,KLHL40,APAF1,BIRC2,RNF213,NT5C3B,ERI1,USP37,PIAS1,PRPF18,ARAF,DDRGK1,ATM,CDC23,UBR1,AUH,BAX,BNIP3L,SQSTM1,CDC16,CCNF,USP2,USP10,USP8,MTA1,CNOT9,AIFM1,CD81,CDC27,CENPE,CENPF,SOCS6,TRIP12,CNOT8,DERL3,ARIH1,FBXL2,HECTD1,PSMF1,CNOT10,ANAPC15,VPS4B,BAG5,NR1D1,RNF14,UBXN11,CSNK1D,CSNK2A1,SOCS5,CST3,DZIP3,CTSH,HERC4,CYLD,USP34,EIF4A3,RNF144A,SPATA18,K…
GO: Biological Process	GO:0016567	protein ubiquitination	1.072e-06	0.0111	0.0005287	0.005194	220	781	KCTD13,BIRC6,BRAP,KLHL29,ARRDC3,KLHL8,WDR48,CUL4B,CUL3,CUL1,DCAF15,LEO1,KLHL40,BIRC2,RNF213,TRIM71,TRIM23,CDC23,UBR1,BACH1,TRIM24,BMI1,CDC16,BCL10,HERC1,NLRC3,SOCS3,UBE2M,CBFB,CBLB,CCNF,MTA1,CDC27,CDK5,CDK8,SOCS6,TRIP12,CISH,ASB9,ASB7,ASB8,ARIH1,MED17,FBXL2,HECTD1,ANAPC13,DCAF12,MED20,PSMF1,DCAF13,ANAPC15,BAG5,KBTBD2,CRY1,RNF14,CTR9,SOCS5,DZIP3,HERC4,DCAF4,DCAF1,LONRF1,RNF144A,KEAP1,CUL7,FBXL6,FB…
GO: Biological Process	GO:0051172	negative regulation of nitrogen compound metabolic process	1.475e-06	0.01528	0.0006945	0.006822	422	1640	ZNF93,USP9X,HIPK1,SMC1A,ACTN3,ACVR2B,HIST1H4I,ADAR,CNOT6,HIST1H2AI,PARP1,HIST1H2AC,XPO5,NR0B1,AHR,UXT,ZNF418,CUL3,KLF11,SMARCA5,PHF12,APEX1,TRIM71,YBX3,CGGBP1,PIAS1,MIER1,METTL14,ASCL2,RBAK,CAPRIN2,ATM,ATP2B4,ATR,BACH1,TRIM24,BLM,BMI1,NR1I2,LDB1,SQSTM1,KLF5,TAX1BP1,TIMELESS,MBD2,NLRC3,HAP1,PTBP2,RUNX1T1,PIAS2,CCNT1,USP2,MTA1,CNOT9,SMC3,NOSTRIN,CDK5,CDKN1B,MTA2,CEBPG,CENPF,CHD4,FOXN3,COPS2,TRIP12,…
GO: Biological Process	GO:0006511	ubiquitin-dependent protein catabolic process	1.728e-06	0.0179	0.0007782	0.007644	172	590	KCTD13,USP9X,KLHL8,CUL4B,CUL3,CUL1,KLHL40,BIRC2,RNF213,USP37,PIAS1,ARAF,ATM,CDC23,UBR1,SQSTM1,CDC16,CCNF,USP2,USP10,USP8,MTA1,CDC27,CENPE,CENPF,TRIP12,DERL3,ARIH1,FBXL2,HECTD1,PSMF1,ANAPC15,VPS4B,BAG5,RNF14,UBXN11,CSNK1D,CSNK2A1,SOCS5,DZIP3,HERC4,CYLD,USP34,RNF144A,KEAP1,CUL7,FBXL5,FBXL4,TMUB1,KLHL3,FBXO22,FBXO6,ITCH,DVL1,DERL2,DYNC1LI1,TRIM13,TOPORS,TRIB1,CRBN,STUB1,UBAP1,USP44,PTK2B,ZNRF3,MAD2L…
GO: Biological Process	GO:0009057	macromolecule catabolic process	1.904e-06	0.01972	0.0008195	0.00805	324	1223	KCTD13,USP9X,ADAM8,CNOT6,ADRB1,HYAL3,OSBPL7,KLHL8,RIC1,CUL4B,CUL3,CUL1,KLHL40,APAF1,BIRC2,RNF213,NT5C3B,ERI1,USP37,PIAS1,PRPF18,ARAF,DDRGK1,CHID1,ATM,CDC23,UBR1,AUH,PPP1R3E,BAX,TRIM24,BGN,BNIP3L,SQSTM1,CDC16,MTMR2,PGLYRP1,CAST,CBLB,CCNF,USP2,USP10,USP8,MTA1,CNOT9,AIFM1,CD44,CD81,CDC27,CDK5,CDKN1B,CENPE,CENPF,SOCS6,TRIP12,CNOT8,TMEM259,ASB9,CLN3,DERL3,RHBDD3,ARIH1,BACE2,FBXL2,HECTD1,NAPSA,PSMF1,CN…
GO: Biological Process	GO:0010629	negative regulation of gene expression	1.978e-06	0.02049	0.0008195	0.00805	418	1627	ZNF93,USP9X,HIPK1,ACVR2B,HIST1H4I,ADAR,CNOT6,HIST1H2AI,PARP1,HIST1H2AC,XPO5,NR0B1,AHR,UXT,ZNF418,CUL3,KLF11,SMARCA5,RAE1,PHF12,BIRC2,TRIM71,YBX3,ERI1,CGGBP1,PIAS1,MIER1,METTL14,STC2,ASCL2,RBAK,CAPRIN2,BACH1,TRIM24,BMI1,NR1I2,LDB1,SQSTM1,KLF5,TAX1BP1,SERPING1,TIMELESS,MBD2,NLRC3,HAP1,PTBP2,RUNX1T1,PIAS2,CCNT1,USP2,CNOT9,NOSTRIN,CDK5,CDKN1A,CDKN1B,MTA2,CEBPG,CENPF,CHD4,FOXN3,COPS2,CNOT8,CIRBP,SNX6,…
GO: Biological Process	GO:0006281	DNA repair	2.245e-06	0.02325	0.0008943	0.008784	153	516	SMC1A,HIST1H4I,TRRAP,AXIN2,PARP1,WDR48,CUL4B,SMARCA5,PARG,APEX1,FANCM,MCM9,ATM,ATR,BACH1,BLM,MBD4,BAZ1B,USP10,MTA1,SMC3,CDC5L,CDK7,CDKN2D,CEBPG,COPS2,TRIP12,INIP,HINFP,CSNK1D,MARF1,ZNF830,AQR,INO80B,EPC2,DDX1,FBXO6,DNA2,PARP3,SPRTN,EP300,STUB1,EYA2,EYA3,FANCA,FANCB,FANCF,FANCG,FEN1,FGF10,MAD2L2,SLC30A9,POLK,RNF138,RNASEH2A,SIRT6,TDP2,MLH3,POLD3,XRCC6,MCM8,MORF4L1,POLL,PAPD7,GPS1,TOPBP1,MSH6,GTF2H…
GO: Biological Process	GO:0030163	protein catabolic process	2.636e-06	0.0273	0.0009657	0.009486	233	844	KCTD13,USP9X,ADAM8,OSBPL7,KLHL8,RIC1,CUL4B,CUL3,CUL1,KLHL40,BIRC2,RNF213,USP37,PIAS1,ARAF,DDRGK1,ATM,CDC23,UBR1,TRIM24,BNIP3L,SQSTM1,CDC16,CAST,CBLB,CCNF,USP2,USP10,USP8,MTA1,CD81,CDC27,CDKN1B,CENPE,CENPF,SOCS6,TRIP12,TMEM259,ASB9,CLN3,DERL3,RHBDD3,ARIH1,BACE2,FBXL2,HECTD1,NAPSA,PSMF1,ANAPC15,VPS4B,BAG5,NR1D1,RNF14,KLK4,UBXN11,CSNK1D,CSNK2A1,SOCS5,CST3,DZIP3,CTSH,HERC4,CYLD,USP34,RNF144A,SPATA18,…
GO: Biological Process	GO:0043632	modification-dependent macromolecule catabolic process	2.675e-06	0.0277	0.0009657	0.009486	175	606	KCTD13,USP9X,KLHL8,CUL4B,CUL3,CUL1,KLHL40,BIRC2,RNF213,USP37,PIAS1,ARAF,ATM,CDC23,UBR1,SQSTM1,CDC16,CCNF,USP2,USP10,USP8,MTA1,CDC27,CENPE,CENPF,TRIP12,DERL3,ARIH1,FBXL2,HECTD1,PSMF1,ANAPC15,VPS4B,BAG5,RNF14,UBXN11,CSNK1D,CSNK2A1,SOCS5,DZIP3,HERC4,CYLD,USP34,RNF144A,KEAP1,CUL7,FBXL5,FBXL4,TMUB1,KLHL3,FBXO22,FBXO6,ITCH,DVL1,DERL2,DYNC1LI1,TRIM13,TOPORS,TRIB1,CRBN,ZMPSTE24,STUB1,UBAP1,USP44,PTK2B,ZN…
GO: Biological Process	GO:0019941	modification-dependent protein catabolic process	2.704e-06	0.028	0.0009657	0.009486	173	598	KCTD13,USP9X,KLHL8,CUL4B,CUL3,CUL1,KLHL40,BIRC2,RNF213,USP37,PIAS1,ARAF,ATM,CDC23,UBR1,SQSTM1,CDC16,CCNF,USP2,USP10,USP8,MTA1,CDC27,CENPE,CENPF,TRIP12,DERL3,ARIH1,FBXL2,HECTD1,PSMF1,ANAPC15,VPS4B,BAG5,RNF14,UBXN11,CSNK1D,CSNK2A1,SOCS5,DZIP3,HERC4,CYLD,USP34,RNF144A,KEAP1,CUL7,FBXL5,FBXL4,TMUB1,KLHL3,FBXO22,FBXO6,ITCH,DVL1,DERL2,DYNC1LI1,TRIM13,TOPORS,TRIB1,CRBN,ZMPSTE24,STUB1,UBAP1,USP44,PTK2B,ZN…
GO: Biological Process	GO:0016570	histone modification	3.068e-06	0.03178	0.001059	0.0104	135	447	NCOA3,TRRAP,CUL4B,LEO1,ATM,LDB1,CAMK2D,BAZ1B,MTA1,MTA2,CHD4,TRIP12,KMT2C,NIPBL,PRKD2,H2AFY,SIN3A,ATF2,CTR9,ZNF451,KDM4A,CHTOP,DCAF1,SART3,USP34,SLK,JADE3,PHC1,SETDB2,KMT5B,ING4,EP300,ELP4,CPA4,AKAP8,SAP18,EYA2,EYA3,EZH1,PHF21A,WDR75,SETD3,NCOA2,FMR1,SIRT6,USP16,HDAC7,DYDC2,TADA1,CTCF,TAF5L,MGEA5,KDM5B,ARID4B,KDM3B,PPARGC1A,BRD8,MORF4L1,PRDM4,KAT7,HDAC2,USP51,HSF4,MSL1,ISL1,JAK2,LOXL2,SMAD4,ATXN3,…
GO: Biological Process	GO:0051236	establishment of RNA localization	3.711e-06	0.03844	0.00124	0.01218	65	182	XPO5,RAE1,ATM,ATR,AHCTF1,NUP155,NUP93,CHTOP,EIF4A3,DHX38,CKAP5,NUP58,SMG7,RBM8A,MVP,NUP153,SNUPN,SIDT2,EIF4E,ALYREF,SENP2,SRRM1,NXF1,FYTTD1,FMR1,SLU7,THOC3,SARNP,IGF2BP3,IGF2BP2,KHDRBS1,CPSF3,NUP50,SRSF10,GLE1,BUD13,HNRNPA1,AGFG1,SETD2,NXT1,NPM1,NUP98,NUP43,CPSF1,THOC6,SIDT1,RAN,RANBP1,RANBP2,NCBP3,SRSF1,SRSF4,SRSF7,NDC1,NUP133,XPO7,NXT2,NUP205,NUP160,SMG6,NUP188,TPR,XPO1,PARP11,HNRNPA3
GO: Biological Process	GO:0006405	RNA export from nucleus	4.817e-06	0.04989	0.001512	0.01485	47	120	XPO5,RAE1,NUP155,NUP93,CHTOP,EIF4A3,DHX38,NUP58,SMG7,RBM8A,NUP153,EIF4E,ALYREF,SRRM1,NXF1,FYTTD1,SLU7,THOC3,SARNP,KHDRBS1,CPSF3,NUP50,SRSF10,GLE1,BUD13,HNRNPA1,AGFG1,SETD2,NXT1,NPM1,NUP98,NUP43,CPSF1,THOC6,RAN,RANBP1,RANBP2,SRSF1,SRSF4,SRSF7,NDC1,NUP133,NUP205,NUP160,SMG6,NUP188,TPR
GO: Biological Process	GO:0071426	ribonucleoprotein complex export from nucleus	4.817e-06	0.04989	0.001512	0.01485	47	120	RAE1,NUP155,NUP93,CHTOP,EIF4A3,DHX38,NUP58,SMG7,RBM8A,NUP153,NMD3,EIF4E,ALYREF,SRRM1,NXF1,FYTTD1,SLU7,THOC3,SARNP,CPSF3,NUP50,SRSF10,GLE1,BUD13,AGFG1,SETD2,NXT1,NPM1,NUP98,NUP43,CPSF1,THOC6,RAN,RANBP2,SDAD1,RPS15,SRSF1,SRSF4,SRSF7,NDC1,NUP133,NUP205,NUP160,SMG6,NUP188,TPR,XPO1
GO: Biological Process	GO:2000113	negative regulation of cellular macromolecule biosynthetic process	5.569e-06	0.05768	0.001681	0.01651	374	1452	ZNF93,USP9X,HIPK1,SMC1A,ACVR2B,HIST1H4I,ADAR,CNOT6,HIST1H2AI,PARP1,HIST1H2AC,XPO5,NR0B1,AHR,UXT,ZNF418,CUL3,KLF11,SMARCA5,PHF12,TRIM71,YBX3,CGGBP1,PIAS1,MIER1,METTL14,ASCL2,RBAK,CAPRIN2,ATR,BACH1,TRIM24,BLM,BMI1,NR1I2,LDB1,SQSTM1,KLF5,TAX1BP1,TIMELESS,MBD2,NLRC3,HAP1,RUNX1T1,PIAS2,USP2,CNOT9,SMC3,NOSTRIN,CDK5,CDKN1B,MTA2,CEBPG,CENPF,CHD4,FOXN3,COPS2,CNOT8,CIRBP,SNX6,DNAJB5,PRDX5,BACE2,EIF2AK3,NIP…
GO: Biological Process	GO:0051603	proteolysis involved in cellular protein catabolic process	5.68e-06	0.05883	0.001681	0.01651	187	662	KCTD13,USP9X,OSBPL7,KLHL8,CUL4B,CUL3,CUL1,KLHL40,BIRC2,RNF213,USP37,PIAS1,ARAF,DDRGK1,ATM,CDC23,UBR1,SQSTM1,CDC16,CCNF,USP2,USP10,USP8,MTA1,CDC27,CENPE,CENPF,SOCS6,TRIP12,DERL3,ARIH1,FBXL2,HECTD1,PSMF1,ANAPC15,VPS4B,BAG5,NR1D1,RNF14,UBXN11,CSNK1D,CSNK2A1,SOCS5,DZIP3,CTSH,HERC4,CYLD,USP34,RNF144A,KEAP1,CUL7,FBXL5,FBXL4,TMUB1,KLHL3,FBXO22,FBXO6,ITCH,DVL1,DERL2,DYNC1LI1,TRIM13,TOPORS,TRIB1,CRBN,ZMPS…
GO: Biological Process	GO:0016569	covalent chromatin modification	7.445e-06	0.07712	0.002142	0.02104	137	462	NCOA3,TRRAP,CUL4B,LEO1,ATM,LDB1,MBD2,CAMK2D,BAZ1B,MTA1,MTA2,CHD4,TRIP12,KMT2C,NIPBL,PRKD2,H2AFY,SIN3A,ATF2,CTR9,ZNF451,KDM4A,CHTOP,DCAF1,SART3,USP34,SLK,JADE3,DNMT3A,PHC1,SETDB2,KMT5B,ING4,EP300,ELP4,CPA4,AKAP8,SAP18,EYA2,EYA3,EZH1,PHF21A,WDR75,SETD3,NCOA2,FMR1,SIRT6,USP16,HDAC7,DYDC2,TADA1,CTCF,TAF5L,MGEA5,KDM5B,ARID4B,KDM3B,PPARGC1A,BRD8,MORF4L1,PRDM4,KAT7,HDAC2,USP51,HSF4,MSL1,ISL1,JAK2,LOXL2,…
GO: Biological Process	GO:0044257	cellular protein catabolic process	7.834e-06	0.08114	0.002193	0.02154	194	694	KCTD13,USP9X,OSBPL7,KLHL8,RIC1,CUL4B,CUL3,CUL1,KLHL40,BIRC2,RNF213,USP37,PIAS1,ARAF,DDRGK1,ATM,CDC23,UBR1,BNIP3L,SQSTM1,CDC16,CCNF,USP2,USP10,USP8,MTA1,CD81,CDC27,CENPE,CENPF,SOCS6,TRIP12,DERL3,ARIH1,FBXL2,HECTD1,PSMF1,ANAPC15,VPS4B,BAG5,NR1D1,RNF14,UBXN11,CSNK1D,CSNK2A1,SOCS5,DZIP3,CTSH,HERC4,CYLD,USP34,RNF144A,SPATA18,KEAP1,CUL7,FBXL5,FBXL4,TMUB1,KLHL3,FBXO22,FBXO6,ITCH,DVL1,DERL2,DYNC1LI1,TRIM…
GO: Biological Process	GO:0007059	chromosome segregation	8.403e-06	0.08703	0.00229	0.0225	104	333	USP9X,SMC1A,ESCO1,AXIN2,CUL3,FANCM,ATM,CDC23,LATS1,SMC3,CDC27,CENPE,CENPF,RCC1,NIPBL,ANAPC15,VPS4B,AHCTF1,H2AFY,CSNK2A1,SENP6,PUM1,CEP57,CENPL,CKAP5,TOP1MT,SMC4,ACTR3,SETDB2,DYNC1LI1,AKAP8,STAG1,USP44,MAD2L2,LCMT1,P3H4,MLH3,CTCF,CENPI,STAG2,TLK2,PAPD7,CIT,KIF2A,KIF25,KIF22,MAD2L1,SGO1,RACGAP1,NEK3,MIS18A,NUP98,NUP43,CHAMP1,DSCC1,PLK1,ANAPC4,INO80,PPP1CC,RANBP2,ZWILCH,RB1,SMC6,CHMP4B,RNF4,ARL8B,MC…
GO: Biological Process	GO:0050657	nucleic acid transport	8.93e-06	0.0925	0.002312	0.02271	63	179	XPO5,RAE1,AHCTF1,NUP155,NUP93,CHTOP,EIF4A3,DHX38,CKAP5,NUP58,SMG7,RBM8A,MVP,NUP153,SNUPN,SIDT2,EIF4E,ALYREF,SENP2,SRRM1,NXF1,FYTTD1,FMR1,SLU7,THOC3,SARNP,IGF2BP3,IGF2BP2,KHDRBS1,CPSF3,NUP50,SRSF10,GLE1,BUD13,HNRNPA1,AGFG1,SETD2,NXT1,NPM1,NUP98,NUP43,CPSF1,THOC6,SIDT1,RAN,RANBP1,RANBP2,NCBP3,SRSF1,SRSF4,SRSF7,NDC1,NUP133,XPO7,NXT2,NUP205,NUP160,SMG6,NUP188,TPR,XPO1,PARP11,HNRNPA3
GO: Biological Process	GO:0050658	RNA transport	8.93e-06	0.0925	0.002312	0.02271	63	179	XPO5,RAE1,AHCTF1,NUP155,NUP93,CHTOP,EIF4A3,DHX38,CKAP5,NUP58,SMG7,RBM8A,MVP,NUP153,SNUPN,SIDT2,EIF4E,ALYREF,SENP2,SRRM1,NXF1,FYTTD1,FMR1,SLU7,THOC3,SARNP,IGF2BP3,IGF2BP2,KHDRBS1,CPSF3,NUP50,SRSF10,GLE1,BUD13,HNRNPA1,AGFG1,SETD2,NXT1,NPM1,NUP98,NUP43,CPSF1,THOC6,SIDT1,RAN,RANBP1,RANBP2,NCBP3,SRSF1,SRSF4,SRSF7,NDC1,NUP133,XPO7,NXT2,NUP205,NUP160,SMG6,NUP188,TPR,XPO1,PARP11,HNRNPA3
GO: Biological Process	GO:0071166	ribonucleoprotein complex localization	1.05e-05	0.1088	0.002653	0.02606	47	123	RAE1,NUP155,NUP93,CHTOP,EIF4A3,DHX38,NUP58,SMG7,RBM8A,NUP153,NMD3,EIF4E,ALYREF,SRRM1,NXF1,FYTTD1,SLU7,THOC3,SARNP,CPSF3,NUP50,SRSF10,GLE1,BUD13,AGFG1,SETD2,NXT1,NPM1,NUP98,NUP43,CPSF1,THOC6,RAN,RANBP2,SDAD1,RPS15,SRSF1,SRSF4,SRSF7,NDC1,NUP133,NUP205,NUP160,SMG6,NUP188,TPR,XPO1
GO: Biological Process	GO:0051726	regulation of cell cycle	1.141e-05	0.1181	0.002805	0.02755	268	1008	CABLES2,SMC1A,TRRAP,BIRC6,AXIN2,CNOT6,AK1,CUL4B,CUL3,CUL1,APEX1,BIRC2,CDK10,GAS2L2,CDK13,ASNS,BRINP2,ATM,ATP2B4,CDC23,TPRA1,BAD,BAX,BLM,DST,CDC16,MBD4,CDKL2,CAMK2D,CAST,CASP2,CAV2,CCND2,CCND3,CCNF,CCNT1,USP2,LATS1,CNOT9,SMC3,CDC5L,CDC25A,CDC27,CDK3,CDK5,CDK6,CDK7,CDK8,CDKN1A,CDKN1B,CDKN2D,CCPG1,CENPE,CENPF,RCC1,FOXN3,CNOT8,RPRD1B,RRAGD,ROCK2,PSMF1,CNOT10,ANAPC15,VPS4B,H2AFY,SIN3A,SYF2,ATF2,KIF20B…
GO: Biological Process	GO:0016073	snRNA metabolic process	1.164e-05	0.1206	0.002805	0.02755	35	83	CCNT1,CDK7,RPRD1B,INTS7,DKC1,INTS6,ZC3H8,GTF2A1,GTF2E1,NABP2,EXOSC9,POLR2B,POLR2E,POLR2F,POLR2I,POU2F1,INTS11,USB1,ICE2,RPRD1A,INTS8,INTS13,INTS9,SNAPC3,SP1,RPRD2,TAF5,TAF11,TAF13,TBP,ICE1,TUT1,NABP1,EXOSC5,INTS3
GO: Biological Process	GO:0006325	chromatin organization	1.316e-05	0.1363	0.003098	0.03043	211	770	NCOA3,ACTB,HIST1H4I,TRRAP,HIST1H2AI,HIST1H2AC,HIST1H2BG,ARID1B,HIST1H2BM,CUL4B,SMARCA5,LEO1,MIER1,ATM,BMI1,LDB1,MBD2,H1FX,CAMK2D,BAZ1B,MTA1,MTA2,LRWD1,CEBPG,CHD1,CHD4,TRIP12,ZNF462,KMT2C,NIPBL,PRKD2,H2AFY,SIN3A,ATF2,L3MBTL1,CTR9,ZNF451,KDM4A,CHTOP,INO80B,DCAF1,SART3,USP34,EPC2,SLK,CENPL,JADE3,HP1BP3,TOP1MT,DNMT3A,L3MBTL2,PHC1,SETDB2,KMT5B,ING4,EP300,VCX,ELP4,CPA4,AKAP8,SAP18,EYA2,EYA3,EZH1,PHF21A…
GO: Biological Process	GO:0031327	negative regulation of cellular biosynthetic process	1.402e-05	0.1452	0.003228	0.0317	406	1605	ZNF93,ACADVL,USP9X,HIPK1,SMC1A,ACVR2B,HIST1H4I,ADAR,CNOT6,HIST1H2AI,PARP1,HIST1H2AC,XPO5,NR0B1,AHR,UXT,ZNF418,CUL3,KLF11,SMARCA5,PHF12,APEX1,TRIM71,YBX3,CGGBP1,PIAS1,MIER1,METTL14,ASCL2,RBAK,CAPRIN2,AKR1C3,ATP2B4,ATR,BACH1,TRIM24,BLM,BMI1,NR1I2,LDB1,SQSTM1,KLF5,TAX1BP1,TIMELESS,MBD2,NLRC3,HAP1,RUNX1T1,PIAS2,USP2,MTA1,CNOT9,SMC3,NOSTRIN,CDK5,CDKN1B,MTA2,CEBPG,CENPF,CHD4,FOXN3,COPS2,CNOT8,CIRBP,SNX…
GO: Biological Process	GO:0015931	nucleobase-containing compound transport	1.556e-05	0.1611	0.003503	0.03441	72	215	ADORA1,XPO5,RAE1,ATP2A1,AHCTF1,NUP155,NUP93,CHTOP,EIF4A3,DHX38,CKAP5,NUP58,SMG7,RBM8A,MVP,NUP153,SLC35B3,SNUPN,SIDT2,EIF4E,ALYREF,SENP2,SRRM1,NXF1,FYTTD1,FMR1,SLC25A33,SLU7,THOC3,SARNP,IGF2BP3,IGF2BP2,KHDRBS1,CPSF3,NUP50,SRSF10,GLE1,BUD13,SLC25A19,SLC29A2,HNRNPA1,AGFG1,SETD2,NXT1,NPM1,NUP98,NUP43,CPSF1,SLC25A24,THOC6,SIDT1,RAN,RANBP1,RANBP2,SLC25A42,SLC25A36,NCBP3,SRSF1,SRSF4,SRSF7,NDC1,NUP133,XP…
GO: Biological Process	GO:1901575	organic substance catabolic process	1.647e-05	0.1706	0.00363	0.03566	475	1910	KCTD13,ACADVL,USP9X,ABHD6,ACTN3,ADA,ADAM8,CNOT6,ADH5,PAOX,ADORA1,ADRB1,HYAL3,AHCY,OSBPL7,PLA2G6,NCEH1,ALDH2,KLHL8,RIC1,CUL4B,CUL3,CUL1,AMPD3,AMT,AMY2A,KLHL40,APAF1,BIRC2,RNF213,NT5C3B,ERI1,USP37,PIAS1,PRPF18,ARAF,ARG2,ARNT,STS,AKR1C3,DDRGK1,PDE5A,CHID1,ATM,ATP2B4,ALDH7A1,CDC23,UBR1,AUH,PPP1R3E,BAD,BAX,TRIM24,BGN,BLVRB,BNIP3L,BPGM,SYNJ2,SQSTM1,CDC16,MTMR2,MBD4,PGLYRP1,CAST,CBLB,CCNF,USP2,USP10,USP…
GO: Biological Process	GO:0009890	negative regulation of biosynthetic process	1.774e-05	0.1837	0.003828	0.0376	412	1635	ZNF93,ACADVL,USP9X,HIPK1,SMC1A,ACVR2B,HIST1H4I,ADAR,CNOT6,HIST1H2AI,PARP1,HIST1H2AC,XPO5,NR0B1,AHR,UXT,ZNF418,CUL3,KLF11,SMARCA5,PHF12,APEX1,TRIM71,YBX3,CGGBP1,PIAS1,MIER1,METTL14,ASCL2,RBAK,CAPRIN2,AKR1C3,ATP2B4,ATR,BACH1,TRIM24,BLM,BMI1,NR1I2,LDB1,SQSTM1,KLF5,TAX1BP1,TIMELESS,MBD2,NLRC3,HAP1,RUNX1T1,PIAS2,USP2,MTA1,CNOT9,SMC3,NOSTRIN,CDK5,CDKN1B,MTA2,CEBPG,CENPF,CHD4,FOXN3,COPS2,CNOT8,CIRBP,SNX…
GO: Biological Process	GO:0018193	peptidyl-amino acid modification	1.855e-05	0.1921	0.003897	0.03828	321	1241	NCOA3,SMC1A,NAA10,METAP1D,ACVR1,TRRAP,ADH5,ADORA1,PARP1,DYRK3,TPST2,TPST1,RAE1,APLP2,PIAS1,ARAF,MKNK1,STK16,ZFYVE28,ARNT,FAM72A,CAPRIN2,ATM,RAP2C,ATP2B4,ATP7A,ATR,BAX,TRIM24,BDNF,BGN,BLM,BMI1,LDB1,ST3GAL5,CAD,CAMK2D,SOCS3,NAT8,BAZ1B,CAV2,PIAS2,UNC119,MTA1,LATS1,SMC3,CD44,CD74,CD81,ARHGEF2,CDK5,KMT2C,SNX6,DERL3,QPCT,EIF2AK3,CNTN1,PRKD2,BAG4,NRG2,H2AFY,SIN3A,ATF2,CREBL2,IBTK,CSF2RB,NUP155,CSNK1D,CT…
GO: Biological Process	GO:0010558	negative regulation of macromolecule biosynthetic process	1.881e-05	0.1949	0.003897	0.03828	390	1540	ZNF93,USP9X,HIPK1,SMC1A,ACVR2B,HIST1H4I,ADAR,CNOT6,HIST1H2AI,PARP1,HIST1H2AC,XPO5,NR0B1,AHR,UXT,ZNF418,CUL3,KLF11,SMARCA5,PHF12,APEX1,TRIM71,YBX3,CGGBP1,PIAS1,MIER1,METTL14,ASCL2,RBAK,CAPRIN2,ATR,BACH1,TRIM24,BLM,BMI1,NR1I2,LDB1,SQSTM1,KLF5,TAX1BP1,TIMELESS,MBD2,NLRC3,HAP1,RUNX1T1,PIAS2,USP2,MTA1,CNOT9,SMC3,NOSTRIN,CDK5,CDKN1B,MTA2,CEBPG,CENPF,CHD4,FOXN3,COPS2,CNOT8,CIRBP,SNX6,DNAJB5,PRDX5,BACE2,…
GO: Biological Process	GO:0051028	mRNA transport	2.27e-05	0.2351	0.00461	0.04528	54	151	RAE1,AHCTF1,NUP155,NUP93,CHTOP,EIF4A3,DHX38,NUP58,SMG7,RBM8A,MVP,NUP153,EIF4E,ALYREF,SENP2,SRRM1,NXF1,FYTTD1,FMR1,SLU7,THOC3,SARNP,IGF2BP3,IGF2BP2,CPSF3,NUP50,SRSF10,GLE1,BUD13,HNRNPA1,AGFG1,SETD2,NXT1,NUP98,NUP43,CPSF1,THOC6,RANBP2,NCBP3,SRSF1,SRSF4,SRSF7,NDC1,NUP133,XPO7,NXT2,NUP205,NUP160,SMG6,NUP188,TPR,XPO1,PARP11,HNRNPA3
GO: Biological Process	GO:0007093	mitotic cell cycle checkpoint	2.355e-05	0.244	0.004692	0.04609	57	162	SMC1A,TRRAP,CNOT6,ATM,BAX,BLM,MBD4,CASP2,CNOT9,CDKN1A,CDKN1B,CENPE,CENPF,FOXN3,CNOT8,CNOT10,ANAPC15,SYF2,ATF2,CSNK2A1,GIGYF2,ZNF830,DYNC1LI1,EP300,USP44,MAD2L2,LCMT1,RINT1,MAD2L1,MDM2,FOXO4,MUC1,NBN,CNOT4,NPM1,NABP2,CNOT7,PLK1,PRKDC,TIPIN,RAD9A,ZWILCH,RB1,RBL2,RFWD3,CHFR,CLSPN,CNOT1,TFDP2,TOP2B,TPR,WNT9A,XPC,NABP1,ZNF207,INTS3,PCBP4
GO: Biological Process	GO:0006403	RNA localization	2.52e-05	0.261	0.004871	0.04784	71	214	XPO5,RAE1,PRPF18,ATM,ATR,AHCTF1,NUP155,NUP93,CHTOP,EIF4A3,DHX38,CKAP5,NUP58,SMG7,DKC1,RBM8A,MVP,NUP153,SNUPN,SIDT2,EIF4E,ALYREF,SENP2,SRRM1,NXF1,FYTTD1,FMR1,SLU7,CCT2,THOC3,SARNP,IGF2BP3,IGF2BP2,KHDRBS1,CPSF3,NUP50,SRSF10,GLE1,BUD13,HNRNPA1,AGFG1,SETD2,NXT1,NPM1,NUP98,NUP43,CPSF1,EXOSC10,THOC6,SIDT1,RAN,RANBP1,RANBP2,SHQ1,NCBP3,SRSF1,SRSF4,SRSF7,MEX3D,NDC1,NUP133,XPO7,NXT2,NUP205,NUP160,SMG6,NUP1…
GO: Biological Process	GO:0051168	nuclear export	2.539e-05	0.263	0.004871	0.04784	64	188	ADAR,XPO5,RAE1,CDK5,CSE1L,NUP155,NUP93,CHTOP,EIF4A3,DHX38,NUP58,SMG7,RBM8A,NUP153,FRAT1,NMD3,EIF4E,ALYREF,EMD,SRRM1,NXF1,FYTTD1,CTDSPL2,SLU7,THOC3,SARNP,KHDRBS1,CPSF3,NUP50,SRSF10,GAS6,GLE1,BUD13,RITA1,HNRNPA1,AGFG1,MDM2,SETD2,NXT1,NPM1,NUP98,NUP43,CPSF1,PPM1A,THOC6,RAN,RANBP1,RANBP2,SDAD1,RPS15,STRADB,SRSF1,SRSF4,SRSF7,NDC1,NUP133,XPO7,NUP205,NUP160,SMG6,XPO4,NUP188,TPR,XPO1
GO: Biological Process	GO:0071427	mRNA-containing ribonucleoprotein complex export from nucleus	2.683e-05	0.2779	0.004963	0.04875	41	106	RAE1,NUP155,NUP93,CHTOP,EIF4A3,DHX38,NUP58,SMG7,RBM8A,NUP153,EIF4E,ALYREF,SRRM1,NXF1,FYTTD1,SLU7,THOC3,SARNP,CPSF3,NUP50,SRSF10,GLE1,BUD13,AGFG1,SETD2,NXT1,NUP98,NUP43,CPSF1,THOC6,RANBP2,SRSF1,SRSF4,SRSF7,NDC1,NUP133,NUP205,NUP160,SMG6,NUP188,TPR
GO: Biological Process	GO:0006406	mRNA export from nucleus	2.683e-05	0.2779	0.004963	0.04875	41	106	RAE1,NUP155,NUP93,CHTOP,EIF4A3,DHX38,NUP58,SMG7,RBM8A,NUP153,EIF4E,ALYREF,SRRM1,NXF1,FYTTD1,SLU7,THOC3,SARNP,CPSF3,NUP50,SRSF10,GLE1,BUD13,AGFG1,SETD2,NXT1,NUP98,NUP43,CPSF1,THOC6,RANBP2,SRSF1,SRSF4,SRSF7,NDC1,NUP133,NUP205,NUP160,SMG6,NUP188,TPR
GO: Biological Process	GO:0017148	negative regulation of translation	2.921e-05	0.3025	0.005285	0.05191	52	145	ADAR,CNOT6,XPO5,TRIM71,METTL14,CAPRIN2,HAP1,CNOT9,CNOT8,CIRBP,EIF2AK3,EIF4E2,GIGYF2,PUM1,EIF4A3,DAPK1,AGO1,EIF2S1,EIF4E,HNRNPR,SYNCRIP,FMR1,IGF2BP3,IGF2BP2,TNRC6A,GRB7,HNRNPD,NANOS2,WTIP,CAPRIN1,SMAD2,DROSHA,MVK,NANOS1,BCDIN3D,CNOT7,RAN,RARA,RBM4,SNIP1,EIF2AK4,MEX3D,CNOT1,TARBP2,ZCCHC11,PATL1,DICER1,TPR,EIF4ENIF1,CELF4,PAIP2B,FXR1
GO: Biological Process	GO:0090305	nucleic acid phosphodiester bond hydrolysis	2.959e-05	0.3065	0.005285	0.05191	86	272	CNOT6,PARP1,CUL4B,APAF1,APEX1,ERI1,FANCM,BAX,AIFM1,CNOT8,CSTF2,CSTF3,DDX1,DFFB,DNA2,DNASE2,FCF1,AGO1,DBR1,TATDN1,ENDOG,FEN1,POLK,RNASEH2A,RPP30,ERN2,TDP2,PCF11,POLD3,CPSF3,POP4,UTP20,NUDT21,CECR2,GTF2H4,H1F0,PNKP,ELAC2,DCP2,IGFBP3,ZC3H12C,DCPS,ASTE1,DROSHA,PLD6,NTHL1,OGG1,PARN,ABT1,SLX1B,ERI3,CNOT7,XRN1,CPSF1,EXOSC9,EXOSC10,POLA1,POLD2,POLE,TSEN54,APTX,RPP25,EXD3,RAD1,RAD9A,USB1,RBBP8,C11orf80,RF…
GO: Biological Process	GO:0010498	proteasomal protein catabolic process	3.136e-05	0.3249	0.005506	0.05408	124	422	KCTD13,OSBPL7,CUL3,CUL1,KLHL40,BIRC2,PIAS1,ARAF,DDRGK1,ATM,CDC23,UBR1,CDC16,CCNF,MTA1,CDC27,CENPE,CENPF,SOCS6,DERL3,ARIH1,FBXL2,PSMF1,ANAPC15,BAG5,NR1D1,RNF14,UBXN11,CSNK1D,CSNK2A1,SOCS5,DZIP3,RNF144A,KEAP1,FBXL5,TMUB1,FBXO22,FBXO6,DVL1,DERL2,DYNC1LI1,TRIM13,TOPORS,TRIB1,CRBN,STUB1,USP44,MAD2L2,RNF138,LCMT1,FMR1,RBCK1,NUB1,GIPC1,ERLEC1,KLHL20,TLK2,DNAJB2,HSPA5,NKD2,UBE2J2,SPOPL,MAD2L1,MDM2,PSMA8,…
GO: Biological Process	GO:0009301	snRNA transcription	3.311e-05	0.3429	0.005622	0.05522	30	70	CCNT1,CDK7,RPRD1B,INTS7,INTS6,ZC3H8,GTF2A1,GTF2E1,NABP2,POLR2B,POLR2E,POLR2F,POLR2I,POU2F1,INTS11,ICE2,RPRD1A,INTS8,INTS13,INTS9,SNAPC3,SP1,RPRD2,TAF5,TAF11,TAF13,TBP,ICE1,NABP1,INTS3
GO: Biological Process	GO:0042795	snRNA transcription by RNA polymerase II	3.311e-05	0.3429	0.005622	0.05522	30	70	CCNT1,CDK7,RPRD1B,INTS7,INTS6,ZC3H8,GTF2A1,GTF2E1,NABP2,POLR2B,POLR2E,POLR2F,POLR2I,POU2F1,INTS11,ICE2,RPRD1A,INTS8,INTS13,INTS9,SNAPC3,SP1,RPRD2,TAF5,TAF11,TAF13,TBP,ICE1,NABP1,INTS3
GO: Biological Process	GO:0051983	regulation of chromosome segregation	3.894e-05	0.4033	0.006505	0.0639	35	87	AXIN2,CUL3,ATM,CDC23,CDC27,CENPE,CENPF,ANAPC15,H2AFY,CSNK2A1,SENP6,PUM1,DYNC1LI1,USP44,MAD2L2,LCMT1,CTCF,CIT,MAD2L1,RACGAP1,PLK1,ANAPC4,RB1,SMC6,RNF4,SFPQ,SIRT2,SLF2,CHTF18,WAPL,SMC5,RCC2,TPR,RAD18,ZNF207
GO: Biological Process	GO:0034249	negative regulation of cellular amide metabolic process	4.24e-05	0.4392	0.006972	0.06848	54	154	ADAR,CNOT6,XPO5,TRIM71,METTL14,CAPRIN2,HAP1,CNOT9,CNOT8,CIRBP,EIF2AK3,EIF4E2,GIGYF2,PUM1,EIF4A3,DAPK1,AGO1,EIF2S1,EIF4E,HNRNPR,ABCA7,SYNCRIP,FMR1,IGF2BP3,IGF2BP2,TNRC6A,GRB7,HNRNPD,NANOS2,WTIP,CAPRIN1,SMAD2,DROSHA,MVK,NANOS1,BCDIN3D,CNOT7,PRKAA1,RAN,RARA,RBM4,SNIP1,EIF2AK4,MEX3D,CNOT1,TARBP2,ZCCHC11,PATL1,DICER1,TPR,EIF4ENIF1,CELF4,PAIP2B,FXR1
GO: Biological Process	GO:0043161	proteasome-mediated ubiquitin-dependent protein catabolic process	4.498e-05	0.4659	0.00728	0.07151	116	393	KCTD13,CUL3,CUL1,KLHL40,BIRC2,PIAS1,ARAF,ATM,CDC23,UBR1,CDC16,CCNF,MTA1,CDC27,CENPE,CENPF,DERL3,ARIH1,FBXL2,PSMF1,ANAPC15,BAG5,RNF14,UBXN11,CSNK1D,CSNK2A1,SOCS5,DZIP3,RNF144A,KEAP1,FBXL5,TMUB1,FBXO22,FBXO6,DVL1,DERL2,DYNC1LI1,TRIM13,TOPORS,TRIB1,CRBN,STUB1,USP44,MAD2L2,RNF138,LCMT1,RBCK1,NUB1,GIPC1,ERLEC1,KLHL20,TLK2,DNAJB2,HSPA5,NKD2,UBE2J2,SPOPL,MAD2L1,MDM2,PSMA8,ATXN3,RNF38,SIAH3,SENP1,DNAJC10…
GO: Biological Process	GO:0044248	cellular catabolic process	4.84e-05	0.5013	0.007713	0.07576	452	1828	KCTD13,ACADVL,USP9X,ABHD6,ACTN3,ADA,ADAM8,CNOT6,ADH5,ADRB1,SNX32,AHCY,OSBPL7,KLHL8,RIC1,CUL4B,CUL3,CUL1,AMPD3,AMT,KLHL40,APAF1,BIRC2,RNF213,NT5C3B,ERI1,USP37,PIAS1,PRPF18,ARAF,ARG2,ARNT,AKR1C3,DDRGK1,PDE5A,ATM,ATP2B4,ALDH7A1,CDC23,UBR1,ATP6V0B,ATP6V1G2,AUH,PPP1R3E,BAD,BAX,BGN,BLVRB,NR1I2,BNIP3L,BPGM,SQSTM1,CDC16,MTMR3,MTMR2,HERC1,MBD4,CAPNS1,CCNF,USP2,USP10,USP8,MTA1,ATP6V0D1,CNOT9,AIFM1,CD81,CDC…
GO: Biological Process	GO:0009894	regulation of catabolic process	4.995e-05	0.5174	0.007839	0.077	209	777	ACTN3,ADAM8,ADORA1,SNX32,OSBPL7,RIC1,CUL4B,CUL3,CUL1,KLHL40,APAF1,PIAS1,ARAF,ARNT,DDRGK1,ATM,ATP2B4,CDC23,ATP6V0B,ATP6V1G2,PPP1R3E,BAD,BAX,BNIP3L,BPGM,SQSTM1,CDC16,MTMR3,MTMR2,HERC1,CAPNS1,CBLB,USP10,ATP6V0D1,AIFM1,CD81,CDC27,CDK5,CDKN1B,CENPE,CENPF,CNOT8,RAB33A,RRAGD,SNX6,TMEM259,ASB9,CLN3,DERL3,RHBDD3,ARIH1,FBXL2,PSMF1,ANAPC15,BAG5,RNF14,CSNK1D,CSNK2A1,SOCS5,CST3,KDM4A,RNF144A,DAPK1,KEAP1,RB1CC…
GO: Biological Process	GO:0045934	negative regulation of nucleobase-containing compound metabolic process	6.482e-05	0.6714	0.01002	0.09843	378	1508	ZNF93,USP9X,HIPK1,SMC1A,ACTN3,ACVR2B,HIST1H4I,HIST1H2AI,PARP1,HIST1H2AC,NR0B1,AHR,UXT,ZNF418,CUL3,KLF11,SMARCA5,PHF12,APEX1,YBX3,CGGBP1,PIAS1,MIER1,ASCL2,RBAK,ATM,ATR,BACH1,TRIM24,BLM,BMI1,NR1I2,LDB1,SQSTM1,KLF5,TAX1BP1,TIMELESS,MBD2,NLRC3,PTBP2,RUNX1T1,PIAS2,CCNT1,USP2,MTA1,SMC3,NOSTRIN,CDK5,CDKN1B,MTA2,CEBPG,CENPF,CHD4,FOXN3,COPS2,TRIP12,SNX6,DNAJB5,PRDX5,NIPBL,APOBEC3D,BAG4,CIR1,H2AFY,SIN3A,NR…
GO: Biological Process	GO:0000082	G1/S transition of mitotic cell cycle	7.089e-05	0.7342	0.0108	0.1061	78	247	ACVR1,CNOT6,CUL4B,CUL3,CUL1,KLF11,APEX1,TRIM71,USP37,PIAS1,CDK10,ATM,BACH1,BAX,CAMK2D,CASP2,CCND2,LATS1,CNOT9,CDC25A,CDK3,CDK6,CDK7,CDKN1A,CDKN1B,CDKN2D,RCC1,CNOT8,CNOT10,HINFP,GIGYF2,CABLES1,EIF4E,SENP2,CTDSPL,EP300,FGF10,FHL1,LARP7,MCM8,LSM10,ECD,MCM7,MDM2,MNAT1,BRD7,MUC1,CNOT4,NPAT,NPM1,ORC2,ORC5,CNOT7,PLRG1,POLA1,POLE,INO80,PPAT,PRIM1,PRIM2,PRKDC,PSME1,RANBP1,RB1,RBBP8,RBL2,RDX,RFWD3,RPS6KB1,…
GO: Biological Process	GO:0045786	negative regulation of cell cycle	8.788e-05	0.9102	0.01319	0.1296	137	484	SMC1A,TRRAP,CNOT6,AK1,CUL3,CUL1,GAS2L2,BRINP2,ATM,TPRA1,BAX,BLM,DST,MBD4,CAST,CASP2,CCNF,LATS1,CNOT9,SMC3,CDC5L,CDK5,CDK6,CDK7,CDKN1A,CDKN1B,CDKN2D,CENPE,CENPF,FOXN3,CNOT8,RRAGD,CNOT10,ANAPC15,H2AFY,SYF2,ATF2,KIF20B,CSNK2A1,GIGYF2,ZNF830,DHCR24,E4F1,NUPR1,EIF4G2,DYNC1LI1,ING4,CTDSPL,EP300,ETS1,USP44,FGF10,MAD2L2,FHL1,CREB3,LCMT1,SLC25A33,ERN2,KHDRBS1,CGRRF1,CDK5RAP1,STAG2,CAB39,ZNF268,GAS6,MAP3K2…
GO: Biological Process	GO:0016925	protein sumoylation	9.881e-05	1	0.01462	0.1436	49	140	SMC1A,PARP1,RAE1,PIAS1,ARNT,BLM,BMI1,PIAS2,MTA1,SMC3,NUP155,ZNF451,SENP6,NUP93,NUP58,NUP153,L3MBTL2,PHC1,PHC2,SENP2,TOPORS,STAG1,HDAC7,STAG2,NUP50,HNRNPC,MDM2,NUP98,NUP43,SENP1,RANBP2,SMC6,RING1,RNF4,PHC3,NDC1,NUP133,SMC5,NUP205,IFIH1,NUP160,TDG,NUP188,TOP1,TOP2B,TPR,UBE2I,XPC,CBX8
GO: Biological Process	GO:0033169	histone H3-K9 demethylation	0.0001166	1	0.01701	0.1671	8	10	HSF4,PHF2,KDM4D,KDM1A,KDM4C,PHF8,KDM7A,JMJD1C
GO: Biological Process	GO:0006260	DNA replication	0.0001323	1	0.01903	0.1869	102	346	KCTD13,SMC1A,ESCO1,PARP1,FANCM,MCM9,ATF1,ATM,ATR,BLM,TIMELESS,SMC3,CDC25A,LRWD1,SMARCAL1,SIN3A,CST3,ZNF830,GINS1,DKC1,TOP1MT,DNA2,PARP3,E4F1,TYMP,ING4,ALYREF,SENP2,GREM1,FEN1,FGF10,POLK,RNASEH2A,SLC25A33,RTF2,CCT2,POLD3,STAG2,MCM8,POLL,TOPBP1,KAT7,SUPT16H,PNKP,HNRNPA1,HNRNPC,HNRNPU,ID3,IGF1R,MCM7,MAP3K4,NAP1L1,NASP,NBN,NFIA,NFIB,TONSL,NPM1,NUP98,NVL,POLE3,ORC2,ORC5,PDGFA,NABP2,DSCC1,INO80E,POLA1,…
GO: Biological Process	GO:0031123	RNA 3'-end processing	0.0001404	1	0.01992	0.1956	43	120	LEO1,ERI1,CCNT1,ZNF473,PTCD1,CTR9,CSTF2,CSTF3,CHTOP,EIF4A3,DHX38,DKC1,RBM8A,ALYREF,SRRM1,SLU7,THOC3,SARNP,PCF11,CPSF3,NUDT21,CPSF6,ELAC2,ERI3,CNOT7,CPSF1,EXOSC9,THOC6,USB1,ZCCHC6,CPSF7,ZC3H14,RPS21,SRSF1,SRSF4,SRSF7,CNOT1,CSTF2T,ZCCHC11,TUT1,PAPOLG,EXOSC5,NELFE
GO: Biological Process	GO:0051253	negative regulation of RNA metabolic process	0.0001608	1	0.0225	0.221	342	1366	ZNF93,USP9X,HIPK1,ACVR2B,HIST1H4I,HIST1H2AI,PARP1,HIST1H2AC,NR0B1,AHR,UXT,ZNF418,CUL3,KLF11,SMARCA5,PHF12,APEX1,YBX3,CGGBP1,PIAS1,MIER1,ASCL2,RBAK,BACH1,TRIM24,BMI1,NR1I2,LDB1,SQSTM1,KLF5,TAX1BP1,TIMELESS,MBD2,NLRC3,PTBP2,RUNX1T1,PIAS2,CCNT1,USP2,MTA1,NOSTRIN,CDK5,CDKN1B,MTA2,CEBPG,CENPF,CHD4,FOXN3,COPS2,SNX6,DNAJB5,PRDX5,NIPBL,APOBEC3D,BAG4,CIR1,H2AFY,SIN3A,NR1D1,CREB1,ATF2,CRY1,HINFP,L3MBTL1,CT…
GO: Biological Process	GO:0044843	cell cycle G1/S phase transition	0.0001715	1	0.02369	0.2327	79	257	ACVR1,CNOT6,CUL4B,CUL3,CUL1,KLF11,APEX1,TRIM71,USP37,PIAS1,CDK10,ATM,ATP2B4,BACH1,BAX,CAMK2D,CASP2,CCND2,LATS1,CNOT9,CDC25A,CDK3,CDK6,CDK7,CDKN1A,CDKN1B,CDKN2D,RCC1,CNOT8,CNOT10,HINFP,GIGYF2,CABLES1,EIF4E,SENP2,CTDSPL,EP300,FGF10,FHL1,LARP7,MCM8,LSM10,ECD,MCM7,MDM2,MNAT1,BRD7,MUC1,CNOT4,NPAT,NPM1,ORC2,ORC5,CNOT7,PLRG1,POLA1,POLE,INO80,PPAT,PRIM1,PRIM2,PRKDC,PSME1,RANBP1,RB1,RBBP8,RBL2,RDX,RFWD3,R…
GO: Biological Process	GO:0000075	cell cycle checkpoint	0.0001805	1	0.02461	0.2417	73	234	SMC1A,TRRAP,CNOT6,ATM,ATR,BAX,BLM,MBD4,CASP2,CNOT9,CDC5L,CDKN1A,CDKN1B,CENPE,CENPF,FOXN3,CNOT8,INTS7,CNOT10,ANAPC15,SYF2,ATF2,CRY1,HINFP,CSNK2A1,GIGYF2,ZNF830,FBXO6,DNA2,DYNC1LI1,EP300,USP44,FANCG,MAD2L2,LCMT1,MAP3K20,RINT1,MAD2L1,MDM2,FOXO4,MUC1,NBN,NEK1,CNOT4,NPM1,NABP2,CNOT7,PLK1,PRKDC,TIPIN,RAD1,RAD9A,ZWILCH,RB1,RBBP8,RBL2,RFWD3,CEP63,CHFR,CDK5RAP2,CLSPN,CNOT1,SOX11,TFDP2,TOP2B,TPR,WNT9A,XPC,…
GO: Biological Process	GO:0007346	regulation of mitotic cell cycle	0.0001858	1	0.02485	0.2441	141	508	SMC1A,TRRAP,CNOT6,CUL4B,CUL3,CUL1,APEX1,CDK10,CDK13,ASNS,BRINP2,ATM,CDC23,TPRA1,BAX,BLM,CDC16,MBD4,CAMK2D,CASP2,CAV2,USP2,CNOT9,CDC27,CDKN1A,CDKN1B,CENPE,CENPF,RCC1,FOXN3,CNOT8,PSMF1,CNOT10,ANAPC15,VPS4B,H2AFY,SIN3A,SYF2,ATF2,KIF20B,SH2B1,L3MBTL1,CSNK2A1,GIGYF2,ZNF830,CYLD,CUL7,PARP3,E4F1,EIF4E,DYNC1LI1,SENP2,CTDSPL,EP300,USP44,FGF10,MAD2L2,FHL1,FOXG1,LCMT1,LARP7,ZNF268,AFAP1L2,CIT,LSM10,ECD,RINT…
GO: Biological Process	GO:0033044	regulation of chromosome organization	0.0001871	1	0.02485	0.2441	90	301	AXIN2,PARP1,CUL3,MIER1,ATM,CDC23,ATR,CAMK2D,CDC27,CENPE,CENPF,TRIP12,NIPBL,PRKD2,ANAPC15,H2AFY,SIN3A,CTR9,CSNK2A1,ZNF451,SENP6,KDM4A,CHTOP,SART3,SLK,DKC1,DYNC1LI1,EP300,AKAP8,USP44,MAD2L2,LCMT1,FMR1,CCT2,CTCF,PPARGC1A,TLK2,CIT,PARP10,PNKP,HNRNPA1,HNRNPC,HNRNPU,ISL1,MAD2L1,SMAD4,MAP3K4,KMT2A,BRD7,FLCN,MUC1,NBN,SPTY2D1,PHF2,SLX1B,ATAD2B,NABP2,PLK1,ANAPC4,PKIB,MAPK3,MAPK8,BCOR,MCPH1,RB1,RNF4,SFPQ,MT…
GO: Biological Process	GO:0009896	positive regulation of catabolic process	0.0001937	1	0.0254	0.2495	118	414	ACTN3,ADAM8,OSBPL7,CUL4B,CUL3,CUL1,PIAS1,ARNT,DDRGK1,CDC23,BAD,BAX,BNIP3L,SQSTM1,CDC16,CBLB,CD81,CDC27,CDKN1B,CENPE,CNOT8,TMEM259,ASB9,RHBDD3,ARIH1,PSMF1,ANAPC15,RNF14,CSNK1D,CSNK2A1,SOCS5,RNF144A,KEAP1,FBXL5,FBXO22,ITCH,DVL1,TRIM13,ENDOG,MTDH,TRIB1,HNRNPR,STUB1,PTK2B,RNF138,FMR1,SPTLC1,UQCC2,NUB1,ZNF268,GCK,SGSM3,MID2,HIF1A,HMOX1,DNAJB2,NANOS2,IGFBP3,NKD2,MAD2L1,MDM2,PSMA8,MIF,ATXN3,TBK1,FLCN,NA…
GO: Biological Process	GO:0006367	transcription initiation from RNA polymerase II promoter	0.0002601	1	0.03303	0.3244	57	175	NR0B1,AHR,NR1I2,CDK7,CDK8,MED17,MED20,NR1D1,CREB1,ZNF451,MAML1,THRAP3,MED12,MED13,MED6,E2F2,NR2F6,NR5A2,MAML2,PPARGC1A,GTF2A1,GTF2E1,GTF2H4,GTF2I,NR4A1,NR2C2AP,RBPJ,MNAT1,NRBF2,POLR2B,POLR2E,POLR2F,POLR2I,PPARD,MED1,PSMC5,PSMC6,RARA,RARG,RORC,RXRB,MAML3,SNW1,ATF7IP,CAND1,SRF,TAF1,TAF2,TAF4,TAF5,TAF11,TAF13,TBP,TCF4,THRA,THRB,ZNF45
GO: Biological Process	GO:0045732	positive regulation of protein catabolic process	0.000262	1	0.03303	0.3244	81	268	ADAM8,OSBPL7,CUL4B,CUL3,CUL1,PIAS1,DDRGK1,CDC23,CDC16,CBLB,CD81,CDC27,CDKN1B,CENPE,TMEM259,ASB9,RHBDD3,ARIH1,PSMF1,ANAPC15,RNF14,CSNK1D,CSNK2A1,SOCS5,RNF144A,KEAP1,FBXL5,FBXO22,ITCH,DVL1,TRIB1,STUB1,PTK2B,RNF138,FMR1,UQCC2,NUB1,ZNF268,SGSM3,DNAJB2,NKD2,MAD2L1,MDM2,PSMA8,ATXN3,NSF,FURIN,PACSIN3,ANKIB1,PLK1,ANAPC4,UBQLN2,PPP2R3A,PSEN1,PSEN2,PSMB9,PSMC5,PSMC6,PSMD5,PSMD11,PSMD12,PSME1,PTK2,CREBRF,RN…
GO: Biological Process	GO:0009264	deoxyribonucleotide catabolic process	0.0002621	1	0.03303	0.3244	11	18	ADA,MBD4,SAMHD1,NUDT1,NTHL1,OGG1,NEIL1,NUDT18,TDG,NEIL2,NT5M
GO: Biological Process	GO:0000819	sister chromatid segregation	0.0002647	1	0.03303	0.3244	70	225	SMC1A,ESCO1,AXIN2,CUL3,ATM,CDC23,LATS1,SMC3,CDC27,CENPE,CENPF,NIPBL,ANAPC15,VPS4B,AHCTF1,H2AFY,CSNK2A1,CEP57,CENPL,CKAP5,SMC4,DYNC1LI1,AKAP8,STAG1,USP44,MAD2L2,LCMT1,CTCF,CENPI,STAG2,PAPD7,CIT,KIF2A,KIF25,KIF22,MAD2L1,SGO1,RACGAP1,NUP98,NUP43,CHAMP1,DSCC1,PLK1,ANAPC4,INO80,PPP1CC,RANBP2,ZWILCH,RB1,CHMP4B,MCMBP,SFPQ,MAPRE1,SLF2,NUP133,PDS5B,WAPL,CLASP2,POGZ,SMC5,RCC2,PDS5A,NUP160,CLASP1,TOP2B,TPR,…
GO: Biological Process	GO:0006409	tRNA export from nucleus	0.0002742	1	0.03341	0.3282	16	32	RAE1,NUP155,NUP93,NUP58,NUP153,NUP50,NUP98,NUP43,RAN,RANBP2,NDC1,NUP133,NUP205,NUP160,NUP188,TPR
GO: Biological Process	GO:0071431	tRNA-containing ribonucleoprotein complex export from nucleus	0.0002742	1	0.03341	0.3282	16	32	RAE1,NUP155,NUP93,NUP58,NUP153,NUP50,NUP98,NUP43,RAN,RANBP2,NDC1,NUP133,NUP205,NUP160,NUP188,TPR
GO: Biological Process	GO:0043413	macromolecule glycosylation	0.0003029	1	0.03607	0.3543	84	281	PARP1,TRIM23,ARF4,B3GALNT1,B3GALT1,CCDC126,ST3GAL5,USF3,LARGE1,GCNT3,TRIP11,B4GALT6,DERL3,COG3,B3GAT3,PARP3,NAGPA,B3GNT5,B3GALT5,GCNT4,FKTN,POMK,ARFGEF1,SIRT6,B3GNT2,ST6GALNAC4,MGEA5,B4GALNT1,GALNT1,GALNT2,GCNT1,GCNT2,SERP1,B4GAT1,ADAMTS13,SERP2,ADAMTS5,PARP10,POMGNT2,ADAMTS7,MGAT4B,MGAT4A,STT3A,LMAN1,MAN1A1,MAN2A2,MAN2A1,ALG1L,MT3,MUC1,NPC1,DPY19L2,DPM3,ST8SIA5,ADAMTSL4,LARGE2,B3GNT4,PSEN1,GALNT…
GO: Biological Process	GO:0006486	protein glycosylation	0.0003029	1	0.03607	0.3543	84	281	PARP1,TRIM23,ARF4,B3GALNT1,B3GALT1,CCDC126,ST3GAL5,USF3,LARGE1,GCNT3,TRIP11,B4GALT6,DERL3,COG3,B3GAT3,PARP3,NAGPA,B3GNT5,B3GALT5,GCNT4,FKTN,POMK,ARFGEF1,SIRT6,B3GNT2,ST6GALNAC4,MGEA5,B4GALNT1,GALNT1,GALNT2,GCNT1,GCNT2,SERP1,B4GAT1,ADAMTS13,SERP2,ADAMTS5,PARP10,POMGNT2,ADAMTS7,MGAT4B,MGAT4A,STT3A,LMAN1,MAN1A1,MAN2A2,MAN2A1,ALG1L,MT3,MUC1,NPC1,DPY19L2,DPM3,ST8SIA5,ADAMTSL4,LARGE2,B3GNT4,PSEN1,GALNT…
GO: Biological Process	GO:0000226	microtubule cytoskeleton organization	0.0003171	1	0.03732	0.3666	129	464	SMC1A,AP1G1,CGN,CC2D2A,UXT,RSPH9,OFD1,BIRC2,ARL2,GAS2L2,BNIP2,DST,WRAP73,CCNF,FOPNL,SMC3,ARHGEF2,CDKN1B,CENPE,RCC1,CHD4,CRIPT,CCDC151,ROCK2,VPS4B,SPAG6,C2CD3,CSNK1D,GCC2,CEP135,SENP6,CEP57,CYLD,SLK,TTLL3,TRAF3IP1,CKAP5,CUL7,CEP350,WASHC5,DYNC1LI2,PARP3,DVL1,RANBP9,DYNC1LI1,EPHA3,RAB6C,FES,FGF10,FGF13,DCTN2,TACC2,CHORDC1,HOOK3,INPP5J,TEKT2,MAP7D2,KATNA1,GABARAP,CFAP74,KIF2A,SGO1,ATXN3,BLOC1S2,RACG…
GO: Biological Process	GO:0010564	regulation of cell cycle process	0.0003362	1	0.03906	0.3837	161	598	SMC1A,BIRC6,AXIN2,CNOT6,CUL4B,CUL3,CUL1,APEX1,CDK10,CDK13,ATM,ATP2B4,CDC23,TPRA1,BAX,BLM,CDC16,MBD4,CAMK2D,CAST,CASP2,CAV2,CCNF,CNOT9,SMC3,CDC5L,CDC27,CDK5,CDKN1A,CDKN1B,CENPE,CENPF,RCC1,FOXN3,CNOT8,RPRD1B,ROCK2,PSMF1,CNOT10,ANAPC15,VPS4B,H2AFY,SIN3A,SYF2,KIF20B,SH2B1,CRY1,L3MBTL1,CSNK2A1,SENP6,GIGYF2,ZNF830,CUL7,PARP3,E4F1,DYNC1LI1,SENP2,CTDSPL,EP300,RAB6C,USP44,FGF10,MAD2L2,FHL1,LCMT1,SLC25A33,…
GO: Biological Process	GO:0048285	organelle fission	0.0003394	1	0.03906	0.3837	170	636	TTYH1,USP9X,SMC1A,BIRC6,ADCY3,CUL3,OFD1,BIRC2,USP37,FANCM,CDK13,ATM,CDC23,PEX11B,CDC16,WRAP73,TIMELESS,CAV2,CCNF,LATS1,SMC3,ARHGEF2,CDC25A,CDC27,CDK3,CENPE,CENPF,RCC1,BOD1,NIPBL,ANAPC13,ANAPC15,VPS4B,AHCTF1,H2AFY,KIF20B,SH2B1,L3MBTL1,CSNK2A1,MTFR1,MARF1,ZNF830,CEP57,CKAP5,CUL7,WASHC5,NUP153,SMC4,E4F1,ACTR3,SETDB2,DYNC1LI1,EPS8,AKAP8,STAG1,FANCA,USP44,MAD2L2,MIEF2,LCMT1,DCTN2,ZC3HC1,USP16,P3H4,MLH…
GO: Biological Process	GO:0051292	nuclear pore complex assembly	0.0003478	1	0.03958	0.3888	8	11	AHCTF1,NUP93,NUP153,NUP98,TMEM33,NDC1,NUP205,TPR
GO: Biological Process	GO:0000280	nuclear division	0.0003656	1	0.04116	0.4043	161	599	TTYH1,USP9X,SMC1A,BIRC6,ADCY3,CUL3,OFD1,BIRC2,USP37,FANCM,CDK13,ATM,CDC23,CDC16,WRAP73,TIMELESS,CAV2,CCNF,LATS1,SMC3,ARHGEF2,CDC25A,CDC27,CDK3,CENPE,CENPF,RCC1,BOD1,NIPBL,ANAPC13,ANAPC15,VPS4B,AHCTF1,H2AFY,KIF20B,SH2B1,L3MBTL1,CSNK2A1,MARF1,ZNF830,CEP57,CKAP5,CUL7,WASHC5,NUP153,SMC4,E4F1,ACTR3,SETDB2,DYNC1LI1,EPS8,AKAP8,STAG1,FANCA,USP44,MAD2L2,LCMT1,DCTN2,ZC3HC1,USP16,P3H4,MLH3,STAG2,ARPP19,ZNF2…
GO: Biological Process	GO:0061136	regulation of proteasomal protein catabolic process	0.0003916	1	0.04361	0.4284	60	189	OSBPL7,CUL3,KLHL40,PIAS1,ARAF,DDRGK1,ATM,CENPE,CENPF,ARIH1,PSMF1,ANAPC15,BAG5,RNF14,CSNK1D,CSNK2A1,SOCS5,RNF144A,KEAP1,FBXO22,DVL1,DYNC1LI1,TRIB1,STUB1,USP44,MAD2L2,RNF138,LCMT1,FMR1,NUB1,GIPC1,TLK2,DNAJB2,NKD2,MAD2L1,MDM2,SENP1,ANKIB1,PLK1,UBQLN2,PSEN1,PSEN2,PSMC5,PSMC6,PSME1,RB1,SHH,SIRT2,CHFR,SMARCC1,RNF114,SMC5,TAF1,RHBDF1,UFL1,TMF1,TPR,PINK1,ZNF207,SOCS4
GO: Biological Process	GO:1901988	negative regulation of cell cycle phase transition	0.0003984	1	0.04389	0.4312	55	170	CNOT6,ATM,TPRA1,BAX,BLM,MBD4,CASP2,CNOT9,CDC5L,CDKN1A,CDKN1B,CENPE,CENPF,FOXN3,CNOT8,CNOT10,ANAPC15,H2AFY,SYF2,CSNK2A1,GIGYF2,ZNF830,DYNC1LI1,CTDSPL,EP300,USP44,MAD2L2,FHL1,LCMT1,RINT1,MIIP,MAD2L1,MDM2,FOXO4,BRD7,MUC1,NBN,CNOT4,NPM1,OVOL1,CNOT7,PLK1,PRKDC,USP47,RB1,RBL2,RFWD3,JADE1,CLSPN,CNOT1,SOX11,TFDP2,TPR,ZNF207,PCBP4
GO: Biological Process	GO:0034660	ncRNA metabolic process	0.0004253	1	0.04553	0.4472	152	563	ADAR,TRIM71,ERI1,RRP1,BYSL,CCNT1,RRP9,TRMT61A,CDK7,WDR46,GTF3C3,RPRD1B,TSR3,DCAF13,INTS7,NOL11,H2AFY,PTCD1,CSNK1D,GEMIN4,CSTF2,PUS3,EIF4A3,SENP3,DDX1,DKC1,YARS2,FCF1,INTS6,AGO1,EP300,DDX47,NPM3,WDR75,NOP56,RPP30,TRMO,ERN2,PPA2,CDK5RAP1,POP4,ZC3H8,UTP14A,UTP20,RRP7A,DDX52,GTF2A1,GTF2E1,RPUSD4,HARS,TRMT11,ELAC2,METTL2A,KARS,SMAD2,CTU2,DROSHA,PLD6,YBEY,BCDIN3D,ABT1,PIN4,MOV10L1,ERI3,NABP2,XRN1,CPSF1…
GO: Biological Process	GO:0044839	cell cycle G2/M phase transition	0.0004262	1	0.04553	0.4472	64	205	CUL1,OFD1,PPM1D,ATM,BACH1,BLM,MBD4,CAMK2D,LATS1,CDC25A,CDK7,CDKN1A,CENPF,FOXN3,VPS4B,H2AFY,SIN3A,SYF2,CSNK1D,CEP135,ZNF830,CEP57,CKAP5,DYNC1I2,AKAP8,FHL1,DCTN2,KHDRBS1,ARPP19,CIT,RINT1,MIIP,RAB8A,FOXO4,MNAT1,PPP1R12A,PPP1R12B,NBN,NPM1,PBX1,PCM1,PLK1,PPP1CB,PPP2R2A,CEP41,HAUS6,HAUS3,USP47,CEP290,TUBB,CEP63,MAPRE1,CEP70,CDK5RAP2,SMARCD3,CLSPN,RCC2,PLCB1,TAF2,FBXW11,CLASP1,HAUS5,TUBG1,ALMS1
GO: Biological Process	GO:0043488	regulation of mRNA stability	0.0004264	1	0.04553	0.4472	48	144	AXIN2,APEX1,TRIM71,YBX3,METTL14,CIRBP,PSMF1,PUM1,DHX9,THRAP3,ELAVL1,ELAVL4,HNRNPR,YTHDF2,SYNCRIP,FMR1,PAIP1,GDNF,HNRNPC,HNRNPD,HNRNPU,HSPB1,DCP2,TNPO1,PSMA8,MYD88,PARN,XRN1,EXOSC9,PSMB9,PSMC5,PSMC6,PSMD5,PSMD11,PSMD12,PSME1,ZC3H14,MEX3D,DIS3,DCP1A,PSME4,DICER1,TARDBP,VEGFA,XPO1,EXOSC5,PCBP4,ANP32A
GO: Biological Process	GO:0043487	regulation of RNA stability	0.0004459	1	0.04672	0.4589	49	148	AXIN2,APEX1,TRIM71,YBX3,METTL14,CIRBP,PSMF1,PUM1,DHX9,DKC1,THRAP3,ELAVL1,ELAVL4,HNRNPR,YTHDF2,SYNCRIP,FMR1,PAIP1,GDNF,HNRNPC,HNRNPD,HNRNPU,HSPB1,DCP2,TNPO1,PSMA8,MYD88,PARN,XRN1,EXOSC9,PSMB9,PSMC5,PSMC6,PSMD5,PSMD11,PSMD12,PSME1,ZC3H14,MEX3D,DIS3,DCP1A,PSME4,DICER1,TARDBP,VEGFA,XPO1,EXOSC5,PCBP4,ANP32A
GO: Biological Process	GO:0042176	regulation of protein catabolic process	0.0004493	1	0.04672	0.4589	116	414	ADAM8,OSBPL7,RIC1,CUL4B,CUL3,CUL1,KLHL40,PIAS1,ARAF,DDRGK1,ATM,CDC23,CDC16,CBLB,CD81,CDC27,CDKN1B,CENPE,CENPF,TMEM259,ASB9,DERL3,RHBDD3,ARIH1,PSMF1,ANAPC15,BAG5,RNF14,CSNK1D,CSNK2A1,SOCS5,CST3,RNF144A,KEAP1,FBXL5,FBXO22,ITCH,DVL1,DERL2,DYNC1LI1,TRIB1,STUB1,USP44,PTK2B,MAD2L2,RNF138,LCMT1,FMR1,UQCC2,NUB1,SUFU,GIPC1,ZNF268,ERLEC1,SGSM3,TLK2,DNAJB2,NKD2,MAD2L1,SMAD4,MDM2,PSMA8,ATXN3,NSF,ODC1,FURIN,P…
GO: Biological Process	GO:0045935	positive regulation of nucleobase-containing compound metabolic process	0.000451	1	0.04672	0.4589	443	1832	NCOA3,KCTD13,ACTN3,ACVR1,ACVR2A,ADAM8,ADCY3,ADCY6,ADCY7,ADCY9,ADCYAP1R1,PARP1,ARID1B,ADRB1,AHR,SMARCA5,LEO1,PARG,CALCOCO1,IKBKG,AIRE,APEX1,PIAS1,ARF4,CASK,STK16,ARNT,KLF7,RFXANK,CAPRIN2,DDRGK1,ATF1,ATM,TRADD,ATR,BACH1,BAX,BCL9,TRIM24,BDNF,BLM,BMP3,NR1I2,LDB1,SQSTM1,KLF5,C3AR1,BCL10,MYRF,CACNA1D,BAZ1B,CBFB,CREB3L4,PIAS2,LDB2,CCNT1,CD81,ARHGEF2,CDK7,CDK8,MTA2,CCPG1,CEBPE,CEBPG,ITGB1BP1,CHD1,CNOT8,R…
GO: Biological Process	GO:0051173	positive regulation of nitrogen compound metabolic process	0.0004603	1	0.0472	0.4637	468	1944	NCOA3,KCTD13,ACTN3,ACVR1,ACVR2A,ADAM8,ADCY3,ADCY6,ADCY7,ADCY9,ADCYAP1R1,PAOX,PARP1,ARID1B,ADRB1,AHR,PLA2G6,SMARCA5,LEO1,PARG,CALCOCO1,IKBKG,AIRE,APEX1,YBX3,PIAS1,ARF4,CASK,STK16,ARNT,KLF7,RFXANK,CAPRIN2,DDRGK1,ATF1,ATM,TRADD,ATR,BACH1,BAX,BCL9,TRIM24,BDNF,BLM,BMP3,NR1I2,LDB1,SQSTM1,KLF5,C3AR1,BCL10,MYRF,CACNA1D,BAZ1B,CBFB,CREB3L4,PIAS2,LDB2,CCNT1,CD81,ARHGEF2,CDK7,CDK8,MTA2,CCPG1,CEBPE,CEBPG,ITGB…
GO: Biological Process	GO:1901800	positive regulation of proteasomal protein catabolic process	0.0004839	1	0.04914	0.4826	35	97	OSBPL7,CUL3,PIAS1,DDRGK1,CENPE,ARIH1,RNF14,CSNK1D,SOCS5,RNF144A,KEAP1,FBXO22,DVL1,TRIB1,STUB1,RNF138,FMR1,NUB1,DNAJB2,NKD2,MDM2,ANKIB1,PLK1,UBQLN2,PSEN1,PSEN2,PSMC5,PSMC6,RB1,SIRT2,CHFR,RNF114,SMC5,TAF1,SOCS4

## Sheet: TableS16_E92_TGvsctrl_VZGO
Table S16. GO analysis of DE genes of VZ at E92 using ToppGene suite.
Category	ID	Name	p-value	q-value Bonferroni	q-value FDR B&H	q-value FDR B&Y	Hit Count in Query List	Hit Count in Genome	Hit in Query List
GO: Biological Process	GO:0006954	inflammatory response	1.129e-17	7.938e-14	7.938e-14	7.49e-13	92	711	A2M,EPHX2,PIK3AP1,NCF1,ADORA3,ADRB2,FCER1G,FCGR1A,FCGR2A,FCGR2B,AGER,AHCY,AIF1,CCL3,CCL3L1,CCL21,CCL24,ZC3H12A,FOLR2,FOS,AOAH,NLRP1,PLA2G4C,PYCARD,GPSM3,FOXP1,SERPINC1,VAMP8,SPP1,SIGLEC9,GATA3,C5AR2,TNFRSF10C,BCL6,NRROS,STAT5A,STAB1,BMP6,VNN1,SPHK1,SYK,C3,C3AR1,TACR1,FFAR2,CASP1,CASP5,NFAM1,CXCL2,OLR1,TGFB1,HAVCR2,CD14,TLR4,CD40,CD47,TNFRSF1B,CD300A,PARK7,CLEC7A,TUSC2,TNFSF4,TYRO3,SLIT2,SERPINA1,…
GO: Biological Process	GO:0002682	regulation of immune system process	1.571e-15	1.105e-11	4.415e-12	4.165e-11	145	1506	A2M,PIK3AP1,ERBB2,IKZF1,HIST1H4I,ANKRD54,ADORA3,FCER1G,FCER2,FCGR1A,FCGR1B,FCGR2A,FCGR2B,FCGR3A,FCGR3B,SPON2,AGER,AIF1,CCL3,MERTK,CCL21,CCL24,TRIM38,MNDA,ZC3H12A,CIB1,FOS,OLFM4,SLC4A1,PPARGC1B,PYCARD,PDGFD,GPSM3,FOXP1,CARD11,ATP1B1,VAMP8,FYB1,SPI1,CD244,MYO10,SIGLEC9,GAS6,GATA3,C5AR2,GBP1,BCL6,SAMSN1,CLEC12A,INPP4B,STAT2,STAT5A,CEACAM1,CD84,RFTN1,STXBP2,VNN1,PLCL2,SYK,C1QB,C1QC,C3,C3AR1,TACR1,SKA…
GO: Biological Process	GO:0050900	leukocyte migration	1.884e-15	1.324e-11	4.415e-12	4.165e-11	60	386	ADORA3,FCER1G,FCGR2A,AIF1,CCL3,CCL3L1,MERTK,CCL21,CCL24,SELPLG,FOLR2,OLFM4,PYCARD,PDGFD,GPSM3,ATP1B1,CD244,SPP1,GAS6,GATA3,C5AR2,CEACAM6,CEACAM1,CD84,SYK,C3AR1,TACR1,FFAR2,CXCL2,OLR1,SLC7A8,CD47,CD48,PAWR,NCKAP1L,CD300A,CEACAM8,TNFSF4,SLIT2,CCR1,CMKLR1,VAV1,VCAM1,P2RY12,CSF3R,CX3CR1,IL16,LGALS9B,INPP5D,ITGA2B,PTAFR,ITGAL,ITGAM,ITGAX,ITGB2,ITGB3,RARRES2,DOCK8,LGALS9,TRPV4
GO: Biological Process	GO:0006955	immune response	5.033e-15	3.538e-11	8.845e-12	8.346e-11	148	1572	A2M,PIK3AP1,IGSF6,NCF1,TRIM22,ADORA3,TUBB4B,FCAR,FCER1G,FCER2,FCGR1A,FCGR1B,FCGR2A,FCGR2B,CIITA,FCGR3A,FCGR3B,SBSPON,SPON2,AGER,AHCY,AIF1,CCL3,CCL3L1,CCL21,CCL24,TRIM38,MNDA,MRC1,FOS,OLFM4,NLRP1,PYCARD,FOXP1,CARD11,VAMP8,FYB1,MX2,CD244,MYO10,SIGLEC9,GAS6,GATA3,C5AR2,GBP1,NCF2,TNFRSF10C,BCL6,SAMSN1,NRROS,CLEC12A,STAT2,STAT5A,CEACAM1,CD84,RFTN1,BMP6,STXBP2,VNN1,PLCL2,SYK,C1QB,C1QC,C3,C3AR1,SKAP2,NP…
GO: Biological Process	GO:0001775	cell activation	6.691e-15	4.704e-11	9.269e-12	8.746e-11	108	1001	ERBB2,RPS6KA1,IKZF1,BCL11A,FZD7,ADORA3,ADRB2,FCER1G,FCGR2A,FCGR2B,FCGR3A,FCGR3B,AGER,AIF1,CCL3,BATF3,MERTK,CCL21,MNDA,SELPLG,TPST2,ZC3H12A,SLC4A1,RHOH,PYCARD,FOXP1,CARD11,VAMP8,FYB1,SPI1,CD244,GAS6,GATA3,BCL6,SAMSN1,STAT5A,CEACAM1,CD84,STXBP2,VNN1,PLCL2,SYK,TACR1,SKAP2,LILRB3,CASP1,HS1BP3,NFAM1,TGFB1,HAVCR2,P2RY1,CD86,TNFSF8,ENTPD1,TLR4,CD40,CD47,CD48,CD79A,PAWR,PIK3R5,NCKAP1L,PDCD1,HLA-A,CD300A,…
GO: Biological Process	GO:0045321	leukocyte activation	7.911e-15	5.562e-11	9.269e-12	8.746e-11	95	828	ERBB2,IKZF1,BCL11A,FZD7,ADORA3,FCER1G,FCGR2A,FCGR2B,FCGR3A,FCGR3B,AGER,AIF1,CCL3,BATF3,MERTK,CCL21,MNDA,SELPLG,ZC3H12A,SLC4A1,RHOH,PYCARD,FOXP1,CARD11,VAMP8,FYB1,SPI1,CD244,GAS6,GATA3,BCL6,SAMSN1,STAT5A,CEACAM1,CD84,STXBP2,VNN1,PLCL2,SYK,TACR1,SKAP2,LILRB3,CASP1,HS1BP3,NFAM1,TGFB1,HAVCR2,CD86,TNFSF8,TLR4,CD40,CD47,CD48,CD79A,PAWR,NCKAP1L,PDCD1,HLA-A,CD300A,HLA-E,VSIG4,CLEC7A,TUSC2,TNFSF4,TYRO3,SA…
GO: Biological Process	GO:0006952	defense response	2.886e-14	2.029e-10	2.898e-11	2.735e-10	151	1651	A2M,EPHX2,PIK3AP1,NCF1,MDK,TRIM22,ADORA3,TUBB4B,ADRB2,FCER1G,FCGR1A,FCGR1B,FCGR2A,FCGR2B,CIITA,FCGR3B,SPON2,AGER,AHCY,AIF1,CCL3,CCL3L1,CCL21,CCL24,TRIM38,MNDA,MRC1,ZC3H12A,FOLR2,FOS,AOAH,NLRP1,PLA2G4C,PYCARD,GPSM3,FOXP1,SERPINC1,CARD11,ATP1B1,VAMP8,MX2,CD244,SPP1,SIGLEC9,GATA3,C5AR2,GBP1,NCF2,TNFRSF10C,BCL6,NRROS,BDNF,STAT2,STAT5A,STAB1,CD84,RFTN1,BMP6,VNN1,SPHK1,SYK,C1QB,C1QC,C3,C3AR1,TACR1,NPY,…
GO: Biological Process	GO:0002684	positive regulation of immune system process	5.042e-14	3.545e-10	4.431e-11	4.181e-10	104	976	A2M,PIK3AP1,IKZF1,ANKRD54,ADORA3,FCER1G,FCER2,FCGR1A,FCGR2A,FCGR3A,SPON2,AGER,AIF1,CCL3,CCL21,CCL24,MNDA,FOS,SLC4A1,PPARGC1B,PYCARD,PDGFD,GPSM3,CARD11,VAMP8,FYB1,CD244,MYO10,GAS6,GATA3,C5AR2,GBP1,BCL6,STAT5A,CEACAM1,CD84,RFTN1,STXBP2,VNN1,PLCL2,SYK,C1QB,C1QC,C3,C3AR1,TACR1,SKAP2,FFAR2,RUNX1,NFAM1,CXCL2,TGFB1,HAVCR2,CD14,CD86,TLR4,CD40,CD47,TREM2,CD79A,PAWR,NCKAP1L,PDCD1,HLA-A,CD300A,HLA-E,VSIG4,C…
GO: Biological Process	GO:0098609	cell-cell adhesion	9.563e-13	6.723e-09	7.47e-10	7.048e-09	101	980	TTYH1,ERBB2,MCAM,IKZF1,BCL11A,FZD7,ADRB2,NLGN4X,FCER1G,FCGR3A,FCGR3B,AGER,AIF1,CCL21,SELPLG,NLGN4Y,SLC4A1,NPTN,RHOH,SPINT2,TENM3,PYCARD,FOXP1,CARD11,MEGF11,CD244,MYO10,GAS6,GATA3,PERP,CLDN22,BCL6,STAT5A,CEACAM1,CD84,SRPX2,VNN1,SYK,NPHP1,HS1BP3,OLR1,CLDN6,TGFB1,HAVCR2,CD86,TNFSF8,CD47,CD48,CD53,PAWR,NCKAP1L,PDCD1,CEACAM5,HLA-A,CD300A,HLA-E,VSIG4,CLEC7A,TNFSF4,TYRO3,SLIT2,NLGN3,SASH3,PLEK,VAV1,VCAM…
GO: Biological Process	GO:0046649	lymphocyte activation	1.104e-12	7.764e-09	7.764e-10	7.326e-09	81	709	ERBB2,IKZF1,BCL11A,FZD7,FCER1G,FCGR2B,FCGR3A,FCGR3B,AGER,AIF1,MERTK,CCL21,MNDA,SLC4A1,RHOH,PYCARD,FOXP1,CARD11,SPI1,CD244,GAS6,GATA3,BCL6,SAMSN1,STAT5A,CEACAM1,VNN1,PLCL2,SYK,TACR1,SKAP2,HS1BP3,NFAM1,TGFB1,HAVCR2,CD86,TNFSF8,TLR4,CD40,CD47,CD48,CD79A,PAWR,NCKAP1L,PDCD1,HLA-A,CD300A,HLA-E,VSIG4,CLEC7A,TUSC2,TNFSF4,TYRO3,SASH3,PLCG2,VAV1,VCAM1,APBB1IP,LAT2,MAP3K8,SOX13,IGF2,CTLA4,IL7R,LGALS9B,INHA,…
GO: Biological Process	GO:0046651	lymphocyte proliferation	1.904e-12	1.338e-08	1.217e-09	1.148e-08	47	301	ERBB2,FCGR2B,FCGR3A,FCGR3B,AGER,AIF1,MNDA,SLC4A1,PYCARD,CARD11,CD244,BCL6,STAT5A,CEACAM1,PLCL2,SYK,TACR1,TGFB1,HAVCR2,CD86,TLR4,CD40,CD79A,PAWR,NCKAP1L,HLA-A,CD300A,HLA-E,VSIG4,TNFSF4,SASH3,VCAM1,IGF2,CTLA4,IL7R,LGALS9B,INPP5D,ITGAL,ITGAM,ITGAX,ITGB2,PTPRC,DOCK2,LST1,DOCK8,LGALS9,CD180
GO: Biological Process	GO:0032943	mononuclear cell proliferation	2.739e-12	1.926e-08	1.605e-09	1.514e-08	47	304	ERBB2,FCGR2B,FCGR3A,FCGR3B,AGER,AIF1,MNDA,SLC4A1,PYCARD,CARD11,CD244,BCL6,STAT5A,CEACAM1,PLCL2,SYK,TACR1,TGFB1,HAVCR2,CD86,TLR4,CD40,CD79A,PAWR,NCKAP1L,HLA-A,CD300A,HLA-E,VSIG4,TNFSF4,SASH3,VCAM1,IGF2,CTLA4,IL7R,LGALS9B,INPP5D,ITGAL,ITGAM,ITGAX,ITGB2,PTPRC,DOCK2,LST1,DOCK8,LGALS9,CD180
GO: Biological Process	GO:0007155	cell adhesion	5.662e-12	3.98e-08	3.059e-09	2.886e-08	136	1530	TTYH1,ERBB2,CNTNAP3,MCAM,IKZF1,BCL11A,FZD7,MELTF,ADRB2,NLGN4X,FCER1G,FCGR3A,FCGR3B,SPON2,AGER,AIF1,MERTK,CCL21,AMBN,SELPLG,CIB1,NLGN4Y,OLFM4,SLC4A1,ARHGAP6,NPTN,RHOH,SPINT2,TENM3,TNN,PYCARD,FOXP1,CARD11,ATP1B1,MEGF11,CD244,SPP1,MYO10,SIGLEC9,GAS6,GATA3,PERP,GBP1,CLDN22,BCL6,SMOC1,PARVG,STAT5A,CEACAM1,STAB1,CD84,NEDD9,WISP1,SRPX2,VNN1,SYK,CNTN2,NPHP1,HS1BP3,OLR1,CLDN6,TGFB1,HAVCR2,CD86,TNFSF8,ENTP…
GO: Biological Process	GO:0006935	chemotaxis	6.092e-12	4.283e-08	3.059e-09	2.886e-08	69	575	RPL24,ERBB2,ETV1,EXT1,FCER1G,FCGR2A,SPON2,AGER,AIF1,CCL3,CCL3L1,BIN2,CCL21,CCL24,FOLR2,B3GNT2,PDGFD,SLIT3,GPSM3,SPP1,GAS6,GATA3,C5AR2,BDNF,NRP1,NFIB,SYK,C3AR1,CNTN2,B4GAT1,NTF3,FFAR2,ISPD,CXCL2,TGFB1,PTGDR2,NCKAP1L,NR4A1,SLIT2,LHX2,CCR1,CMKLR1,VAV1,VCAM1,ZIC2,CSF1R,CSF3R,CYR61,FEZ2,CX3CR1,BOC,IL16,LGALS9B,DAG1,PTAFR,DCC,ITGAM,ITGB2,ITGB3,DOCK2,RARRES2,HBEGF,LGALS9,LMX1A,PLXNC1,ROBO2,TRPV4,LSP1,EP…
GO: Biological Process	GO:0042330	taxis	7.155e-12	5.03e-08	3.353e-09	3.164e-08	69	577	RPL24,ERBB2,ETV1,EXT1,FCER1G,FCGR2A,SPON2,AGER,AIF1,CCL3,CCL3L1,BIN2,CCL21,CCL24,FOLR2,B3GNT2,PDGFD,SLIT3,GPSM3,SPP1,GAS6,GATA3,C5AR2,BDNF,NRP1,NFIB,SYK,C3AR1,CNTN2,B4GAT1,NTF3,FFAR2,ISPD,CXCL2,TGFB1,PTGDR2,NCKAP1L,NR4A1,SLIT2,LHX2,CCR1,CMKLR1,VAV1,VCAM1,ZIC2,CSF1R,CSF3R,CYR61,FEZ2,CX3CR1,BOC,IL16,LGALS9B,DAG1,PTAFR,DCC,ITGAM,ITGB2,ITGB3,DOCK2,RARRES2,HBEGF,LGALS9,LMX1A,PLXNC1,ROBO2,TRPV4,LSP1,EP…
GO: Biological Process	GO:0022610	biological adhesion	9.906e-12	6.964e-08	4.352e-09	4.107e-08	136	1542	TTYH1,ERBB2,CNTNAP3,MCAM,IKZF1,BCL11A,FZD7,MELTF,ADRB2,NLGN4X,FCER1G,FCGR3A,FCGR3B,SPON2,AGER,AIF1,MERTK,CCL21,AMBN,SELPLG,CIB1,NLGN4Y,OLFM4,SLC4A1,ARHGAP6,NPTN,RHOH,SPINT2,TENM3,TNN,PYCARD,FOXP1,CARD11,ATP1B1,MEGF11,CD244,SPP1,MYO10,SIGLEC9,GAS6,GATA3,PERP,GBP1,CLDN22,BCL6,SMOC1,PARVG,STAT5A,CEACAM1,STAB1,CD84,NEDD9,WISP1,SRPX2,VNN1,SYK,CNTN2,NPHP1,HS1BP3,OLR1,CLDN6,TGFB1,HAVCR2,CD86,TNFSF8,ENTP…
GO: Biological Process	GO:0002683	negative regulation of immune system process	1.06e-11	7.45e-08	4.383e-09	4.135e-08	56	420	A2M,PIK3AP1,ERBB2,HIST1H4I,FCER1G,FCGR2B,CCL3,MERTK,CCL21,TRIM38,MNDA,ZC3H12A,CIB1,OLFM4,C5AR2,GBP1,BCL6,SAMSN1,INPP4B,STAT5A,CEACAM1,CD84,PLCL2,C1QC,LILRB3,RUNX1,TGFB1,HAVCR2,CD14,CD86,TLR4,PAWR,PDCD1,HLA-A,CD300A,HLA-E,VSIG4,GPR55,TNFSF4,TYRO3,SLIT2,CCR1,IFI16,IFIT1,IGF2,CTLA4,IL7R,MASP1,LGALS9B,INHA,INPP5D,PTPRC,LST1,DRD2,DUSP3,LGALS9
GO: Biological Process	GO:0070661	leukocyte proliferation	1.746e-11	1.228e-07	6.821e-09	6.436e-08	47	320	ERBB2,FCGR2B,FCGR3A,FCGR3B,AGER,AIF1,MNDA,SLC4A1,PYCARD,CARD11,CD244,BCL6,STAT5A,CEACAM1,PLCL2,SYK,TACR1,TGFB1,HAVCR2,CD86,TLR4,CD40,CD79A,PAWR,NCKAP1L,HLA-A,CD300A,HLA-E,VSIG4,TNFSF4,SASH3,VCAM1,IGF2,CTLA4,IL7R,LGALS9B,INPP5D,ITGAL,ITGAM,ITGAX,ITGB2,PTPRC,DOCK2,LST1,DOCK8,LGALS9,CD180
GO: Biological Process	GO:0050776	regulation of immune response	3.77e-11	2.651e-07	1.395e-08	1.316e-07	91	899	A2M,PIK3AP1,ADORA3,FCER1G,FCER2,FCGR1A,FCGR1B,FCGR2A,FCGR2B,FCGR3A,SPON2,AGER,MNDA,FOS,OLFM4,PYCARD,CARD11,VAMP8,FYB1,MYO10,SIGLEC9,GATA3,C5AR2,GBP1,BCL6,SAMSN1,CLEC12A,STAT2,STAT5A,CEACAM1,CD84,RFTN1,STXBP2,PLCL2,SYK,C1QB,C1QC,C3,C3AR1,SKAP2,FFAR2,NFAM1,TGFB1,HAVCR2,CD14,CD86,TLR4,CD40,TREM2,CD79A,PAWR,NCKAP1L,HLA-A,CD300A,HLA-E,VSIG4,CLEC7A,TNFSF4,TYRO3,SASH3,CCR1,PLCG2,VAV1,VCAM1,CD300LF,LAT2,…
GO: Biological Process	GO:0050865	regulation of cell activation	4.976e-11	3.498e-07	1.749e-08	1.65e-07	65	550	ERBB2,RPS6KA1,IKZF1,ADORA3,ADRB2,FCER1G,FCGR2B,AGER,AIF1,MERTK,CCL21,MNDA,ZC3H12A,SLC4A1,PYCARD,CARD11,VAMP8,CD244,GAS6,GATA3,BCL6,SAMSN1,STAT5A,CEACAM1,CD84,STXBP2,VNN1,SYK,TACR1,NFAM1,TGFB1,HAVCR2,CD86,TLR4,CD40,CD47,PAWR,NCKAP1L,PDCD1,HLA-A,CD300A,HLA-E,VSIG4,TNFSF4,TYRO3,SASH3,PLEK,VAV1,VCAM1,MAP3K8,SOX13,IGF2,CTGF,CTLA4,IL7R,LGALS9B,INHA,INPP5D,PTAFR,ITGAL,PTPRC,LST1,RAG1,DUSP3,LGALS9
GO: Biological Process	GO:0002252	immune effector process	6.302e-11	4.43e-07	2.11e-08	1.991e-07	87	851	A2M,NCF1,TRIM22,ADORA3,TUBB4B,FCER1G,FCER2,FCGR1A,FCGR2A,FCGR2B,FCGR3A,FCGR3B,SPON2,AGER,CCL3,TRIM38,ZC3H12A,PYCARD,FOXP1,ATP1B1,VAMP8,MX2,CD244,MYO10,GATA3,C5AR2,GBP1,BCL6,STAT2,STAT5A,CEACAM1,CD84,RFTN1,STXBP2,PLCL2,SYK,C1QB,C1QC,C3,C3AR1,LILRB3,FFAR2,CXCL2,TGFB1,HAVCR2,CD86,TLR4,CD40,CD47,NCKAP1L,HLA-A,CD300A,CTSC,HLA-E,VSIG4,CLEC7A,TUSC2,TNFSF4,SASH3,PLCG2,VAV1,APBB1IP,APOBEC3D,LAT2,LMCD1,IFI…
GO: Biological Process	GO:0002521	leukocyte differentiation	9.169e-11	6.445e-07	2.916e-08	2.752e-07	63	532	ERBB2,IKZF1,BCL11A,FZD7,FCER1G,AGER,CCL3,BATF3,MERTK,FOS,RHOH,PPARGC1B,GAB3,FOXP1,CARD11,SPI1,GAS6,GATA3,BCL6,INPP4B,STAT5A,CEACAM1,VNN1,PLCL2,SYK,C1QC,LILRB3,HS1BP3,RUNX1,NFAM1,TGFB1,CD86,TNFSF8,TLR4,TREM2,CD79A,NCKAP1L,TUSC2,GPR55,TNFSF4,TYRO3,SASH3,CCR1,PLCG2,VAV1,VCAM1,CD300LF,IFI16,SOX13,CSF1R,CTLA4,IL7R,LGALS9B,INHA,INPP5D,ITGAM,ITGB3,PTPRC,DOCK2,RAG1,LRRK1,LGALS9,EGR1
GO: Biological Process	GO:0002703	regulation of leukocyte mediated immunity	9.542e-11	6.708e-07	2.916e-08	2.752e-07	33	184	ADORA3,FCER1G,FCER2,FCGR1A,FCGR2A,FCGR2B,AGER,VAMP8,GATA3,BCL6,STAT5A,CEACAM1,CD84,STXBP2,SYK,C3,CXCL2,TGFB1,HAVCR2,TLR4,CD40,HLA-A,CD300A,HLA-E,TNFSF4,SASH3,VAV1,IGF2,IL7R,LGALS9B,PTAFR,PTPRC,LGALS9
GO: Biological Process	GO:0051240	positive regulation of multicellular organismal process	1.018e-10	7.154e-07	2.981e-08	2.813e-07	137	1610	EPHX2,IKZF1,BCL11A,ANKRD54,ADORA3,ADRA1A,ADRB2,FCER1G,FCGR2A,SPON2,AGER,AIF1,CCL3,FGF9,SLITRK6,CCL24,ZC3H12A,CIB1,SFRP4,FOS,AGPAT2,NLRP1,YBX3,NPTN,PPARGC1B,ARNTL,ARSB,TENM3,PYCARD,PDGFD,MKX,GPSM3,FOXP1,CARD11,VAMP8,CD244,SPP1,GAS6,GATA3,MESP1,BCL6,BDNF,STAT5A,NRP1,CD84,SOCS2,WISP1,PPARGC1A,BMP6,SRPX2,VNN1,SPHK1,GLI1,SYK,COBL,C3,C3AR1,TACR1,TBXAS1,NPR1,NTF3,FFAR2,CASP1,CASP5,RUNX1,NFAM1,CXCL2,TGFB…
GO: Biological Process	GO:0007159	leukocyte cell-cell adhesion	1.165e-10	8.187e-07	3.275e-08	3.09e-07	64	548	ERBB2,IKZF1,BCL11A,FZD7,FCER1G,FCGR3A,FCGR3B,AGER,AIF1,CCL21,SELPLG,SLC4A1,RHOH,PYCARD,FOXP1,CARD11,CD244,GATA3,BCL6,STAT5A,CEACAM1,VNN1,SYK,HS1BP3,OLR1,TGFB1,HAVCR2,CD86,TNFSF8,CD47,CD48,PAWR,NCKAP1L,PDCD1,HLA-A,CD300A,HLA-E,VSIG4,CLEC7A,TNFSF4,SASH3,VAV1,VCAM1,APBB1IP,MAP3K8,SOX13,IGF2,CTLA4,IL7R,LGALS9B,PTAFR,ITGAL,ITGAM,ITGAX,ITGB2,PTPRC,FERMT3,DOCK2,RAG1,DOCK8,DUSP3,LCP1,LGALS9,EGR1
GO: Biological Process	GO:0002694	regulation of leukocyte activation	1.227e-10	8.626e-07	3.318e-08	3.13e-07	61	510	ERBB2,IKZF1,ADORA3,FCER1G,FCGR2B,AGER,AIF1,MERTK,CCL21,MNDA,ZC3H12A,SLC4A1,PYCARD,CARD11,VAMP8,CD244,GAS6,GATA3,BCL6,SAMSN1,STAT5A,CEACAM1,CD84,STXBP2,VNN1,SYK,TACR1,NFAM1,TGFB1,HAVCR2,CD86,TLR4,CD40,CD47,PAWR,NCKAP1L,PDCD1,HLA-A,CD300A,HLA-E,VSIG4,TNFSF4,TYRO3,SASH3,VAV1,VCAM1,MAP3K8,SOX13,IGF2,CTLA4,IL7R,LGALS9B,INHA,INPP5D,PTAFR,ITGAL,PTPRC,LST1,RAG1,DUSP3,LGALS9
GO: Biological Process	GO:0040011	locomotion	1.822e-10	1.281e-06	4.744e-08	4.476e-07	144	1735	RPL24,ERBB2,MCAM,ETV1,EXT1,MDK,ADORA3,FCER1G,FCGR2A,SPON2,AGER,AIF1,CCL3,CCL3L1,BIN2,MERTK,CCL21,CCL24,TRIM38,SELPLG,MRC1,ZC3H12A,CIB1,FOLR2,OLFM4,CCDC88A,ARSB,SPINT2,SLC20A2,TNN,PYCARD,B3GNT2,PDGFD,SLIT3,GPSM3,FOXP1,ATP1B1,VAMP8,CD244,SPP1,MYO10,GAS6,DNER,GATA3,C5AR2,CEACAM6,MESP1,SPNS3,ST14,GFRA1,BDNF,STAT5A,CEACAM1,NRP1,STC1,CD84,PPARGC1A,TEKT2,SRPX2,SPHK1,NFIB,GLI1,SYK,C3AR1,TACR1,CNTN2,WWC1,…
GO: Biological Process	GO:0050670	regulation of lymphocyte proliferation	2.271e-10	1.596e-06	5.701e-08	5.379e-07	36	221	ERBB2,FCGR2B,AGER,AIF1,MNDA,SLC4A1,PYCARD,CARD11,CD244,BCL6,STAT5A,CEACAM1,SYK,TACR1,TGFB1,HAVCR2,CD86,TLR4,CD40,PAWR,NCKAP1L,HLA-A,CD300A,HLA-E,VSIG4,TNFSF4,SASH3,VCAM1,IGF2,CTLA4,LGALS9B,INPP5D,ITGAL,PTPRC,LST1,LGALS9
GO: Biological Process	GO:0070489	T cell aggregation	2.475e-10	1.74e-06	5.799e-08	5.471e-07	60	506	ERBB2,IKZF1,BCL11A,FZD7,FCER1G,FCGR3A,FCGR3B,AGER,AIF1,CCL21,SLC4A1,RHOH,PYCARD,FOXP1,CARD11,CD244,GATA3,BCL6,STAT5A,CEACAM1,VNN1,SYK,HS1BP3,TGFB1,HAVCR2,CD86,TNFSF8,CD47,CD48,PAWR,NCKAP1L,PDCD1,HLA-A,CD300A,HLA-E,VSIG4,CLEC7A,TNFSF4,SASH3,VAV1,VCAM1,APBB1IP,MAP3K8,SOX13,IGF2,CTLA4,IL7R,LGALS9B,ITGAL,ITGAM,ITGAX,ITGB2,PTPRC,DOCK2,RAG1,DOCK8,DUSP3,LCP1,LGALS9,EGR1
GO: Biological Process	GO:0042110	T cell activation	2.475e-10	1.74e-06	5.799e-08	5.471e-07	60	506	ERBB2,IKZF1,BCL11A,FZD7,FCER1G,FCGR3A,FCGR3B,AGER,AIF1,CCL21,SLC4A1,RHOH,PYCARD,FOXP1,CARD11,CD244,GATA3,BCL6,STAT5A,CEACAM1,VNN1,SYK,HS1BP3,TGFB1,HAVCR2,CD86,TNFSF8,CD47,CD48,PAWR,NCKAP1L,PDCD1,HLA-A,CD300A,HLA-E,VSIG4,CLEC7A,TNFSF4,SASH3,VAV1,VCAM1,APBB1IP,MAP3K8,SOX13,IGF2,CTLA4,IL7R,LGALS9B,ITGAL,ITGAM,ITGAX,ITGB2,PTPRC,DOCK2,RAG1,DOCK8,DUSP3,LCP1,LGALS9,EGR1
GO: Biological Process	GO:0071593	lymphocyte aggregation	2.677e-10	1.882e-06	6.072e-08	5.729e-07	60	507	ERBB2,IKZF1,BCL11A,FZD7,FCER1G,FCGR3A,FCGR3B,AGER,AIF1,CCL21,SLC4A1,RHOH,PYCARD,FOXP1,CARD11,CD244,GATA3,BCL6,STAT5A,CEACAM1,VNN1,SYK,HS1BP3,TGFB1,HAVCR2,CD86,TNFSF8,CD47,CD48,PAWR,NCKAP1L,PDCD1,HLA-A,CD300A,HLA-E,VSIG4,CLEC7A,TNFSF4,SASH3,VAV1,VCAM1,APBB1IP,MAP3K8,SOX13,IGF2,CTLA4,IL7R,LGALS9B,ITGAL,ITGAM,ITGAX,ITGB2,PTPRC,DOCK2,RAG1,DOCK8,DUSP3,LCP1,LGALS9,EGR1
GO: Biological Process	GO:0032944	regulation of mononuclear cell proliferation	2.94e-10	2.067e-06	6.459e-08	6.095e-07	36	223	ERBB2,FCGR2B,AGER,AIF1,MNDA,SLC4A1,PYCARD,CARD11,CD244,BCL6,STAT5A,CEACAM1,SYK,TACR1,TGFB1,HAVCR2,CD86,TLR4,CD40,PAWR,NCKAP1L,HLA-A,CD300A,HLA-E,VSIG4,TNFSF4,SASH3,VCAM1,IGF2,CTLA4,LGALS9B,INPP5D,ITGAL,PTPRC,LST1,LGALS9
GO: Biological Process	GO:0002274	myeloid leukocyte activation	3.597e-10	2.529e-06	7.663e-08	7.23e-07	32	183	ADORA3,FCER1G,FCGR2A,FCGR2B,AIF1,CCL3,BATF3,ZC3H12A,RHOH,PYCARD,FOXP1,VAMP8,FYB1,SPI1,CD244,CD84,STXBP2,SYK,LILRB3,CASP1,TGFB1,HAVCR2,CD86,TLR4,CD48,CD300A,LAT2,CX3CR1,LGALS9B,PTAFR,DOCK2,LGALS9
GO: Biological Process	GO:0070486	leukocyte aggregation	4.613e-10	3.243e-06	9.537e-08	8.999e-07	60	514	ERBB2,IKZF1,BCL11A,FZD7,FCER1G,FCGR3A,FCGR3B,AGER,AIF1,CCL21,SLC4A1,RHOH,PYCARD,FOXP1,CARD11,CD244,GATA3,BCL6,STAT5A,CEACAM1,VNN1,SYK,HS1BP3,TGFB1,HAVCR2,CD86,TNFSF8,CD47,CD48,PAWR,NCKAP1L,PDCD1,HLA-A,CD300A,HLA-E,VSIG4,CLEC7A,TNFSF4,SASH3,VAV1,VCAM1,APBB1IP,MAP3K8,SOX13,IGF2,CTLA4,IL7R,LGALS9B,ITGAL,ITGAM,ITGAX,ITGB2,PTPRC,DOCK2,RAG1,DOCK8,DUSP3,LCP1,LGALS9,EGR1
GO: Biological Process	GO:0034109	homotypic cell-cell adhesion	5.424e-10	3.813e-06	1.089e-07	1.028e-06	51	402	ERBB2,IKZF1,ADRB2,AGER,AIF1,CCL21,SLC4A1,PYCARD,CARD11,MEGF11,CD244,GAS6,GATA3,BCL6,STAT5A,CEACAM1,VNN1,SYK,TGFB1,HAVCR2,CD86,CD47,PAWR,NCKAP1L,PDCD1,CEACAM5,HLA-A,CD300A,HLA-E,VSIG4,TNFSF4,TYRO3,SASH3,PLEK,VAV1,VCAM1,P2RY12,MAP3K8,SOX13,IGF2,CTLA4,IL7R,LGALS9B,ITGA2B,ITGAL,ITGB3,PTPRC,FERMT3,RAG1,DUSP3,LGALS9
GO: Biological Process	GO:0050867	positive regulation of cell activation	5.763e-10	4.052e-06	1.125e-07	1.062e-06	47	354	RPS6KA1,IKZF1,ADORA3,FCER1G,AGER,AIF1,CCL21,SLC4A1,PYCARD,CARD11,VAMP8,CD244,GAS6,GATA3,BCL6,STAT5A,CEACAM1,VNN1,SYK,TACR1,TGFB1,HAVCR2,CD86,TLR4,CD40,CD47,NCKAP1L,PDCD1,HLA-A,HLA-E,TNFSF4,SASH3,PLEK,VAV1,VCAM1,MAP3K8,IGF2,CTGF,CTLA4,IL7R,LGALS9B,INPP5D,PTAFR,ITGAL,PTPRC,RAG1,LGALS9
GO: Biological Process	GO:0031347	regulation of defense response	6.757e-10	4.75e-06	1.284e-07	1.211e-06	82	820	A2M,PIK3AP1,ADORA3,ADRB2,FCER1G,FCGR1A,FCGR2A,FCGR2B,FCGR3B,AGER,CCL3,CCL3L1,CCL24,TRIM38,ZC3H12A,AOAH,NLRP1,PYCARD,GPSM3,FOXP1,SERPINC1,CARD11,ATP1B1,VAMP8,SIGLEC9,GATA3,C5AR2,BCL6,STAT2,STAT5A,RFTN1,SYK,C3,C3AR1,FFAR2,CASP1,CASP5,CXCL2,TGFB1,HAVCR2,CD14,CD86,TLR4,CD47,TNFRSF1B,HLA-A,PARK7,PENK,HLA-E,CLEC7A,TNFSF4,TYRO3,SLIT2,CCR1,PLCG2,VAV1,LMCD1,IFI16,IFIT1,CRH,IGF2,CTSS,CX3CR1,LGMN,MASP1,LGAL…
GO: Biological Process	GO:0051249	regulation of lymphocyte activation	8.654e-10	6.084e-06	1.601e-07	1.511e-06	54	445	ERBB2,IKZF1,FCGR2B,AGER,AIF1,MERTK,CCL21,MNDA,SLC4A1,PYCARD,CARD11,CD244,GAS6,GATA3,BCL6,SAMSN1,STAT5A,CEACAM1,VNN1,SYK,TACR1,NFAM1,TGFB1,HAVCR2,CD86,TLR4,CD40,CD47,PAWR,NCKAP1L,PDCD1,HLA-A,CD300A,HLA-E,VSIG4,TNFSF4,TYRO3,SASH3,VAV1,VCAM1,MAP3K8,SOX13,IGF2,CTLA4,IL7R,LGALS9B,INHA,INPP5D,ITGAL,PTPRC,LST1,RAG1,DUSP3,LGALS9
GO: Biological Process	GO:0070663	regulation of leukocyte proliferation	1.018e-09	7.157e-06	1.835e-07	1.732e-06	36	233	ERBB2,FCGR2B,AGER,AIF1,MNDA,SLC4A1,PYCARD,CARD11,CD244,BCL6,STAT5A,CEACAM1,SYK,TACR1,TGFB1,HAVCR2,CD86,TLR4,CD40,PAWR,NCKAP1L,HLA-A,CD300A,HLA-E,VSIG4,TNFSF4,SASH3,VCAM1,IGF2,CTLA4,LGALS9B,INPP5D,ITGAL,PTPRC,LST1,LGALS9
GO: Biological Process	GO:0042098	T cell proliferation	1.597e-09	1.123e-05	2.799e-07	2.641e-06	34	215	ERBB2,FCGR3A,FCGR3B,AGER,AIF1,SLC4A1,PYCARD,CARD11,CD244,STAT5A,CEACAM1,SYK,TGFB1,HAVCR2,CD86,PAWR,NCKAP1L,HLA-A,HLA-E,VSIG4,TNFSF4,SASH3,VCAM1,IGF2,CTLA4,LGALS9B,ITGAL,ITGAM,ITGAX,ITGB2,PTPRC,DOCK2,DOCK8,LGALS9
GO: Biological Process	GO:0050727	regulation of inflammatory response	1.633e-09	1.148e-05	2.799e-07	2.641e-06	45	341	A2M,PIK3AP1,ADORA3,ADRB2,FCER1G,FCGR1A,FCGR2A,FCGR2B,AGER,CCL3,CCL3L1,CCL24,ZC3H12A,AOAH,NLRP1,PYCARD,GPSM3,FOXP1,SERPINC1,VAMP8,SIGLEC9,GATA3,C5AR2,BCL6,STAT5A,C3,C3AR1,FFAR2,CASP1,CASP5,TLR4,CD47,TNFRSF1B,PARK7,TNFSF4,TYRO3,SLIT2,CTSS,CX3CR1,MASP1,LGALS9B,METRNL,UACA,TRPV4,CALCRL
GO: Biological Process	GO:0002697	regulation of immune effector process	1.672e-09	1.176e-05	2.799e-07	2.641e-06	55	466	A2M,ADORA3,FCER1G,FCER2,FCGR1A,FCGR2A,FCGR2B,FCGR3B,SPON2,AGER,TRIM38,ZC3H12A,PYCARD,ATP1B1,VAMP8,CD244,GATA3,C5AR2,BCL6,STAT2,STAT5A,CEACAM1,CD84,STXBP2,SYK,C3,C3AR1,FFAR2,CXCL2,TGFB1,HAVCR2,CD86,TLR4,CD40,HLA-A,CD300A,HLA-E,TNFSF4,SASH3,VAV1,LMCD1,IFIT1,IGF2,IL7R,MASP1,LGALS9B,PTAFR,APOBEC3F,TRIL,PTPRC,DOCK2,AP1M2,LENG9,IFNLR1,LGALS9
GO: Biological Process	GO:1903039	positive regulation of leukocyte cell-cell adhesion	2.317e-09	1.629e-05	3.789e-07	3.575e-06	36	240	IKZF1,AGER,AIF1,CCL21,SLC4A1,PYCARD,CARD11,CD244,GATA3,STAT5A,CEACAM1,VNN1,SYK,TGFB1,HAVCR2,CD86,CD47,PAWR,NCKAP1L,PDCD1,HLA-A,HLA-E,TNFSF4,SASH3,VAV1,VCAM1,MAP3K8,IGF2,CTLA4,IL7R,LGALS9B,PTAFR,ITGAL,PTPRC,RAG1,LGALS9
GO: Biological Process	GO:0001817	regulation of cytokine production	2.424e-09	1.704e-05	3.874e-07	3.655e-06	67	631	KLF2,FCER1G,FCGR2A,FCGR2B,SPON2,AGER,CCL3,TRIM38,ZC3H12A,AGPAT2,NLRP1,PYCARD,GPSM3,FOXP1,CARD11,CD244,GAS6,GATA3,C5AR2,GBP1,BCL6,STAT5A,CEACAM1,CD84,SPHK1,SYK,C3,C3AR1,FFAR2,CASP1,CASP5,RUNX1,NFAM1,TGFB1,HAVCR2,CD14,CD86,TLR4,CD40,ERRFI1,NCKAP1L,HLA-A,PARK7,HLA-E,VSIG4,TUSC2,TNFSF4,SASH3,CMKLR1,PLCG2,IRF8,IFI16,CSF1R,SRGN,CYBB,CYP1B1,IL12RB2,ZBTB20,LGALS9B,INHA,INPP5D,PTAFR,TRIL,DRD2,LGALS9,GSDMD…
GO: Biological Process	GO:1903706	regulation of hemopoiesis	2.496e-09	1.755e-05	3.899e-07	3.679e-06	47	370	ERBB2,IKZF1,HIST1H4I,ANKRD54,AGER,CCL3,CCL21,CIB1,FOS,PPARGC1B,FOXP1,CARD11,SPI1,GAS6,GATA3,BCL6,INPP4B,STAT5A,CEACAM1,VNN1,SYK,C1QC,LILRB3,RUNX1,NFAM1,CXCL2,TGFB1,CD86,TLR4,NCKAP1L,GPR55,TNFSF4,SASH3,CCR1,SOX13,CSF1R,CSF3R,CTLA4,IL7R,LGALS9B,INHA,INPP5D,ITGB3,PTPRC,RAG1,RARG,LGALS9
GO: Biological Process	GO:1902105	regulation of leukocyte differentiation	2.6e-09	1.828e-05	3.973e-07	3.749e-06	39	275	ERBB2,IKZF1,AGER,CCL3,FOS,PPARGC1B,FOXP1,CARD11,GAS6,GATA3,BCL6,INPP4B,STAT5A,CEACAM1,VNN1,SYK,C1QC,LILRB3,RUNX1,NFAM1,TGFB1,CD86,TLR4,NCKAP1L,GPR55,TNFSF4,SASH3,CCR1,SOX13,CSF1R,CTLA4,IL7R,LGALS9B,INHA,INPP5D,ITGB3,PTPRC,RAG1,LGALS9
GO: Biological Process	GO:2000026	regulation of multicellular organismal development	3.415e-09	2.401e-05	5.108e-07	4.819e-06	149	1893	ERBB2,FRMD7,IKZF1,BCL11A,COLQ,HIST1H4I,RXRG,ANKRD54,FZD7,ADRB2,AGER,CCL3,FGF9,SLITRK6,CCL21,CCL24,ZC3H12A,CIB1,SFRP4,VASN,FOS,YBX3,ANKRD6,NPTN,PPARGC1B,ARNTL,MT3,CCDC88A,ARSB,TENM3,PDGFD,SLIT3,RSPO2,FOXP1,ZFHX3,CARD11,SPI1,SPP1,GAS6,GATA3,MESP1,BCL6,BDNF,INPP4B,STAT5A,CEACAM1,NRP1,STAB1,SOCS2,WISP1,BMP6,SRPX2,VNN1,SPHK1,NFIB,GLI1,NRK,SYK,COBL,C1QC,C3,C3AR1,CNTN2,NPR1,LILRB3,NTF3,RUNX1,NFAM1,CXCL2…
GO: Biological Process	GO:0030097	hemopoiesis	3.864e-09	2.716e-05	5.659e-07	5.339e-06	82	851	ERBB2,IKZF1,BCL11A,HIST1H4I,ANKRD54,KLF2,FZD7,WDR38,FCER1G,AGER,MLF1,CCL3,BATF3,MERTK,CCL21,CIB1,TMEM190,FOS,RHOH,PPARGC1B,GAB3,FOXP1,CARD11,SPI1,MYO1E,GAS6,GATA3,BCL6,INPP4B,STAT5A,CEACAM1,RRS1,VNN1,PLCL2,SYK,C1QC,LILRB3,HS1BP3,RUNX1,NFAM1,CXCL2,TGFB1,CD86,TNFSF8,TLR4,TREM2,CD79A,NCKAP1L,ARL11,TUSC2,GPR55,TNFSF4,TYRO3,SASH3,CCR1,PLCG2,PLEK,RBM47,VAV1,VCAM1,CD300LF,IRF8,ZNF385A,IFI16,SOX13,CSF1R,…
GO: Biological Process	GO:0032101	regulation of response to external stimulus	4.009e-09	2.818e-05	5.752e-07	5.427e-06	93	1014	A2M,PIK3AP1,ADORA3,ADRB2,FCER1G,FCGR1A,FCGR2A,FCGR2B,FCGR3B,AGER,AIF1,CCL3,CCL3L1,CCL21,CCL24,TRIM38,ZC3H12A,AOAH,NLRP1,MT3,RUVBL1,PYCARD,PDGFD,GPSM3,FOXP1,SERPINC1,ATP1B1,VAMP8,SPP1,SIGLEC9,GAS6,SREBF1,GATA3,C5AR2,BCL6,STAT2,STAT5A,CEACAM1,NRP1,CD84,BMP6,SYK,C3,C3AR1,NPY,NTF3,FFAR2,CASP1,CASP5,CXCL2,SPX,TGFB1,HAVCR2,TLR4,CD47,TNFRSF1B,NCKAP1L,HLA-A,PARK7,TNFSF4,TYRO3,SLIT2,CCR1,CMKLR1,PLEK,LMCD1…
GO: Biological Process	GO:0002696	positive regulation of leukocyte activation	4.997e-09	3.513e-05	7.026e-07	6.629e-06	44	341	IKZF1,ADORA3,FCER1G,AGER,AIF1,CCL21,SLC4A1,PYCARD,CARD11,VAMP8,CD244,GAS6,GATA3,BCL6,STAT5A,CEACAM1,VNN1,SYK,TACR1,TGFB1,HAVCR2,CD86,TLR4,CD40,CD47,NCKAP1L,PDCD1,HLA-A,HLA-E,TNFSF4,SASH3,VAV1,VCAM1,MAP3K8,IGF2,CTLA4,IL7R,LGALS9B,INPP5D,PTAFR,ITGAL,PTPRC,RAG1,LGALS9
GO: Biological Process	GO:0001816	cytokine production	5.58e-09	3.923e-05	7.636e-07	7.205e-06	71	700	KLF2,FCER1G,FCGR2A,FCGR2B,SPON2,AGER,CCL3,TRIM38,ZC3H12A,AGPAT2,NLRP1,PYCARD,GPSM3,FOXP1,CARD11,CD244,GAS6,GATA3,C5AR2,GBP1,BCL6,STAT5A,CEACAM1,CD84,RFTN1,SPHK1,SYK,C3,C3AR1,FFAR2,CASP1,CASP5,RUNX1,NFAM1,TGFB1,HAVCR2,CD14,CD86,TLR4,CD40,ERRFI1,PAWR,NCKAP1L,HLA-A,PARK7,HLA-E,VSIG4,TUSC2,TNFSF4,SASH3,TNFAIP8,CMKLR1,PLCG2,IRF8,IFI16,CSF1R,SRGN,CYBB,CYP1B1,IL12RB2,ZBTB20,LGALS9B,INHA,INPP5D,PTAFR,TRI…
GO: Biological Process	GO:0051241	negative regulation of multicellular organismal process	5.648e-09	3.971e-05	7.636e-07	7.205e-06	100	1127	ERBB2,NCF1,BCL11A,MRVI1,HIST1H4I,KLF2,FZD7,ADRA1A,ADRB2,FCGR2B,CIITA,AGER,CCL3,CCL21,ZC3H12A,CIB1,VASN,YBX3,MT3,PYCARD,RSPO2,SPP1,GAS6,GATA3,C5AR2,GBP1,MESP1,BCL6,NPVF,BDNF,INPP4B,STAT5A,CEACAM1,NRP1,STC1,STAB1,CD84,SOCS2,HPGDS,NFIB,GPR149,C1QC,CNTN2,WWC1,NPR1,LILRB3,RUNX1,SPX,TGFB1,HAVCR2,HHIP,OXTR,GUCY1A1,CD86,TLL2,TLR4,ERRFI1,PAWR,RFLNA,PTGDR2,NCKAP1L,PDCD1,HLA-A,VSIG4,TUSC2,GPR55,TNFSF4,SLIT2…
GO: Biological Process	GO:0002443	leukocyte mediated immunity	6.375e-09	4.481e-05	8.456e-07	7.978e-06	45	356	NCF1,ADORA3,TUBB4B,FCER1G,FCER2,FCGR1A,FCGR2A,FCGR2B,SPON2,AGER,CCL3,VAMP8,GATA3,BCL6,STAT5A,CEACAM1,CD84,RFTN1,STXBP2,SYK,C1QB,C1QC,C3,LILRB3,CXCL2,TGFB1,HAVCR2,TLR4,CD40,HLA-A,CD300A,CTSC,HLA-E,TUSC2,TNFSF4,SASH3,VAV1,LAT2,IGF2,IL7R,LGALS9B,INPP5D,PTAFR,PTPRC,LGALS9
GO: Biological Process	GO:0097529	myeloid leukocyte migration	7.485e-09	5.262e-05	9.745e-07	9.194e-06	29	174	FCER1G,FCGR2A,AIF1,CCL3,CCL3L1,CCL21,CCL24,FOLR2,OLFM4,PDGFD,SPP1,C5AR2,SYK,C3AR1,CXCL2,PAWR,NCKAP1L,CD300A,SLIT2,CCR1,CMKLR1,VAV1,P2RY12,CSF3R,CX3CR1,ITGAM,ITGB2,RARRES2,TRPV4
GO: Biological Process	GO:0002699	positive regulation of immune effector process	7.996e-09	5.621e-05	1.022e-06	9.643e-06	30	185	ADORA3,FCER1G,FCER2,FCGR1A,FCGR2A,SPON2,VAMP8,CD244,GATA3,STAT5A,CEACAM1,CD84,STXBP2,SYK,C3,FFAR2,CXCL2,TGFB1,CD86,TLR4,CD40,HLA-A,CD300A,HLA-E,TNFSF4,SASH3,VAV1,PTAFR,PTPRC,LGALS9
GO: Biological Process	GO:0002685	regulation of leukocyte migration	9.775e-09	6.872e-05	1.227e-06	1.158e-05	29	176	ADORA3,AIF1,CCL3,CCL21,CCL24,OLFM4,PYCARD,PDGFD,GPSM3,GAS6,C5AR2,C3AR1,TACR1,CXCL2,PAWR,NCKAP1L,CD300A,TNFSF4,SLIT2,CCR1,CMKLR1,P2RY12,LGALS9B,ITGA2B,PTAFR,ITGB3,RARRES2,LGALS9,TRPV4
GO: Biological Process	GO:0050870	positive regulation of T cell activation	1.053e-08	7.4e-05	1.298e-06	1.225e-05	34	231	IKZF1,AGER,AIF1,CCL21,SLC4A1,PYCARD,CARD11,CD244,GATA3,STAT5A,CEACAM1,VNN1,SYK,TGFB1,HAVCR2,CD86,CD47,NCKAP1L,PDCD1,HLA-A,HLA-E,TNFSF4,SASH3,VAV1,VCAM1,MAP3K8,IGF2,CTLA4,IL7R,LGALS9B,ITGAL,PTPRC,RAG1,LGALS9
GO: Biological Process	GO:0060326	cell chemotaxis	1.2e-08	8.438e-05	1.455e-06	1.373e-05	36	255	FCER1G,FCGR2A,AIF1,CCL3,CCL3L1,BIN2,CCL21,CCL24,FOLR2,PDGFD,GPSM3,SPP1,GAS6,C5AR2,NRP1,SYK,C3AR1,FFAR2,CXCL2,NCKAP1L,NR4A1,SLIT2,CCR1,CMKLR1,VAV1,VCAM1,CSF3R,CX3CR1,IL16,LGALS9B,ITGAM,ITGB2,RARRES2,HBEGF,LGALS9,TRPV4
GO: Biological Process	GO:0002520	immune system development	1.353e-08	9.51e-05	1.612e-06	1.521e-05	87	949	ERBB2,IKZF1,BCL11A,HIST1H4I,ANKRD54,KLF2,FZD7,WDR38,FCER1G,AGER,MLF1,CCL3,BATF3,MERTK,CCL21,CIB1,TMEM190,FOS,RHOH,PPARGC1B,GAB3,FOXP1,CARD11,SPI1,MYO1E,GAS6,GATA3,BCL6,INPP4B,STAT5A,CEACAM1,RRS1,VNN1,PLCL2,SYK,C1QC,C3,C3AR1,LILRB3,HS1BP3,RUNX1,NFAM1,CXCL2,TGFB1,HAVCR2,CD86,TNFSF8,TLR4,CD40,TREM2,CD79A,NCKAP1L,PDCD1,ARL11,TUSC2,GPR55,TNFSF4,TYRO3,SASH3,CCR1,PLCG2,PLEK,RBM47,VAV1,VCAM1,CD300LF,IRF8…
GO: Biological Process	GO:0032103	positive regulation of response to external stimulus	1.399e-08	9.838e-05	1.64e-06	1.547e-05	42	328	ADORA3,ADRB2,FCER1G,FCGR1A,FCGR2A,AGER,AIF1,CCL3,CCL3L1,CCL21,CCL24,PDGFD,GPSM3,VAMP8,GAS6,STAT5A,NRP1,BMP6,C3,C3AR1,NPY,NTF3,FFAR2,CXCL2,TGFB1,HAVCR2,TLR4,CD47,NCKAP1L,PARK7,TNFSF4,SLIT2,CCR1,CMKLR1,CTSS,IL16,LGALS9B,EPM2A,RARRES2,LGALS9,TRPV4,CD180
GO: Biological Process	GO:0002687	positive regulation of leukocyte migration	1.632e-08	0.0001147	1.854e-06	1.75e-05	24	129	ADORA3,AIF1,CCL3,CCL21,CCL24,PYCARD,PDGFD,GPSM3,GAS6,C3AR1,TACR1,CXCL2,PAWR,NCKAP1L,TNFSF4,CCR1,CMKLR1,LGALS9B,ITGA2B,PTAFR,ITGB3,RARRES2,LGALS9,TRPV4
GO: Biological Process	GO:0002366	leukocyte activation involved in immune response	1.635e-08	0.000115	1.854e-06	1.75e-05	34	235	ADORA3,FCER1G,CCL3,PYCARD,FOXP1,VAMP8,CD244,GATA3,BCL6,CEACAM1,CD84,STXBP2,PLCL2,SYK,TGFB1,HAVCR2,CD86,TLR4,CD40,CD300A,CLEC7A,TNFSF4,PLCG2,APBB1IP,LAT2,CX3CR1,LGALS9B,PTAFR,ITGAL,PTPRC,DOCK2,LCP1,LGALS9,CD180
GO: Biological Process	GO:0034112	positive regulation of homotypic cell-cell adhesion	1.823e-08	0.0001281	2.034e-06	1.919e-05	34	236	IKZF1,AGER,AIF1,CCL21,SLC4A1,PYCARD,CARD11,CD244,GATA3,STAT5A,CEACAM1,VNN1,SYK,TGFB1,HAVCR2,CD86,CD47,NCKAP1L,PDCD1,HLA-A,HLA-E,TNFSF4,SASH3,VAV1,VCAM1,MAP3K8,IGF2,CTLA4,IL7R,LGALS9B,ITGAL,PTPRC,RAG1,LGALS9
GO: Biological Process	GO:0050777	negative regulation of immune response	1.95e-08	0.0001371	2.142e-06	2.021e-05	25	140	A2M,FCGR2B,OLFM4,BCL6,SAMSN1,CEACAM1,CD84,TGFB1,HAVCR2,HLA-A,CD300A,HLA-E,TNFSF4,TYRO3,CCR1,IFI16,IGF2,CTLA4,IL7R,MASP1,LGALS9B,INPP5D,PTPRC,DRD2,LGALS9
GO: Biological Process	GO:0002263	cell activation involved in immune response	2.03e-08	0.0001427	2.195e-06	2.071e-05	34	237	ADORA3,FCER1G,CCL3,PYCARD,FOXP1,VAMP8,CD244,GATA3,BCL6,CEACAM1,CD84,STXBP2,PLCL2,SYK,TGFB1,HAVCR2,CD86,TLR4,CD40,CD300A,CLEC7A,TNFSF4,PLCG2,APBB1IP,LAT2,CX3CR1,LGALS9B,PTAFR,ITGAL,PTPRC,DOCK2,LCP1,LGALS9,CD180
GO: Biological Process	GO:0050671	positive regulation of lymphocyte proliferation	2.262e-08	0.000159	2.409e-06	2.273e-05	25	141	AGER,AIF1,SLC4A1,PYCARD,CARD11,CD244,BCL6,STAT5A,CEACAM1,SYK,TACR1,HAVCR2,CD86,TLR4,CD40,NCKAP1L,HLA-A,HLA-E,TNFSF4,SASH3,VCAM1,IGF2,ITGAL,PTPRC,LGALS9
GO: Biological Process	GO:0006928	movement of cell or subcellular component	2.311e-08	0.0001624	2.424e-06	2.287e-05	145	1882	RPL24,ERBB2,MCAM,ETV1,EXT1,MDK,ADORA3,TUBB4B,FCER1G,FCGR2A,SPON2,AGER,AIF1,CCL3,CCL3L1,BIN2,MERTK,CCL21,CCL24,SELPLG,ZC3H12A,CIB1,FOLR2,OLFM4,CCDC88A,ARSB,SPINT2,TNN,PYCARD,B3GNT2,PDGFD,SLIT3,GPSM3,FOXP1,ATP1B1,STK36,MYL6,CD244,MYO1E,SPP1,MYO10,GAS6,DNER,GATA3,C5AR2,CEACAM6,MESP1,BCL6,ST14,GFRA1,BDNF,STAT5A,CEACAM1,NRP1,STC1,CD84,PPARGC1A,TEKT2,SRPX2,VNN1,SPHK1,NFIB,GLI1,SYK,C3AR1,TACR1,NPY,CNTN2…
GO: Biological Process	GO:0002706	regulation of lymphocyte mediated immunity	2.601e-08	0.0001829	2.689e-06	2.537e-05	24	132	FCER1G,FCER2,FCGR1A,FCGR2A,FCGR2B,AGER,GATA3,BCL6,STAT5A,CEACAM1,C3,TGFB1,HAVCR2,CD40,HLA-A,HLA-E,TNFSF4,SASH3,VAV1,IGF2,IL7R,LGALS9B,PTPRC,LGALS9
GO: Biological Process	GO:0051251	positive regulation of lymphocyte activation	2.732e-08	0.0001921	2.784e-06	2.627e-05	40	311	IKZF1,AGER,AIF1,CCL21,SLC4A1,PYCARD,CARD11,CD244,GAS6,GATA3,BCL6,STAT5A,CEACAM1,VNN1,SYK,TACR1,TGFB1,HAVCR2,CD86,TLR4,CD40,CD47,NCKAP1L,PDCD1,HLA-A,HLA-E,TNFSF4,SASH3,VAV1,VCAM1,MAP3K8,IGF2,CTLA4,IL7R,LGALS9B,INPP5D,ITGAL,PTPRC,RAG1,LGALS9
GO: Biological Process	GO:0050778	positive regulation of immune response	2.823e-08	0.0001985	2.835e-06	2.675e-05	67	671	A2M,PIK3AP1,ADORA3,FCER1G,FCER2,FCGR1A,FCGR2A,FCGR3A,SPON2,MNDA,PYCARD,CARD11,VAMP8,FYB1,MYO10,GATA3,C5AR2,GBP1,STAT5A,CEACAM1,RFTN1,PLCL2,SYK,C1QB,C1QC,C3,C3AR1,SKAP2,FFAR2,NFAM1,TGFB1,HAVCR2,CD14,CD86,TLR4,CD40,CD79A,PAWR,NCKAP1L,HLA-A,CD300A,HLA-E,VSIG4,CLEC7A,TNFSF4,TYRO3,SASH3,PLCG2,VAV1,LAT2,IFI16,CTLA4,CTSS,LGMN,MASP1,LGALS9B,INPP5D,PTAFR,ITGAM,ITGB2,TRIL,PTPRC,CLEC4A,DUSP3,LGALS9,PLEKHA1,…
GO: Biological Process	GO:0097530	granulocyte migration	2.931e-08	0.000206	2.902e-06	2.738e-05	23	123	FCER1G,FCGR2A,CCL3,CCL3L1,CCL21,CCL24,OLFM4,SPP1,C5AR2,SYK,C3AR1,CXCL2,PAWR,NCKAP1L,CD300A,SLIT2,CMKLR1,VAV1,CSF3R,ITGAM,ITGB2,RARRES2,TRPV4
GO: Biological Process	GO:0032946	positive regulation of mononuclear cell proliferation	3.028e-08	0.0002129	2.934e-06	2.769e-05	25	143	AGER,AIF1,SLC4A1,PYCARD,CARD11,CD244,BCL6,STAT5A,CEACAM1,SYK,TACR1,HAVCR2,CD86,TLR4,CD40,NCKAP1L,HLA-A,HLA-E,TNFSF4,SASH3,VCAM1,IGF2,ITGAL,PTPRC,LGALS9
GO: Biological Process	GO:0022409	positive regulation of cell-cell adhesion	3.047e-08	0.0002142	2.934e-06	2.769e-05	37	276	IKZF1,AGER,AIF1,CCL21,SLC4A1,PYCARD,CARD11,CD244,MYO10,GATA3,STAT5A,CEACAM1,VNN1,SYK,TGFB1,HAVCR2,CD86,CD47,PAWR,NCKAP1L,PDCD1,HLA-A,HLA-E,TNFSF4,SASH3,VAV1,VCAM1,MAP3K8,IGF2,CTLA4,IL7R,LGALS9B,PTAFR,ITGAL,PTPRC,RAG1,LGALS9
GO: Biological Process	GO:0050863	regulation of T cell activation	3.788e-08	0.0002663	3.599e-06	3.395e-05	41	327	ERBB2,IKZF1,AGER,AIF1,CCL21,SLC4A1,PYCARD,CARD11,CD244,GATA3,BCL6,STAT5A,CEACAM1,VNN1,SYK,TGFB1,HAVCR2,CD86,CD47,PAWR,NCKAP1L,PDCD1,HLA-A,CD300A,HLA-E,VSIG4,TNFSF4,SASH3,VAV1,VCAM1,MAP3K8,SOX13,IGF2,CTLA4,IL7R,LGALS9B,ITGAL,PTPRC,RAG1,DUSP3,LGALS9
GO: Biological Process	GO:1903037	regulation of leukocyte cell-cell adhesion	4.319e-08	0.0003036	3.996e-06	3.771e-05	42	341	ERBB2,IKZF1,AGER,AIF1,CCL21,SLC4A1,PYCARD,CARD11,CD244,GATA3,BCL6,STAT5A,CEACAM1,VNN1,SYK,TGFB1,HAVCR2,CD86,CD47,PAWR,NCKAP1L,PDCD1,HLA-A,CD300A,HLA-E,VSIG4,TNFSF4,SASH3,VAV1,VCAM1,MAP3K8,SOX13,IGF2,CTLA4,IL7R,LGALS9B,PTAFR,ITGAL,PTPRC,RAG1,DUSP3,LGALS9
GO: Biological Process	GO:0048534	hematopoietic or lymphoid organ development	4.321e-08	0.0003037	3.996e-06	3.771e-05	82	898	ERBB2,IKZF1,BCL11A,HIST1H4I,ANKRD54,KLF2,FZD7,WDR38,FCER1G,AGER,MLF1,CCL3,BATF3,MERTK,CCL21,CIB1,TMEM190,FOS,RHOH,PPARGC1B,GAB3,FOXP1,CARD11,SPI1,MYO1E,GAS6,GATA3,BCL6,INPP4B,STAT5A,CEACAM1,RRS1,VNN1,PLCL2,SYK,C1QC,LILRB3,HS1BP3,RUNX1,NFAM1,CXCL2,TGFB1,CD86,TNFSF8,TLR4,TREM2,CD79A,NCKAP1L,ARL11,TUSC2,GPR55,TNFSF4,TYRO3,SASH3,CCR1,PLCG2,PLEK,RBM47,VAV1,VCAM1,CD300LF,IRF8,ZNF385A,IFI16,SOX13,CSF1R,…
GO: Biological Process	GO:0001819	positive regulation of cytokine production	4.384e-08	0.0003082	4.003e-06	3.777e-05	48	418	FCER1G,FCGR2A,SPON2,AGER,CCL3,AGPAT2,NLRP1,PYCARD,GPSM3,CARD11,CD244,GATA3,STAT5A,CD84,SYK,C3,C3AR1,FFAR2,CASP1,CASP5,RUNX1,NFAM1,TGFB1,HAVCR2,CD14,CD86,TLR4,CD40,HLA-A,PARK7,HLA-E,TUSC2,TNFSF4,SASH3,PLCG2,IRF8,IFI16,CSF1R,CYBB,CYP1B1,IL12RB2,ZBTB20,LGALS9B,PTAFR,DRD2,LGALS9,GSDMD,TRPV4
GO: Biological Process	GO:0006897	endocytosis	4.532e-08	0.0003186	4.084e-06	3.854e-05	66	665	RAMP3,ADRB2,FCER1G,FCGR1A,FCGR1B,FCGR2A,FCGR2B,FCGR3A,SBSPON,SPON2,AGER,AIF1,BIN2,MERTK,CCL21,MRC1,SFRP4,FOLR2,OLFM4,SLC9A3,PYCARD,HHIPL1,ARHGAP27,VAMP8,MYO1E,MYO10,SIGLEC9,GAS6,DNER,APOBR,CEACAM1,STAB1,SYK,C3,CNTN2,NTF3,GRIA2,OLR1,TGFB1,CD14,ATG3,LRP11,CD47,TREM2,NCKAP1L,CD300A,CLEC7A,TUSC2,TMPRSS5,TYRO3,NLGN3,PLCG2,VAV1,IRF8,MASP1,AHI1,ITGB2,RAB7A,PCSK9,DOCK2,DRD2,DRD3,RAB34,LRP2,LRP4,CALCRL
GO: Biological Process	GO:0042102	positive regulation of T cell proliferation	4.855e-08	0.0003413	4.32e-06	4.076e-05	21	107	AGER,AIF1,SLC4A1,PYCARD,CARD11,CD244,STAT5A,CEACAM1,SYK,HAVCR2,CD86,NCKAP1L,HLA-A,HLA-E,TNFSF4,SASH3,VCAM1,IGF2,ITGAL,PTPRC,LGALS9
GO: Biological Process	GO:0030595	leukocyte chemotaxis	4.976e-08	0.0003498	4.373e-06	4.126e-05	30	200	FCER1G,FCGR2A,AIF1,CCL3,CCL3L1,CCL21,CCL24,FOLR2,GPSM3,SPP1,GAS6,C5AR2,SYK,C3AR1,FFAR2,CXCL2,NCKAP1L,SLIT2,CCR1,CMKLR1,VAV1,CSF3R,CX3CR1,IL16,LGALS9B,ITGAM,ITGB2,RARRES2,LGALS9,TRPV4
GO: Biological Process	GO:0033993	response to lipid	5.198e-08	0.0003654	4.511e-06	4.256e-05	90	1023	AANAT,RAMP3,MDK,RXRG,ADCYAP1R1,FZD7,ADRB2,FCGR3A,FCGR3B,SPON2,AGER,AIF1,CCL3,ALDH3A1,CCL21,MRC1,ZC3H12A,FOS,PPARGC1B,SLC9A3,ARNTL,ARSB,PYCARD,SLIT3,FOXP1,SPP1,SREBF1,GATA3,NCF2,RGS9,TNFRSF10C,BDNF,STC1,CD84,SOCS2,PPARGC1A,BMP6,ALDH1A2,NR1I2,SPHK1,C3,TACR1,FFAR2,CASP1,RUNX1,CXCL2,PDIA3,TGFB1,HAVCR2,TH,OXTR,CD14,CD86,TLR4,CD40,ERRFI1,TREM2,PAWR,TNFRSF1B,PARK7,PENK,HMGCS1,NR4A1,TNFSF4,SLIT2,PLCG2,VC…
GO: Biological Process	GO:0045087	innate immune response	6.293e-08	0.0004424	5.396e-06	5.091e-05	78	846	A2M,PIK3AP1,NCF1,TRIM22,TUBB4B,FCER1G,FCGR1A,FCGR1B,CIITA,SPON2,AGER,AIF1,CCL3,CCL3L1,CCL21,CCL24,TRIM38,MRC1,NLRP1,PYCARD,CARD11,MX2,CD244,GATA3,GBP1,NCF2,NRROS,STAT2,STAT5A,CD84,RFTN1,VNN1,SYK,C1QB,C1QC,C3,NPY,FFAR2,TGFB1,HAVCR2,CD14,CD86,TLR4,TREM2,HLA-A,HLA-E,VSIG4,CLEC7A,TNFSF4,TYRO3,CCR1,PLCG2,VAV1,VCAM1,APOBEC3D,IRF8,IFI16,IFIT1,IGF2,CSF1R,CTSS,CYBB,LGMN,MASP1,LGALS9B,PTAFR,ITGAM,ITGB2,APO…
GO: Biological Process	GO:0009611	response to wounding	6.516e-08	0.0004581	5.519e-06	5.207e-05	86	967	A2M,PIK3AP1,ERBB2,MCAM,MDK,DYSF,FZD7,ADORA3,ADRB2,FCER1G,FCGR1A,FCGR2A,FCGR2B,AGER,AIF1,CCL3,CCL3L1,MERTK,CCL24,ZC3H12A,AOAH,NLRP1,PYCARD,PDGFD,GPSM3,FOXP1,SERPINC1,VAMP8,SPP1,SIGLEC9,GAS6,GATA3,C5AR2,BCL6,STAT5A,CEACAM1,NRP1,GLI1,SYK,C3,C3AR1,FFAR2,CASP1,CASP5,TGFB1,P2RY1,ENTPD1,TLR4,CD40,CD47,PAWR,TNFRSF1B,PIK3R5,PARK7,TNFSF4,TYRO3,SLIT2,SERPINA1,CCR1,PLCG2,PLEK,VAV1,P2RY12,IGF2,IGFBP1,CYR61,CT…
GO: Biological Process	GO:0070665	positive regulation of leukocyte proliferation	7.021e-08	0.0004936	5.876e-06	5.544e-05	25	149	AGER,AIF1,SLC4A1,PYCARD,CARD11,CD244,BCL6,STAT5A,CEACAM1,SYK,TACR1,HAVCR2,CD86,TLR4,CD40,NCKAP1L,HLA-A,HLA-E,TNFSF4,SASH3,VCAM1,IGF2,ITGAL,PTPRC,LGALS9
GO: Biological Process	GO:0034110	regulation of homotypic cell-cell adhesion	7.697e-08	0.0005411	6.365e-06	6.006e-05	42	348	ERBB2,IKZF1,ADRB2,AGER,AIF1,CCL21,SLC4A1,PYCARD,CARD11,CD244,GATA3,BCL6,STAT5A,CEACAM1,VNN1,SYK,TGFB1,HAVCR2,CD86,CD47,PAWR,NCKAP1L,PDCD1,HLA-A,CD300A,HLA-E,VSIG4,TNFSF4,SASH3,VAV1,VCAM1,MAP3K8,SOX13,IGF2,CTLA4,IL7R,LGALS9B,ITGAL,PTPRC,RAG1,DUSP3,LGALS9
GO: Biological Process	GO:1903557	positive regulation of tumor necrosis factor superfamily cytokine production	8.217e-08	0.0005776	6.686e-06	6.308e-05	17	74	FCER1G,FCGR2A,SPON2,CCL3,PYCARD,CD84,HAVCR2,CD14,CD86,TLR4,HLA-E,SASH3,CYBB,ZBTB20,LGALS9B,PTAFR,LGALS9
GO: Biological Process	GO:0048870	cell motility	8.448e-08	0.0005939	6.686e-06	6.308e-05	115	1428	ERBB2,MCAM,MDK,ADORA3,FCER1G,FCGR2A,AGER,AIF1,CCL3,CCL3L1,BIN2,MERTK,CCL21,CCL24,SELPLG,ZC3H12A,CIB1,FOLR2,OLFM4,CCDC88A,ARSB,SPINT2,TNN,PYCARD,PDGFD,SLIT3,GPSM3,FOXP1,ATP1B1,CD244,SPP1,MYO10,GAS6,DNER,GATA3,C5AR2,CEACAM6,MESP1,ST14,GFRA1,STAT5A,CEACAM1,NRP1,STC1,CD84,PPARGC1A,TEKT2,SRPX2,SPHK1,GLI1,SYK,C3AR1,TACR1,CNTN2,WWC1,NTF3,FFAR2,CXCL2,OLR1,TGFB1,SLC7A8,P2RY1,CD47,CD48,PAWR,NCKAP1L,CD300A,…
GO: Biological Process	GO:0051674	localization of cell	8.448e-08	0.0005939	6.686e-06	6.308e-05	115	1428	ERBB2,MCAM,MDK,ADORA3,FCER1G,FCGR2A,AGER,AIF1,CCL3,CCL3L1,BIN2,MERTK,CCL21,CCL24,SELPLG,ZC3H12A,CIB1,FOLR2,OLFM4,CCDC88A,ARSB,SPINT2,TNN,PYCARD,PDGFD,SLIT3,GPSM3,FOXP1,ATP1B1,CD244,SPP1,MYO10,GAS6,DNER,GATA3,C5AR2,CEACAM6,MESP1,ST14,GFRA1,STAT5A,CEACAM1,NRP1,STC1,CD84,PPARGC1A,TEKT2,SRPX2,SPHK1,GLI1,SYK,C3AR1,TACR1,CNTN2,WWC1,NTF3,FFAR2,CXCL2,OLR1,TGFB1,SLC7A8,P2RY1,CD47,CD48,PAWR,NCKAP1L,CD300A,…
GO: Biological Process	GO:0016477	cell migration	8.464e-08	0.000595	6.686e-06	6.308e-05	107	1300	MCAM,MDK,ADORA3,FCER1G,FCGR2A,AGER,AIF1,CCL3,CCL3L1,BIN2,MERTK,CCL21,CCL24,SELPLG,ZC3H12A,CIB1,FOLR2,OLFM4,CCDC88A,ARSB,TNN,PYCARD,PDGFD,SLIT3,GPSM3,FOXP1,ATP1B1,CD244,SPP1,GAS6,DNER,GATA3,C5AR2,CEACAM6,MESP1,ST14,GFRA1,STAT5A,CEACAM1,NRP1,STC1,CD84,PPARGC1A,SRPX2,SPHK1,GLI1,SYK,C3AR1,TACR1,CNTN2,WWC1,NTF3,FFAR2,CXCL2,OLR1,TGFB1,SLC7A8,P2RY1,CD47,CD48,PAWR,NCKAP1L,CD300A,CEACAM8,NR4A1,TNFSF4,TYRO…
GO: Biological Process	GO:0031348	negative regulation of defense response	8.891e-08	0.000625	6.945e-06	6.552e-05	27	172	A2M,ADRB2,FCGR2B,AGER,TRIM38,ZC3H12A,AOAH,SERPINC1,SIGLEC9,GATA3,HAVCR2,TNFRSF1B,HLA-A,HLA-E,TYRO3,SLIT2,CCR1,IFI16,IFIT1,IGF2,CX3CR1,LGALS9B,METRNL,DRD2,UACA,LGALS9,CALCRL
GO: Biological Process	GO:0042129	regulation of T cell proliferation	1.005e-07	0.0007066	7.764e-06	7.326e-05	27	173	ERBB2,AGER,AIF1,SLC4A1,PYCARD,CARD11,CD244,STAT5A,CEACAM1,SYK,TGFB1,HAVCR2,CD86,PAWR,NCKAP1L,HLA-A,HLA-E,VSIG4,TNFSF4,SASH3,VCAM1,IGF2,CTLA4,LGALS9B,ITGAL,PTPRC,LGALS9
GO: Biological Process	GO:0002253	activation of immune response	1.066e-07	0.0007492	8.143e-06	7.683e-05	55	525	A2M,PIK3AP1,FCER1G,FCGR1A,FCGR2A,FCGR3A,MNDA,PYCARD,CARD11,FYB1,MYO10,GATA3,C5AR2,GBP1,CEACAM1,RFTN1,PLCL2,SYK,C1QB,C1QC,C3,C3AR1,SKAP2,FFAR2,NFAM1,HAVCR2,CD14,CD86,TLR4,CD79A,PAWR,NCKAP1L,CD300A,VSIG4,CLEC7A,TYRO3,PLCG2,VAV1,LAT2,IFI16,CTLA4,CTSS,LGMN,MASP1,LGALS9B,INPP5D,ITGAM,ITGB2,TRIL,PTPRC,CLEC4A,DUSP3,LGALS9,PLEKHA1,CD180
GO: Biological Process	GO:1903034	regulation of response to wounding	1.186e-07	0.0008337	8.965e-06	8.458e-05	51	472	A2M,PIK3AP1,ADORA3,ADRB2,FCER1G,FCGR1A,FCGR2A,FCGR2B,AGER,CCL3,CCL3L1,CCL24,ZC3H12A,AOAH,NLRP1,PYCARD,GPSM3,FOXP1,SERPINC1,VAMP8,SPP1,SIGLEC9,GATA3,C5AR2,BCL6,STAT5A,CEACAM1,SYK,C3,C3AR1,FFAR2,CASP1,CASP5,TLR4,CD47,TNFRSF1B,PARK7,TNFSF4,TYRO3,SLIT2,PLEK,CTSS,CX3CR1,MASP1,LGALS9B,METRNL,UACA,HBEGF,TRPV4,CALCRL,EPHA4
GO: Biological Process	GO:0001909	leukocyte mediated cytotoxicity	1.214e-07	0.0008537	9.082e-06	8.569e-05	20	103	NCF1,TUBB4B,FCGR1A,FCGR2A,AGER,STAT5A,CEACAM1,STXBP2,CXCL2,HAVCR2,HLA-A,CTSC,HLA-E,TUSC2,VAV1,IGF2,IL7R,LGALS9B,PTPRC,LGALS9
GO: Biological Process	GO:0030098	lymphocyte differentiation	1.455e-07	0.001023	1.077e-05	0.0001016	42	356	ERBB2,IKZF1,BCL11A,FZD7,FCER1G,MERTK,RHOH,FOXP1,CARD11,SPI1,GAS6,GATA3,BCL6,STAT5A,VNN1,PLCL2,SYK,HS1BP3,NFAM1,TGFB1,CD86,TNFSF8,CD79A,NCKAP1L,TUSC2,TNFSF4,TYRO3,SASH3,PLCG2,VAV1,VCAM1,SOX13,CTLA4,IL7R,LGALS9B,INHA,INPP5D,PTPRC,DOCK2,RAG1,LGALS9,EGR1
GO: Biological Process	GO:0070372	regulation of ERK1 and ERK2 cascade	1.512e-07	0.001063	1.107e-05	0.0001045	35	269	ERBB2,ADRA1A,CCL3,CCL3L1,CCL21,CCL24,CIB1,NPTN,MT3,PYCARD,PDGFD,GAS6,C5AR2,GBP1,ST5,CEACAM1,NRP1,SYK,C3,HAVCR2,P2RY1,TLR4,ERRFI1,TREM2,GPR55,CCR1,CSF1R,CYR61,CTGF,DCC,ITGB3,DRD2,DUSP3,LGALS9,TRPV4
GO: Biological Process	GO:0046633	alpha-beta T cell proliferation	1.562e-07	0.001098	1.117e-05	0.0001054	12	38	FCGR3A,FCGR3B,CD244,CEACAM1,SYK,HLA-A,HLA-E,TNFSF4,LGALS9B,PTPRC,DOCK2,LGALS9
GO: Biological Process	GO:0050764	regulation of phagocytosis	1.573e-07	0.001106	1.117e-05	0.0001054	18	86	FCER1G,FCGR1A,FCGR2A,FCGR2B,AGER,MERTK,OLFM4,PYCARD,SIGLEC9,GAS6,SYK,C3,TGFB1,ATG3,CD47,NCKAP1L,CD300A,DOCK2
GO: Biological Process	GO:0046634	regulation of alpha-beta T cell activation	1.573e-07	0.001106	1.117e-05	0.0001054	18	86	IKZF1,AGER,CD244,GATA3,BCL6,CEACAM1,SYK,TGFB1,CD86,NCKAP1L,HLA-A,CD300A,HLA-E,TNFSF4,SASH3,LGALS9B,PTPRC,LGALS9
GO: Biological Process	GO:0032652	regulation of interleukin-1 production	1.716e-07	0.001207	1.207e-05	0.0001138	16	69	CCL3,ZC3H12A,NLRP1,PYCARD,FOXP1,GAS6,SPHK1,CASP1,CASP5,HAVCR2,TLR4,ERRFI1,IFI16,LGALS9B,LGALS9,GSDMD
GO: Biological Process	GO:0070371	ERK1 and ERK2 cascade	1.944e-07	0.001366	1.353e-05	0.0001276	36	284	ERBB2,ADRA1A,CCL3,CCL3L1,CCL21,CCL24,CIB1,NPTN,MT3,PYCARD,PDGFD,GAS6,C5AR2,GBP1,ST5,CEACAM1,NRP1,SYK,C3,HAVCR2,OXTR,P2RY1,TLR4,ERRFI1,TREM2,GPR55,CCR1,CSF1R,CYR61,CTGF,DCC,ITGB3,DRD2,DUSP3,LGALS9,TRPV4
GO: Biological Process	GO:0002705	positive regulation of leukocyte mediated immunity	1.99e-07	0.001399	1.364e-05	0.0001287	20	106	ADORA3,FCER1G,FCER2,FCGR1A,FCGR2A,VAMP8,GATA3,STAT5A,SYK,C3,CXCL2,TGFB1,CD40,HLA-A,HLA-E,TNFSF4,SASH3,VAV1,PTAFR,PTPRC
GO: Biological Process	GO:0046631	alpha-beta T cell activation	2.008e-07	0.001411	1.364e-05	0.0001287	23	136	IKZF1,FCGR3A,FCGR3B,AGER,FOXP1,CD244,GATA3,BCL6,CEACAM1,SYK,TGFB1,CD86,TNFSF8,NCKAP1L,HLA-A,CD300A,HLA-E,TNFSF4,SASH3,LGALS9B,PTPRC,DOCK2,LGALS9
GO: Biological Process	GO:0070374	positive regulation of ERK1 and ERK2 cascade	2.017e-07	0.001418	1.364e-05	0.0001287	28	190	ADRA1A,CCL3,CCL3L1,CCL21,CCL24,CIB1,NPTN,MT3,PYCARD,PDGFD,GAS6,C5AR2,ST5,NRP1,C3,HAVCR2,P2RY1,TLR4,TREM2,GPR55,CCR1,CSF1R,CTGF,DCC,ITGB3,DRD2,LGALS9,TRPV4
GO: Biological Process	GO:1903555	regulation of tumor necrosis factor superfamily cytokine production	2.069e-07	0.001454	1.385e-05	0.0001307	22	126	FCER1G,FCGR2A,SPON2,CCL3,ZC3H12A,PYCARD,FOXP1,GAS6,C5AR2,CD84,HAVCR2,CD14,CD86,TLR4,ERRFI1,HLA-E,SASH3,CYBB,ZBTB20,LGALS9B,PTAFR,LGALS9
GO: Biological Process	GO:0022407	regulation of cell-cell adhesion	2.658e-07	0.001869	1.763e-05	0.0001663	47	430	ERBB2,IKZF1,ADRB2,AGER,AIF1,CCL21,SLC4A1,SPINT2,PYCARD,CARD11,CD244,MYO10,GATA3,BCL6,STAT5A,CEACAM1,VNN1,SYK,TGFB1,HAVCR2,CD86,CD47,PAWR,NCKAP1L,PDCD1,HLA-A,CD300A,HLA-E,VSIG4,TNFSF4,SASH3,VAV1,VCAM1,MAP3K8,SOX13,IGF2,CTLA4,IL7R,LGALS9B,PTAFR,ITGAL,PTPRC,FERMT3,RAG1,DUSP3,LGALS9,TRPV4
GO: Biological Process	GO:0032612	interleukin-1 production	2.751e-07	0.001934	1.807e-05	0.0001705	17	80	CCL3,ZC3H12A,NLRP1,PYCARD,FOXP1,GAS6,SPHK1,CASP1,CASP5,HAVCR2,TLR4,ERRFI1,TNFAIP8,IFI16,LGALS9B,LGALS9,GSDMD
GO: Biological Process	GO:0001911	negative regulation of leukocyte mediated cytotoxicity	2.815e-07	0.001979	1.832e-05	0.0001729	9	21	CEACAM1,HAVCR2,HLA-A,HLA-E,IGF2,IL7R,LGALS9B,PTPRC,LGALS9
GO: Biological Process	GO:0050707	regulation of cytokine secretion	2.928e-07	0.002058	1.888e-05	0.0001782	26	171	CCL3,ZC3H12A,NLRP1,PYCARD,FOXP1,CD244,GAS6,GATA3,C5AR2,GBP1,CD84,SYK,FFAR2,CASP1,CASP5,HAVCR2,CD14,TLR4,TNFSF4,CSF1R,SRGN,LGALS9B,DRD2,LGALS9,GSDMD,TRPV4
GO: Biological Process	GO:0071706	tumor necrosis factor superfamily cytokine production	3.166e-07	0.002225	2.023e-05	0.0001909	22	129	FCER1G,FCGR2A,SPON2,CCL3,ZC3H12A,PYCARD,FOXP1,GAS6,C5AR2,CD84,HAVCR2,CD14,CD86,TLR4,ERRFI1,HLA-E,SASH3,CYBB,ZBTB20,LGALS9B,PTAFR,LGALS9
GO: Biological Process	GO:0032760	positive regulation of tumor necrosis factor production	3.214e-07	0.002259	2.031e-05	0.0001916	16	72	FCER1G,FCGR2A,SPON2,CCL3,PYCARD,CD84,HAVCR2,CD14,TLR4,HLA-E,SASH3,CYBB,ZBTB20,LGALS9B,PTAFR,LGALS9
GO: Biological Process	GO:0015696	ammonium transport	3.236e-07	0.002275	2.031e-05	0.0001916	21	119	ADORA3,FCER1G,SLC44A5,FCGR2A,SLC6A2,SLC22A4,SNCG,VAMP8,SYK,SLC44A4,ENTPD1,PCP4,CD300A,PARK7,CPT2,CRH,SLC22A16,DRD1,DRD2,DRD3,RHBG
GO: Biological Process	GO:1901615	organic hydroxy compound metabolic process	3.559e-07	0.002502	2.214e-05	0.0002089	57	573	EPHX2,RNLS,MAOA,ADCYAP1R1,SLC44A5,MSMO1,MT3,PLA2G4C,SLC22A4,CYB5R2,MBOAT1,CD244,IP6K3,SQLE,SREBF1,GATA3,APOBR,INPP4B,BMP6,DUOX1,DHRS4,ALDH1A2,GK,SPHK1,SLC27A2,NPR1,GPR37,SLC44A4,TH,P2RY1,HDC,DHRS3,PARK7,HMGCS1,TTR,PCTP,TNFSF4,PLCB2,PLCG2,PLEK,APOL2,CRYM,CYP1B1,LGMN,INPP5A,INPP5D,INSIG1,PTAFR,PCSK9,DRD1,DRD2,DRD3,RDH10,LIPA,RDH11,DHRS9,LRP2
GO: Biological Process	GO:0032496	response to lipopolysaccharide	3.616e-07	0.002542	2.23e-05	0.0002104	40	342	FCGR3A,FCGR3B,SPON2,CCL3,MRC1,ZC3H12A,FOS,PYCARD,FOXP1,NCF2,TNFRSF10C,CD84,PPARGC1A,BMP6,CASP1,CXCL2,TGFB1,HAVCR2,TH,CD14,CD86,TLR4,CD40,TREM2,PAWR,TNFRSF1B,PENK,TNFSF4,PLCG2,VCAM1,IRF8,CX3CR1,IL12RB2,LGALS9B,PTAFR,JUND,LGALS9,LOXL1,TRPV4,CD180
GO: Biological Process	GO:0071621	granulocyte chemotaxis	3.731e-07	0.002623	2.28e-05	0.0002152	20	110	FCER1G,FCGR2A,CCL3,CCL3L1,CCL21,CCL24,SPP1,C5AR2,SYK,C3AR1,CXCL2,NCKAP1L,SLIT2,CMKLR1,VAV1,CSF3R,ITGAM,ITGB2,RARRES2,TRPV4
GO: Biological Process	GO:0006909	phagocytosis	3.867e-07	0.002719	2.344e-05	0.0002211	33	255	FCER1G,FCGR1A,FCGR2A,FCGR2B,FCGR3A,SPON2,AGER,AIF1,BIN2,MERTK,OLFM4,PYCARD,MYO10,SIGLEC9,GAS6,SYK,C3,TGFB1,CD14,ATG3,CD47,TREM2,NCKAP1L,CD300A,CLEC7A,TUSC2,TYRO3,PLCG2,VAV1,IRF8,RAB7A,DOCK2,RAB34
GO: Biological Process	GO:0002237	response to molecule of bacterial origin	4.541e-07	0.003192	2.728e-05	0.0002574	41	358	FCGR2B,FCGR3A,FCGR3B,SPON2,CCL3,MRC1,ZC3H12A,FOS,PYCARD,FOXP1,NCF2,TNFRSF10C,CD84,PPARGC1A,BMP6,CASP1,CXCL2,TGFB1,HAVCR2,TH,CD14,CD86,TLR4,CD40,TREM2,PAWR,TNFRSF1B,PENK,TNFSF4,PLCG2,VCAM1,IRF8,CX3CR1,IL12RB2,LGALS9B,PTAFR,JUND,LGALS9,LOXL1,TRPV4,CD180
GO: Biological Process	GO:0002444	myeloid leukocyte mediated immunity	4.58e-07	0.00322	2.729e-05	0.0002575	18	92	NCF1,ADORA3,FCER1G,FCGR1A,FCGR2A,SPON2,CCL3,VAMP8,CD84,STXBP2,SYK,C3,CXCL2,CD300A,TUSC2,LAT2,PTAFR,LGALS9
GO: Biological Process	GO:0045785	positive regulation of cell adhesion	4.717e-07	0.003316	2.787e-05	0.0002629	46	425	ERBB2,IKZF1,AGER,AIF1,CCL21,CIB1,OLFM4,SLC4A1,PYCARD,CARD11,CD244,SPP1,MYO10,GATA3,SMOC1,STAT5A,CEACAM1,VNN1,SYK,TGFB1,HAVCR2,CD86,CD47,PAWR,NCKAP1L,PDCD1,HLA-A,HLA-E,TNFSF4,SASH3,VAV1,VCAM1,APBB1IP,MAP3K8,IGF2,CYR61,CTLA4,IL7R,LGALS9B,PTAFR,ITGAL,ITGB3,PTPRC,RAG1,LGALS9,PLEKHA2
GO: Biological Process	GO:0043410	positive regulation of MAPK cascade	4.894e-07	0.003441	2.867e-05	0.0002705	53	522	ERBB2,FZD7,ADRA1A,ADRB2,AGER,CCL3,CCL3L1,FGF9,CCL21,CCL24,ALK,ZC3H12A,CIB1,FGD2,ANKRD6,NPTN,MT3,PYCARD,PDGFD,GAS6,C5AR2,ST5,CEACAM1,NRP1,CD84,NRK,SYK,C3,WWC1,NTF3,GPR37,TGFB1,HAVCR2,P2RY1,TLR4,CD40,TREM2,MAP3K13,TNFRSF1B,PIK3R5,GPR55,CCR1,MAP3K8,IGF2,CSF1R,CTGF,DCC,ITGB3,PTPRC,DRD2,LGALS9,TRPV4,EPHA4
GO: Biological Process	GO:1901700	response to oxygen-containing compound	5.724e-07	0.004024	3.294e-05	0.0003108	123	1614	AANAT,RAMP3,RNLS,ADCYAP1R1,KLF2,FZD7,FBN1,ADRB2,FCGR3A,FCGR3B,SPON2,AGER,AIF1,CCL3,ALDH3A1,CCL21,MMP19,MRC1,ZC3H12A,FOLR2,FOS,SESN3,KLF15,NLRP1,SLC2A4,SLC4A1,PPARGC1B,MT3,RRAGA,PYCARD,PDGFD,SLIT3,FOXP1,SOD3,SELENOT,SPI1,SPP1,GAS6,SREBF1,GATA3,NCF2,TNFRSF10C,STAT5A,CEACAM1,STC1,CD84,SOCS2,PPARGC1A,BMP6,DUOX1,ALDH1A2,GK,SPHK1,C3,TACR1,GPR37,FFAR2,CASP1,GRB10,RUNX1,CXCL2,PDIA3,OLR1,TGFB1,HAVCR2,TH,O…
GO: Biological Process	GO:0032680	regulation of tumor necrosis factor production	5.734e-07	0.004031	3.294e-05	0.0003108	21	123	FCER1G,FCGR2A,SPON2,CCL3,ZC3H12A,PYCARD,FOXP1,GAS6,C5AR2,CD84,HAVCR2,CD14,TLR4,ERRFI1,HLA-E,SASH3,CYBB,ZBTB20,LGALS9B,PTAFR,LGALS9
GO: Biological Process	GO:1990266	neutrophil migration	5.763e-07	0.004051	3.294e-05	0.0003108	19	103	FCER1G,FCGR2A,CCL3,CCL3L1,CCL21,CCL24,OLFM4,SPP1,C5AR2,SYK,C3AR1,CXCL2,PAWR,NCKAP1L,SLIT2,VAV1,CSF3R,ITGAM,ITGB2
GO: Biological Process	GO:0071345	cellular response to cytokine stimulus	5.885e-07	0.004137	3.337e-05	0.0003148	66	713	TRIM22,KLF2,FCGR1A,FCGR1B,CIITA,AIF1,CCL3,CCL3L1,CCL21,CCL24,TRIM38,SELPLG,MRC1,ZC3H12A,CIB1,AGPAT2,YBX3,MT3,PYCARD,SLIT3,MX2,GAS6,GATA3,GBP1,TNFRSF10C,LRRC4,STAT2,STAT5A,CEACAM1,SOCS2,PPARGC1A,DUOX1,SPHK1,SYK,LILRB3,CXCL2,CD86,CD40,TREM2,PAWR,TNFRSF1B,HLA-A,HLA-E,TNFSF4,SLIT2,CCR1,CMKLR1,VCAM1,IRF8,IFI16,IFIT1,CSF1R,CSF2RA,CSF2RB,CSF3R,CX3CR1,IL7R,IL12RB2,PTAFR,CREBRF,PTPRC,PID1,KRT18,IFNLR1,LGA…
GO: Biological Process	GO:0002886	regulation of myeloid leukocyte mediated immunity	5.972e-07	0.004198	3.359e-05	0.0003169	13	50	ADORA3,FCER1G,FCGR1A,FCGR2A,VAMP8,CD84,STXBP2,SYK,C3,CXCL2,CD300A,PTAFR,LGALS9
GO: Biological Process	GO:0045595	regulation of cell differentiation	6.05e-07	0.004253	3.375e-05	0.0003185	128	1699	ERBB2,RPS6KA1,FRMD7,HEMGN,JDP2,IKZF1,BCL11A,ATAT1,HIST1H4I,ANKRD54,FZD7,MELTF,AGER,CCL3,FGF9,CCL21,ZC3H12A,CIB1,SFRP4,VASN,FOS,OLFM4,NPTN,PPARGC1B,ARNTL,MT3,CCDC88A,ARSB,TENM3,SLIT3,MKX,FOXP1,ZFHX3,CARD11,RBM24,SPI1,SPP1,GAS6,GATA3,GBP1,SIK1,MESP1,BCL6,SMOC1,BDNF,INPP4B,STAT5A,CEACAM1,NRP1,SOCS2,WISP1,BMP6,VNN1,SPHK1,GLI1,SYK,COBL,C1QC,CNTN2,LILRB3,NTF3,RUNX1,NFAM1,TGFB1,PA2G4,CD86,TLR4,ERRFI1,CD…
GO: Biological Process	GO:0032640	tumor necrosis factor production	6.588e-07	0.004632	3.647e-05	0.0003441	21	124	FCER1G,FCGR2A,SPON2,CCL3,ZC3H12A,PYCARD,FOXP1,GAS6,C5AR2,CD84,HAVCR2,CD14,TLR4,ERRFI1,HLA-E,SASH3,CYBB,ZBTB20,LGALS9B,PTAFR,LGALS9
GO: Biological Process	GO:1902107	positive regulation of leukocyte differentiation	6.677e-07	0.004694	3.667e-05	0.000346	24	156	IKZF1,AGER,FOS,PPARGC1B,GAS6,GATA3,STAT5A,VNN1,SYK,RUNX1,TGFB1,CD86,NCKAP1L,TNFSF4,SASH3,CCR1,CSF1R,IL7R,LGALS9B,INPP5D,ITGB3,PTPRC,RAG1,LGALS9
GO: Biological Process	GO:0034097	response to cytokine	8.209e-07	0.005771	4.446e-05	0.0004195	73	825	AANAT,TRIM22,KLF2,FCGR1A,FCGR1B,CIITA,AIF1,CCL3,CCL3L1,CCL21,CCL24,TRIM38,SELPLG,MRC1,ZC3H12A,CIB1,FOS,AGPAT2,YBX3,MT3,PYCARD,SLIT3,MX2,GAS6,GATA3,GBP1,TNFRSF10C,LRRC4,STAT2,STAT5A,CEACAM1,SOCS2,PPARGC1A,DUOX1,ALDH1A2,SPHK1,SYK,LILRB3,CXCL2,OXTR,CD14,CD86,CD40,TREM2,PAWR,TNFRSF1B,HLA-A,HLA-E,TNFSF4,SLIT2,SERPINA1,CCR1,CMKLR1,VCAM1,IRF8,IFI16,IFIT1,CSF1R,CSF2RA,CSF2RB,CSF3R,CX3CR1,IL7R,IL12RB2,PTA…
GO: Biological Process	GO:0002573	myeloid leukocyte differentiation	8.222e-07	0.00578	4.446e-05	0.0004195	29	215	IKZF1,CCL3,BATF3,FOS,PPARGC1B,GAB3,FOXP1,SPI1,GATA3,INPP4B,STAT5A,CEACAM1,C1QC,LILRB3,RUNX1,TGFB1,CD86,TLR4,GPR55,CCR1,CD300LF,IFI16,CSF1R,INHA,INPP5D,ITGAM,ITGB3,LRRK1,LGALS9
GO: Biological Process	GO:0009617	response to bacterium	9.187e-07	0.006459	4.93e-05	0.0004652	57	590	NCF1,FCER1G,FCGR1A,FCGR2B,FCGR3A,FCGR3B,SPON2,CCL3,MRC1,ZC3H12A,FOS,NLRP1,PYCARD,FOXP1,NCF2,TNFRSF10C,STAB1,CD84,PPARGC1A,BMP6,SYK,NPY,CASP1,CXCL2,TGFB1,HAVCR2,TH,CD14,CD86,TNFSF8,TLR4,CD40,CD47,TREM2,PAWR,TNFRSF1B,HLA-A,PENK,HLA-E,TUSC2,CHIT1,TNFSF4,TNFAIP8,PLCG2,VCAM1,ADAMTS4,IRF8,CX3CR1,IL12RB2,LGALS9B,PTAFR,JUND,LGALS9,LOXL1,TRPV4,CD180,LYZ
GO: Biological Process	GO:0045576	mast cell activation	1.011e-06	0.007105	5.382e-05	0.0005078	15	69	ADORA3,FCER1G,FCGR2A,FCGR2B,RHOH,VAMP8,FYB1,CD84,STXBP2,SYK,TLR4,CD48,CD300A,LAT2,LGALS9
GO: Biological Process	GO:0044255	cellular lipid metabolic process	1.076e-06	0.007561	5.685e-05	0.0005364	88	1064	EPHX2,ERBB2,NCF1,ADRB2,TTC7B,SLC44A5,MSMO1,PLIN5,FGF9,CCL21,PTPMT1,ACAD9,AOAH,AGPAT2,DOLK,ACOT1,DEGS1,MT3,ARSB,PLA2G4C,ARSE,PTGR1,SLC22A4,ST6GALNAC1,MBOAT1,IP6K3,SREBF1,SIK1,APOBR,INPP4B,STAT5A,CEACAM1,PPARGC1A,DHRS4,ALDH1A2,GK,GLB1,HPGDS,SPHK1,SYK,LIPT2,C3,ACOT2,PIGO,SLC27A2,TBXAS1,ISPD,SLC44A4,TGFB1,TH,CD86,TLR4,SERAC1,PIK3R5,DHRS3,HMGCS1,TTR,PLCB2,PLCG2,PLEK,VAV1,HSPG2,TECR,CPT2,CRABP1,CRABP2,…
GO: Biological Process	GO:0031342	negative regulation of cell killing	1.095e-06	0.007699	5.746e-05	0.0005421	9	24	CEACAM1,HAVCR2,HLA-A,HLA-E,IGF2,IL7R,LGALS9B,PTPRC,LGALS9
GO: Biological Process	GO:0045619	regulation of lymphocyte differentiation	1.341e-06	0.009427	6.983e-05	0.0006589	24	162	ERBB2,IKZF1,CARD11,GAS6,GATA3,BCL6,STAT5A,VNN1,SYK,NFAM1,TGFB1,CD86,NCKAP1L,TNFSF4,SASH3,SOX13,CTLA4,IL7R,LGALS9B,INHA,INPP5D,PTPRC,RAG1,LGALS9
GO: Biological Process	GO:0042113	B cell activation	1.366e-06	0.009603	7.061e-05	0.0006662	32	257	IKZF1,BCL11A,FCGR2B,MNDA,CARD11,BCL6,SAMSN1,STAT5A,PLCL2,SYK,SKAP2,NFAM1,TGFB1,CD86,TLR4,CD40,CD79A,PAWR,NCKAP1L,CD300A,TNFSF4,SASH3,PLCG2,VCAM1,LAT2,CTLA4,IL7R,INHA,INPP5D,PTPRC,RAG1,CD180
GO: Biological Process	GO:0002764	immune response-regulating signaling pathway	1.806e-06	0.01269	9.265e-05	0.0008742	50	502	PIK3AP1,FCER1G,FCGR1A,FCGR1B,FCGR2A,FCGR3A,MNDA,FOS,CARD11,FYB1,MYO10,GATA3,GBP1,CEACAM1,RFTN1,PLCL2,SYK,C3AR1,SKAP2,FFAR2,NFAM1,HAVCR2,CD14,CD86,TLR4,CD40,CD79A,PAWR,NCKAP1L,CD300A,CLEC7A,TYRO3,PLCG2,VAV1,LAT2,CTLA4,CTSS,LGMN,LGALS9B,INPP5D,ITGAM,ITGB2,TRIL,PTPRC,CLEC4A,KIR2DL1,DUSP3,LGALS9,PLEKHA1,CD180
GO: Biological Process	GO:0002819	regulation of adaptive immune response	1.931e-06	0.01358	9.826e-05	0.0009271	22	143	FCER1G,FCER2,FCGR1A,FCGR2A,FCGR2B,AGER,PYCARD,GATA3,BCL6,SAMSN1,CEACAM1,C3,TGFB1,HAVCR2,CD40,HLA-A,HLA-E,TNFSF4,SASH3,IL7R,LGALS9B,PTPRC
GO: Biological Process	GO:0002704	negative regulation of leukocyte mediated immunity	1.943e-06	0.01366	9.826e-05	0.0009271	13	55	FCGR2B,BCL6,CEACAM1,CD84,HAVCR2,HLA-A,CD300A,HLA-E,IGF2,IL7R,LGALS9B,PTPRC,LGALS9
GO: Biological Process	GO:0050864	regulation of B cell activation	2.144e-06	0.01507	0.0001076	0.001016	21	133	IKZF1,FCGR2B,MNDA,CARD11,BCL6,SAMSN1,STAT5A,SYK,NFAM1,TGFB1,TLR4,CD40,PAWR,NCKAP1L,CD300A,TNFSF4,SASH3,CTLA4,INHA,INPP5D,PTPRC
GO: Biological Process	GO:0040017	positive regulation of locomotion	2.18e-06	0.01533	0.0001084	0.001023	48	477	MCAM,ADORA3,AGER,AIF1,CCL3,CCL21,CCL24,TRIM38,ZC3H12A,CIB1,PYCARD,PDGFD,GPSM3,FOXP1,GAS6,GATA3,STAT5A,NRP1,SRPX2,SPHK1,GLI1,C3AR1,TACR1,NTF3,CXCL2,TGFB1,PAWR,NCKAP1L,TNFSF4,SLIT2,CCR1,CMKLR1,CSF1R,CYR61,CYP1B1,IL16,LGALS9B,ITGA2B,PTAFR,ITGB3,PTPRC,FERMT3,DRD1,RARRES2,HBEGF,LGALS9,EGR1,TRPV4
GO: Biological Process	GO:0030593	neutrophil chemotaxis	2.19e-06	0.0154	0.0001084	0.001023	17	92	FCER1G,FCGR2A,CCL3,CCL3L1,CCL21,CCL24,SPP1,C5AR2,SYK,C3AR1,CXCL2,NCKAP1L,SLIT2,VAV1,CSF3R,ITGAM,ITGB2
GO: Biological Process	GO:0006066	alcohol metabolic process	2.247e-06	0.0158	0.0001105	0.001042	43	408	EPHX2,ADCYAP1R1,SLC44A5,MSMO1,MT3,PLA2G4C,CYB5R2,MBOAT1,CD244,IP6K3,SQLE,SREBF1,APOBR,INPP4B,BMP6,DHRS4,ALDH1A2,GK,SPHK1,SLC44A4,P2RY1,DHRS3,PARK7,HMGCS1,TTR,PCTP,TNFSF4,PLCB2,PLCG2,PLEK,APOL2,CYP1B1,LGMN,INPP5A,INPP5D,INSIG1,PTAFR,PCSK9,RDH10,LIPA,RDH11,DHRS9,LRP2
GO: Biological Process	GO:0001906	cell killing	2.426e-06	0.01706	0.0001176	0.00111	21	134	NCF1,TUBB4B,FCER2,FCGR1A,FCGR2A,AGER,STAT5A,CEACAM1,STXBP2,CXCL2,HAVCR2,HLA-A,CTSC,HLA-E,TUSC2,VAV1,IGF2,IL7R,LGALS9B,PTPRC,LGALS9
GO: Biological Process	GO:0045807	positive regulation of endocytosis	2.426e-06	0.01706	0.0001176	0.00111	21	134	FCER1G,FCGR1A,FCGR2A,FCGR2B,AGER,MERTK,CCL21,SFRP4,PYCARD,GAS6,SYK,C3,NTF3,CD14,CD47,NCKAP1L,PLCG2,AHI1,PCSK9,DOCK2,DRD2
GO: Biological Process	GO:1903708	positive regulation of hemopoiesis	2.531e-06	0.01779	0.0001216	0.001147	26	191	IKZF1,ANKRD54,AGER,FOS,PPARGC1B,GAS6,GATA3,STAT5A,VNN1,SYK,RUNX1,CXCL2,TGFB1,CD86,NCKAP1L,TNFSF4,SASH3,CCR1,CSF1R,IL7R,LGALS9B,INPP5D,ITGB3,PTPRC,RAG1,LGALS9
GO: Biological Process	GO:0023056	positive regulation of signaling	2.557e-06	0.01797	0.0001216	0.001147	123	1662	PIK3AP1,ERBB2,MAL,RAMP3,FRMD7,TRIM22,FZD7,ADORA3,ADRA1A,ADRB2,AGER,CCL3,CCL3L1,FGF9,CCL21,CCL24,TRIM38,ALK,ZC3H12A,CIB1,SFRP4,FGD2,AGPAT2,ANKRD6,ZBED3,ARHGAP6,NPTN,ARNTL,MT3,RRAGA,PYCARD,PDGFD,RSPO2,CARD11,VAMP8,STK36,GAS6,GATA3,C5AR2,MESP1,ST5,BDNF,CEACAM1,NRP1,CD84,SOCS2,BMP6,SPHK1,GLI1,NRK,SYK,C3,TACR1,SKAP2,CNTN2,WWC1,NTF3,GPR37,CASP1,GRB10,ESM1,GRIA2,RUNX1,NFAM1,PDIA3,TGFB1,HAVCR2,RSPO3,OXTR…
GO: Biological Process	GO:0042100	B cell proliferation	2.559e-06	0.01799	0.0001216	0.001147	17	93	FCGR2B,MNDA,CARD11,BCL6,PLCL2,TLR4,CD40,CD79A,PAWR,NCKAP1L,CD300A,SASH3,CTLA4,IL7R,INPP5D,PTPRC,CD180
GO: Biological Process	GO:0032611	interleukin-1 beta production	2.599e-06	0.01827	0.0001226	0.001157	14	65	CCL3,ZC3H12A,NLRP1,PYCARD,FOXP1,SPHK1,CASP1,CASP5,TLR4,ERRFI1,TNFAIP8,IFI16,LGALS9,GSDMD
GO: Biological Process	GO:0051093	negative regulation of developmental process	2.664e-06	0.01873	0.0001248	0.001178	77	914	ERBB2,JDP2,BCL11A,HIST1H4I,FZD7,MELTF,ADRB2,CCL3,CCL21,CIB1,VASN,YBX3,ARNTL,MT3,MKX,RSPO2,ZFHX3,SPP1,GAS6,GATA3,GBP1,MESP1,BCL6,BDNF,INPP4B,STAT5A,CEACAM1,NRP1,STAB1,SOCS2,PPARGC1A,NFIB,C1QC,CNTN2,WWC1,NPR1,LILRB3,RUNX1,TGFB1,HHIP,CD86,TLL2,TLR4,PAWR,RFLNA,PDCD1,CEACAM5,HLA-A,GPR55,TNFSF4,SLIT2,NLGN3,CCR1,P2RY12,CPE,IRX3,FOXP4,SRGN,CTLA4,CX3CR1,LGMN,INHA,INPP5D,INSIG1,DCC,ITGB3,MEPE,OPTC,KCNK2,DR…
GO: Biological Process	GO:0019221	cytokine-mediated signaling pathway	2.815e-06	0.01979	0.0001311	0.001237	53	553	TRIM22,FCGR1A,FCGR1B,CIITA,CCL3,CCL3L1,CCL21,CCL24,TRIM38,CIB1,AGPAT2,MT3,PYCARD,SLIT3,MX2,GAS6,GBP1,TNFRSF10C,LRRC4,STAT2,STAT5A,CEACAM1,SOCS2,DUOX1,SPHK1,SYK,LILRB3,CXCL2,CD40,TREM2,TNFRSF1B,HLA-A,HLA-E,TNFSF4,SLIT2,CCR1,CMKLR1,VCAM1,IRF8,IFIT1,CSF1R,CSF2RA,CSF2RB,CSF3R,CX3CR1,IL7R,IL12RB2,PTAFR,CREBRF,PTPRC,KRT18,IFNLR1,EGR1
GO: Biological Process	GO:0051250	negative regulation of lymphocyte activation	3.095e-06	0.02176	0.000143	0.001349	21	136	ERBB2,FCGR2B,MERTK,MNDA,BCL6,SAMSN1,CEACAM1,TGFB1,HAVCR2,PAWR,CD300A,VSIG4,TNFSF4,TYRO3,CTLA4,LGALS9B,INHA,INPP5D,LST1,DUSP3,LGALS9
GO: Biological Process	GO:0031349	positive regulation of defense response	3.113e-06	0.02188	0.000143	0.001349	44	427	PIK3AP1,ADORA3,FCER1G,FCGR1A,FCGR2A,AGER,CCL3,CCL3L1,CCL24,PYCARD,GPSM3,CARD11,VAMP8,STAT5A,RFTN1,SYK,C3,FFAR2,CXCL2,TGFB1,HAVCR2,CD14,CD86,TLR4,CD47,PENK,HLA-E,CLEC7A,TNFSF4,TYRO3,PLCG2,VAV1,IFI16,CRH,CTSS,LGMN,LGALS9B,ITGAM,ITGB2,TRIL,CLEC4A,LGALS9,TRPV4,CD180
GO: Biological Process	GO:0002695	negative regulation of leukocyte activation	3.359e-06	0.02361	0.0001533	0.001447	23	159	ERBB2,FCGR2B,MERTK,MNDA,ZC3H12A,BCL6,SAMSN1,CEACAM1,CD84,TGFB1,HAVCR2,PAWR,CD300A,VSIG4,TNFSF4,TYRO3,CTLA4,LGALS9B,INHA,INPP5D,LST1,DUSP3,LGALS9
GO: Biological Process	GO:0050663	cytokine secretion	3.394e-06	0.02386	0.0001539	0.001452	26	194	CCL3,ZC3H12A,NLRP1,PYCARD,FOXP1,CD244,GAS6,GATA3,C5AR2,GBP1,CD84,SYK,FFAR2,CASP1,CASP5,HAVCR2,CD14,TLR4,TNFSF4,CSF1R,SRGN,LGALS9B,DRD2,LGALS9,GSDMD,TRPV4
GO: Biological Process	GO:0002888	positive regulation of myeloid leukocyte mediated immunity	3.434e-06	0.02414	0.0001548	0.00146	9	27	ADORA3,FCER1G,FCGR1A,FCGR2A,VAMP8,SYK,C3,CXCL2,PTAFR
GO: Biological Process	GO:0002250	adaptive immune response	3.672e-06	0.02581	0.0001643	0.00155	42	402	FCER1G,FCER2,FCGR1A,FCGR1B,FCGR2A,FCGR2B,AGER,PYCARD,CD244,GATA3,BCL6,SAMSN1,CEACAM1,CD84,RFTN1,SYK,C1QB,C1QC,C3,C3AR1,LILRB3,TGFB1,HAVCR2,CD86,TLR4,CD40,CD79A,HLA-A,CTSC,HLA-E,TNFSF4,SASH3,LAT2,CTLA4,CTSS,IL7R,LGALS9B,INPP5D,PTPRC,CLEC4A,RAG1,LAIR1
GO: Biological Process	GO:1901701	cellular response to oxygen-containing compound	3.7e-06	0.02601	0.0001643	0.00155	82	1001	AANAT,RAMP3,KLF2,FZD7,FBN1,FCGR3A,FCGR3B,SPON2,AGER,AIF1,CCL3,MRC1,ZC3H12A,FOLR2,FOS,SESN3,KLF15,SLC2A4,PPARGC1B,MT3,RRAGA,PYCARD,PDGFD,SOD3,SELENOT,SPI1,GAS6,SREBF1,STAT5A,CEACAM1,STC1,CD84,SOCS2,PPARGC1A,BMP6,ALDH1A2,SPHK1,GPR37,FFAR2,GRB10,PDIA3,TGFB1,HAVCR2,TH,CD14,CD86,TLR4,CD40,ERRFI1,TREM2,PAWR,TNFRSF1B,PARK7,PENK,CLEC7A,HMGCS1,NR4A1,CHRM4,TNFSF4,SLIT2,VCAM1,P2RY12,WNT8B,IRF8,CRH,IGF2,IGFB…
GO: Biological Process	GO:0002698	negative regulation of immune effector process	3.716e-06	0.02612	0.0001643	0.00155	19	116	A2M,FCGR2B,TRIM38,BCL6,CEACAM1,CD84,TGFB1,HAVCR2,HLA-A,CD300A,HLA-E,TNFSF4,IFIT1,IGF2,IL7R,MASP1,LGALS9B,PTPRC,LGALS9
GO: Biological Process	GO:0030335	positive regulation of cell migration	3.971e-06	0.02791	0.0001745	0.001646	45	445	MCAM,ADORA3,AGER,AIF1,CCL3,CCL21,CCL24,ZC3H12A,CIB1,PYCARD,PDGFD,GPSM3,FOXP1,GAS6,GATA3,STAT5A,NRP1,SRPX2,SPHK1,GLI1,C3AR1,TACR1,NTF3,CXCL2,TGFB1,PAWR,NCKAP1L,TNFSF4,CCR1,CMKLR1,CSF1R,CYR61,CYP1B1,LGALS9B,ITGA2B,PTAFR,ITGB3,PTPRC,FERMT3,DRD1,RARRES2,HBEGF,LGALS9,EGR1,TRPV4
GO: Biological Process	GO:0032732	positive regulation of interleukin-1 production	4.078e-06	0.02867	0.0001773	0.001673	11	42	CCL3,NLRP1,PYCARD,CASP1,CASP5,HAVCR2,TLR4,IFI16,LGALS9B,LGALS9,GSDMD
GO: Biological Process	GO:0030217	T cell differentiation	4.086e-06	0.02872	0.0001773	0.001673	30	245	ERBB2,IKZF1,BCL11A,FZD7,FCER1G,RHOH,FOXP1,CARD11,GATA3,BCL6,STAT5A,VNN1,SYK,HS1BP3,TGFB1,CD86,TNFSF8,NCKAP1L,TNFSF4,SASH3,VAV1,SOX13,CTLA4,IL7R,LGALS9B,PTPRC,DOCK2,RAG1,LGALS9,EGR1
GO: Biological Process	GO:0030888	regulation of B cell proliferation	4.514e-06	0.03173	0.0001947	0.001837	13	59	FCGR2B,MNDA,CARD11,BCL6,TLR4,CD40,PAWR,NCKAP1L,CD300A,SASH3,CTLA4,INPP5D,PTPRC
GO: Biological Process	GO:0006898	receptor-mediated endocytosis	4.626e-06	0.03252	0.0001983	0.001871	35	311	RAMP3,ADRB2,FCER1G,FCGR1A,FCGR1B,FCGR2B,SBSPON,CCL21,MRC1,SFRP4,FOLR2,SLC9A3,HHIPL1,ARHGAP27,APOBR,CEACAM1,STAB1,SYK,CNTN2,NTF3,GRIA2,OLR1,CD14,CD300A,TMPRSS5,NLGN3,PLCG2,MASP1,AHI1,ITGB2,PCSK9,DRD2,DRD3,LRP2,CALCRL
GO: Biological Process	GO:0010647	positive regulation of cell communication	4.884e-06	0.03433	0.0002081	0.001963	123	1684	PIK3AP1,ERBB2,MAL,FRMD7,TRIM22,FZD7,ADORA3,ADRA1A,ADRB2,AGER,CCL3,CCL3L1,FGF9,CCL21,CCL24,TRIM38,ALK,ZC3H12A,CIB1,SFRP4,FGD2,AGPAT2,ANKRD6,ZBED3,ARHGAP6,NPTN,ARNTL,MT3,RRAGA,PYCARD,PDGFD,RSPO2,CARD11,VAMP8,STK36,GAS6,GATA3,C5AR2,MESP1,ST5,BDNF,CEACAM1,NRP1,CD84,SOCS2,BMP6,SPHK1,GLI1,NRK,SYK,C3,TACR1,SKAP2,CNTN2,WWC1,NTF3,GPR37,CASP1,GRB10,ESM1,GRIA2,RUNX1,NFAM1,PDIA3,TGFB1,HAVCR2,RSPO3,OXTR,P2RY1…
GO: Biological Process	GO:0071216	cellular response to biotic stimulus	4.963e-06	0.03489	0.0002102	0.001983	26	198	FCGR2B,FCGR3A,FCGR3B,SPON2,CCL3,MRC1,ZC3H12A,PYCARD,CD84,PPARGC1A,BMP6,SYK,TGFB1,HAVCR2,CD14,CD86,TLR4,CD40,TREM2,TNFRSF1B,CLEC7A,TNFSF4,IRF8,CX3CR1,PTAFR,CD180
GO: Biological Process	GO:0015844	monoamine transport	5.397e-06	0.03794	0.0002272	0.002143	16	88	FCER1G,FCGR2A,SLC6A2,SNCG,SYK,OXTR,P2RY1,ENTPD1,PCP4,CD300A,PARK7,P2RY12,CRH,DRD1,DRD2,DRD3
GO: Biological Process	GO:2001187	positive regulation of CD8-positive, alpha-beta T cell activation	5.535e-06	0.03891	0.0002316	0.002185	5	7	CD244,CEACAM1,NCKAP1L,HLA-A,HLA-E
GO: Biological Process	GO:0050921	positive regulation of chemotaxis	5.595e-06	0.03933	0.0002327	0.002196	20	130	AGER,AIF1,CCL3,CCL21,PDGFD,GPSM3,GAS6,NRP1,C3AR1,NTF3,CXCL2,TGFB1,NCKAP1L,SLIT2,CCR1,CMKLR1,IL16,RARRES2,LGALS9,TRPV4
GO: Biological Process	GO:0002892	regulation of type II hypersensitivity	6.16e-06	0.0433	0.0002474	0.002335	4	4	FCER1G,FCGR1A,FCGR2A,C3
GO: Biological Process	GO:0002894	positive regulation of type II hypersensitivity	6.16e-06	0.0433	0.0002474	0.002335	4	4	FCER1G,FCGR1A,FCGR2A,C3
GO: Biological Process	GO:0002445	type II hypersensitivity	6.16e-06	0.0433	0.0002474	0.002335	4	4	FCER1G,FCGR1A,FCGR2A,C3
GO: Biological Process	GO:0001796	regulation of type IIa hypersensitivity	6.16e-06	0.0433	0.0002474	0.002335	4	4	FCER1G,FCGR1A,FCGR2A,C3
GO: Biological Process	GO:0001798	positive regulation of type IIa hypersensitivity	6.16e-06	0.0433	0.0002474	0.002335	4	4	FCER1G,FCGR1A,FCGR2A,C3
GO: Biological Process	GO:0001794	type IIa hypersensitivity	6.16e-06	0.0433	0.0002474	0.002335	4	4	FCER1G,FCGR1A,FCGR2A,C3
GO: Biological Process	GO:0002757	immune response-activating signal transduction	6.251e-06	0.04394	0.0002497	0.002356	46	467	PIK3AP1,FCER1G,FCGR1A,FCGR2A,FCGR3A,MNDA,CARD11,FYB1,MYO10,GATA3,GBP1,CEACAM1,RFTN1,PLCL2,SYK,C3AR1,SKAP2,FFAR2,NFAM1,HAVCR2,CD14,CD86,TLR4,CD79A,PAWR,NCKAP1L,CD300A,CLEC7A,TYRO3,PLCG2,VAV1,LAT2,CTLA4,CTSS,LGMN,LGALS9B,INPP5D,ITGAM,ITGB2,TRIL,PTPRC,CLEC4A,DUSP3,LGALS9,PLEKHA1,CD180
GO: Biological Process	GO:0002822	regulation of adaptive immune response based on somatic recombination of immune receptors built from immunoglobulin superfamily domains	6.303e-06	0.04431	0.0002503	0.002362	20	131	FCER1G,FCER2,FCGR1A,FCGR2A,FCGR2B,AGER,GATA3,BCL6,CEACAM1,C3,TGFB1,HAVCR2,CD40,HLA-A,HLA-E,TNFSF4,SASH3,IL7R,LGALS9B,PTPRC
GO: Biological Process	GO:0071219	cellular response to molecule of bacterial origin	6.525e-06	0.04587	0.0002577	0.002432	24	177	FCGR2B,FCGR3A,FCGR3B,SPON2,CCL3,MRC1,ZC3H12A,PYCARD,CD84,PPARGC1A,BMP6,TGFB1,HAVCR2,CD14,CD86,TLR4,CD40,TREM2,TNFRSF1B,TNFSF4,IRF8,CX3CR1,PTAFR,CD180
GO: Biological Process	GO:0002707	negative regulation of lymphocyte mediated immunity	6.674e-06	0.04692	0.0002621	0.002473	11	44	FCGR2B,BCL6,CEACAM1,HAVCR2,HLA-A,HLA-E,IGF2,IL7R,LGALS9B,PTPRC,LGALS9
GO: Biological Process	GO:0043207	response to external biotic stimulus	6.973e-06	0.04902	0.0002708	0.002555	80	986	NCF1,TRIM22,FCER1G,FCGR1A,FCGR2B,FCGR3A,FCGR3B,SPON2,CCL3,BATF3,TRIM38,MRC1,ZC3H12A,FOS,NLRP1,PYCARD,FOXP1,ATP1B1,MX2,GATA3,GBP1,NCF2,TNFRSF10C,NRROS,STAT2,STAB1,CD84,PPARGC1A,BMP6,SYK,NPY,CASP1,CXCL2,TGFB1,HAVCR2,TH,CD14,GUCY1A1,CD86,TNFSF8,TLR4,CD40,CD47,TREM2,PAWR,TNFRSF1B,HLA-A,PENK,HLA-E,CLEC7A,TUSC2,CHIT1,TNFSF4,TNFAIP8,PLCG2,VCAM1,APOBEC3D,ADAMTS4,LMCD1,IRF8,IFI16,IFIT1,SLFN11,CX3CR1,IL12R…
GO: Biological Process	GO:0051707	response to other organism	6.973e-06	0.04902	0.0002708	0.002555	80	986	NCF1,TRIM22,FCER1G,FCGR1A,FCGR2B,FCGR3A,FCGR3B,SPON2,CCL3,BATF3,TRIM38,MRC1,ZC3H12A,FOS,NLRP1,PYCARD,FOXP1,ATP1B1,MX2,GATA3,GBP1,NCF2,TNFRSF10C,NRROS,STAT2,STAB1,CD84,PPARGC1A,BMP6,SYK,NPY,CASP1,CXCL2,TGFB1,HAVCR2,TH,CD14,GUCY1A1,CD86,TNFSF8,TLR4,CD40,CD47,TREM2,PAWR,TNFRSF1B,HLA-A,PENK,HLA-E,CLEC7A,TUSC2,CHIT1,TNFSF4,TNFAIP8,PLCG2,VCAM1,APOBEC3D,ADAMTS4,LMCD1,IRF8,IFI16,IFIT1,SLFN11,CX3CR1,IL12R…
GO: Biological Process	GO:0002275	myeloid cell activation involved in immune response	7.13e-06	0.05012	0.0002742	0.002587	15	80	ADORA3,FCER1G,CCL3,PYCARD,VAMP8,CD84,STXBP2,SYK,HAVCR2,CD300A,LAT2,CX3CR1,PTAFR,DOCK2,LGALS9
GO: Biological Process	GO:0045621	positive regulation of lymphocyte differentiation	7.137e-06	0.05017	0.0002742	0.002587	17	100	IKZF1,GAS6,GATA3,STAT5A,VNN1,SYK,TGFB1,CD86,NCKAP1L,TNFSF4,SASH3,IL7R,LGALS9B,INPP5D,PTPRC,RAG1,LGALS9
GO: Biological Process	GO:0051272	positive regulation of cellular component movement	7.393e-06	0.05197	0.0002825	0.002665	46	470	MCAM,ADORA3,AGER,AIF1,CCL3,CCL21,CCL24,ZC3H12A,CIB1,PYCARD,PDGFD,GPSM3,FOXP1,GAS6,GATA3,BCL6,STAT5A,NRP1,SRPX2,SPHK1,GLI1,C3AR1,TACR1,NTF3,CXCL2,TGFB1,PAWR,NCKAP1L,TNFSF4,CCR1,CMKLR1,CSF1R,CYR61,CYP1B1,LGALS9B,ITGA2B,PTAFR,ITGB3,PTPRC,FERMT3,DRD1,RARRES2,HBEGF,LGALS9,EGR1,TRPV4
GO: Biological Process	GO:0050866	negative regulation of cell activation	7.932e-06	0.05576	0.0003014	0.002844	24	179	ERBB2,ADRB2,FCGR2B,MERTK,MNDA,ZC3H12A,BCL6,SAMSN1,CEACAM1,CD84,TGFB1,HAVCR2,PAWR,CD300A,VSIG4,TNFSF4,TYRO3,CTLA4,LGALS9B,INHA,INPP5D,LST1,DUSP3,LGALS9
GO: Biological Process	GO:0050704	regulation of interleukin-1 secretion	8.243e-06	0.05795	0.0003115	0.00294	10	37	CCL3,ZC3H12A,NLRP1,PYCARD,FOXP1,GAS6,CASP1,CASP5,LGALS9,GSDMD
GO: Biological Process	GO:2000147	positive regulation of cell motility	8.396e-06	0.05903	0.0003154	0.002976	45	458	MCAM,ADORA3,AGER,AIF1,CCL3,CCL21,CCL24,ZC3H12A,CIB1,PYCARD,PDGFD,GPSM3,FOXP1,GAS6,GATA3,STAT5A,NRP1,SRPX2,SPHK1,GLI1,C3AR1,TACR1,NTF3,CXCL2,TGFB1,PAWR,NCKAP1L,TNFSF4,CCR1,CMKLR1,CSF1R,CYR61,CYP1B1,LGALS9B,ITGA2B,PTAFR,ITGB3,PTPRC,FERMT3,DRD1,RARRES2,HBEGF,LGALS9,EGR1,TRPV4
GO: Biological Process	GO:0050701	interleukin-1 secretion	8.444e-06	0.05936	0.0003154	0.002976	11	45	CCL3,ZC3H12A,NLRP1,PYCARD,FOXP1,GAS6,CASP1,CASP5,TLR4,LGALS9,GSDMD
GO: Biological Process	GO:0046641	positive regulation of alpha-beta T cell proliferation	8.48e-06	0.05962	0.0003154	0.002976	8	23	CD244,CEACAM1,SYK,HLA-A,HLA-E,TNFSF4,PTPRC,LGALS9
GO: Biological Process	GO:0030099	myeloid cell differentiation	8.578e-06	0.0603	0.0003174	0.002995	40	388	IKZF1,HIST1H4I,ANKRD54,KLF2,CCL3,BATF3,CCL21,CIB1,FOS,PPARGC1B,GAB3,FOXP1,SPI1,GATA3,BCL6,INPP4B,STAT5A,CEACAM1,C1QC,LILRB3,RUNX1,TGFB1,CD86,TLR4,NCKAP1L,GPR55,CCR1,CD300LF,IRF8,ZNF385A,IFI16,CSF1R,CSF3R,INHA,INPP5D,ITGAM,ITGB3,RARG,LRRK1,LGALS9
GO: Biological Process	GO:0045580	regulation of T cell differentiation	8.939e-06	0.06284	0.000329	0.003104	20	134	ERBB2,IKZF1,CARD11,GATA3,BCL6,STAT5A,VNN1,SYK,TGFB1,CD86,NCKAP1L,TNFSF4,SASH3,SOX13,CTLA4,IL7R,LGALS9B,PTPRC,RAG1,LGALS9
GO: Biological Process	GO:0045577	regulation of B cell differentiation	9.174e-06	0.06449	0.0003359	0.003169	9	30	IKZF1,CARD11,STAT5A,SYK,NFAM1,NCKAP1L,INHA,INPP5D,PTPRC
GO: Biological Process	GO:0045637	regulation of myeloid cell differentiation	9.378e-06	0.06593	0.0003416	0.003223	26	205	IKZF1,HIST1H4I,ANKRD54,CCL3,CCL21,CIB1,FOS,PPARGC1B,FOXP1,SPI1,INPP4B,STAT5A,CEACAM1,C1QC,LILRB3,RUNX1,TLR4,NCKAP1L,GPR55,CCR1,CSF1R,CSF3R,INHA,INPP5D,ITGB3,RARG
GO: Biological Process	GO:0032651	regulation of interleukin-1 beta production	9.551e-06	0.06715	0.0003461	0.003266	12	54	CCL3,ZC3H12A,NLRP1,PYCARD,FOXP1,SPHK1,CASP1,CASP5,ERRFI1,IFI16,LGALS9,GSDMD
GO: Biological Process	GO:0009967	positive regulation of signal transduction	9.705e-06	0.06822	0.0003499	0.003301	110	1488	PIK3AP1,ERBB2,MAL,FRMD7,TRIM22,FZD7,ADORA3,ADRA1A,ADRB2,AGER,CCL3,CCL3L1,FGF9,CCL21,CCL24,TRIM38,ALK,ZC3H12A,CIB1,SFRP4,FGD2,AGPAT2,ANKRD6,ZBED3,ARHGAP6,NPTN,ARNTL,MT3,RRAGA,PYCARD,PDGFD,RSPO2,CARD11,STK36,GAS6,GATA3,C5AR2,MESP1,ST5,BDNF,CEACAM1,NRP1,CD84,SOCS2,BMP6,SPHK1,GLI1,NRK,SYK,C3,SKAP2,CNTN2,WWC1,NTF3,GPR37,CASP1,GRB10,ESM1,NFAM1,PDIA3,TGFB1,HAVCR2,RSPO3,P2RY1,TLR4,CD40,TREM2,MAP3K13,TNFR…
GO: Biological Process	GO:0071222	cellular response to lipopolysaccharide	1.048e-05	0.07368	0.0003759	0.003547	23	170	FCGR3A,FCGR3B,SPON2,CCL3,MRC1,ZC3H12A,PYCARD,CD84,PPARGC1A,BMP6,TGFB1,HAVCR2,CD14,CD86,TLR4,CD40,TREM2,TNFRSF1B,TNFSF4,IRF8,CX3CR1,PTAFR,CD180
GO: Biological Process	GO:0045824	negative regulation of innate immune response	1.061e-05	0.07457	0.0003785	0.003571	11	46	A2M,HAVCR2,HLA-A,HLA-E,TYRO3,CCR1,IFI16,IGF2,LGALS9B,DRD2,LGALS9
GO: Biological Process	GO:0002708	positive regulation of lymphocyte mediated immunity	1.139e-05	0.08005	0.0004043	0.003815	15	83	FCER1G,FCER2,FCGR1A,FCGR2A,GATA3,STAT5A,C3,TGFB1,CD40,HLA-A,HLA-E,TNFSF4,SASH3,VAV1,PTPRC
GO: Biological Process	GO:0002449	lymphocyte mediated immunity	1.153e-05	0.08103	0.0004072	0.003842	31	271	TUBB4B,FCER1G,FCER2,FCGR1A,FCGR2A,FCGR2B,AGER,GATA3,BCL6,STAT5A,CEACAM1,RFTN1,C1QB,C1QC,C3,LILRB3,TGFB1,HAVCR2,CD40,HLA-A,CTSC,HLA-E,TNFSF4,SASH3,VAV1,IGF2,IL7R,LGALS9B,INPP5D,PTPRC,LGALS9
GO: Biological Process	GO:0080134	regulation of response to stress	1.176e-05	0.08267	0.0004133	0.0039	115	1579	A2M,PIK3AP1,FZD7,ADORA3,ADRB2,FCER1G,FCGR1A,FCGR2A,FCGR2B,FCGR3B,AGER,CCL3,CCL3L1,CCL21,CCL24,TRIM38,ZC3H12A,SFRP4,FGD2,AOAH,SESN3,NLRP1,YBX3,ANKRD6,ARNTL,MT3,RUVBL1,PYCARD,GPSM3,FOXP1,SERPINC1,CARD11,ATP1B1,VAMP8,SPP1,SIGLEC9,SREBF1,GATA3,C5AR2,BCL6,STAT2,STAT5A,CEACAM1,RFTN1,VNN1,NRK,SYK,C3,C3AR1,GPR37,FFAR2,CASP1,CASP5,CXCL2,TGFB1,HAVCR2,CD14,CD86,TLR4,ERRFI1,CD47,PAWR,TNFRSF1B,HLA-A,PARK7,PEN…
GO: Biological Process	GO:0009725	response to hormone	1.201e-05	0.08441	0.00042	0.003962	82	1033	AANAT,RAMP3,MDK,RXRG,ADCYAP1R1,ADRA1A,FBN1,ADRB2,PIAS3,AGER,AIF1,ALDH3A1,CCL21,MMP19,SFRP4,FOS,SESN3,SLC2A4,PPARGC1B,SLC9A3,ARNTL,MT3,ARSB,SLIT3,FOXP1,SPP1,SREBF1,GATA3,SIK1,NCF2,RGS9,BDNF,STAT5A,CEACAM1,STC1,SOCS2,PPARGC1A,BMP6,ALDH1A2,NR1I2,SPHK1,C3,TACR1,GRB10,TGFB1,TH,OXTR,ERRFI1,PAWR,PARK7,PENK,HMGCS1,NR4A1,PGF,TNFSF4,SLIT2,SERPINA1,HTR5A,WNT8B,CLDN4,CRH,IGF2,IGFBP1,CTGF,CTSS,PRL,PAQR5,DAG1,…
GO: Biological Process	GO:0046640	regulation of alpha-beta T cell proliferation	1.236e-05	0.08692	0.0004303	0.00406	9	31	CD244,CEACAM1,SYK,HLA-A,HLA-E,TNFSF4,LGALS9B,PTPRC,LGALS9
GO: Biological Process	GO:0002702	positive regulation of production of molecular mediator of immune response	1.286e-05	0.09042	0.0004454	0.004203	14	74	FCER1G,SPON2,CD244,GATA3,CEACAM1,FFAR2,TGFB1,TLR4,CD40,HLA-A,HLA-E,TNFSF4,SASH3,PTPRC
GO: Biological Process	GO:0043408	regulation of MAPK cascade	1.298e-05	0.09125	0.0004473	0.00422	63	735	PIK3AP1,ERBB2,FZD7,ADRA1A,ADRB2,AGER,CCL3,CCL3L1,FGF9,CCL21,CCL24,ALK,ZC3H12A,CIB1,SFRP4,FGD2,ANKRD6,NPTN,MT3,PYCARD,PDGFD,GAS6,C5AR2,GBP1,ST5,CEACAM1,NRP1,CD84,BMP6,NRK,SYK,C3,WWC1,NTF3,GPR37,TGFB1,HAVCR2,P2RY1,TLR4,CD40,ERRFI1,TREM2,MAP3K13,TNFRSF1B,PIK3R5,CD300A,GPR55,CCR1,MAP3K8,IGF2,CSF1R,CYR61,CTGF,INHA,DAG1,DCC,ITGB3,PTPRC,DRD2,DUSP3,LGALS9,TRPV4,EPHA4
GO: Biological Process	GO:0043300	regulation of leukocyte degranulation	1.324e-05	0.09306	0.0004539	0.004283	11	47	ADORA3,FCER1G,VAMP8,CEACAM1,CD84,STXBP2,SYK,CD300A,LGALS9B,PTAFR,LGALS9
GO: Biological Process	GO:0030198	extracellular matrix organization	1.364e-05	0.09587	0.0004654	0.004391	37	354	A2M,MELTF,FBN1,MMP19,AMBN,SPINT2,MKX,MYO1E,SPP1,GAS6,SMOC1,TGFB1,TLL2,CD47,SERAC1,PARK7,TTR,VCAM1,HSPG2,COL19A1,ADAMTS4,VWA1,CYR61,CTGF,CTSS,CYP1B1,DAG1,ITGA2B,ITGAL,ITGAM,ITGAX,ITGB2,ITGB3,ITGB5,LCP1,LOXL1,LTBP2
GO: Biological Process	GO:0050853	B cell receptor signaling pathway	1.393e-05	0.0979	0.000473	0.004463	13	65	MNDA,RFTN1,PLCL2,SYK,NFAM1,CD79A,NCKAP1L,CD300A,PLCG2,LAT2,CTLA4,PTPRC,PLEKHA1
GO: Biological Process	GO:0048585	negative regulation of response to stimulus	1.425e-05	0.1002	0.0004818	0.004545	111	1518	A2M,PIK3AP1,ADRA1A,FBN1,ADRB2,NLGN4X,FCGR2B,PLIN5,AGER,AIF1,FGF9,TRIM38,ZC3H12A,CIB1,SFRP4,VASN,AOAH,OLFM4,SESN3,YBX3,ANKRD6,RHOH,ARNTL,MT3,PYCARD,SLIT3,FOXP1,SERPINC1,SALL3,SPP1,SIGLEC9,GAS6,GATA3,C5AR2,GBP1,RGS9,MESP1,BCL6,SAMSN1,LRRC4,CEACAM1,NRP1,CD84,SOCS2,VNN1,GLI1,PLCL2,WWC1,GPR37,GRB10,SPX,TGFB1,HAVCR2,HHIP,CD14,TLR4,ERRFI1,PAWR,TNFRSF1B,DHRS3,HLA-A,CD300A,PARK7,HLA-E,TNFSF4,TYRO3,SLIT2,N…
GO: Biological Process	GO:0050715	positive regulation of cytokine secretion	1.44e-05	0.1012	0.0004844	0.00457	18	116	CCL3,NLRP1,PYCARD,CD244,GATA3,CD84,SYK,FFAR2,CASP1,CASP5,HAVCR2,CD14,CSF1R,LGALS9B,DRD2,LGALS9,GSDMD,TRPV4
GO: Biological Process	GO:0043062	extracellular structure organization	1.452e-05	0.1021	0.0004861	0.004587	37	355	A2M,MELTF,FBN1,MMP19,AMBN,SPINT2,MKX,MYO1E,SPP1,GAS6,SMOC1,TGFB1,TLL2,CD47,SERAC1,PARK7,TTR,VCAM1,HSPG2,COL19A1,ADAMTS4,VWA1,CYR61,CTGF,CTSS,CYP1B1,DAG1,ITGA2B,ITGAL,ITGAM,ITGAX,ITGB2,ITGB3,ITGB5,LCP1,LOXL1,LTBP2
GO: Biological Process	GO:0007229	integrin-mediated signaling pathway	1.49e-05	0.1047	0.0004964	0.004683	16	95	FCER1G,CEACAM1,NEDD9,SYK,CD47,PLEK,VAV1,CTGF,ITGA2B,ITGAL,ITGAM,ITGAX,ITGB2,ITGB3,ITGB5,FERMT3
GO: Biological Process	GO:0097305	response to alcohol	1.563e-05	0.1099	0.0005182	0.00489	40	398	AANAT,RAMP3,ADCYAP1R1,KLF2,ADRB2,CCL3,FOS,SLC2A4,SLIT3,SPI1,SPP1,GATA3,STC1,SOCS2,PPARGC1A,ALDH1A2,GK,C3,TACR1,PDIA3,TGFB1,TH,OXTR,CD14,TLR4,ERRFI1,PAWR,PENK,HMGCS1,SLIT2,VCAM1,HTR5A,WNT8B,CRH,IGF2,CTGF,PTAFR,DRD1,DRD2,DRD3
GO: Biological Process	GO:0002889	regulation of immunoglobulin mediated immune response	1.642e-05	0.1154	0.0005331	0.00503	11	48	FCER1G,FCER2,FCGR1A,FCGR2A,FCGR2B,BCL6,C3,TGFB1,CD40,TNFSF4,PTPRC
GO: Biological Process	GO:0002712	regulation of B cell mediated immunity	1.642e-05	0.1154	0.0005331	0.00503	11	48	FCER1G,FCER2,FCGR1A,FCGR2A,FCGR2B,BCL6,C3,TGFB1,CD40,TNFSF4,PTPRC
GO: Biological Process	GO:2000514	regulation of CD4-positive, alpha-beta T cell activation	1.642e-05	0.1154	0.0005331	0.00503	11	48	AGER,GATA3,BCL6,CEACAM1,TGFB1,CD86,NCKAP1L,TNFSF4,SASH3,LGALS9B,LGALS9
GO: Biological Process	GO:0002891	positive regulation of immunoglobulin mediated immune response	1.645e-05	0.1157	0.0005331	0.00503	9	32	FCER1G,FCER2,FCGR1A,FCGR2A,C3,TGFB1,CD40,TNFSF4,PTPRC
GO: Biological Process	GO:0002714	positive regulation of B cell mediated immunity	1.645e-05	0.1157	0.0005331	0.00503	9	32	FCER1G,FCER2,FCGR1A,FCGR2A,C3,TGFB1,CD40,TNFSF4,PTPRC
GO: Biological Process	GO:0040007	growth	1.662e-05	0.1168	0.0005358	0.005056	85	1091	ERBB2,RPS6KA1,IKZF1,BCL11A,COLQ,KLF2,FZD7,MELTF,ADRA1A,ADRB2,NLGN4X,FGF9,SLITRK6,CIB1,YBX3,MT1A,MT3,RUVBL1,TNN,SLIT3,RSPO2,SPP1,GAS6,GATA3,MESP1,BCL6,CREG1,BDNF,STAT5A,CEACAM1,NRP1,STC1,NEDD9,SOCS2,WISP1,RFTN1,BMP6,SPHK1,GPR149,NRK,COBL,C3,WWC1,NPR1,ESM1,SLC44A4,TGFB1,TLL2,HLA-A,CACNA2D2,SLIT2,LHX2,NLGN3,SASH3,IRF8,IFI16,CRABP2,IGF2,IGFBP1,CSF2RB,CYR61,CTGF,RIMS2,PRL,IL7R,LGMN,BNC2,AHI1,DCC,ITGB3…
GO: Biological Process	GO:0009607	response to biotic stimulus	1.715e-05	0.1205	0.0005504	0.005193	81	1027	NCF1,TRIM22,FCER1G,FCGR1A,FCGR2B,FCGR3A,FCGR3B,SPON2,CCL3,BATF3,TRIM38,MRC1,ZC3H12A,FOS,NLRP1,PYCARD,FOXP1,ATP1B1,MX2,GATA3,GBP1,NCF2,TNFRSF10C,NRROS,STAT2,STAB1,CD84,PPARGC1A,BMP6,SYK,NPY,CASP1,CXCL2,TGFB1,HAVCR2,TH,CD14,GUCY1A1,CD86,TNFSF8,TLR4,CD40,CD47,TREM2,PAWR,TNFRSF1B,HLA-A,PENK,HLA-E,CLEC7A,TUSC2,CHIT1,TNFSF4,TNFAIP8,PLCG2,VCAM1,APOBEC3D,ADAMTS4,LMCD1,IRF8,IFITM10,IFI16,IFIT1,SLFN11,CX3C…
GO: Biological Process	GO:0051094	positive regulation of developmental process	1.728e-05	0.1214	0.000552	0.005208	99	1323	RPS6KA1,IKZF1,BCL11A,ANKRD54,ADRB2,AGER,FGF9,SLITRK6,CCL24,ZC3H12A,CIB1,SFRP4,FOS,OLFM4,YBX3,NPTN,PPARGC1B,ARNTL,ARSB,TENM3,PDGFD,ZFHX3,GAS6,GATA3,MESP1,BCL6,BDNF,STAT5A,NRP1,SOCS2,WISP1,PPARGC1A,BMP6,SRPX2,VNN1,SPHK1,GLI1,SYK,COBL,C3,C3AR1,NTF3,RUNX1,CXCL2,TGFB1,OXTR,PA2G4,CD86,CD40,CD53,PAWR,TPBG,NCKAP1L,PCP4,CACNA2D2,PGF,TNFSF4,SLIT2,NLGN3,SASH3,CCR1,CMKLR1,IRX3,ZNF385A,IFI16,CRABP2,ZIC2,IGF2,…
GO: Biological Process	GO:0050702	interleukin-1 beta secretion	1.754e-05	0.1233	0.0005578	0.005263	10	40	CCL3,ZC3H12A,NLRP1,PYCARD,FOXP1,CASP1,CASP5,TLR4,LGALS9,GSDMD
GO: Biological Process	GO:0002524	hypersensitivity	1.785e-05	0.1255	0.0005654	0.005335	6	13	FCER1G,FCGR1A,FCGR2A,FCGR2B,GATA3,C3
GO: Biological Process	GO:0050708	regulation of protein secretion	1.885e-05	0.1325	0.0005927	0.005592	43	444	SYT9,CCL3,ZC3H12A,NLRP1,ARNTL,PYCARD,MTNR1A,FOXP1,VAMP8,CD244,GAS6,SREBF1,GATA3,C5AR2,GBP1,CEACAM1,CD84,BMP6,SYK,FFAR2,CASP1,CASP5,TGFB1,HAVCR2,CD14,TLR4,CD40,CACNA2D2,HLA-E,TNFSF4,MYRIP,CRH,CSF1R,SRGN,AHI1,LGALS9B,DRD2,DRD3,RHBDF2,LGALS9,LLGL2,GSDMD,TRPV4
GO: Biological Process	GO:1903530	regulation of secretion by cell	1.889e-05	0.1328	0.0005927	0.005592	63	744	SYT9,ADORA3,FCER1G,CCL3,ZC3H12A,NLRP1,ARNTL,PYCARD,MTNR1A,FOXP1,SNCG,VAMP8,CD244,SPINK2,GAS6,SREBF1,GATA3,C5AR2,GBP1,NPVF,CEACAM1,CD84,BMP6,STXBP2,SPHK1,SYK,TACR1,FFAR2,SYT6,CASP1,CASP5,RUNX1,TGFB1,HAVCR2,OXTR,CD14,P2RY1,ENTPD1,TLR4,CD40,PCP4,CACNA2D2,CD300A,HLA-E,TNFSF4,P2RY12,MYRIP,CRH,CSF1R,SRGN,RIMS2,AHI1,LGALS9B,INHA,PTAFR,RAB7A,DRD2,DRD3,RHBDF2,LGALS9,LLGL2,GSDMD,TRPV4
GO: Biological Process	GO:0030100	regulation of endocytosis	1.915e-05	0.1346	0.0005983	0.005645	27	226	FCER1G,FCGR1A,FCGR2A,FCGR2B,AGER,MERTK,CCL21,SFRP4,OLFM4,PYCARD,VAMP8,SIGLEC9,GAS6,SYK,C3,NTF3,TGFB1,CD14,ATG3,CD47,NCKAP1L,CD300A,PLCG2,AHI1,PCSK9,DOCK2,DRD2
GO: Biological Process	GO:0006629	lipid metabolic process	1.94e-05	0.1364	0.0006034	0.005693	102	1377	EPHX2,ERBB2,NCF1,ADRB2,TTC7B,SLC44A5,MSMO1,PLIN5,FGF9,CCL21,PTPMT1,ACAD9,AOAH,AGPAT2,DOLK,ACOT1,DEGS1,MT3,ARSB,PLA2G4C,ARSE,PTGR1,SLC22A4,CYB5R2,ST6GALNAC1,MBOAT1,IP6K3,SQLE,SREBF1,SIK1,APOBR,INPP4B,STAT5A,CEACAM1,PPARGC1A,BMP6,DHRS4,ALDH1A2,GK,NR1I2,GLB1,HPGDS,SPHK1,PLCL2,SYK,LIPT2,C3,ACOT2,PIGO,SLC27A2,TBXAS1,ISPD,SLC44A4,TGFB1,TH,CD86,TLR4,SERAC1,PIK3R5,DHRS3,HMGCS1,TTR,PCTP,TNFSF4,PLCB2,PLCG2…
GO: Biological Process	GO:0001910	regulation of leukocyte mediated cytotoxicity	1.964e-05	0.1381	0.0006083	0.00574	13	67	AGER,STAT5A,CEACAM1,CXCL2,HAVCR2,HLA-A,HLA-E,VAV1,IGF2,IL7R,LGALS9B,PTPRC,LGALS9
GO: Biological Process	GO:0046903	secretion	1.997e-05	0.1404	0.0006157	0.005809	93	1228	A2M,SYT9,ADORA3,FCER1G,FCGR2A,CCL3,MERTK,ZC3H12A,NLRP1,ARNTL,PYCARD,SLC22A4,MTNR1A,FOXP1,SNCG,VAMP8,SELENOT,ABCC3,CD244,SPINK2,GAS6,SREBF1,GATA3,C5AR2,GBP1,NPVF,BDNF,STAT5A,CEACAM1,STC1,CD84,SOCS2,BMP6,STXBP2,SPHK1,SYK,TACR1,NPR1,FFAR2,SYT6,CASP1,CASP5,RUNX1,SLC44A4,SPX,TGFB1,HAVCR2,OXTR,CD14,P2RY1,PCSK6,ENTPD1,TLR4,CD40,PCP4,CACNA2D2,CD300A,HLA-E,TNFSF4,TYRO3,SERPINA1,CCR1,PLEK,P2RY12,LAT2,MYRIP…
GO: Biological Process	GO:0045582	positive regulation of T cell differentiation	2.05e-05	0.1441	0.0006286	0.005931	15	87	IKZF1,GATA3,STAT5A,VNN1,SYK,TGFB1,CD86,NCKAP1L,TNFSF4,SASH3,IL7R,LGALS9B,PTPRC,RAG1,LGALS9
GO: Biological Process	GO:0032945	negative regulation of mononuclear cell proliferation	2.065e-05	0.1452	0.0006286	0.005931	14	77	ERBB2,FCGR2B,MNDA,CEACAM1,TGFB1,HAVCR2,PAWR,CD300A,VSIG4,CTLA4,LGALS9B,INPP5D,LST1,LGALS9
GO: Biological Process	GO:0050672	negative regulation of lymphocyte proliferation	2.065e-05	0.1452	0.0006286	0.005931	14	77	ERBB2,FCGR2B,MNDA,CEACAM1,TGFB1,HAVCR2,PAWR,CD300A,VSIG4,CTLA4,LGALS9B,INPP5D,LST1,LGALS9
GO: Biological Process	GO:0050869	negative regulation of B cell activation	2.164e-05	0.1521	0.000653	0.006161	9	33	FCGR2B,MNDA,BCL6,SAMSN1,PAWR,CD300A,CTLA4,INHA,INPP5D
GO: Biological Process	GO:0050706	regulation of interleukin-1 beta secretion	2.164e-05	0.1521	0.000653	0.006161	9	33	CCL3,ZC3H12A,NLRP1,PYCARD,FOXP1,CASP1,CASP5,LGALS9,GSDMD
GO: Biological Process	GO:0007610	behavior	2.249e-05	0.1581	0.0006757	0.006375	58	671	ETV1,MDK,ADRB2,NLGN4X,AHCY,CCL3,SLITRK6,NLGN4Y,FOS,NPTN,MTNR1A,ZFHX3,SNCG,BDNF,CEACAM1,SRPX2,HPGDS,TACR1,NPY,CNTN2,NPHP1,NPTX2,MCHR1,GPR37,CASP1,RUNX1,GPR88,ANKH,TH,OXTR,P2RY1,KCNK10,PARK7,PENK,NLGN3,VWA1,ZNF385A,LGI4,CRH,IGF2,PRL,CX3CR1,AHI1,PTGDS,CREBRF,KCNK2,DRD1,EPM2A,DRD2,DRD3,LPAR5,FOXP2,EGR1,LMX1A,ELAVL4,MYO15A,MCOLN3,EPHA4
GO: Biological Process	GO:0030155	regulation of cell adhesion	2.469e-05	0.1736	0.0007386	0.006968	60	704	ERBB2,IKZF1,FZD7,MELTF,ADRB2,AGER,AIF1,CCL21,CIB1,OLFM4,SLC4A1,ARHGAP6,SPINT2,PYCARD,CARD11,CD244,SPP1,MYO10,GATA3,GBP1,BCL6,SMOC1,STAT5A,CEACAM1,VNN1,SYK,TGFB1,HAVCR2,CD86,CD47,PAWR,NCKAP1L,PDCD1,HLA-A,CD300A,HLA-E,VSIG4,TNFSF4,SASH3,VAV1,VCAM1,APBB1IP,MAP3K8,SOX13,IGF2,CYR61,CTLA4,IL7R,CYP1B1,LGALS9B,PTAFR,ITGAL,ITGB3,PTPRC,FERMT3,RAG1,DUSP3,LGALS9,PLEKHA2,TRPV4
GO: Biological Process	GO:0050766	positive regulation of phagocytosis	2.485e-05	0.1747	0.0007401	0.006983	12	59	FCER1G,FCGR1A,FCGR2A,FCGR2B,AGER,MERTK,PYCARD,GAS6,C3,CD47,NCKAP1L,DOCK2
GO: Biological Process	GO:0031623	receptor internalization	2.712e-05	0.1906	0.0008016	0.007564	15	89	RAMP3,FCER1G,SFRP4,CEACAM1,SYK,CNTN2,NTF3,GRIA2,PLCG2,AHI1,ITGB2,PCSK9,DRD2,DRD3,CALCRL
GO: Biological Process	GO:0051046	regulation of secretion	2.714e-05	0.1908	0.0008016	0.007564	66	800	SYT9,ADORA3,FCER1G,CCL3,ZC3H12A,NLRP1,ARNTL,PYCARD,MTNR1A,FOXP1,SNCG,VAMP8,CD244,SPINK2,GAS6,SREBF1,GATA3,C5AR2,GBP1,NPVF,CEACAM1,STC1,CD84,BMP6,STXBP2,SPHK1,SYK,TACR1,NPR1,FFAR2,SYT6,CASP1,CASP5,RUNX1,SPX,TGFB1,HAVCR2,OXTR,CD14,P2RY1,ENTPD1,TLR4,CD40,PCP4,CACNA2D2,CD300A,HLA-E,TNFSF4,P2RY12,MYRIP,CRH,CSF1R,SRGN,RIMS2,AHI1,LGALS9B,INHA,PTAFR,RAB7A,DRD2,DRD3,RHBDF2,LGALS9,LLGL2,GSDMD,TRPV4
GO: Biological Process	GO:0032940	secretion by cell	2.771e-05	0.1948	0.000815	0.007689	84	1090	A2M,SYT9,ADORA3,FCER1G,FCGR2A,CCL3,MERTK,ZC3H12A,NLRP1,ARNTL,PYCARD,MTNR1A,FOXP1,SNCG,VAMP8,SELENOT,CD244,SPINK2,GAS6,SREBF1,GATA3,C5AR2,GBP1,NPVF,BDNF,CEACAM1,CD84,BMP6,STXBP2,SPHK1,SYK,TACR1,FFAR2,SYT6,CASP1,CASP5,RUNX1,SLC44A4,TGFB1,HAVCR2,OXTR,CD14,P2RY1,PCSK6,ENTPD1,TLR4,CD40,PCP4,CACNA2D2,CD300A,HLA-E,TNFSF4,TYRO3,SERPINA1,CCR1,PLEK,P2RY12,LAT2,MYRIP,CRH,SYDE1,IGF2,CSF1R,NKD2,SRGN,CTGF,RIMS…
GO: Biological Process	GO:0032675	regulation of interleukin-6 production	2.906e-05	0.2043	0.0008512	0.008031	18	122	KLF2,FCER1G,SPON2,ZC3H12A,PYCARD,GAS6,C5AR2,CD84,HAVCR2,TLR4,NCKAP1L,TNFSF4,ZBTB20,LGALS9B,INPP5D,PTAFR,LGALS9,TRPV4
GO: Biological Process	GO:0032653	regulation of interleukin-10 production	3.022e-05	0.2125	0.0008816	0.008318	11	51	FCER1G,FCGR2B,AGER,PYCARD,CD84,TLR4,TUSC2,TNFSF4,SASH3,LGALS9B,LGALS9
GO: Biological Process	GO:0045586	regulation of gamma-delta T cell differentiation	3.056e-05	0.2149	0.0008848	0.008349	5	9	STAT5A,SYK,NCKAP1L,SOX13,PTPRC
GO: Biological Process	GO:0010562	positive regulation of phosphorus metabolic process	3.071e-05	0.2159	0.0008848	0.008349	86	1126	ERBB2,ADCYAP1R1,FZD7,ADRA1A,ADRB2,AGER,AIF1,CCL3,CCL3L1,FGF9,CCL21,CCL24,ALK,CAP2,ZC3H12A,CIB1,FGD2,ANKRD6,NPTN,PPARGC1B,MT3,CCDC88A,PYCARD,PDGFD,MTNR1A,CD244,GAS6,C5AR2,ST5,GFRA2,BDNF,CEACAM1,NRP1,CD84,PPARGC1A,BMP6,SPHK1,NRK,SYK,C3,WWC1,NPR1,NTF3,GPR37,GRB10,TGFB1,HAVCR2,P2RY1,GUCY1A1,TLR4,CD40,TREM2,PAWR,MAP3K13,TNFRSF1B,PIK3R5,NCKAP1L,CD300A,PARK7,GPR55,CCR1,PLEK,MAP3K8,CRH,PPP2R5A,IGF2,CSF1R…
GO: Biological Process	GO:0045937	positive regulation of phosphate metabolic process	3.071e-05	0.2159	0.0008848	0.008349	86	1126	ERBB2,ADCYAP1R1,FZD7,ADRA1A,ADRB2,AGER,AIF1,CCL3,CCL3L1,FGF9,CCL21,CCL24,ALK,CAP2,ZC3H12A,CIB1,FGD2,ANKRD6,NPTN,PPARGC1B,MT3,CCDC88A,PYCARD,PDGFD,MTNR1A,CD244,GAS6,C5AR2,ST5,GFRA2,BDNF,CEACAM1,NRP1,CD84,PPARGC1A,BMP6,SPHK1,NRK,SYK,C3,WWC1,NPR1,NTF3,GPR37,GRB10,TGFB1,HAVCR2,P2RY1,GUCY1A1,TLR4,CD40,TREM2,PAWR,MAP3K13,TNFRSF1B,PIK3R5,NCKAP1L,CD300A,PARK7,GPR55,CCR1,PLEK,MAP3K8,CRH,PPP2R5A,IGF2,CSF1R…
GO: Biological Process	GO:0031341	regulation of cell killing	3.233e-05	0.2273	0.0009277	0.008753	14	80	FCER2,AGER,STAT5A,CEACAM1,CXCL2,HAVCR2,HLA-A,HLA-E,VAV1,IGF2,IL7R,LGALS9B,PTPRC,LGALS9
GO: Biological Process	GO:0002761	regulation of myeloid leukocyte differentiation	3.63e-05	0.2552	0.001037	0.009788	18	124	IKZF1,CCL3,FOS,PPARGC1B,FOXP1,INPP4B,STAT5A,CEACAM1,C1QC,LILRB3,RUNX1,TLR4,GPR55,CCR1,CSF1R,INHA,INPP5D,ITGB3
GO: Biological Process	GO:0032649	regulation of interferon-gamma production	3.724e-05	0.2618	0.00106	0.01	17	113	ZC3H12A,PYCARD,CD244,GAS6,GATA3,RUNX1,HAVCR2,CD14,TLR4,HLA-A,TNFSF4,SASH3,IRF8,IL12RB2,LGALS9B,INHA,LGALS9
GO: Biological Process	GO:0048545	response to steroid hormone	3.93e-05	0.2763	0.001114	0.01051	51	577	AANAT,RAMP3,MDK,RXRG,ADCYAP1R1,ADRB2,AGER,AIF1,ALDH3A1,FOS,PPARGC1B,SLC9A3,ARNTL,ARSB,SLIT3,FOXP1,SPP1,SREBF1,GATA3,RGS9,BDNF,STC1,SOCS2,PPARGC1A,BMP6,ALDH1A2,NR1I2,SPHK1,C3,TACR1,TGFB1,TH,OXTR,ERRFI1,PAWR,PARK7,PENK,NR4A1,SLIT2,HTR5A,WNT8B,CLDN4,CRH,IGF2,CTGF,PAQR5,PTAFR,PTGDS,CREBRF,DRD1,RARG
GO: Biological Process	GO:0070664	negative regulation of leukocyte proliferation	4.302e-05	0.3024	0.001214	0.01146	14	82	ERBB2,FCGR2B,MNDA,CEACAM1,TGFB1,HAVCR2,PAWR,CD300A,VSIG4,CTLA4,LGALS9B,INPP5D,LST1,LGALS9
GO: Biological Process	GO:0043491	protein kinase B signaling	4.355e-05	0.3061	0.001225	0.01155	21	161	CCL3,MERTK,CCL21,CIB1,SESN3,MT3,GAS6,GATA3,INPP4B,TGFB1,CD40,PIK3R5,PARK7,TYRO3,P2RY12,IGF2,DAG1,DRD2,DRD3,HBEGF,PLEKHA1
GO: Biological Process	GO:1902533	positive regulation of intracellular signal transduction	4.53e-05	0.3184	0.001269	0.01197	75	958	PIK3AP1,ERBB2,FRMD7,TRIM22,FZD7,ADORA3,ADRA1A,ADRB2,AGER,CCL3,CCL3L1,FGF9,CCL21,CCL24,TRIM38,ALK,ZC3H12A,CIB1,FGD2,ANKRD6,NPTN,MT3,RRAGA,PYCARD,PDGFD,CARD11,GAS6,GATA3,C5AR2,ST5,CEACAM1,NRP1,CD84,SPHK1,NRK,SYK,C3,WWC1,NTF3,GPR37,CASP1,TGFB1,HAVCR2,P2RY1,TLR4,CD40,TREM2,MAP3K13,TNFRSF1B,PIK3R5,CD300A,PARK7,GPR55,CCR1,LMCD1,MAP3K8,ZNF385A,IGF2,CSF1R,CTF1,CTGF,PRL,CYP1B1,DCC,ITGAL,ITGB3,PTPRC,RAD9A,…
GO: Biological Process	GO:0050920	regulation of chemotaxis	4.687e-05	0.3295	0.001308	0.01234	24	199	AGER,AIF1,CCL3,CCL21,PDGFD,GPSM3,GAS6,C5AR2,NRP1,C3AR1,NTF3,CXCL2,TGFB1,NCKAP1L,SLIT2,CCR1,CMKLR1,IL16,LGALS9B,RARRES2,LGALS9,PLXNC1,ROBO2,TRPV4
GO: Biological Process	GO:0032623	interleukin-2 production	4.941e-05	0.3473	0.001368	0.0129	12	63	CARD11,GATA3,GBP1,STAT5A,CEACAM1,RUNX1,HAVCR2,CD86,PAWR,VSIG4,TNFSF4,SASH3
GO: Biological Process	GO:0046635	positive regulation of alpha-beta T cell activation	4.941e-05	0.3473	0.001368	0.0129	12	63	IKZF1,CD244,CEACAM1,SYK,CD86,NCKAP1L,HLA-A,HLA-E,TNFSF4,SASH3,PTPRC,LGALS9
GO: Biological Process	GO:0002700	regulation of production of molecular mediator of immune response	5.24e-05	0.3684	0.001442	0.01361	17	116	FCER1G,FCGR2B,SPON2,CD244,GATA3,BCL6,CEACAM1,FFAR2,TGFB1,TLR4,CD40,HLA-A,HLA-E,TNFSF4,SASH3,TRIL,PTPRC
GO: Biological Process	GO:0046849	bone remodeling	5.251e-05	0.3692	0.001442	0.01361	15	94	ADRB2,PPARGC1B,SPP1,INPP4B,CEACAM1,SYK,TGFB1,GPR55,CSF1R,CTSS,INPP5D,ITGB3,MEPE,RAB7A,LRRK1
GO: Biological Process	GO:0051050	positive regulation of transport	5.345e-05	0.3758	0.001462	0.0138	81	1061	ERBB2,SYT9,ADCYAP1R1,ADORA3,ADRB2,FCER1G,FCGR1A,FCGR2A,FCGR2B,AGER,AK1,CCL3,MERTK,CCL21,ZC3H12A,CIB1,SFRP4,NLRP1,ZBED3,RUVBL1,PYCARD,ATP1B1,VAMP8,CD244,GAS6,GATA3,CEACAM1,STC1,CD84,BMP6,SPHK1,SYK,C3,TACR1,NPR1,MCHR1,NTF3,FFAR2,CASP1,CASP5,RUNX1,CXCL2,TGFB1,HAVCR2,OXTR,CD14,P2RY1,TLR4,CD47,NCKAP1L,PCP4,PARK7,HLA-E,TNFSF4,NLGN3,CCR1,PLCG2,P2RY12,MYRIP,CRH,CSF1R,DYNLL2,CTSS,AHI1,LGALS9B,INHA,PTAFR,I…
GO: Biological Process	GO:0007411	axon guidance	5.555e-05	0.3905	0.001513	0.01428	27	240	RPL24,ERBB2,ETV1,EXT1,SPON2,B3GNT2,SLIT3,GATA3,BDNF,NRP1,NFIB,CNTN2,B4GAT1,NTF3,ISPD,SLIT2,LHX2,ZIC2,CSF1R,FEZ2,BOC,DAG1,DCC,LMX1A,PLXNC1,ROBO2,EPHA4
GO: Biological Process	GO:0032635	interleukin-6 production	5.576e-05	0.392	0.001513	0.01428	18	128	KLF2,FCER1G,SPON2,ZC3H12A,PYCARD,GAS6,C5AR2,CD84,HAVCR2,TLR4,NCKAP1L,TNFSF4,ZBTB20,LGALS9B,INPP5D,PTAFR,LGALS9,TRPV4
GO: Biological Process	GO:0042417	dopamine metabolic process	5.846e-05	0.411	0.001575	0.01486	9	37	RNLS,MAOA,NPR1,GPR37,TH,PARK7,DRD1,DRD2,DRD3
GO: Biological Process	GO:0001773	myeloid dendritic cell activation	5.846e-05	0.411	0.001575	0.01486	9	37	BATF3,PYCARD,SPI1,CD244,LILRB3,TGFB1,HAVCR2,CD86,DOCK2
GO: Biological Process	GO:0043299	leukocyte degranulation	5.892e-05	0.4142	0.001581	0.01492	13	74	ADORA3,FCER1G,CCL3,VAMP8,CEACAM1,CD84,STXBP2,SYK,CD300A,LAT2,LGALS9B,PTAFR,LGALS9
GO: Biological Process	GO:0097485	neuron projection guidance	5.97e-05	0.4197	0.001596	0.01506	27	241	RPL24,ERBB2,ETV1,EXT1,SPON2,B3GNT2,SLIT3,GATA3,BDNF,NRP1,NFIB,CNTN2,B4GAT1,NTF3,ISPD,SLIT2,LHX2,ZIC2,CSF1R,FEZ2,BOC,DAG1,DCC,LMX1A,PLXNC1,ROBO2,EPHA4
GO: Biological Process	GO:0070286	axonemal dynein complex assembly	6.098e-05	0.4287	0.001624	0.01532	7	22	ZMYND10,SPAG1,TEKT2,DNAI2,LRRC6,DNAAF5,CCDC40
GO: Biological Process	GO:0002285	lymphocyte activation involved in immune response	6.267e-05	0.4406	0.001661	0.01567	21	165	FCER1G,FOXP1,CD244,GATA3,BCL6,CEACAM1,PLCL2,TGFB1,HAVCR2,CD86,TLR4,CD40,TNFSF4,PLCG2,APBB1IP,LGALS9B,ITGAL,PTPRC,LCP1,LGALS9,CD180
GO: Biological Process	GO:0009306	protein secretion	6.285e-05	0.4418	0.001661	0.01567	48	542	SYT9,CCL3,ZC3H12A,NLRP1,ARNTL,PYCARD,MTNR1A,FOXP1,SNCG,VAMP8,SELENOT,CD244,GAS6,SREBF1,GATA3,C5AR2,GBP1,CEACAM1,CD84,BMP6,SYK,FFAR2,CASP1,CASP5,TGFB1,HAVCR2,CD14,TLR4,CD40,CACNA2D2,HLA-E,TNFSF4,PLEK,MYRIP,CRH,CSF1R,SRGN,RIMS2,AHI1,LGALS9B,DRD2,DRD3,RHBDF2,LGALS9,LLGL2,GSDMD,TRPV4,LTBP2
GO: Biological Process	GO:0032613	interleukin-10 production	6.342e-05	0.4458	0.00167	0.01575	11	55	FCER1G,FCGR2B,AGER,PYCARD,CD84,TLR4,TUSC2,TNFSF4,SASH3,LGALS9B,LGALS9
GO: Biological Process	GO:0002688	regulation of leukocyte chemotaxis	6.738e-05	0.4737	0.001768	0.01668	16	107	AIF1,CCL3,CCL21,GPSM3,GAS6,C5AR2,C3AR1,CXCL2,NCKAP1L,SLIT2,CCR1,CMKLR1,LGALS9B,RARRES2,LGALS9,TRPV4
GO: Biological Process	GO:0021884	forebrain neuron development	7.328e-05	0.5152	0.001915	0.01807	9	38	SLIT3,SALL3,NRP1,DCLK2,CNTN2,SLIT2,DRD1,DRD2,ROBO2
GO: Biological Process	GO:0002507	tolerance induction	7.444e-05	0.5233	0.001922	0.01813	8	30	C3,C3AR1,RUNX1,TGFB1,HAVCR2,CD86,PDCD1,LGALS9
GO: Biological Process	GO:0008284	positive regulation of cell proliferation	7.46e-05	0.5245	0.001922	0.01813	72	924	ERBB2,DNAJA2,FZD7,ADRB2,AGER,AIF1,FGF9,ALDH3A1,CCL24,CIB1,FOLR2,SLC4A1,PYCARD,PDGFD,FOXP1,CARD11,CD244,GAS6,C5AR2,BCL6,STAT5A,CEACAM1,NRP1,WISP1,PPARGC1A,BMP6,ALDH1A2,SPHK1,GLI1,SYK,C3AR1,TACR1,NTF3,ESM1,CXCL2,TGFB1,HAVCR2,CD86,TLR4,CD40,CD47,NCKAP1L,HLA-A,HLA-E,NR4A1,PGF,TNFSF4,SASH3,VCAM1,SLC25A27,CRH,IGF2,CSF1R,CYR61,CTF1,CTGF,PRL,CX3CR1,IL12RB2,PTAFR,ITGAL,ITGB3,PTPRC,PID1,DRD2,DRD3,RARG,FOXP…
GO: Biological Process	GO:0032663	regulation of interleukin-2 production	7.545e-05	0.5304	0.001922	0.01813	11	56	CARD11,GATA3,GBP1,STAT5A,CEACAM1,RUNX1,HAVCR2,CD86,VSIG4,TNFSF4,SASH3
GO: Biological Process	GO:0006911	phagocytosis, engulfment	7.545e-05	0.5304	0.001922	0.01813	11	56	FCER1G,FCGR1A,FCGR2A,FCGR2B,AGER,AIF1,BIN2,SIGLEC9,TREM2,NCKAP1L,CD300A
GO: Biological Process	GO:0050798	activated T cell proliferation	7.545e-05	0.5304	0.001922	0.01813	11	56	AGER,PYCARD,STAT5A,CD86,TNFSF4,IGF2,ITGAL,ITGAM,ITGAX,ITGB2,LGALS9
GO: Biological Process	GO:0006584	catecholamine metabolic process	7.545e-05	0.5304	0.001922	0.01813	11	56	RNLS,MAOA,GATA3,NPR1,GPR37,TH,HDC,PARK7,DRD1,DRD2,DRD3
GO: Biological Process	GO:0009712	catechol-containing compound metabolic process	7.545e-05	0.5304	0.001922	0.01813	11	56	RNLS,MAOA,GATA3,NPR1,GPR37,TH,HDC,PARK7,DRD1,DRD2,DRD3
GO: Biological Process	GO:0045588	positive regulation of gamma-delta T cell differentiation	8.09e-05	0.5687	0.002046	0.0193	4	6	STAT5A,SYK,NCKAP1L,PTPRC
GO: Biological Process	GO:0072126	positive regulation of glomerular mesangial cell proliferation	8.09e-05	0.5687	0.002046	0.0193	4	6	PDGFD,C3AR1,ITGB3,EGR1
GO: Biological Process	GO:0050729	positive regulation of inflammatory response	8.393e-05	0.59	0.0021	0.01982	18	132	ADORA3,FCER1G,FCGR1A,FCGR2A,AGER,CCL3,CCL3L1,CCL24,GPSM3,VAMP8,STAT5A,C3,FFAR2,TLR4,CD47,TNFSF4,CTSS,TRPV4
GO: Biological Process	GO:0032958	inositol phosphate biosynthetic process	8.396e-05	0.5902	0.0021	0.01982	7	23	ADCYAP1R1,CD244,IP6K3,P2RY1,PLCG2,PLEK,PTAFR
GO: Biological Process	GO:0035588	G-protein coupled purinergic receptor signaling pathway	8.396e-05	0.5902	0.0021	0.01982	7	23	ADORA3,P2RY13,CNTN2,GPR34,P2RY1,P2RY12,PTAFR
GO: Biological Process	GO:0045453	bone resorption	9.266e-05	0.6514	0.00231	0.0218	12	67	ADRB2,PPARGC1B,SPP1,CEACAM1,SYK,GPR55,CSF1R,CTSS,INPP5D,ITGB3,RAB7A,LRRK1
GO: Biological Process	GO:0072604	interleukin-6 secretion	9.603e-05	0.6751	0.002385	0.02251	8	31	ZC3H12A,PYCARD,GAS6,C5AR2,CD84,LGALS9B,LGALS9,TRPV4
GO: Biological Process	GO:0051049	regulation of transport	9.971e-05	0.701	0.002468	0.02329	133	1975	TTYH1,ERBB2,SYT9,ADCYAP1R1,FZD7,ADORA3,ADRB2,FCER1G,FCGR1A,FCGR2A,FCGR2B,AGER,AK1,CCL3,MERTK,CCL21,LRRC8E,ZC3H12A,CIB1,SFRP4,OLFM4,NLRP1,ZBED3,SLC9A3,ARNTL,RUVBL1,PYCARD,MTNR1A,FOXP1,SNCG,ATP1B1,VAMP8,MX2,CD244,SPINK2,SIGLEC9,GAS6,SREBF1,GATA3,C5AR2,GBP1,SIK1,NPVF,INPP4B,CEACAM1,NRP1,STC1,CD84,PPARGC1A,BMP6,STXBP2,SPHK1,SYK,C3,TACR1,WWC1,NPR1,MCHR1,NTF3,FFAR2,SYT6,CASP1,CASP5,GRB10,RUNX1,CXCL2,SP…
GO: Biological Process	GO:0006720	isoprenoid metabolic process	0.0001022	0.7187	0.002509	0.02367	18	134	DHRS4,ALDH1A2,ISPD,TH,DHRS3,HMGCS1,TTR,HSPG2,CRABP1,CRABP2,CRH,CYP1B1,RARRES2,RDH10,RDH11,DHRS9,LRP2,SCPEP1
GO: Biological Process	GO:0002883	regulation of hypersensitivity	0.0001031	0.7251	0.002509	0.02367	5	11	FCER1G,FCGR1A,FCGR2A,FCGR2B,C3
GO: Biological Process	GO:2001185	regulation of CD8-positive, alpha-beta T cell activation	0.0001031	0.7251	0.002509	0.02367	5	11	CD244,CEACAM1,NCKAP1L,HLA-A,HLA-E
GO: Biological Process	GO:0046643	regulation of gamma-delta T cell activation	0.0001031	0.7251	0.002509	0.02367	5	11	STAT5A,SYK,NCKAP1L,SOX13,PTPRC
GO: Biological Process	GO:0036159	inner dynein arm assembly	0.0001031	0.7251	0.002509	0.02367	5	11	ZMYND10,TEKT2,LRRC6,DNAAF5,CCDC40
GO: Biological Process	GO:0045953	negative regulation of natural killer cell mediated cytotoxicity	0.0001086	0.7637	0.002618	0.0247	6	17	HAVCR2,HLA-A,HLA-E,IGF2,LGALS9B,LGALS9
GO: Biological Process	GO:0030889	negative regulation of B cell proliferation	0.0001086	0.7637	0.002618	0.0247	6	17	FCGR2B,MNDA,PAWR,CD300A,CTLA4,INPP5D
GO: Biological Process	GO:0016101	diterpenoid metabolic process	0.0001087	0.7645	0.002618	0.0247	15	100	DHRS4,ALDH1A2,DHRS3,TTR,HSPG2,CRABP1,CRABP2,CRH,CYP1B1,RARRES2,RDH10,RDH11,DHRS9,LRP2,SCPEP1
GO: Biological Process	GO:0032689	negative regulation of interferon-gamma production	0.0001125	0.791	0.0027	0.02547	9	40	ZC3H12A,GAS6,GATA3,HAVCR2,TLR4,TNFSF4,LGALS9B,INHA,LGALS9
GO: Biological Process	GO:0044057	regulation of system process	0.000113	0.7942	0.002701	0.02549	50	586	EPHX2,NCF1,MRVI1,ADRA1A,ADRB2,FCGR3A,FCGR3B,AIF1,CCL3,ZC3H12A,ATP1B1,VAMP8,GAS6,SREBF1,NPVF,STC1,WISP1,PPARGC1A,BMP6,SPHK1,TACR1,TBXAS1,NPR1,RUNX1,SPX,TH,OXTR,P2RY1,GUCY1A1,TLR4,ERRFI1,PAWR,TNNI3,CACNA2D2,NLGN3,LMCD1,CRH,CTGF,CTSS,INHA,PTAFR,KCNK1,KCNK3,DRD1,DRD2,DRD3,HBEGF,CACNG6,SCPEP1,CALCRL
GO: Biological Process	GO:0002762	negative regulation of myeloid leukocyte differentiation	0.0001137	0.7992	0.002709	0.02556	10	49	CCL3,INPP4B,CEACAM1,C1QC,LILRB3,RUNX1,TLR4,GPR55,INHA,INPP5D
GO: Biological Process	GO:0071396	cellular response to lipid	0.0001199	0.8426	0.002847	0.02686	49	572	RAMP3,RXRG,FZD7,FCGR3A,FCGR3B,SPON2,AGER,CCL3,MRC1,ZC3H12A,PPARGC1B,ARNTL,PYCARD,FOXP1,SREBF1,BDNF,STC1,CD84,PPARGC1A,BMP6,ALDH1A2,NR1I2,FFAR2,PDIA3,TGFB1,HAVCR2,CD14,CD86,TLR4,CD40,ERRFI1,TREM2,PAWR,TNFRSF1B,PARK7,PENK,HMGCS1,NR4A1,TNFSF4,WNT8B,IRF8,CRH,CX3CR1,PAQR5,PTAFR,CREBRF,PID1,RARG,CD180
GO: Biological Process	GO:0010941	regulation of cell death	0.0001208	0.8494	0.00286	0.02699	114	1650	ERBB2,MAL,SIGMAR1,RPS6KA1,MDK,ADCYAP1R1,ADRB2,FCER1G,FCGR2B,AGER,AIF1,CCL3,MERTK,CCL21,MNDA,ALK,ZC3H12A,CIB1,SFRP4,FGD2,OLFM4,NLRP1,YBX3,DEGS1,MT3,RUVBL1,RRAGA,PYCARD,TMBIM4,FOXP1,CARD11,SPP1,GAS6,GATA3,PERP,SIK1,NCF2,TNFRSF10C,BCL6,BDNF,STAT5A,CEACAM1,NRP1,SOCS2,WISP1,PPARGC1A,BMP6,ALDH1A2,VNN1,SPHK1,NTF3,GPR37,CASP1,CASP5,HS1BP3,PDIA3,TGFB1,PA2G4,TLR4,CD40,PAWR,TNFRSF1B,NCKAP1L,PCP4,PDCD1,PDE1A…
GO: Biological Process	GO:0030316	osteoclast differentiation	0.000122	0.8576	0.002872	0.0271	15	101	CCL3,FOS,PPARGC1B,FOXP1,INPP4B,CEACAM1,LILRB3,TLR4,GPR55,CCR1,CD300LF,CSF1R,INPP5D,ITGB3,LRRK1
GO: Biological Process	GO:0042572	retinol metabolic process	0.0001226	0.8615	0.002872	0.0271	8	32	DHRS4,ALDH1A2,DHRS3,TTR,CYP1B1,RDH10,RDH11,DHRS9
GO: Biological Process	GO:0032733	positive regulation of interleukin-10 production	0.0001226	0.8615	0.002872	0.0271	8	32	FCER1G,PYCARD,TLR4,TUSC2,TNFSF4,SASH3,LGALS9B,LGALS9
GO: Biological Process	GO:2000107	negative regulation of leukocyte apoptotic process	0.0001239	0.8712	0.002894	0.02731	11	59	FCER1G,FCGR2B,MERTK,CCL21,FOXP1,GAS6,BCL6,STAT5A,TNFSF4,RAG1,DOCK8
GO: Biological Process	GO:0006940	regulation of smooth muscle contraction	0.0001244	0.8748	0.002897	0.02733	12	69	NCF1,MRVI1,ADRA1A,ADRB2,SPHK1,TACR1,OXTR,GUCY1A1,PAWR,TNNI3,PTAFR,CALCRL
GO: Biological Process	GO:0061364	apoptotic process involved in luteolysis	0.0001255	0.8822	0.002912	0.02747	3	3	SLIT3,SLIT2,ROBO2
GO: Biological Process	GO:0032609	interferon-gamma production	0.0001353	0.9514	0.00313	0.02953	17	125	ZC3H12A,PYCARD,CD244,GAS6,GATA3,RUNX1,HAVCR2,CD14,TLR4,HLA-A,TNFSF4,SASH3,IRF8,IL12RB2,LGALS9B,INHA,LGALS9
GO: Biological Process	GO:0032715	negative regulation of interleukin-6 production	0.0001379	0.9696	0.003179	0.02999	9	41	KLF2,ZC3H12A,GAS6,C5AR2,CD84,HAVCR2,TLR4,NCKAP1L,INPP5D
GO: Biological Process	GO:1902106	negative regulation of leukocyte differentiation	0.0001386	0.9744	0.003184	0.03004	14	91	ERBB2,CCL3,BCL6,INPP4B,CEACAM1,C1QC,LILRB3,RUNX1,TLR4,GPR55,TNFSF4,CTLA4,INHA,INPP5D
GO: Biological Process	GO:0002768	immune response-regulating cell surface receptor signaling pathway	0.0001411	0.9918	0.003231	0.03048	35	366	FCER1G,FCGR1A,FCGR1B,FCGR2A,FCGR3A,MNDA,FOS,CARD11,FYB1,MYO10,GATA3,GBP1,CEACAM1,RFTN1,PLCL2,SYK,C3AR1,FFAR2,NFAM1,CD40,CD79A,PAWR,NCKAP1L,CD300A,CLEC7A,PLCG2,VAV1,LAT2,CTLA4,INPP5D,PTPRC,CLEC4A,KIR2DL1,DUSP3,PLEKHA1
GO: Biological Process	GO:0032753	positive regulation of interleukin-4 production	0.000151	1	0.003446	0.03252	7	25	GATA3,HAVCR2,CD86,HLA-E,TNFSF4,SASH3,LGALS9
GO: Biological Process	GO:0001963	synaptic transmission, dopaminergic	0.0001548	1	0.003523	0.03324	8	33	SLC6A2,TH,KCNQ4,PARK7,CRH,DRD1,DRD2,DRD3
GO: Biological Process	GO:0002716	negative regulation of natural killer cell mediated immunity	0.0001562	1	0.003531	0.03331	6	18	HAVCR2,HLA-A,HLA-E,IGF2,LGALS9B,LGALS9
GO: Biological Process	GO:0002821	positive regulation of adaptive immune response	0.0001562	1	0.003531	0.03331	14	92	FCER1G,FCER2,FCGR1A,FCGR2A,PYCARD,GATA3,C3,TGFB1,CD40,HLA-A,HLA-E,TNFSF4,SASH3,PTPRC
GO: Biological Process	GO:0040008	regulation of growth	0.0001576	1	0.003551	0.03351	58	720	ERBB2,RPS6KA1,IKZF1,BCL11A,COLQ,MELTF,ADRB2,FGF9,CIB1,YBX3,MT1A,MT3,RUVBL1,SLIT3,SPP1,GAS6,BCL6,CREG1,BDNF,STAT5A,CEACAM1,NRP1,NEDD9,SOCS2,WISP1,SPHK1,NRK,C3,WWC1,NPR1,ESM1,SLC44A4,TGFB1,TLL2,CACNA2D2,SLIT2,SASH3,IRF8,IFI16,CRABP2,IGF2,IGFBP1,CSF2RB,CYR61,CTGF,RIMS2,PRL,LGMN,AHI1,DCC,KCNK2,TMC8,DRD2,DRD3,HBEGF,LATS2,LMX1A,PLXNC1
GO: Biological Process	GO:0048589	developmental growth	0.0001611	1	0.003619	0.03414	55	673	IKZF1,BCL11A,COLQ,KLF2,FZD7,ADRA1A,ADRB2,NLGN4X,FGF9,SLITRK6,YBX3,MT3,SLIT3,RSPO2,SPP1,GATA3,MESP1,BDNF,STAT5A,NRP1,STC1,SOCS2,WISP1,GPR149,NRK,COBL,C3,WWC1,TGFB1,TLL2,HLA-A,CACNA2D2,SLIT2,LHX2,NLGN3,SASH3,CRABP2,IGF2,IGFBP1,RIMS2,PRL,LGMN,BNC2,DCC,KCNK2,DRD2,DRD3,RARG,HBEGF,RDH10,LLGL2,LATS2,PLXNC1,LRP4,PLEKHA1
GO: Biological Process	GO:0051937	catecholamine transport	0.0001651	1	0.003697	0.03488	12	71	SLC6A2,SNCG,OXTR,P2RY1,ENTPD1,PCP4,PARK7,P2RY12,CRH,DRD1,DRD2,DRD3
GO: Biological Process	GO:0006801	superoxide metabolic process	0.0001692	1	0.003751	0.03539	11	61	NCF1,MT3,SOD3,NCF2,NRROS,DUOX1,SYK,CXCL2,TGFB1,PARK7,CYBB
GO: Biological Process	GO:0042492	gamma-delta T cell differentiation	0.0001697	1	0.003751	0.03539	5	12	STAT5A,SYK,NCKAP1L,SOX13,PTPRC
GO: Biological Process	GO:0043301	negative regulation of leukocyte degranulation	0.0001697	1	0.003751	0.03539	5	12	CEACAM1,CD84,CD300A,LGALS9B,LGALS9
GO: Biological Process	GO:0032700	negative regulation of interleukin-17 production	0.0001697	1	0.003751	0.03539	5	12	TGFB1,TLR4,NCKAP1L,TUSC2,TNFSF4
GO: Biological Process	GO:0001818	negative regulation of cytokine production	0.0001725	1	0.003802	0.03587	26	243	KLF2,FCGR2B,AGER,ZC3H12A,PYCARD,GAS6,GATA3,C5AR2,GBP1,BCL6,CEACAM1,CD84,TGFB1,HAVCR2,TLR4,ERRFI1,NCKAP1L,VSIG4,TUSC2,TNFSF4,CMKLR1,SRGN,LGALS9B,INHA,INPP5D,LGALS9
GO: Biological Process	GO:0001523	retinoid metabolic process	0.0001757	1	0.00386	0.03642	14	93	DHRS4,ALDH1A2,DHRS3,TTR,HSPG2,CRABP1,CRABP2,CYP1B1,RARRES2,RDH10,RDH11,DHRS9,LRP2,SCPEP1
GO: Biological Process	GO:0007611	learning or memory	0.0001791	1	0.003923	0.03702	28	271	MDK,ADRB2,NLGN4X,NLGN4Y,FOS,NPTN,BDNF,TACR1,CNTN2,NPTX2,CASP1,TH,OXTR,KCNK10,NLGN3,ZNF385A,CRH,IGF2,CX3CR1,KCNK2,DRD1,EPM2A,DRD2,DRD3,FOXP2,EGR1,LMX1A,ELAVL4
GO: Biological Process	GO:0071346	cellular response to interferon-gamma	0.0001799	1	0.003928	0.03706	18	140	TRIM22,FCGR1A,FCGR1B,CIITA,AIF1,CCL3,CCL3L1,CCL21,CCL24,TRIM38,MRC1,GBP1,HLA-A,HLA-E,VCAM1,IRF8,PTAFR,LGALS9
GO: Biological Process	GO:0001554	luteolysis	0.0001814	1	0.003936	0.03713	4	7	MMP19,SLIT3,SLIT2,ROBO2
GO: Biological Process	GO:1904467	regulation of tumor necrosis factor secretion	0.0001814	1	0.003936	0.03713	4	7	ZC3H12A,CD84,HAVCR2,LGALS9
GO: Biological Process	GO:0043112	receptor metabolic process	0.0001824	1	0.003946	0.03723	20	165	RAMP3,FCER1G,SFRP4,CEACAM1,SYK,CNTN2,NTF3,GRIA2,GRIA3,TGFB1,PARK7,PLCG2,LGMN,AHI1,ITGB2,ITGB3,PCSK9,DRD2,DRD3,CALCRL
GO: Biological Process	GO:0032731	positive regulation of interleukin-1 beta production	0.0001938	1	0.004179	0.03943	8	34	CCL3,NLRP1,PYCARD,CASP1,CASP5,IFI16,LGALS9,GSDMD
GO: Biological Process	GO:0009719	response to endogenous stimulus	0.0001944	1	0.004179	0.03943	118	1740	AANAT,RAMP3,RNLS,MDK,RXRG,ADCYAP1R1,KLF2,ADRA1A,FBN1,ADRB2,FCER1G,PIAS3,AGER,AIF1,FGF9,ALDH3A1,CCL21,MMP19,CIB1,SFRP4,FOLR2,VASN,FOS,SESN3,KLF15,NLRP1,SLC2A4,NPTN,PPARGC1B,SLC9A3,ARNTL,MT3,ARSB,RRAGA,PDGFD,SLIT3,FOXP1,ZFHX3,SPP1,SREBF1,GATA3,SIK1,NCF2,RGS9,BDNF,STAT5A,CEACAM1,STC1,SOCS2,PPARGC1A,BMP6,DUOX1,ALDH1A2,NR1I2,SPHK1,SYK,C3,TACR1,CASP1,GRB10,RUNX1,TGFB1,TH,HHIP,OXTR,PCSK6,ERRFI1,TREM2,PA…
GO: Biological Process	GO:0030334	regulation of cell migration	0.0001958	1	0.004196	0.03959	59	742	MCAM,ADORA3,AGER,AIF1,CCL3,CCL21,CCL24,ZC3H12A,CIB1,OLFM4,ARSB,PYCARD,PDGFD,GPSM3,FOXP1,GAS6,GATA3,C5AR2,STAT5A,CEACAM1,NRP1,STC1,PPARGC1A,SRPX2,SPHK1,GLI1,C3AR1,TACR1,NTF3,CXCL2,TGFB1,PAWR,NCKAP1L,CD300A,TNFSF4,SLIT2,CCR1,CMKLR1,P2RY12,CSF1R,CYR61,CX3CR1,CYP1B1,LGALS9B,DAG1,ITGA2B,PTAFR,ITGB3,PTPRC,FERMT3,DRD1,DRD2,RARRES2,HBEGF,LGALS9,EGR1,PLXNC1,MMRN2,TRPV4
GO: Biological Process	GO:0045638	negative regulation of myeloid cell differentiation	0.0001972	1	0.004215	0.03977	14	94	HIST1H4I,CCL3,CCL21,CIB1,INPP4B,STAT5A,CEACAM1,C1QC,LILRB3,RUNX1,TLR4,GPR55,INHA,INPP5D
GO: Biological Process	GO:1903532	positive regulation of secretion by cell	0.0002014	1	0.00429	0.04047	38	417	SYT9,ADORA3,FCER1G,CCL3,NLRP1,PYCARD,VAMP8,CD244,GATA3,CEACAM1,CD84,BMP6,SPHK1,SYK,TACR1,FFAR2,CASP1,CASP5,RUNX1,TGFB1,HAVCR2,OXTR,CD14,P2RY1,PCP4,HLA-E,TNFSF4,MYRIP,CRH,CSF1R,LGALS9B,INHA,PTAFR,RAB7A,DRD2,LGALS9,GSDMD,TRPV4
GO: Biological Process	GO:1903707	negative regulation of hemopoiesis	0.0002154	1	0.004575	0.04316	18	142	ERBB2,HIST1H4I,CCL3,CCL21,CIB1,BCL6,INPP4B,STAT5A,CEACAM1,C1QC,LILRB3,RUNX1,TLR4,GPR55,TNFSF4,CTLA4,INHA,INPP5D
GO: Biological Process	GO:0045670	regulation of osteoclast differentiation	0.0002167	1	0.004588	0.04329	12	73	CCL3,FOS,PPARGC1B,INPP4B,CEACAM1,LILRB3,TLR4,GPR55,CCR1,CSF1R,INPP5D,ITGB3
GO: Biological Process	GO:0032102	negative regulation of response to external stimulus	0.0002241	1	0.004731	0.04464	31	317	ADRB2,FCGR2B,AGER,AIF1,TRIM38,ZC3H12A,AOAH,SERPINC1,SPP1,SIGLEC9,GATA3,C5AR2,CEACAM1,NRP1,SPX,HAVCR2,TNFRSF1B,TYRO3,SLIT2,IFIT1,FEZ2,CX3CR1,LGALS9B,METRNL,DRD1,DRD2,DRD3,UACA,ROBO2,CALCRL,EPHA4
GO: Biological Process	GO:0002460	adaptive immune response based on somatic recombination of immune receptors built from immunoglobulin superfamily domains	0.0002288	1	0.004817	0.04545	28	275	FCER1G,FCER2,FCGR1A,FCGR2A,FCGR2B,AGER,GATA3,BCL6,CEACAM1,RFTN1,C1QB,C1QC,C3,C3AR1,LILRB3,TGFB1,HAVCR2,TLR4,CD40,HLA-A,CTSC,HLA-E,TNFSF4,SASH3,IL7R,LGALS9B,INPP5D,PTPRC
GO: Biological Process	GO:1903531	negative regulation of secretion by cell	0.0002313	1	0.004853	0.04579	23	207	ZC3H12A,MTNR1A,VAMP8,GAS6,SREBF1,C5AR2,GBP1,NPVF,CEACAM1,CD84,P2RY1,ENTPD1,CD300A,TNFSF4,P2RY12,CRH,SRGN,LGALS9B,INHA,DRD2,DRD3,RHBDF2,LGALS9
GO: Biological Process	GO:0051047	positive regulation of secretion	0.0002327	1	0.004855	0.04581	40	450	SYT9,ADORA3,FCER1G,CCL3,NLRP1,PYCARD,VAMP8,CD244,GATA3,CEACAM1,CD84,BMP6,SPHK1,SYK,TACR1,NPR1,FFAR2,CASP1,CASP5,RUNX1,TGFB1,HAVCR2,OXTR,CD14,P2RY1,PCP4,HLA-E,TNFSF4,MYRIP,CRH,CSF1R,LGALS9B,INHA,PTAFR,RAB7A,DRD2,DRD3,LGALS9,GSDMD,TRPV4
GO: Biological Process	GO:0030168	platelet activation	0.0002328	1	0.004855	0.04581	20	168	ADRB2,FCER1G,MERTK,GAS6,CEACAM1,SYK,P2RY1,ENTPD1,TLR4,CD40,PIK3R5,TYRO3,PLCG2,PLEK,VAV1,P2RY12,ITGA2B,ITGB3,FERMT3,TRPC7
GO: Biological Process	GO:0051048	negative regulation of secretion	0.0002334	1	0.004855	0.04581	25	234	ZC3H12A,MTNR1A,VAMP8,GAS6,SREBF1,C5AR2,GBP1,NPVF,CEACAM1,CD84,SPX,OXTR,P2RY1,ENTPD1,CD300A,TNFSF4,P2RY12,CRH,SRGN,LGALS9B,INHA,DRD2,DRD3,RHBDF2,LGALS9
GO: Biological Process	GO:0002720	positive regulation of cytokine production involved in immune response	0.0002405	1	0.004988	0.04706	8	35	FCER1G,SPON2,GATA3,FFAR2,TLR4,HLA-A,TNFSF4,SASH3
GO: Biological Process	GO:0000165	MAPK cascade	0.0002454	1	0.005075	0.04788	70	928	PIK3AP1,ERBB2,FZD7,ADRA1A,ADRB2,AGER,CCL3,CCL3L1,FGF9,CCL21,CCL24,ALK,ZC3H12A,CIB1,SFRP4,FGD2,ANKRD6,NPTN,MT3,PYCARD,PDGFD,GAS6,C5AR2,GBP1,ST5,GFRA1,GFRA2,CEACAM1,NRP1,CD84,BMP6,NRK,SYK,C3,WWC1,NTF3,GPR37,TGFB1,HAVCR2,OXTR,P2RY1,TLR4,CD40,ERRFI1,TREM2,MAP3K13,TNFRSF1B,PIK3R5,CD300A,GPR55,CCR1,MAP3K8,IGF2,CSF1R,CSF2RA,CSF2RB,CYR61,CTGF,INHA,DAG1,DCC,ITGB3,PTPRC,DRD2,HBEGF,DUSP3,SH2D3A,LGALS9,TRPV4…
GO: Biological Process	GO:0042445	hormone metabolic process	0.0002482	1	0.005117	0.04828	23	208	AANAT,GATA3,PPARGC1A,BMP6,DUOX1,DHRS4,ALDH1A2,CHST8,PCSK6,DHRS3,TTR,CPE,CRABP1,CRABP2,CRYM,IGF2,CYP1B1,RDH10,RDH11,DHRS9,PLEKHA1,SCPEP1,ENPEP
GO: Biological Process	GO:0014070	response to organic cyclic compound	0.0002498	1	0.005135	0.04845	77	1045	AANAT,RAMP3,RNLS,MDK,RXRG,ADCYAP1R1,KLF2,ADRB2,AGER,AIF1,CCL3,ALDH3A1,MMP19,ZC3H12A,FOLR2,FOS,PPARGC1B,SLC9A3,ARNTL,ARSB,SLIT3,FOXP1,SPP1,SREBF1,GATA3,P2RY13,NCF2,RGS9,BDNF,STAT5A,STC1,SOCS2,PPARGC1A,RFTN1,BMP6,DUOX1,ALDH1A2,NR1I2,SPHK1,C3,TACR1,CASP1,PDIA3,TGFB1,TH,OXTR,P2RY1,GUCY1A1,ERRFI1,PAWR,PARK7,PENK,HMGCS1,NR4A1,SLIT2,PLCG2,VCAM1,HTR5A,P2RY12,WNT8B,CLDN4,IFIT1,CRH,IGF2,CTGF,CYP1B1,PAQR5,P…
GO: Biological Process	GO:0002824	positive regulation of adaptive immune response based on somatic recombination of immune receptors built from immunoglobulin superfamily domains	0.0002524	1	0.005159	0.04867	13	85	FCER1G,FCER2,FCGR1A,FCGR2A,GATA3,C3,TGFB1,CD40,HLA-A,HLA-E,TNFSF4,SASH3,PTPRC
GO: Biological Process	GO:0021954	central nervous system neuron development	0.0002524	1	0.005159	0.04867	13	85	SLIT3,SALL3,NRP1,NFIB,DCLK2,NPY,CNTN2,SLIT2,DCC,DRD1,DRD2,ROBO2,EPHA4
GO: Biological Process	GO:0002092	positive regulation of receptor internalization	0.0002559	1	0.005199	0.04906	7	27	SFRP4,SYK,NTF3,PLCG2,AHI1,PCSK9,DRD2
GO: Biological Process	GO:0050718	positive regulation of interleukin-1 beta secretion	0.0002559	1	0.005199	0.04906	7	27	CCL3,NLRP1,PYCARD,CASP1,CASP5,LGALS9,GSDMD
GO: Biological Process	GO:0002718	regulation of cytokine production involved in immune response	0.0002631	1	0.005291	0.04992	11	64	FCER1G,SPON2,GATA3,BCL6,FFAR2,TGFB1,TLR4,HLA-A,TNFSF4,SASH3,TRIL
GO: Biological Process	GO:0051934	catecholamine uptake involved in synaptic transmission	0.0002645	1	0.005291	0.04992	5	13	SLC6A2,PARK7,DRD1,DRD2,DRD3
GO: Biological Process	GO:0021826	substrate-independent telencephalic tangential migration	0.0002645	1	0.005291	0.04992	5	13	SLIT3,CNTN2,SLIT2,DRD1,DRD2
GO: Biological Process	GO:0021843	substrate-independent telencephalic tangential interneuron migration	0.0002645	1	0.005291	0.04992	5	13	SLIT3,CNTN2,SLIT2,DRD1,DRD2
GO: Biological Process	GO:0051583	dopamine uptake involved in synaptic transmission	0.0002645	1	0.005291	0.04992	5	13	SLC6A2,PARK7,DRD1,DRD2,DRD3
GO: Biological Process	GO:0002448	mast cell mediated immunity	0.0002649	1	0.005291	0.04992	10	54	ADORA3,FCER1G,SPON2,VAMP8,CD84,STXBP2,SYK,CD300A,LAT2,LGALS9
GO: Biological Process	GO:0040012	regulation of locomotion	0.0002773	1	0.005522	0.0521	66	866	ERBB2,MCAM,ADORA3,AGER,AIF1,CCL3,CCL21,CCL24,TRIM38,ZC3H12A,CIB1,OLFM4,ARSB,SPINT2,PYCARD,PDGFD,GPSM3,FOXP1,GAS6,GATA3,C5AR2,STAT5A,CEACAM1,NRP1,STC1,PPARGC1A,SRPX2,SPHK1,GLI1,C3AR1,TACR1,NTF3,CXCL2,TGFB1,PAWR,NCKAP1L,CD300A,CHRM4,TNFSF4,SLIT2,CCR1,CMKLR1,P2RY12,CSF1R,CYR61,CX3CR1,CYP1B1,IL16,LGALS9B,DAG1,ITGA2B,PTAFR,ITGB3,PTPRC,FERMT3,DRD1,DRD2,DRD3,RARRES2,HBEGF,LGALS9,EGR1,PLXNC1,MMRN2,ROBO2,…
GO: Biological Process	GO:0032729	positive regulation of interferon-gamma production	0.0002813	1	0.005586	0.05271	12	75	PYCARD,CD244,RUNX1,HAVCR2,CD14,TLR4,HLA-A,TNFSF4,SASH3,IRF8,IL12RB2,LGALS9
GO: Biological Process	GO:0002690	positive regulation of leukocyte chemotaxis	0.0002842	1	0.005615	0.05298	13	86	AIF1,CCL3,CCL21,GPSM3,GAS6,C3AR1,CXCL2,NCKAP1L,CCR1,CMKLR1,RARRES2,LGALS9,TRPV4
GO: Biological Process	GO:0045597	positive regulation of cell differentiation	0.0002847	1	0.005615	0.05298	72	966	RPS6KA1,IKZF1,BCL11A,ANKRD54,AGER,ZC3H12A,CIB1,SFRP4,FOS,OLFM4,NPTN,PPARGC1B,ARNTL,ARSB,TENM3,ZFHX3,GAS6,GATA3,MESP1,BCL6,BDNF,STAT5A,NRP1,SOCS2,WISP1,BMP6,VNN1,SPHK1,SYK,COBL,NTF3,RUNX1,TGFB1,PA2G4,CD86,CD53,NCKAP1L,PCP4,TNFSF4,SLIT2,NLGN3,SASH3,CCR1,CMKLR1,IRX3,ZNF385A,IFI16,CRABP2,CSF1R,CYR61,CTGF,RIMS2,CX3CR1,IL7R,BOC,AHI1,LGALS9B,METRNL,INPP5D,DCC,ITGB3,JUND,PTPRC,ADAMTS9,RAG1,DRD2,RARRES2,L…
GO: Biological Process	GO:0012501	programmed cell death	0.0002851	1	0.005615	0.05298	129	1952	ERBB2,MAL,SIGMAR1,RPS6KA1,ACP2,NCF1,EYA2,MDK,ADRA1A,ADRB2,FCER1G,FCGR2B,AGER,AIF1,CCL3,MERTK,CCL21,MNDA,ALK,ZC3H12A,CIB1,SFRP4,FGD2,OLFM4,NLRP1,YBX3,DEGS1,MT3,RUVBL1,RRAGA,PYCARD,SLIT3,TMBIM4,FOXP1,CARD11,SPI1,SPP1,GAS6,GATA3,PERP,SIK1,NCF2,TNFRSF10C,BCL6,BDNF,STAT5A,CEACAM1,NRP1,SOCS2,PPARGC1A,BMP6,ALDH1A2,BLCAP,VNN1,SPHK1,NTF3,CASP1,CASP5,HS1BP3,PDIA3,TGFB1,CD14,ATG3,PA2G4,TNFSF8,TLR4,CD40,PAWR…
GO: Biological Process	GO:0008217	regulation of blood pressure	0.0002918	1	0.005712	0.05389	22	197	EPHX2,RNLS,ADRA1A,ADRB2,GAS6,NCF2,ADAMTS16,C3AR1,TACR1,NPY,NPR1,SPX,OXTR,GUCY1A1,TNNI3,CRH,PTAFR,DRD2,DRD3,RENBP,SCPEP1,ENPEP
GO: Biological Process	GO:0071622	regulation of granulocyte chemotaxis	0.0002924	1	0.005712	0.05389	9	45	CCL21,C5AR2,C3AR1,CXCL2,NCKAP1L,SLIT2,CMKLR1,RARRES2,TRPV4
GO: Biological Process	GO:0050728	negative regulation of inflammatory response	0.0002925	1	0.005712	0.05389	16	121	ADRB2,FCGR2B,AGER,ZC3H12A,AOAH,SERPINC1,SIGLEC9,GATA3,TNFRSF1B,TYRO3,SLIT2,CX3CR1,LGALS9B,METRNL,UACA,CALCRL
GO: Biological Process	GO:0033006	regulation of mast cell activation involved in immune response	0.000296	1	0.005749	0.05424	8	36	ADORA3,FCER1G,VAMP8,CD84,STXBP2,SYK,CD300A,LGALS9
GO: Biological Process	GO:0043304	regulation of mast cell degranulation	0.000296	1	0.005749	0.05424	8	36	ADORA3,FCER1G,VAMP8,CD84,STXBP2,SYK,CD300A,LGALS9
GO: Biological Process	GO:0048511	rhythmic process	0.0003004	1	0.005818	0.0549	34	366	AANAT,ERBB2,ADRB2,AHCY,MMP19,SLC9A3,ARNTL,SLIT3,MTNR1A,ZFHX3,SREBF1,SIK1,STAT5A,PPARGC1A,GPR149,CASP1,RUNX1,TH,OXTR,TYRO3,SLIT2,CLDN4,CRH,INHA,PTGDS,JUND,PROKR2,UMODL1,DPYD,DRD1,DRD2,DRD3,PLEKHA1,ROBO2
GO: Biological Process	GO:0016192	vesicle-mediated transport	0.0003025	1	0.005842	0.05512	104	1514	A2M,RAMP3,SYT9,SYS1,DYSF,ADORA3,ADRB2,FCER1G,FCGR1A,FCGR1B,FCGR2A,FCGR2B,FCGR3A,SBSPON,SPON2,AGER,AIF1,CCL3,BIN2,MERTK,CCL21,MRC1,SFRP4,FOLR2,OLFM4,SLC9A3,PYCARD,HHIPL1,ARHGAP27,AP4B1,VAMP8,SPINK2,MYO1E,MYO10,SIGLEC9,SDCCAG3,GAS6,DNER,APOBR,CEACAM1,NRP1,STAB1,CD84,STXBP2,SYK,C3,CNTN2,NTF3,SYT6,GRIA2,OLR1,TGFB1,CD14,ATG3,LRP11,CD47,TREM2,NCKAP1L,CD300A,CTSC,CLEC7A,TUSC2,TMPRSS5,TYRO3,NLGN3,SERPINA…
GO: Biological Process	GO:0002526	acute inflammatory response	0.0003147	1	0.00606	0.05718	19	159	A2M,FCER1G,FCGR1A,FCGR2A,FCGR2B,GATA3,C5AR2,VNN1,C3,C3AR1,TACR1,FFAR2,CXCL2,TNFSF4,SERPINA1,APOL2,VCAM1,MASP1,NUPR1
GO: Biological Process	GO:0051701	interaction with host	0.0003187	1	0.006117	0.05771	20	172	TRIM38,SELPLG,MRC1,ZC3H12A,RRAGA,SLC20A2,VAMP8,GAS6,CEACAM1,TGFB1,GUCY1A1,CD86,GYPA,TUSC2,TYRO3,IFIT1,DAG1,ITGB3,ITGB5,LGALS9
GO: Biological Process	GO:0035710	CD4-positive, alpha-beta T cell activation	0.0003193	1	0.006117	0.05771	12	76	AGER,FOXP1,GATA3,BCL6,CEACAM1,TGFB1,CD86,NCKAP1L,TNFSF4,SASH3,LGALS9B,LGALS9
GO: Biological Process	GO:0042554	superoxide anion generation	0.0003268	1	0.006209	0.05859	7	28	NCF1,NCF2,DUOX1,SYK,CXCL2,TGFB1,CYBB
GO: Biological Process	GO:0050716	positive regulation of interleukin-1 secretion	0.0003268	1	0.006209	0.05859	7	28	CCL3,NLRP1,PYCARD,CASP1,CASP5,LGALS9,GSDMD
GO: Biological Process	GO:0045671	negative regulation of osteoclast differentiation	0.0003268	1	0.006209	0.05859	7	28	CCL3,INPP4B,CEACAM1,LILRB3,TLR4,GPR55,INPP5D
GO: Biological Process	GO:0043067	regulation of programmed cell death	0.000337	1	0.006386	0.06025	105	1536	ERBB2,MAL,SIGMAR1,RPS6KA1,MDK,ADRB2,FCER1G,FCGR2B,AGER,AIF1,CCL3,MERTK,CCL21,MNDA,ALK,ZC3H12A,CIB1,SFRP4,FGD2,OLFM4,NLRP1,YBX3,DEGS1,MT3,RUVBL1,PYCARD,TMBIM4,FOXP1,CARD11,SPP1,GAS6,GATA3,PERP,SIK1,NCF2,TNFRSF10C,BCL6,BDNF,STAT5A,CEACAM1,NRP1,SOCS2,PPARGC1A,BMP6,ALDH1A2,VNN1,SPHK1,NTF3,CASP1,CASP5,HS1BP3,PDIA3,TGFB1,PA2G4,TLR4,CD40,PAWR,TNFRSF1B,NCKAP1L,PCP4,PDCD1,PDE1A,CEACAM5,CTSC,PARK7,NR4A1,TN…
GO: Biological Process	GO:0042981	regulation of apoptotic process	0.0003406	1	0.006415	0.06053	104	1519	ERBB2,MAL,SIGMAR1,RPS6KA1,MDK,ADRB2,FCER1G,FCGR2B,AGER,AIF1,CCL3,MERTK,CCL21,MNDA,ALK,ZC3H12A,CIB1,SFRP4,FGD2,OLFM4,NLRP1,YBX3,DEGS1,MT3,RUVBL1,PYCARD,TMBIM4,FOXP1,CARD11,SPP1,GAS6,GATA3,PERP,SIK1,NCF2,TNFRSF10C,BCL6,BDNF,STAT5A,CEACAM1,NRP1,SOCS2,PPARGC1A,BMP6,ALDH1A2,VNN1,SPHK1,NTF3,CASP1,CASP5,HS1BP3,PDIA3,TGFB1,PA2G4,TLR4,CD40,PAWR,TNFRSF1B,NCKAP1L,PCP4,PDCD1,PDE1A,CEACAM5,CTSC,PARK7,NR4A1,TN…
GO: Biological Process	GO:0010324	membrane invagination	0.0003475	1	0.006415	0.06053	11	66	FCER1G,FCGR1A,FCGR2A,FCGR2B,AGER,AIF1,BIN2,SIGLEC9,TREM2,NCKAP1L,CD300A
GO: Biological Process	GO:0097028	dendritic cell differentiation	0.0003478	1	0.006415	0.06053	9	46	AGER,BATF3,SPI1,GAS6,LILRB3,TGFB1,CD86,TREM2,LGALS9
GO: Biological Process	GO:1990774	tumor necrosis factor secretion	0.0003486	1	0.006415	0.06053	4	8	ZC3H12A,CD84,HAVCR2,LGALS9
GO: Biological Process	GO:0002885	positive regulation of hypersensitivity	0.0003486	1	0.006415	0.06053	4	8	FCER1G,FCGR1A,FCGR2A,C3
GO: Biological Process	GO:0046645	positive regulation of gamma-delta T cell activation	0.0003486	1	0.006415	0.06053	4	8	STAT5A,SYK,NCKAP1L,PTPRC
GO: Biological Process	GO:0070269	pyroptosis	0.0003486	1	0.006415	0.06053	4	8	NLRP1,CASP1,CASP5,GSDMD
GO: Biological Process	GO:1900165	negative regulation of interleukin-6 secretion	0.0003486	1	0.006415	0.06053	4	8	ZC3H12A,GAS6,C5AR2,CD84
GO: Biological Process	GO:0002291	T cell activation via T cell receptor contact with antigen bound to MHC molecule on antigen presenting cell	0.0003486	1	0.006415	0.06053	4	8	HAVCR2,APBB1IP,ITGAL,LGALS9
GO: Biological Process	GO:2000254	regulation of male germ cell proliferation	0.0003486	1	0.006415	0.06053	4	8	CIB1,HPGDS,PTGDR2,PTGDS
GO: Biological Process	GO:1901724	positive regulation of cell proliferation involved in kidney development	0.0003486	1	0.006415	0.06053	4	8	PDGFD,C3AR1,ITGB3,EGR1
GO: Biological Process	GO:0006721	terpenoid metabolic process	0.000353	1	0.006479	0.06113	15	111	DHRS4,ALDH1A2,DHRS3,TTR,HSPG2,CRABP1,CRABP2,CRH,CYP1B1,RARRES2,RDH10,RDH11,DHRS9,LRP2,SCPEP1
GO: Biological Process	GO:0032602	chemokine production	0.0003581	1	0.006556	0.06186	13	88	AGER,PYCARD,FOXP1,CD84,FFAR2,HAVCR2,TLR4,TUSC2,TNFSF4,CSF1R,LGALS9B,LGALS9,TRPV4
GO: Biological Process	GO:0046637	regulation of alpha-beta T cell differentiation	0.0003606	1	0.006585	0.06213	10	56	IKZF1,GATA3,BCL6,SYK,TGFB1,CD86,NCKAP1L,TNFSF4,SASH3,LGALS9
GO: Biological Process	GO:0042745	circadian sleep/wake cycle	0.0003615	1	0.006585	0.06213	8	37	AHCY,CASP1,TH,CRH,PTGDS,DRD1,DRD2,DRD3
GO: Biological Process	GO:0050714	positive regulation of protein secretion	0.0003692	1	0.00669	0.06312	26	255	CCL3,NLRP1,PYCARD,VAMP8,CD244,GATA3,CEACAM1,CD84,BMP6,SYK,FFAR2,CASP1,CASP5,TGFB1,HAVCR2,CD14,HLA-E,TNFSF4,MYRIP,CRH,CSF1R,LGALS9B,DRD2,LGALS9,GSDMD,TRPV4
GO: Biological Process	GO:2000145	regulation of cell motility	0.0003692	1	0.00669	0.06312	61	793	ERBB2,MCAM,ADORA3,AGER,AIF1,CCL3,CCL21,CCL24,ZC3H12A,CIB1,OLFM4,ARSB,SPINT2,PYCARD,PDGFD,GPSM3,FOXP1,GAS6,GATA3,C5AR2,STAT5A,CEACAM1,NRP1,STC1,PPARGC1A,SRPX2,SPHK1,GLI1,C3AR1,TACR1,NTF3,CXCL2,TGFB1,PAWR,NCKAP1L,CD300A,TNFSF4,SLIT2,CCR1,CMKLR1,P2RY12,CSF1R,CYR61,CX3CR1,CYP1B1,LGALS9B,DAG1,ITGA2B,PTAFR,ITGB3,PTPRC,FERMT3,DRD1,DRD2,RARRES2,HBEGF,LGALS9,EGR1,PLXNC1,MMRN2,TRPV4
GO: Biological Process	GO:2000106	regulation of leukocyte apoptotic process	0.0003806	1	0.006879	0.0649	14	100	FCER1G,FCGR2B,MERTK,CCL21,FOXP1,GAS6,BCL6,STAT5A,CEACAM1,PDCD1,TNFSF4,RAG1,DOCK8,LGALS9
GO: Biological Process	GO:0090493	catecholamine uptake	0.0003949	1	0.007049	0.06651	5	14	SLC6A2,PARK7,DRD1,DRD2,DRD3
GO: Biological Process	GO:0035589	G-protein coupled purinergic nucleotide receptor signaling pathway	0.0003949	1	0.007049	0.06651	5	14	P2RY13,GPR34,P2RY1,P2RY12,PTAFR
GO: Biological Process	GO:0090494	dopamine uptake	0.0003949	1	0.007049	0.06651	5	14	SLC6A2,PARK7,DRD1,DRD2,DRD3
GO: Biological Process	GO:0042574	retinal metabolic process	0.0003949	1	0.007049	0.06651	5	14	DHRS4,ALDH1A2,CYP1B1,RDH10,RDH11
GO: Biological Process	GO:0060627	regulation of vesicle-mediated transport	0.0003951	1	0.007049	0.06651	43	508	SYT9,ADORA3,FCER1G,FCGR1A,FCGR2A,FCGR2B,AGER,MERTK,CCL21,SFRP4,OLFM4,PYCARD,VAMP8,SPINK2,SIGLEC9,GAS6,CEACAM1,NRP1,CD84,STXBP2,SYK,C3,NTF3,SYT6,TGFB1,CD14,ATG3,CD47,NCKAP1L,CD300A,PLCG2,RIMS2,AHI1,LGALS9B,INSIG1,PTAFR,RAB7A,PCSK9,DOCK2,DRD2,LGALS9,LLGL2,GRTP1
GO: Biological Process	GO:0042127	regulation of cell proliferation	0.0003974	1	0.007072	0.06673	112	1666	ERBB2,DNAJA2,FZD7,MELTF,ADRA1A,ADRB2,FCGR2B,AGER,AIF1,CCL3L1,FGF9,ALDH3A1,CCL24,MNDA,CIB1,SFRP4,FOLR2,SLC4A1,CCDC88A,SPINT2,PYCARD,PDGFD,SLIT3,FOXP1,CARD11,CD244,GAS6,GATA3,C5AR2,TNFRSF10C,BCL6,BDNF,STAT5A,CEACAM1,NRP1,WISP1,PPARGC1A,BMP6,ALDH1A2,HPGDS,SPHK1,NFIB,GLI1,NRK,SYK,C3AR1,TACR1,SKAP2,NPR1,NTF3,ESM1,ADAMTS8,RUNX1,CXCL2,TGFB1,HAVCR2,CD86,TLR4,CD40,ERRFI1,CD47,PAWR,TNFRSF1B,PTGDR2,NCKAP1L,…
GO: Biological Process	GO:0036037	CD8-positive, alpha-beta T cell activation	0.0004021	1	0.007138	0.06735	6	21	CD244,CEACAM1,TNFSF8,NCKAP1L,HLA-A,HLA-E
GO: Biological Process	GO:0001779	natural killer cell differentiation	0.0004126	1	0.007307	0.06894	7	29	IKZF1,MERTK,GAS6,STAT5A,TUSC2,TYRO3,LGALS9B
GO: Biological Process	GO:0023014	signal transduction by protein phosphorylation	0.0004146	1	0.007319	0.06905	71	962	PIK3AP1,ERBB2,FZD7,ADRA1A,ADRB2,AGER,CCL3,CCL3L1,FGF9,CCL21,CCL24,ALK,ZC3H12A,CIB1,SFRP4,FGD2,ANKRD6,NPTN,MT3,PYCARD,PDGFD,GAS6,C5AR2,GBP1,ST5,GFRA1,GFRA2,CEACAM1,NRP1,CD84,BMP6,NRK,SYK,C3,WWC1,NTF3,GPR37,TGFB1,HAVCR2,OXTR,P2RY1,TLR4,CD40,ERRFI1,TREM2,MAP3K13,TNFRSF1B,PIK3R5,CD300A,GPR55,TYRO3,CCR1,MAP3K8,IGF2,CSF1R,CSF2RA,CSF2RB,CYR61,CTGF,INHA,DAG1,DCC,ITGB3,PTPRC,DRD2,HBEGF,DUSP3,SH2D3A,LGALS9…
GO: Biological Process	GO:0007267	cell-cell signaling	0.0004154	1	0.007319	0.06905	87	1233	GJD2,SYT9,COLQ,ADORA3,ADRA1A,ADRB2,NLGN4X,CCL3,FGF9,MERTK,CCL21,CCL24,NLGN4Y,SLC6A2,NPTN,ARNTL,MTNR1A,SNCG,VAMP8,PDE7B,SELENOT,SREBF1,GATA3,CEACAM6,NPVF,BDNF,NRP1,STAB1,WISP1,PPARGC1A,BMP6,SPHK1,GLI1,GPR149,PLCL2,TACR1,NPY,CNTN2,NPBWR2,NPTX2,NTF3,FFAR2,SYT6,GRIA2,GRIA3,RUNX1,TH,OXTR,P2RY1,KCNQ4,CD86,TNFSF8,PTGDR2,CACNA2D2,PARK7,PDYN,PENK,TUSC2,PGF,CHRM4,NLGN3,GLRA4,CCR1,WNT8B,MYRIP,CRH,SYDE1,CYR6…
GO: Biological Process	GO:0034341	response to interferon-gamma	0.0004317	1	0.007586	0.07158	19	163	TRIM22,FCGR1A,FCGR1B,CIITA,AIF1,CCL3,CCL3L1,CCL21,CCL24,TRIM38,MRC1,GBP1,CD86,HLA-A,HLA-E,VCAM1,IRF8,PTAFR,LGALS9
GO: Biological Process	GO:0021772	olfactory bulb development	0.0004384	1	0.007686	0.07252	8	38	EXT1,SLIT3,SALL3,SLIT2,LHX2,CSF1R,CRTAC1,ROBO2
GO: Biological Process	GO:0031960	response to corticosteroid	0.0004561	1	0.007887	0.07442	21	190	AANAT,MDK,ADRB2,AIF1,ALDH3A1,FOS,PPARGC1B,SLC9A3,SLIT3,STC1,BMP6,C3,TGFB1,TH,ERRFI1,SLIT2,CRH,CTGF,PTAFR,PTGDS,CREBRF
GO: Biological Process	GO:0002442	serotonin secretion involved in inflammatory response	0.0004589	1	0.007887	0.07442	3	4	FCER1G,SYK,CD300A
GO: Biological Process	GO:0001805	positive regulation of type III hypersensitivity	0.0004589	1	0.007887	0.07442	3	4	FCER1G,FCGR1A,FCGR2A
GO: Biological Process	GO:0002351	serotonin production involved in inflammatory response	0.0004589	1	0.007887	0.07442	3	4	FCER1G,SYK,CD300A
GO: Biological Process	GO:0001803	regulation of type III hypersensitivity	0.0004589	1	0.007887	0.07442	3	4	FCER1G,FCGR1A,FCGR2A
GO: Biological Process	GO:1904469	positive regulation of tumor necrosis factor secretion	0.0004589	1	0.007887	0.07442	3	4	CD84,HAVCR2,LGALS9
GO: Biological Process	GO:2000255	negative regulation of male germ cell proliferation	0.0004589	1	0.007887	0.07442	3	4	HPGDS,PTGDR2,PTGDS
GO: Biological Process	GO:0001802	type III hypersensitivity	0.0004589	1	0.007887	0.07442	3	4	FCER1G,FCGR1A,FCGR2A
GO: Biological Process	GO:0002367	cytokine production involved in immune response	0.0004605	1	0.007896	0.0745	12	79	FCER1G,SPON2,GAS6,GATA3,BCL6,FFAR2,TGFB1,TLR4,HLA-A,TNFSF4,SASH3,TRIL
GO: Biological Process	GO:0051384	response to glucocorticoid	0.000464	1	0.007937	0.07488	20	177	AANAT,MDK,ADRB2,AIF1,ALDH3A1,FOS,PPARGC1B,SLC9A3,SLIT3,STC1,BMP6,C3,TGFB1,TH,ERRFI1,SLIT2,CRH,PTAFR,PTGDS,CREBRF
GO: Biological Process	GO:0006915	apoptotic process	0.0004757	1	0.008118	0.07659	126	1923	ERBB2,MAL,SIGMAR1,RPS6KA1,NCF1,EYA2,MDK,ADRA1A,ADRB2,FCER1G,FCGR2B,AGER,AIF1,CCL3,MERTK,CCL21,MNDA,ALK,ZC3H12A,CIB1,SFRP4,FGD2,OLFM4,NLRP1,YBX3,DEGS1,MT3,RUVBL1,RRAGA,PYCARD,SLIT3,TMBIM4,FOXP1,CARD11,SPI1,SPP1,GAS6,GATA3,PERP,SIK1,NCF2,TNFRSF10C,BCL6,BDNF,STAT5A,CEACAM1,NRP1,SOCS2,PPARGC1A,BMP6,ALDH1A2,BLCAP,VNN1,SPHK1,NTF3,CASP1,CASP5,HS1BP3,PDIA3,TGFB1,CD14,ATG3,PA2G4,TNFSF8,TLR4,CD40,PAWR,TNFR…
GO: Biological Process	GO:0002429	immune response-activating cell surface receptor signaling pathway	0.0004993	1	0.008478	0.08	31	332	FCER1G,FCGR1A,FCGR2A,FCGR3A,MNDA,CARD11,FYB1,MYO10,GATA3,GBP1,CEACAM1,RFTN1,PLCL2,SYK,C3AR1,FFAR2,NFAM1,CD79A,PAWR,NCKAP1L,CD300A,CLEC7A,PLCG2,VAV1,LAT2,CTLA4,INPP5D,PTPRC,CLEC4A,DUSP3,PLEKHA1
GO: Biological Process	GO:0070542	response to fatty acid	0.0004993	1	0.008478	0.08	13	91	AANAT,AGER,CCL21,ZC3H12A,SREBF1,PPARGC1A,FFAR2,TLR4,TNFSF4,CTGF,PTAFR,PID1,TRPV4
GO: Biological Process	GO:0036230	granulocyte activation	0.0005156	1	0.008734	0.0824	7	30	FCER1G,CCL3,VAMP8,STXBP2,SYK,CD300A,PTAFR
GO: Biological Process	GO:0070098	chemokine-mediated signaling pathway	0.0005179	1	0.008753	0.08258	12	80	CCL3,CCL3L1,CCL21,CCL24,CIB1,SLIT3,CXCL2,TREM2,SLIT2,CCR1,CMKLR1,CX3CR1
GO: Biological Process	GO:0072657	protein localization to membrane	0.0005249	1	0.008848	0.08349	43	515	RPL21,RPL24,RPL30,RPL29,ERBB2,RPL32,RAMP3,RPLP2,NCF1,SYS1,RPS24,COLQ,TTC7B,FCER1G,GPR158,AGER,CIB1,FOLR2,ATP1B1,VAMP8,FYB1,GAS6,GBP1,LRRC4,RFTN1,TGFB1,P2RY1,ATG3,TREM2,RTP1,RAB38,CPE,PPP2R5A,NKD2,DYNLL2,ITGAL,ITGB2,ATP2C2,PID1,RAPSN,KRT18,RAB34,LRP4
GO: Biological Process	GO:0002820	negative regulation of adaptive immune response	0.000528	1	0.00885	0.0835	8	39	FCGR2B,BCL6,SAMSN1,CEACAM1,HAVCR2,TNFSF4,IL7R,PTPRC
GO: Biological Process	GO:1902622	regulation of neutrophil migration	0.000528	1	0.00885	0.0835	8	39	CCL21,OLFM4,C5AR2,C3AR1,CXCL2,PAWR,NCKAP1L,SLIT2
GO: Biological Process	GO:0007567	parturition	0.00053	1	0.00885	0.0835	6	22	ARNTL,PLA2G4C,NRK,OXTR,CRH,PTAFR
GO: Biological Process	GO:0070168	negative regulation of biomineral tissue development	0.00053	1	0.00885	0.0835	6	22	CCL3,GAS6,RFLNA,CCR1,SRGN,MEPE
GO: Biological Process	GO:0032418	lysosome localization	0.0005569	1	0.009234	0.08713	10	59	ADORA3,FCER1G,VAMP8,CD84,STXBP2,SYK,CD300A,LAT2,LGALS9,RAB34
GO: Biological Process	GO:0032722	positive regulation of chemokine production	0.0005569	1	0.009234	0.08713	10	59	AGER,PYCARD,CD84,FFAR2,HAVCR2,TLR4,CSF1R,LGALS9B,LGALS9,TRPV4
GO: Biological Process	GO:0070527	platelet aggregation	0.0005569	1	0.009234	0.08713	10	59	ADRB2,GAS6,CEACAM1,SYK,TYRO3,PLEK,P2RY12,ITGA2B,ITGB3,FERMT3
GO: Biological Process	GO:0034308	primary alcohol metabolic process	0.0005683	1	0.009292	0.08768	9	49	DHRS4,ALDH1A2,DHRS3,PARK7,TTR,CYP1B1,RDH10,RDH11,DHRS9
GO: Biological Process	GO:0060099	regulation of phagocytosis, engulfment	0.0005684	1	0.009292	0.08768	5	15	FCGR1A,AGER,SIGLEC9,NCKAP1L,CD300A
GO: Biological Process	GO:0002864	regulation of acute inflammatory response to antigenic stimulus	0.0005684	1	0.009292	0.08768	5	15	FCER1G,FCGR1A,FCGR2A,FCGR2B,C3
GO: Biological Process	GO:1905153	regulation of membrane invagination	0.0005684	1	0.009292	0.08768	5	15	FCGR1A,AGER,SIGLEC9,NCKAP1L,CD300A
GO: Biological Process	GO:1901722	regulation of cell proliferation involved in kidney development	0.0005684	1	0.009292	0.08768	5	15	PDGFD,GATA3,C3AR1,ITGB3,EGR1
GO: Biological Process	GO:0032736	positive regulation of interleukin-13 production	0.0005684	1	0.009292	0.08768	5	15	GATA3,TLR4,HLA-E,TNFSF4,LGALS9
GO: Biological Process	GO:0001944	vasculature development	0.0005887	1	0.009601	0.09059	53	677	ERBB2,MCAM,ADRB2,FGF9,CCL24,MMP19,ERVFRD-1,ZC3H12A,CIB1,PDGFD,B9D1,SPI1,MYO1E,MESP1,CEACAM1,NRP1,STAB1,ALDH1A2,SRPX2,SPHK1,SYK,C3,C3AR1,NPR1,ESM1,RUNX1,RSPO3,HHIP,ERRFI1,TNNI3,TSPAN12,NR4A1,PGF,TNFSF4,SLIT2,HSPG2,CYR61,CTGF,CX3CR1,CYBB,CYP1B1,ITGB2,ITGB3,OPTC,DLX3,HBEGF,LLGL2,EGR1,LOXL1,LRP2,MMRN2,CALCRL,ENPEP
GO: Biological Process	GO:0006812	cation transport	0.0005946	1	0.009675	0.09129	79	1110	TTYH1,RAMP3,ADCYAP1R1,ADORA3,MELTF,ADRA1A,ADRB2,FCER1G,SLC44A5,FCGR2A,AGER,CCL3,CCL21,SLC6A2,SLC9A3,MT3,SLC20A2,SLC22A4,FTL,SLC41A1,SNCG,ATP1B1,VAMP8,GAS6,SIK1,STC1,CD84,SYK,NPY,MCHR1,SLC44A4,CXCL2,KCNRG,TGFB1,SLC7A8,KCNQ4,ENTPD1,KCNK10,ORAI3,PAWR,PCP4,CACNA2D2,CD300A,PARK7,CCR1,PLCG2,HEPHL1,SLC25A27,BEST1,P2RY12,CPT2,CRH,KCNT2,SLC22A16,CTGF,CTSS,ITGB3,PTPN3,PTPRC,SLC41A3,KCNG1,ATP2C2,KCNK1,KCNK2…
GO: Biological Process	GO:0002866	positive regulation of acute inflammatory response to antigenic stimulus	0.000603	1	0.009786	0.09233	4	9	FCER1G,FCGR1A,FCGR2A,C3
GO: Biological Process	GO:0030183	B cell differentiation	0.0006042	1	0.009786	0.09233	16	129	IKZF1,BCL11A,CARD11,BCL6,STAT5A,PLCL2,SYK,NFAM1,CD79A,NCKAP1L,PLCG2,VCAM1,INHA,INPP5D,PTPRC,RAG1
GO: Biological Process	GO:0001934	positive regulation of protein phosphorylation	0.0006166	1	0.009957	0.09394	70	959	ERBB2,FZD7,ADRA1A,ADRB2,AGER,AIF1,CCL3,CCL3L1,FGF9,CCL21,CCL24,ALK,ZC3H12A,CIB1,FGD2,ANKRD6,NPTN,MT3,CCDC88A,PYCARD,PDGFD,GAS6,C5AR2,ST5,GFRA2,BDNF,CEACAM1,NRP1,CD84,BMP6,SPHK1,NRK,SYK,C3,WWC1,NTF3,GPR37,TGFB1,HAVCR2,P2RY1,TLR4,CD40,TREM2,MAP3K13,TNFRSF1B,PIK3R5,NCKAP1L,CD300A,PARK7,GPR55,CCR1,MAP3K8,CRH,IGF2,CSF1R,CYR61,CTF1,CTGF,LGALS9B,INHA,DCC,ITGB3,PTPRC,DRD2,RARRES2,LRRK1,LGALS9,LRP4,TRPV4,…
GO: Biological Process	GO:0050871	positive regulation of B cell activation	0.0006175	1	0.009957	0.09394	13	93	IKZF1,CARD11,BCL6,STAT5A,SYK,TGFB1,TLR4,CD40,NCKAP1L,TNFSF4,SASH3,INPP5D,PTPRC
GO: Biological Process	GO:0021988	olfactory lobe development	0.0006319	1	0.01009	0.09522	8	40	EXT1,SLIT3,SALL3,SLIT2,LHX2,CSF1R,CRTAC1,ROBO2
GO: Biological Process	GO:0043370	regulation of CD4-positive, alpha-beta T cell differentiation	0.0006319	1	0.01009	0.09522	8	40	GATA3,BCL6,TGFB1,CD86,NCKAP1L,TNFSF4,SASH3,LGALS9
GO: Biological Process	GO:0015872	dopamine transport	0.0006319	1	0.01009	0.09522	8	40	SLC6A2,SNCG,ENTPD1,PCP4,PARK7,DRD1,DRD2,DRD3
GO: Biological Process	GO:0044706	multi-multicellular organism process	0.0006322	1	0.01009	0.09522	25	250	A2M,RPL29,ADRB2,FOS,ARNTL,PLA2G4C,SPP1,STAT5A,STC1,SPHK1,NRK,TACR1,TGFB1,HAVCR2,OXTR,HLA-A,PGF,APOL2,CLDN4,CRH,IGF2,PRL,LGALS9B,PTAFR,LGALS9
GO: Biological Process	GO:0031589	cell-substrate adhesion	0.000633	1	0.01009	0.09522	30	322	TTYH1,FZD7,MELTF,MERTK,CCL21,CIB1,OLFM4,ARHGAP6,TNN,SPP1,GAS6,GBP1,BCL6,SMOC1,PARVG,CNTN2,TYRO3,VCAM1,SNED1,CYR61,CTGF,EPDR1,DAG1,ITGA2B,ITGAL,ITGB2,ITGB3,ITGB5,FERMT3,PLEKHA2
GO: Biological Process	GO:0035587	purinergic receptor signaling pathway	0.0006379	1	0.01015	0.09573	7	31	ADORA3,P2RY13,CNTN2,GPR34,P2RY1,P2RY12,PTAFR
GO: Biological Process	GO:0050795	regulation of behavior	0.000651	1	0.01033	0.09747	12	82	MDK,ZFHX3,CEACAM1,MCHR1,CASP1,PENK,CRH,AHI1,PTGDS,DRD1,DRD2,DRD3
GO: Biological Process	GO:0043647	inositol phosphate metabolic process	0.0006623	1	0.01048	0.09885	11	71	ADCYAP1R1,CD244,IP6K3,INPP4B,P2RY1,PLCB2,PLCG2,PLEK,INPP5A,INPP5D,PTAFR
GO: Biological Process	GO:0032570	response to progesterone	0.0006632	1	0.01048	0.09885	9	50	ADRB2,FOS,SREBF1,SPHK1,C3,TACR1,TGFB1,OXTR,CLDN4
GO: Biological Process	GO:0050858	negative regulation of antigen receptor-mediated signaling pathway	0.0006874	1	0.01084	0.1022	6	23	GBP1,CEACAM1,PLCL2,PAWR,CD300A,DUSP3
GO: Biological Process	GO:0048661	positive regulation of smooth muscle cell proliferation	0.0007276	1	0.01144	0.108	12	83	AGER,AIF1,PDGFD,FOXP1,WISP1,PPARGC1A,C3AR1,PTAFR,ITGB3,HBEGF,EGR1,CALCRL
GO: Biological Process	GO:0001568	blood vessel development	0.0007306	1	0.01146	0.1082	51	651	ERBB2,MCAM,ADRB2,FGF9,CCL24,MMP19,ERVFRD-1,ZC3H12A,CIB1,PDGFD,SPI1,MYO1E,MESP1,CEACAM1,NRP1,STAB1,ALDH1A2,SRPX2,SPHK1,SYK,C3,C3AR1,NPR1,ESM1,RUNX1,RSPO3,HHIP,TNNI3,TSPAN12,NR4A1,PGF,TNFSF4,SLIT2,HSPG2,CYR61,CTGF,CX3CR1,CYBB,CYP1B1,ITGB2,ITGB3,OPTC,DLX3,HBEGF,LLGL2,EGR1,LOXL1,LRP2,MMRN2,CALCRL,ENPEP
GO: Biological Process	GO:0034754	cellular hormone metabolic process	0.0007464	1	0.01169	0.1103	15	119	AANAT,PPARGC1A,BMP6,DHRS4,ALDH1A2,DHRS3,TTR,CRABP1,CRABP2,CYP1B1,RDH10,RDH11,DHRS9,PLEKHA1,SCPEP1
GO: Biological Process	GO:0007187	G-protein coupled receptor signaling pathway, coupled to cyclic nucleotide second messenger	0.0007624	1	0.01191	0.1124	20	184	ADRA1A,ADRB2,MTNR1A,GPR149,NPY,NPBWR2,MCHR1,GPR37,P2RY1,PTGDR2,CHRM4,CCR1,HTR5A,P2RY12,ITGB3,DRD1,DRD2,DRD3,RGS1,CALCRL
GO: Biological Process	GO:2000403	positive regulation of lymphocyte migration	0.0007823	1	0.01219	0.115	7	32	AIF1,CCL3,CCL21,PYCARD,TNFSF4,LGALS9B,ITGB3
GO: Biological Process	GO:0010919	regulation of inositol phosphate biosynthetic process	0.0007934	1	0.01226	0.1157	5	16	ADCYAP1R1,CD244,P2RY1,PLEK,PTAFR
GO: Biological Process	GO:0050765	negative regulation of phagocytosis	0.0007934	1	0.01226	0.1157	5	16	FCGR2B,SIGLEC9,TGFB1,ATG3,CD300A
GO: Biological Process	GO:0001820	serotonin secretion	0.0007934	1	0.01226	0.1157	5	16	FCER1G,FCGR2A,SYK,CD300A,CRH
GO: Biological Process	GO:0006811	ion transport	0.0007935	1	0.01226	0.1157	108	1627	TTYH1,ATP8B4,RAMP3,ADCYAP1R1,ADORA3,MELTF,ADRA1A,ADRB2,FCER1G,SLC44A5,FCGR2A,AGER,CCL3,CCL21,LRRC8E,SFRP4,FOLR2,SLC4A1,SLC6A2,SLC9A3,MT3,SLC20A2,SLC22A4,FTL,SLC41A1,SNCG,ATP1B1,VAMP8,CYB5R2,ABCC3,GAS6,SIK1,BDNF,CEACAM1,STC1,CD84,PPARGC1A,SYK,SLC37A2,NPY,SLC27A2,SLC6A18,MCHR1,GRIA2,GRIA3,ADAMTS8,SLC44A4,CXCL2,ANKH,SPX,KCNRG,TGFB1,SLC7A8,P2RY1,KCNQ4,ENTPD1,KCNK10,ORAI3,PAWR,PCP4,CACNA2D2,SLCO2B1,CD…
GO: Biological Process	GO:0042327	positive regulation of phosphorylation	0.0008194	1	0.01263	0.1192	72	1003	ERBB2,FZD7,ADRA1A,ADRB2,AGER,AIF1,CCL3,CCL3L1,FGF9,CCL21,CCL24,ALK,ZC3H12A,CIB1,FGD2,ANKRD6,NPTN,PPARGC1B,MT3,CCDC88A,PYCARD,PDGFD,GAS6,C5AR2,ST5,GFRA2,BDNF,CEACAM1,NRP1,CD84,BMP6,SPHK1,NRK,SYK,C3,WWC1,NTF3,GPR37,GRB10,TGFB1,HAVCR2,P2RY1,TLR4,CD40,TREM2,MAP3K13,TNFRSF1B,PIK3R5,NCKAP1L,CD300A,PARK7,GPR55,CCR1,MAP3K8,CRH,IGF2,CSF1R,CYR61,CTF1,CTGF,LGALS9B,INHA,DCC,ITGB3,PTPRC,DRD2,RARRES2,LRRK1,LGA…
GO: Biological Process	GO:0001525	angiogenesis	0.0008258	1	0.0127	0.1199	39	464	ERBB2,MCAM,ADRB2,FGF9,CCL24,MMP19,ZC3H12A,CIB1,SPI1,CEACAM1,NRP1,STAB1,SRPX2,SPHK1,SYK,C3,C3AR1,NPR1,ESM1,RUNX1,RSPO3,HHIP,TSPAN12,NR4A1,PGF,SLIT2,HSPG2,CYR61,CTGF,CX3CR1,CYBB,CYP1B1,ITGB2,ITGB3,OPTC,HBEGF,MMRN2,CALCRL,ENPEP
GO: Biological Process	GO:0046165	alcohol biosynthetic process	0.0008548	1	0.01312	0.1238	18	159	ADCYAP1R1,SLC44A5,MSMO1,CYB5R2,CD244,IP6K3,SQLE,SREBF1,BMP6,SPHK1,SLC44A4,P2RY1,PARK7,HMGCS1,PLCG2,PLEK,INSIG1,PTAFR
GO: Biological Process	GO:0048638	regulation of developmental growth	0.0008597	1	0.01317	0.1242	31	343	IKZF1,BCL11A,COLQ,ADRB2,FGF9,YBX3,MT3,SPP1,BDNF,STAT5A,NRP1,SOCS2,WISP1,NRK,C3,WWC1,TLL2,CACNA2D2,SLIT2,SASH3,CRABP2,IGF2,RIMS2,PRL,LGMN,DCC,KCNK2,DRD2,DRD3,LATS2,PLXNC1
GO: Biological Process	GO:0061082	myeloid leukocyte cytokine production	0.0008787	1	0.01343	0.1267	6	24	FCER1G,SPON2,GAS6,BCL6,TGFB1,TLR4
GO: Biological Process	GO:0042269	regulation of natural killer cell mediated cytotoxicity	0.000889	1	0.01351	0.1275	8	42	STAT5A,HAVCR2,HLA-A,HLA-E,VAV1,IGF2,LGALS9B,LGALS9
GO: Biological Process	GO:0043303	mast cell degranulation	0.0008919	1	0.01351	0.1275	9	52	ADORA3,FCER1G,VAMP8,CD84,STXBP2,SYK,CD300A,LAT2,LGALS9
GO: Biological Process	GO:0002279	mast cell activation involved in immune response	0.0008919	1	0.01351	0.1275	9	52	ADORA3,FCER1G,VAMP8,CD84,STXBP2,SYK,CD300A,LAT2,LGALS9
GO: Biological Process	GO:0045123	cellular extravasation	0.0008919	1	0.01351	0.1275	9	52	CCL21,SELPLG,OLFM4,PDGFD,PAWR,VCAM1,PTAFR,ITGAM,ITGB2
GO: Biological Process	GO:0098542	defense response to other organism	0.0009101	1	0.01376	0.1298	48	609	NCF1,TRIM22,FCER1G,FCGR1A,FCGR3B,SPON2,TRIM38,ZC3H12A,NLRP1,PYCARD,FOXP1,ATP1B1,MX2,GBP1,NRROS,STAT2,STAB1,SYK,NPY,CXCL2,TGFB1,HAVCR2,CD86,TNFSF8,TLR4,CD40,HLA-A,HLA-E,CLEC7A,TUSC2,TNFSF4,TNFAIP8,APOBEC3D,ADAMTS4,LMCD1,IRF8,IFI16,IFIT1,SLFN11,LGALS9B,ITGAX,APOBEC3F,PTPRC,DOCK2,AP1M2,LENG9,IFNLR1,LYZ
GO: Biological Process	GO:0002286	T cell activation involved in immune response	0.0009256	1	0.01396	0.1318	13	97	FCER1G,FOXP1,GATA3,BCL6,CEACAM1,TGFB1,HAVCR2,CD86,TNFSF4,APBB1IP,ITGAL,LCP1,LGALS9
GO: Biological Process	GO:0045088	regulation of innate immune response	0.0009408	1	0.01416	0.1336	33	375	A2M,PIK3AP1,FCER1G,PYCARD,CARD11,STAT2,STAT5A,RFTN1,SYK,FFAR2,HAVCR2,CD14,CD86,TLR4,HLA-A,HLA-E,CLEC7A,TYRO3,CCR1,PLCG2,VAV1,IFI16,IGF2,CTSS,LGMN,LGALS9B,ITGAM,ITGB2,TRIL,CLEC4A,DRD2,LGALS9,CD180
GO: Biological Process	GO:0042116	macrophage activation	0.0009488	1	0.01425	0.1345	10	63	AIF1,ZC3H12A,FOXP1,CD84,SYK,CASP1,HAVCR2,TLR4,CX3CR1,LGALS9B
GO: Biological Process	GO:1901654	response to ketone	0.0009543	1	0.0143	0.135	21	201	AANAT,KLF2,ADRB2,AGER,CCL21,FOS,SLIT3,GAS6,SREBF1,SPHK1,C3,TACR1,TGFB1,TH,OXTR,ERRFI1,TNFSF4,SLIT2,CLDN4,CRH,PTAFR
GO: Biological Process	GO:0002176	male germ cell proliferation	0.000966	1	0.01439	0.1357	4	10	CIB1,HPGDS,PTGDR2,PTGDS
GO: Biological Process	GO:0071639	positive regulation of monocyte chemotactic protein-1 production	0.000966	1	0.01439	0.1357	4	10	AGER,CD84,LGALS9,TRPV4
GO: Biological Process	GO:0030853	negative regulation of granulocyte differentiation	0.000966	1	0.01439	0.1357	4	10	CEACAM1,C1QC,RUNX1,INPP5D
GO: Biological Process	GO:0000902	cell morphogenesis	0.0009717	1	0.01444	0.1363	91	1337	RPL24,ERBB2,ETV1,EXT1,BCL11A,KLF2,FZD7,MELTF,ZMYND10,SPON2,AGER,CCL3,SLITRK6,MERTK,CCL24,CAP2,FLNB,SHROOM3,CIB1,FGD2,VASN,OLFM4,TMEM107,MT3,SPINT2,TNN,B3GNT2,SLIT3,B9D1,STK36,SPAG1,SPP1,MYO10,DZIP1L,GATA3,GBP1,BCL6,ST14,BDNF,NRP1,STC1,CCDC13,TEKT2,NFIB,ADAMTS16,COBL,CNTN2,B4GAT1,NTF3,ISPD,CDC42EP1,TGFB1,ATG3,DNAI2,PAWR,CDC42EP4,LRRC6,TYRO3,SLIT2,LHX2,NLGN3,ZNF385A,CRABP2,ZIC2,CSF1R,FEZ2,WTIP,RIMS…
GO: Biological Process	GO:0051896	regulation of protein kinase B signaling	0.0009943	1	0.01475	0.1391	16	135	CCL3,CCL21,CIB1,SESN3,GAS6,GATA3,INPP4B,TGFB1,PIK3R5,PARK7,IGF2,DAG1,DRD2,DRD3,HBEGF,PLEKHA1
GO: Biological Process	GO:1903036	positive regulation of response to wounding	0.000998	1	0.01477	0.1394	20	188	ADORA3,FCER1G,FCGR1A,FCGR2A,AGER,CCL3,CCL3L1,CCL24,GPSM3,VAMP8,STAT5A,C3,FFAR2,TLR4,CD47,TNFSF4,PLEK,CTSS,HBEGF,TRPV4
GO: Biological Process	GO:1903038	negative regulation of leukocyte cell-cell adhesion	0.001005	1	0.01485	0.1401	14	110	ERBB2,CCL21,BCL6,CEACAM1,TGFB1,HAVCR2,PAWR,CD300A,VSIG4,TNFSF4,CTLA4,LGALS9B,DUSP3,LGALS9
GO: Biological Process	GO:0050433	regulation of catecholamine secretion	0.001028	1	0.01515	0.143	9	53	SNCG,OXTR,P2RY1,ENTPD1,PCP4,P2RY12,CRH,DRD2,DRD3
GO: Biological Process	GO:0045596	negative regulation of cell differentiation	0.001035	1	0.01522	0.1436	53	694	ERBB2,JDP2,BCL11A,HIST1H4I,FZD7,MELTF,CCL3,CCL21,CIB1,VASN,ARNTL,MT3,MKX,ZFHX3,SPP1,GATA3,GBP1,MESP1,BCL6,BDNF,INPP4B,STAT5A,CEACAM1,NRP1,C1QC,CNTN2,LILRB3,RUNX1,TGFB1,TLR4,PAWR,RFLNA,CEACAM5,HLA-A,GPR55,TNFSF4,SLIT2,NLGN3,P2RY12,IRX3,FOXP4,CTLA4,INHA,INPP5D,INSIG1,DCC,ITGB3,DRD3,RARG,LMX1A,LRP4,TRPV4,EPHA4
GO: Biological Process	GO:0051270	regulation of cellular component movement	0.001044	1	0.01532	0.1445	63	860	ERBB2,MCAM,ADORA3,AGER,AIF1,CCL3,CCL21,CCL24,ZC3H12A,CIB1,OLFM4,ARSB,SPINT2,PYCARD,PDGFD,GPSM3,FOXP1,GAS6,GATA3,C5AR2,BCL6,STAT5A,CEACAM1,NRP1,STC1,PPARGC1A,SRPX2,SPHK1,GLI1,C3AR1,TACR1,NTF3,CXCL2,TGFB1,PAWR,NCKAP1L,CD300A,TNFSF4,SLIT2,CCR1,CMKLR1,P2RY12,CSF1R,CYR61,CX3CR1,CYP1B1,LGALS9B,DAG1,ITGA2B,PTAFR,ITGB3,PTPRC,FERMT3,CCDC40,DRD1,DRD2,RARRES2,HBEGF,LGALS9,EGR1,PLXNC1,MMRN2,TRPV4
GO: Biological Process	GO:0002715	regulation of natural killer cell mediated immunity	0.001046	1	0.01532	0.1445	8	43	STAT5A,HAVCR2,HLA-A,HLA-E,VAV1,IGF2,LGALS9B,LGALS9
GO: Biological Process	GO:0007612	learning	0.001063	1	0.01554	0.1466	18	162	ADRB2,NLGN4X,NLGN4Y,FOS,NPTN,BDNF,TACR1,CNTN2,NPTX2,TH,NLGN3,CRH,DRD1,EPM2A,DRD2,DRD3,FOXP2,ELAVL4
GO: Biological Process	GO:0050890	cognition	0.001071	1	0.01561	0.1473	28	303	MDK,ADRB2,NLGN4X,NLGN4Y,FOS,NPTN,BDNF,TACR1,CNTN2,NPTX2,CASP1,TH,OXTR,KCNK10,NLGN3,ZNF385A,CRH,IGF2,CX3CR1,KCNK2,DRD1,EPM2A,DRD2,DRD3,FOXP2,EGR1,LMX1A,ELAVL4
GO: Biological Process	GO:0002283	neutrophil activation involved in immune response	0.001079	1	0.01567	0.1478	5	17	FCER1G,VAMP8,STXBP2,SYK,PTAFR
GO: Biological Process	GO:0021542	dentate gyrus development	0.001079	1	0.01567	0.1478	5	17	MDK,ATAT1,DRD1,LMX1A,EMX2
GO: Biological Process	GO:0051345	positive regulation of hydrolase activity	0.001095	1	0.01581	0.1491	67	929	A2M,ERBB2,ADCYAP1R1,ADRA1A,ADRB2,PLIN5,CCL3,CCL3L1,FGF9,CCL21,CCL24,AGAP4,FGD2,NLRP1,ARHGAP6,PPARGC1B,PYCARD,ARHGAP27,ATP1B1,CYTH4,ADAP2,PERP,RGS9,AGAP11,ST5,GFRA1,GFRA2,NTF3,CASP1,CDC42EP1,CD40,ERRFI1,PAWR,NCKAP1L,CDC42EP4,CD300A,SH3BP1,GPR55,CHRM4,PLCB2,PLEK,SMAP2,VAV1,P2RY12,IFI16,SYDE1,CSF2RA,CSF2RB,CYR61,RASGEF1B,CTGF,AGAP9,PTAFR,ARHGAP25,DOCK2,UACA,DOCK8,HBEGF,RGL3,SH2D3A,RGS1,RGS10,LGALS9,…
GO: Biological Process	GO:0016068	type I hypersensitivity	0.001104	1	0.01581	0.1491	3	5	FCER1G,FCGR2A,FCGR2B
GO: Biological Process	GO:2000566	positive regulation of CD8-positive, alpha-beta T cell proliferation	0.001104	1	0.01581	0.1491	3	5	CD244,HLA-A,HLA-E
GO: Biological Process	GO:0071671	regulation of smooth muscle cell chemotaxis	0.001104	1	0.01581	0.1491	3	5	AIF1,PDGFD,SLIT2
GO: Biological Process	GO:0001810	regulation of type I hypersensitivity	0.001104	1	0.01581	0.1491	3	5	FCER1G,FCGR2A,FCGR2B
GO: Biological Process	GO:0002322	B cell proliferation involved in immune response	0.001104	1	0.01581	0.1491	3	5	PLCL2,TLR4,CD180
GO: Biological Process	GO:0001915	negative regulation of T cell mediated cytotoxicity	0.001104	1	0.01581	0.1491	3	5	CEACAM1,IL7R,PTPRC
GO: Biological Process	GO:0042573	retinoic acid metabolic process	0.001109	1	0.01581	0.1491	6	25	ALDH1A2,CRABP1,CRABP2,RDH10,DHRS9,SCPEP1
GO: Biological Process	GO:0060713	labyrinthine layer morphogenesis	0.001109	1	0.01581	0.1491	6	25	SPINT2,ST14,RSPO3,VCAM1,CYR61,LLGL2
GO: Biological Process	GO:0051336	regulation of hydrolase activity	0.001139	1	0.01617	0.1525	93	1379	A2M,ERBB2,RPS6KA1,ADCYAP1R1,ADRA1A,ADRB2,PLIN5,CCL3,CCL3L1,FGF9,CCL21,CCL24,AGAP4,FGD2,NLRP1,ARHGAP6,RHOH,PPARGC1B,MT3,SH2D4A,SPINT2,PYCARD,SERPINC1,ARHGAP27,ATP1B1,CYTH4,ADAP2,CPAMD8,SPINK2,GAS6,PERP,RGS9,AGAP11,BCL6,ST5,GFRA1,GFRA2,C3,NTF3,CASP1,CDC42EP1,CD40,ERRFI1,PAWR,TNNI3,NCKAP1L,CDC42EP4,CD300A,PARK7,SH3BP1,GPR55,NR4A1,CHRM4,SLIT2,SERPINA1,PLCB2,TNFAIP8,PLEK,SMAP2,VAV1,P2RY12,IFI16,IFIT1,…
GO: Biological Process	GO:0019722	calcium-mediated signaling	0.001141	1	0.01617	0.1525	18	163	ADORA3,CCL3,CIB1,TMBIM4,ATP1B1,GBP1,SPHK1,SYK,TREM2,PTGDR2,CMKLR1,PLCG2,PLEK,VCAM1,LAT2,LMCD1,ITGAL,DRD1
GO: Biological Process	GO:0002224	toll-like receptor signaling pathway	0.001146	1	0.01617	0.1525	15	124	PIK3AP1,RFTN1,HAVCR2,CD14,CD86,TLR4,TYRO3,CTSS,LGMN,LGALS9B,ITGAM,ITGB2,TRIL,LGALS9,CD180
GO: Biological Process	GO:0034142	toll-like receptor 4 signaling pathway	0.001148	1	0.01617	0.1525	7	34	PIK3AP1,CD14,TLR4,ITGAM,ITGB2,TRIL,LGALS9
GO: Biological Process	GO:0032673	regulation of interleukin-4 production	0.001148	1	0.01617	0.1525	7	34	GATA3,HAVCR2,CD86,HLA-E,TNFSF4,SASH3,LGALS9
GO: Biological Process	GO:0002446	neutrophil mediated immunity	0.001148	1	0.01617	0.1525	7	34	NCF1,VAMP8,STXBP2,SYK,CXCL2,TUSC2,PTAFR
GO: Biological Process	GO:0051090	regulation of DNA binding transcription factor activity	0.001161	1	0.01632	0.154	34	395	TRIM22,CYS1,AGER,TRIM38,ALK,ZC3H12A,CIB1,SFRP4,FOS,PPARGC1B,PYCARD,CARD11,STK36,GAS6,SIK1,BDNF,CD84,PPARGC1A,SPHK1,SYK,NFAM1,TGFB1,HAVCR2,TLR4,CD40,MAP3K13,PARK7,TNFSF4,CMKLR1,ZIC2,CYP1B1,ITGB2,LPAR5,LGALS9
GO: Biological Process	GO:0002637	regulation of immunoglobulin production	0.001181	1	0.01654	0.156	9	54	FCGR2B,BCL6,CEACAM1,TGFB1,CD40,HLA-E,TNFSF4,SASH3,PTPRC
GO: Biological Process	GO:0002532	production of molecular mediator involved in inflammatory response	0.001181	1	0.01654	0.156	9	54	EPHX2,ADORA3,FCER1G,ZC3H12A,GPSM3,VAMP8,SYK,TLR4,CD300A
GO: Biological Process	GO:0051247	positive regulation of protein metabolic process	0.001196	1	0.01672	0.1577	106	1611	ERBB2,JDP2,KLF2,FZD7,MELTF,ADRA1A,ADRB2,PIAS3,FCGR2A,AGER,AIF1,CCL3,CCL3L1,FGF9,CCL21,CCL24,ALK,ZC3H12A,CIB1,FGD2,NLRP1,YBX3,ANKRD6,NPTN,PPARGC1B,MT3,CCDC88A,RUVBL1,PYCARD,PDGFD,CARD11,GAS6,SREBF1,GATA3,PERP,C5AR2,BCL6,ST5,GFRA2,BDNF,STAT5A,CEACAM1,NRP1,CD84,PPARGC1A,BMP6,SPHK1,NRK,SYK,C3,CNTN2,WWC1,NTF3,GPR37,CASP1,PDIA3,TGFB1,HAVCR2,P2RY1,CD86,TLR4,CD40,TREM2,PAWR,MAP3K13,TNFRSF1B,PIK3R5,NCKAP1…
GO: Biological Process	GO:0072507	divalent inorganic cation homeostasis	0.001213	1	0.01692	0.1596	38	458	EPHX2,ADCYAP1R1,ADRA1A,AGER,CCL3,CCL21,SCGN,NPTN,MT3,SLC41A1,ATP1B1,INPP4B,STC1,C3AR1,TACR1,GPR6,MCHR1,CXCL2,TGFB1,OXTR,P2RY1,CD40,TNNI3,CD52,CCR1,PLCG2,SLC25A27,ITGB3,PTPRC,ATP2C2,TMC8,KCNK3,DRD1,DRD2,DRD3,TRPC7,SLC39A12,TRPV4
GO: Biological Process	GO:0046173	polyol biosynthetic process	0.001224	1	0.017	0.1604	8	44	ADCYAP1R1,CD244,IP6K3,SPHK1,P2RY1,PLCG2,PLEK,PTAFR
GO: Biological Process	GO:0030431	sleep	0.001224	1	0.017	0.1604	8	44	FOS,CASP1,OXTR,CRH,PTGDS,DRD1,DRD2,DRD3
GO: Biological Process	GO:0015850	organic hydroxy compound transport	0.001239	1	0.01715	0.1618	25	262	FCER1G,SLC44A5,FCGR2A,SLC6A2,SLC22A4,SNCG,ABCC3,CEACAM1,BMP6,SYK,SLC44A4,OXTR,P2RY1,ENTPD1,PCP4,SLCO2B1,CD300A,PARK7,P2RY12,CPT2,CRH,SLC22A16,DRD1,DRD2,DRD3
GO: Biological Process	GO:0072593	reactive oxygen species metabolic process	0.001239	1	0.01715	0.1618	25	262	EPHX2,NCF1,KLF2,PLIN5,AGER,AIF1,ZC3H12A,MT3,SOD3,NCF2,NRROS,DUOX1,SYK,CXCL2,TGFB1,TLR4,PARK7,TUSC2,VAV1,CYR61,CTGF,CYBB,CYP1B1,ITGB2,PID1
GO: Biological Process	GO:0043627	response to estrogen	0.001289	1	0.0178	0.168	23	234	RAMP3,ADCYAP1R1,ADRB2,AGER,ARSB,GATA3,RGS9,SOCS2,PPARGC1A,ALDH1A2,C3,TACR1,TGFB1,TH,OXTR,PAWR,PENK,HTR5A,WNT8B,CRH,IGF2,CTGF,DRD1
GO: Biological Process	GO:0032355	response to estradiol	0.001345	1	0.01854	0.1749	17	152	RAMP3,ADCYAP1R1,SOCS2,PPARGC1A,ALDH1A2,C3,TACR1,TGFB1,TH,OXTR,PAWR,PENK,HTR5A,WNT8B,IGF2,CTGF,DRD1
GO: Biological Process	GO:0046850	regulation of bone remodeling	0.001351	1	0.01856	0.1751	9	55	PPARGC1B,SPP1,INPP4B,CEACAM1,SYK,CSF1R,INPP5D,ITGB3,MEPE
GO: Biological Process	GO:0050868	negative regulation of T cell activation	0.001353	1	0.01856	0.1751	13	101	ERBB2,BCL6,CEACAM1,TGFB1,HAVCR2,PAWR,CD300A,VSIG4,TNFSF4,CTLA4,LGALS9B,DUSP3,LGALS9
GO: Biological Process	GO:0002440	production of molecular mediator of immune response	0.001355	1	0.01856	0.1751	19	179	FCER1G,FCGR2B,SPON2,CD244,GAS6,GATA3,BCL6,CEACAM1,FFAR2,TGFB1,TLR4,CD40,HLA-A,HLA-E,TNFSF4,SASH3,IL7R,TRIL,PTPRC
GO: Biological Process	GO:0002639	positive regulation of immunoglobulin production	0.001374	1	0.01872	0.1766	7	35	CEACAM1,TGFB1,CD40,HLA-E,TNFSF4,SASH3,PTPRC
GO: Biological Process	GO:1901342	regulation of vasculature development	0.001378	1	0.01872	0.1766	25	264	ERBB2,ADRB2,CCL24,ZC3H12A,CIB1,PDGFD,CEACAM1,STAB1,SRPX2,SPHK1,C3,C3AR1,NPR1,RUNX1,HHIP,TSPAN12,PGF,CX3CR1,CYBB,CYP1B1,ITGB2,ITGB3,OPTC,EGR1,MMRN2
GO: Biological Process	GO:0006817	phosphate ion transport	0.001382	1	0.01872	0.1766	6	26	SFRP4,SLC20A2,SLC37A2,ADAMTS8,ANKH,SLC17A4
GO: Biological Process	GO:0042119	neutrophil activation	0.001382	1	0.01872	0.1766	6	26	FCER1G,VAMP8,STXBP2,SYK,CD300A,PTAFR
GO: Biological Process	GO:0032026	response to magnesium ion	0.001382	1	0.01872	0.1766	6	26	SLC41A1,BMP6,SPHK1,C3,CD14,PLCG2
GO: Biological Process	GO:0002438	acute inflammatory response to antigenic stimulus	0.001382	1	0.01872	0.1766	6	26	FCER1G,FCGR1A,FCGR2A,FCGR2B,GATA3,C3
GO: Biological Process	GO:0051051	negative regulation of transport	0.001401	1	0.01894	0.1787	42	525	FCGR2B,ZC3H12A,SFRP4,MTNR1A,VAMP8,SIGLEC9,GAS6,SREBF1,C5AR2,GBP1,NPVF,CEACAM1,STC1,CD84,GRB10,SPX,KCNRG,TGFB1,PKIG,OXTR,P2RY1,ATG3,ENTPD1,PAWR,CD300A,PARK7,TNFSF4,DERL3,P2RY12,CRH,SRGN,LGALS9B,INHA,INSIG1,ITGB3,PID1,PCSK9,DRD2,DRD3,RHBDF2,UACA,LGALS9
GO: Biological Process	GO:0007162	negative regulation of cell adhesion	0.001414	1	0.01908	0.1801	24	250	ERBB2,FZD7,MELTF,ADRB2,AGER,CCL21,ARHGAP6,SPINT2,GBP1,BCL6,CEACAM1,TGFB1,HAVCR2,PAWR,CD300A,VSIG4,TNFSF4,CTLA4,CYP1B1,LGALS9B,PTPRC,DUSP3,LGALS9,TRPV4
GO: Biological Process	GO:0050854	regulation of antigen receptor-mediated signaling pathway	0.001425	1	0.01909	0.1801	8	45	GBP1,CEACAM1,PLCL2,NFAM1,PAWR,CD300A,PTPRC,DUSP3
GO: Biological Process	GO:0033003	regulation of mast cell activation	0.001425	1	0.01909	0.1801	8	45	ADORA3,FCER1G,VAMP8,CD84,STXBP2,SYK,CD300A,LGALS9
[truncated: 263 more rows]
